# Supplementary material for: RNA-Seq-based investigation of interferon-mediated antiviral activity of chlorophyll a from Tetraselmis sp
Source: EXCLI J. 2026 Jan 9;25:150–66. doi: 10.17179/excli2025-8841 (PMC12901952; doi:10.17179/excli2025-8841)
Supplement: Table S1 List for all identified genes [file EXCLI-25-150-s-002.xlsx]

## Sheet: excli2025-8841
Abbreviations
The following abbreviations are used in this file:
M	Mock; Untreated, uninfected cells
P	Positive control; ZIKV-infected cells
R	CA-treated, ZIKV-infected cells
VGNC	Vertebrate Gene Nomenclature Committee
FPKM	Fragments per kilobase of transcript per million mapped reads
TPM	Transcripts per million

## Sheet: A
Gene_ID	Transcript_ID	Gene_Symbol	Description	gene_biotype	Protein_ID	VGNC	M1_FPKM	M2_FPKM	M3_FPKM	P1_FPKM	P2_FPKM	P3_FPKM	R1_FPKM	R2_FPKM	R3_FPKM	M1_TPM	M2_TPM	M3_TPM	P1_TPM	P2_TPM	P3_TPM	R1_TPM	R2_TPM	R3_TPM	P/M.fc	P/M.baseMean	P/M.lfcSE	P/M.stat	P/M.raw.pval	P/M.bh.pval	R/P.fc	R/P.baseMean	R/P.lfcSE	R/P.stat	R/P.raw.pval	R/P.bh.pval	M.mean	P.mean	R.mean	N_M1	N_M2	N_M3	N_P1	N_P2	N_P3	N_R1	N_R2	N_R3	M1_Read_Count
103214467	XM_007960451,XM_007960452,XM_037986663	UTP14C	UTP14C small subunit processome component, transcript variant X1	protein_coding	XP_007958642.2;XP_007958643.2;XP_037842591.1	.	5.56147	4.36105	2.67731	2.20677	1.06009	1.33958	3.99894	0.600191	3.98334	13.0659	10.105	6.33893	5.17788	2.44834	3.07989	8.35942	1.28108	8.35431	-2.85857	872.445	0.43987	-3.44487	0.000571338	0.010887	1.96005	660.086	0.878839	1.10475	0.26927	0.358239	10.3361	8.82102	9.77176	10.2764	10.0123	9.57818	9.39173	8.82695	9.01443	10.0033	8.36542	9.94247	1763
103214914	gene-LOC103214914	LOC103214914	.	pseudogene	.	.	0.232256	0.373096	0.709506	0.143517	0.296577	0.104106	0.223827	0.044347	0.067487	0.545653	0.864504	1.67986	0.336742	0.684959	0.239355	0.467891	0.094656	0.141541	-2.41188	28.0926	0.595693	-2.13224	0.0329875	NA	-1.44922	13.7123	0.797929	-0.670832	0.502327	0.598267	5.31281	4.03889	3.48585	4.35267	4.52272	4.83723	4.20913	4.42245	4.14347	4.35488	4.05301	4.09058	22
103215210	XM_007961494,XM_007961495,XM_007961497	NIM1K	NIM1 serine/threonine protein kinase, transcript variant X1	protein_coding	XP_007959685.2;XP_007959686.2;XP_007959688.2	.	0.403331	0.481731	0.503169	0.878048	1.41743	0.976466	1.05862	1.46741	1.7387	0.94757	1.11622	1.19132	2.06022	3.27363	2.24504	2.21296	3.13213	3.6466	2.21518	108.612	0.28263	4.05981	4.91119e-05	0.00150364	1.42105	178.763	0.26192	1.93554	0.0529243	0.0865873	6.07855	7.22538	7.71317	6.5649	6.6295	6.62259	7.01147	7.29219	7.00485	7.07334	7.4263	7.57313	63
103215558	XM_007962075	DUSP4	dual specificity phosphatase 4	protein_coding	XP_007960266.1	.	0.909427	0.615614	0.97173	2.64981	1.98162	2.59983	1.50918	2.03221	2.07765	2.13657	1.42644	2.30071	6.21742	4.57665	5.97738	3.15481	4.33767	4.35749	2.83523	493.682	0.186218	8.07369	6.82053e-16	9.387e-14	-1.20939	657.572	0.152476	-1.79883	0.0720456	0.114127	8.00927	9.51119	9.21719	8.50049	8.21486	8.5161	9.35878	9.07025	9.31286	8.91922	9.15686	9.17992	290
103215851	XM_007962655	ZNF488	zinc finger protein 488	protein_coding	XP_007960846.2	.	0.049281	0.117436	0.183787	0.307737	0.264138	0.439877	0.243182	0.248511	0.283718	0.115779	0.272111	0.435141	0.722061	0.610041	1.01134	0.508351	0.530437	0.595046	2.78741	49.6648	0.461644	3.2036	0.0013572	0.0209988	-1.21851	65.6098	0.342083	-0.833464	0.404583	0.502716	4.71737	6.19028	5.88624	5.1209	5.34032	5.52265	5.79308	5.69171	5.99846	5.69748	5.69806	5.77266	12
103216270	XM_007963568	LOC103216270	cytochrome P450 26A1	protein_coding	XP_007961759.1	.	0.396078	0.203029	0.554829	0.179465	0.145216	0.109452	0.238628	0.222306	0.130146	0.930529	0.470439	1.31364	0.421089	0.335385	0.251646	0.498831	0.474502	0.272956	-2.65068	27.7879	0.563255	-2.49685	0.0125302	NA	1.40374	18.0303	0.627667	0.779521	0.435673	0.534253	5.33504	3.92701	4.39629	4.81275	4.53278	4.95696	4.50308	4.42679	4.37382	4.60461	4.57508	4.41796	43
103216548	NM_001292080,XM_007964147	SAMHD1	SAM and HD domain containing deoxynucleoside triphosphate triphosphohydrolase 1	protein_coding	NP_001279009.1;XP_007962338.2	.	11.0397	12.8944	12.5093	30.8543	32.2647	33.4138	22.3652	22.5388	24.7287	25.9361	29.8777	29.6175	72.3954	74.517	76.8232	46.7526	48.1081	51.8638	2.58741	2338.59	0.087918	15.5998	7.29842e-55	3.76676e-52	-1.30264	2942.1	0.0716947	-5.32035	1.0357e-07	3.70775e-07	10.3485	11.72	11.3193	10.6141	10.7179	10.6757	11.4692	11.474	11.5083	11.2228	11.2183	11.3014	1221
103216733	XR_005244257	LOC103216733	uncharacterized LOC103216733	lncRNA	.	.	0.893907	0.794345	0.721893	0.365654	0.209672	0.363362	0.519794	0.597258	0.560225	2.10011	1.84058	1.70918	0.857957	0.484248	0.835423	1.08658	1.27482	1.17497	-2.55516	19.3539	0.619697	-2.18399	0.028963	NA	1.85821	15.3579	0.672151	1.32993	0.18354	0.25869	4.79758	3.44585	4.31942	4.41658	4.35463	4.31866	4.14088	4.02205	4.13125	4.23336	4.28151	4.25527	32
103216919	XR_005237042	LOC103216919	uncharacterized LOC103216919	lncRNA	.	.	0.330523	0.295264	0.177709	0.360839	0.5699	1.34471	0.125887	0.302964	0.479794	0.776517	0.684159	0.420752	0.846659	1.31621	3.09169	0.263155	0.646664	1.00628	2.60683	22.8241	0.645258	2.14224	0.0321742	NA	-2.3066	23.3648	0.662124	-1.82106	0.068597	0.109251	3.66005	5.04471	3.82038	4.14838	4.10731	4.01552	4.15547	4.28553	4.68744	3.96936	4.12797	4.25152	16
103217082	XM_007964957	TNFAIP6	TNF alpha induced protein 6	protein_coding	XP_007963148.1	.	4.57438	3.78722	3.93235	10.592	7.48576	10.8772	21.2581	12.9252	19.1131	10.7468	8.77541	9.31041	24.8526	17.2888	25.0082	44.4381	27.5883	40.0861	2.3011	549.363	0.169613	7.08863	1.35448e-12	1.33154e-10	1.95924	1118.13	0.280541	3.45865	0.000542892	0.00127347	8.3785	9.58106	10.5319	8.98658	8.83264	8.8478	9.64131	9.31814	9.63555	10.3232	9.84728	10.2121	383
103217994	XM_007966497	TM4SF20	transmembrane 4 L six family member 20	protein_coding	XP_007964688.2	.	0.161902	0.189316	0.249018	0.406142	0.691225	0.171762	0.180518	0.179861	0.330128	0.380366	0.438665	0.589587	0.952955	1.59642	0.394907	0.377357	0.383906	0.692381	2.05629	42.396	0.508212	2.04647	0.0407102	NA	-1.72112	44.4564	0.50518	-1.55063	0.120991	0.180228	4.79552	5.83342	5.02936	4.99658	5.04354	5.15104	5.39003	5.69105	5.00575	5.0454	5.0458	5.30506	23
103218034	XM_038001415,XM_038001416,XM_038001417	LOC103218034	nuclear body protein SP140-like protein, transcript variant X1	protein_coding	XP_037857343.1;XP_037857344.1;XP_037857345.1	.	0.736756	0.783664	1.29057	2.36635	2.26944	2.54019	1.66702	1.987	2.54261	1.7309	1.81583	3.05562	5.5523	5.24139	5.84027	3.48476	4.24118	5.33266	2.44224	202.228	0.232485	5.54102	3.00707e-08	1.90593e-06	-1.0554	275.444	0.187253	-0.415438	0.677821	0.754825	6.87917	8.1636	8.06586	7.16805	7.18794	7.49221	7.97934	7.89957	7.94679	7.73829	7.86691	8.0698	96
103218036	XM_038001401,XM_038001402,XM_038001403,XM_038001404,XM_038001405,XM_038001406,XM_038001407,XM_038001408,XM_038001409,XM_038001410,XM_038001411,XM_038001412,XM_038001413,XM_038001414	SP100	SP100 nuclear antigen, transcript variant X2	protein_coding	XP_037857329.1;XP_037857330.1;XP_037857331.1;XP_037857332.1;XP_037857333.1;XP_037857334.1;XP_037857335.1;XP_037857336.1;XP_037857337.1;XP_037857338.1;XP_037857339.1;XP_037857340.1;XP_037857341.1;XP_037857342.1	.	8.0943	9.40216	9.04543	19.4007	17.9257	19.6449	9.87035	10.0862	10.3141	19.0164	21.7858	21.4164	45.521	41.4003	45.1664	20.6331	21.5285	21.6319	2.15038	6113.97	0.0795483	13.8858	7.72321e-44	2.93705e-41	-1.81185	6390.49	0.0649084	-13.2104	7.63904e-40	1.51234e-38	11.9224	13.027	12.1501	12.0382	12.1285	12.0936	12.8053	12.707	12.7827	12.2308	12.2121	12.269	3681
103218114	gene-LOC103218114	LOC103218114	.	pseudogene	.	.	0.176118	0.327266	0.505897	0.138004	0.216733	0.097559	0.311535	0.111877	0.106549	0.413763	0.758311	1.19778	0.323806	0.500557	0.224301	0.651236	0.238796	0.223467	-2.19843	29.0069	0.561342	-2.02456	0.0429121	NA	1.25317	20.143	0.651398	0.499828	0.617196	0.703153	5.31828	4.17911	4.4862	4.5902	4.81599	5.02681	4.5193	4.64447	4.42245	4.82781	4.47582	4.46672	22
103218726	XM_007967850	PDE3A	phosphodiesterase 3A	protein_coding	XP_007966041.1	.	0.145014	0.150718	0.190123	0.055778	0.087674	0.075352	0.187689	0.094899	0.09462	0.340689	0.349231	0.450143	0.130876	0.202487	0.173246	0.392347	0.202558	0.198447	-2.25959	29.4768	0.498044	-2.36136	0.0182082	NA	1.84309	25.3632	0.553308	1.59428	0.110874	0.16696	5.35364	4.1751	5.03982	4.97165	4.97192	5.07494	4.64128	4.75743	4.71103	5.10887	4.80954	4.81175	38
103218838	XM_007968133	ETS2	ETS proto-oncogene 2, transcription factor	protein_coding	XP_007966324.1	.	0.471696	0.568792	0.606616	1.42453	1.8156	1.90532	2.78277	3.3926	2.66417	1.10818	1.31795	1.43625	3.34245	4.19322	4.3806	5.81713	7.24136	5.5876	3.0406	235.93	0.200303	8.00967	1.15014e-15	1.52484e-13	1.83326	496.508	0.149242	5.85902	4.65604e-09	1.87745e-08	6.86865	8.47167	9.32785	7.51409	7.60587	7.63354	8.25244	8.41439	8.4599	8.86207	9.02906	8.81293	104
103218853	XR_005237281	LOC103218853	glyceraldehyde-3-phosphate dehydrogenase-like	transcribed_pseudogene	.	.	0.466119	0.7244	0.645426	0.243621	0.236274	0.297727	0.392303	0.322036	0.469332	1.09508	1.67851	1.52814	0.571624	0.545688	0.684517	0.820075	0.687373	0.984337	-2.36957	34.3791	0.465903	-2.67143	0.00755298	NA	1.5762	25.933	0.514908	1.27489	0.202348	0.281149	5.59562	4.35066	4.98781	5.06649	5.27182	5.20293	4.81938	4.80795	4.88036	5.0021	4.91964	5.07556	38
103218917	XM_007968224,XM_007968225,XM_037984416,XM_037984422,XM_037984429,XM_037984432,XM_037984435	TRAF1	TNF receptor associated factor 1, transcript variant X7	protein_coding	XP_007966415.1;XP_007966416.1;XP_037840344.1;XP_037840350.1;XP_037840357.1;XP_037840360.1;XP_037840363.1	.	0.022613	0.014161	0.123319	0.710066	0.594354	0.823382	0.82193	0.530122	0.379339	0.053125	0.032813	0.291974	1.66607	1.37269	1.89308	1.71817	1.13152	0.795593	12.8345	128.408	0.841238	4.37683	1.20415e-05	0.000441655	-1.15209	219.552	0.25385	-0.8046	0.42105	0.519218	4.22071	7.89585	7.67296	5.77956	5.73625	6.25475	7.4223	7.2441	7.51878	7.58892	7.21197	6.96275	8
103219543	XM_007969423	TMEM252	transmembrane protein 252	protein_coding	XP_007967614.1	.	0.324326	0.582215	0.436922	0.184847	0.153432	0.263123	0.192893	0.063984	0.071314	0.761958	1.34905	1.03448	0.433719	0.35436	0.604958	0.403226	0.136571	0.149569	-2.25887	50.9152	0.41084	-2.86146	0.00421696	0.0492638	-1.6841	24.5878	0.591899	-1.27044	0.203927	0.282959	6.14115	4.96588	4.19618	5.34914	5.68415	5.48691	5.07979	4.99508	5.22405	5.11862	4.79991	4.80975	53
103220314	XM_038006910	LOC103220314	small EDRK-rich factor 2-like	protein_coding	XP_037862838.1	.	2.70756	1.61914	2.20132	1.06348	0.920454	1.18925	1.255	1.14188	1.15985	6.36101	3.75172	5.21195	2.49531	2.12584	2.73425	2.62347	2.43729	2.43256	-2.08137	29.4414	0.505232	-2.09316	0.0363352	NA	1.18475	20.5928	0.564912	0.43295	0.665051	0.744191	5.31397	4.25572	4.48121	4.98764	4.73681	4.86646	4.59803	4.55544	4.6307	4.6686	4.63854	4.64242	51
103220482	XM_007970945,XM_038006796,XM_038006797	EIF2AK2	eukaryotic translation initiation factor 2 alpha kinase 2, transcript variant X2	protein_coding	XP_007969136.2;XP_037862724.1;XP_037862725.1	.	6.20283	7.78815	9.1947	17.0371	18.2487	19.2069	12.5067	13.005	12.0014	14.5727	18.046	21.7698	39.9751	42.1464	44.1594	26.1442	27.7585	25.1708	2.30176	3175.47	0.113399	10.6063	2.78709e-26	6.94417e-24	-1.36252	3787.69	0.0688512	-6.48181	9.06313e-11	4.22411e-10	10.9099	12.1121	11.6468	11.0127	11.1689	11.2904	11.8506	11.876	11.9317	11.6172	11.6403	11.5749	1596
103220685	XR_492584	LOC103220685	uncharacterized LOC103220685	lncRNA	.	.	0.225785	0.302463	0.482199	0.164991	0.115025	0.06142	0.144025	0.294308	0.057584	0.530448	0.700838	1.14168	0.387129	0.265657	0.141213	0.301071	0.628187	0.120771	-2.88313	19.9612	0.648072	-2.3572	0.0184133	NA	1.51343	12.7402	0.808216	0.739682	0.459493	0.557381	4.88946	3.36215	3.9394	4.15508	4.23359	4.42993	4.06459	3.96585	3.8869	4.03602	4.24853	3.89229	21
103220971	XM_037984736	TLDC2	TBC/LysM-associated domain containing 2	protein_coding	XP_037840664.1	.	0.542697	0.545435	0.550186	0.24678	0.296117	0.222654	0.111534	0.379711	0.210984	1.27499	1.26383	1.30265	0.579036	0.683898	0.511913	0.233153	0.810477	0.442499	-2.18088	60.7684	0.346948	-3.24231	0.00118564	0.0188905	-1.01147	37.4931	0.491873	-0.0334508	0.973315	0.982636	6.38075	5.2558	5.22052	5.92321	5.9147	5.90649	5.4898	5.56308	5.43581	5.23948	5.72825	5.45108	85
103220985	XM_038006766	LOC103220985	ATP-dependent RNA helicase DDX50-like	protein_coding	XP_037862694.1	.	0.388237	0.304501	0.426181	0.237773	0.128391	0.121459	0.310133	0.228876	0.192055	0.912108	0.70556	1.00904	0.5579	0.296526	0.279251	0.648305	0.488527	0.402801	-2.30932	23.0243	0.577172	-2.09204	0.0364352	NA	1.5824	17.7167	0.639649	1.03512	0.300613	0.3936	5.00566	3.79938	4.43992	4.59929	4.49858	4.62999	4.41443	4.25446	4.25359	4.52761	4.42357	4.36511	34
103221087	XM_007971810,XM_007971813,XM_037988474	TRANK1	tetratricopeptide repeat and ankyrin repeat containing 1, transcript variant X2	protein_coding	XP_007970001.2;XP_007970004.2;XP_037844402.1	.	0.089392	0.121664	0.081413	0.19036	0.268533	0.233975	0.357852	0.337397	0.331322	0.210013	0.281908	0.192756	0.446654	0.620191	0.537942	0.748057	0.720159	0.694887	2.29843	96.8947	0.294613	4.07534	4.59471e-05	0.00141273	1.58057	172.102	0.212476	3.10831	0.0018816	0.00406784	5.87488	7.07795	7.72013	6.45581	6.59732	6.38838	6.88257	7.0919	7.00211	7.3842	7.32412	7.31319	56
103221565	XM_007972739,XM_007972740,XM_007972741	MDGA1	MAM domain containing glycosylphosphatidylinositol anchor 1, transcript variant X2	protein_coding	XP_007970930.1;XP_007970931.1;XP_007970932.1	.	0.396035	0.411988	0.845983	0.760181	0.848008	1.21976	1.9095	1.65504	1.49032	0.930427	0.954619	2.00299	1.78366	1.95852	2.80439	3.99163	3.53262	3.12567	2.02202	249.224	0.193178	5.25836	1.45344e-07	8.1095e-06	1.73154	449.339	0.147603	5.36611	8.04548e-08	2.90272e-07	7.36743	8.38077	9.15413	7.76678	7.75404	7.94151	8.28445	8.35572	8.38892	8.69991	8.93332	8.78173	152
103221693	XM_007972990	PSMB9	proteasome 20S subunit beta 9	protein_coding	XP_007971181.1	.	18.0619	19.0817	16.2785	37.2917	35.8213	37.8823	22.0125	19.5892	21.8782	42.4339	44.2144	38.5417	87.4997	82.7312	87.097	46.0151	41.8124	45.8855	2.02977	1189.84	0.106259	9.61157	7.145e-22	1.30699e-19	-1.63975	1266.42	0.0937091	-7.61369	2.66379e-14	1.58484e-13	9.6168	10.6389	9.90604	9.81744	9.83872	9.69837	10.4251	10.3525	10.409	10.0075	9.89777	9.99337	822
103222166	XM_007973687,XM_007973688	NEDD9	neural precursor cell expressed, developmentally down-regulated 9, transcript variant X1	protein_coding	XP_007971878.2;XP_007971879.2	.	0.189167	0.15854	0.043718	0.486855	0.469306	0.96491	1.11014	1.38804	1.10297	0.444421	0.367354	0.103509	1.14234	1.08389	2.21847	2.32064	2.96271	2.31327	4.61217	98.1823	0.410985	5.36625	8.03911e-08	4.78079e-06	1.95765	235.87	0.242895	3.98988	6.61071e-05	0.000174473	5.12333	7.33547	8.28676	6.45904	6.3763	5.9868	7.02259	6.96913	7.48864	7.67916	7.85709	7.66031	51
103222643	gene-LOC103222643	LOC103222643	.	pseudogene	.	.	0.269993	0.446021	0.484789	0.118507	0.224339	0.164296	0.076067	0.258974	0.215981	0.634309	1.03348	1.14781	0.278061	0.518123	0.37774	0.159011	0.552769	0.45298	-2.4059	37.4965	0.468037	-2.70615	0.0068069	NA	1.16679	23.5251	0.593521	0.37496	0.70769	0.780065	5.72789	4.45904	4.66334	5.02813	5.26564	5.30096	4.74136	4.92249	4.82288	4.66044	5.01466	4.94821	37
103223541	XM_007976156,XM_007976157,XM_007976158,XM_038007284	CRELD2	cysteine rich with EGF like domains 2, transcript variant X3	protein_coding	XP_007974347.2;XP_007974348.1;XP_007974349.2;XP_037863212.1	.	15.6212	11.0662	12.7147	31.1292	29.0716	27.0365	30.066	29.8102	29.581	36.6998	25.6416	30.1038	73.0404	67.1423	62.1608	62.8504	63.6286	62.0405	2.16625	1681.11	0.129742	8.59547	8.29228e-18	1.27481e-15	1.09058	2372.2	0.0817171	1.53081	0.125817	0.18641	10.0524	11.1676	11.2731	10.5284	10.2338	10.332	11.1055	11.0085	10.9496	11.1186	11.0975	11.094	1302
103223602	XM_007976310	DMGDH	dimethylglycine dehydrogenase	protein_coding	XP_007974501.1	.	0.077139	0.204782	0.128514	0.195445	0.299786	0.40538	0.186402	0.094166	0.200656	0.181228	0.474502	0.304275	0.458583	0.69237	0.932028	0.389658	0.200994	0.42084	2.14064	37.7401	0.495424	2.21636	0.0266668	NA	-1.71175	40.2462	0.465858	-1.6646	0.0959922	0.147036	4.58602	5.68545	4.89148	4.76148	5.07611	4.89836	5.06166	5.24602	5.41674	5.07363	4.82756	5.09643	14
103223655	XM_007976347,XM_007976348,XM_007976350	DDR2	discoidin domain receptor tyrosine kinase 2, transcript variant X1	protein_coding	XP_007974538.2;XP_007974539.2;XP_007974541.2	.	0.247174	0.29628	0.407675	1.00502	0.916334	0.954409	0.64092	0.68981	0.633017	0.580699	0.686512	0.965229	2.35814	2.11632	2.19433	1.33979	1.47237	1.32764	2.9659	250.331	0.206847	7.58275	3.38304e-14	4.04036e-12	-1.37377	318.997	0.155252	-2.95097	0.00316781	0.00659029	6.98233	8.54774	8.07018	7.29653	7.3884	7.58497	8.30286	8.19201	8.23174	7.97698	8.02243	7.95721	102
103223767	XM_007976589,XM_037997711	IFI16	interferon gamma inducible protein 16, transcript variant X1	protein_coding	XP_007974780.2;XP_037853639.1	.	13.8424	16.4028	13.6145	39.8548	35.6242	41.2912	35.4482	33.1555	36.5911	32.5208	38.007	32.2344	93.5138	82.2759	94.9345	74.1013	70.769	76.743	2.59416	4005.78	0.0974072	14.1187	2.91253e-45	1.13754e-42	-1.04181	5591.53	0.07736	-0.763777	0.445	0.543191	11.122	12.4976	12.4192	11.4692	11.5783	11.42	12.3499	12.1998	12.3521	12.289	12.2097	12.3034	2182
103224201	XM_007977528,XM_007977530	TAFA3	TAFA chemokine like family member 3, transcript variant X2	protein_coding	XP_007975719.1;XP_007975721.1	.	0.173694	0.242979	0.320041	0.141037	0.040222	0.071648	0.075835	0.123704	0.026067	0.408068	0.563008	0.757744	0.330924	0.092895	0.16473	0.158527	0.264042	0.05467	-2.81579	25.9658	0.587757	-2.54108	0.011051	NA	-1.06489	13.0207	0.80351	-0.112878	0.910127	0.937043	5.25963	3.76786	3.6567	4.41559	4.5452	4.67223	4.33707	4.06406	4.15871	4.17495	4.315	4.02734	28
103224255	XM_007977640,XM_007977641,XM_007977643,XM_007977644,XM_037998183	KCNC4	potassium voltage-gated channel subfamily C member 4, transcript variant X4	protein_coding	XP_007975831.2;XP_007975832.2;XP_007975834.2;XP_007975835.2;XP_037854111.1	.	0.17706	0.136496	0.293267	0.092579	0.11868	0.060014	0.061729	0.072357	0.11061	0.415977	0.316276	0.694352	0.217224	0.274098	0.137982	0.129038	0.154443	0.231983	-2.2052	39.6925	0.474671	-2.40357	0.0162358	NA	-1.07998	23.4908	0.562119	-0.197471	0.843459	0.887498	5.77206	4.62867	4.4967	5.18554	5.04136	5.43247	4.90775	4.97425	4.75811	4.77875	4.81198	4.9741	50
103224269	XM_007977659,XM_007977660,XM_007977661	CSF1	colony stimulating factor 1, transcript variant X2	protein_coding	XP_007975850.2;XP_007975851.2;XP_007975852.2	.	1.67758	0.791889	1.23385	3.29394	3.15201	2.85504	2.02978	1.88967	2.08187	3.94123	1.83489	2.92132	7.72878	7.27974	6.56416	4.24308	4.03343	4.36633	2.74578	464.404	0.169074	8.61879	6.76635e-18	1.0514e-15	-1.4611	565.574	0.127004	-4.30741	1.65181e-05	4.69312e-05	7.95517	9.41075	8.84412	8.40395	8.12099	8.38253	9.16157	9.13578	9.07043	8.859	8.71022	8.82987	284
103224354	XM_007977798,XM_007977799,XM_037998120	S1PR1	sphingosine-1-phosphate receptor 1, transcript variant X2	protein_coding	XP_007975989.1;XP_007975990.1;XP_037854048.1	.	0.02192	0.01926	0.060508	0.130656	0.295187	0.282323	0.077477	0.135372	0.308655	0.051499	0.044627	0.143261	0.306567	0.681749	0.649102	0.16196	0.288945	0.647346	6.17821	23.2545	0.651756	4.03094	5.55543e-05	NA	-1.26391	35.3327	0.537662	-0.628445	0.529713	0.625094	2.70929	5.32081	4.96356	4.19807	4.17286	4.31608	4.54464	4.85358	4.83046	4.40578	4.53971	4.92076	5
103224371	XR_494107	LOC103224371	uncharacterized LOC103224371	lncRNA	.	.	1.93554	1.59299	1.74723	1.0396	1.19016	0.412751	1.41183	0.947733	0.785344	4.54727	3.69114	4.13682	2.43929	2.74875	0.948974	2.95131	2.0229	1.64711	-2.0356	52.6516	0.424622	-2.41499	0.0157358	0.118313	1.26859	38.8232	0.486441	0.705584	0.480447	0.57784	6.14157	5.11705	5.44019	5.83909	5.71029	5.74882	5.49099	5.53872	5.1571	5.67207	5.46959	5.39347	80
103224476	XM_007978040,XM_038002634	LOC103224476	guanylate-binding protein 2, transcript variant X1	protein_coding	XP_007976231.1;XP_037858562.1	.	0.955958	0.684273	1.06012	3.60918	3.29099	3.62046	3.44158	3.21726	3.32108	2.24588	1.58553	2.50998	8.46844	7.6007	8.32396	7.19431	6.8671	6.96535	3.80318	264.657	0.202553	9.51456	1.82482e-21	3.29631e-19	1.0093	415.261	0.138434	0.0965176	0.923109	0.946366	6.78644	8.71055	8.70446	7.51762	7.30799	7.5543	8.48673	8.37633	8.46216	8.48856	8.41823	8.4504	121
103224950	XM_007979028,XM_007979030,XM_007979034,XM_007979036,XM_037998327,XM_037998331,XM_037998337,XM_037998348,XM_037998351,XM_037998356,XM_037998361,XM_037998366	SLC6A9	solute carrier family 6 member 9, transcript variant X12	protein_coding	XP_007977219.1;XP_007977221.1;XP_007977225.1;XP_007977227.1;XP_037854255.1;XP_037854259.1;XP_037854265.1;XP_037854276.1;XP_037854279.1;XP_037854284.1;XP_037854289.1;XP_037854294.1	.	0.318243	0.092425	0.148103	0.348473	0.594878	0.204627	0.320502	0.255395	0.159175	0.747667	0.21416	0.350656	0.817643	1.3739	0.470468	0.669981	0.545133	0.333839	2.0049	55.5172	0.493505	2.03347	0.042005	0.213587	-1.45518	61.6826	0.42651	-1.26891	0.204474	0.283522	5.20747	6.21112	5.65149	5.75984	5.23255	5.38614	5.80076	6.13675	5.52301	5.7991	5.65471	5.44375	64
103224969	XR_005240376,XR_005240378,XR_005240381	LOC103224969	uncharacterized LOC103224969, transcript variant X3	lncRNA	.	.	1.18769	1.2059	1.26327	0.55481	0.922488	0.277855	0.473296	0.421448	0.476145	2.79031	2.7942	2.99098	1.30178	2.13053	0.63883	0.989382	0.899563	0.998623	-2.0634	50.5516	0.459795	-2.2728	0.0230383	0.15017	-1.28453	28.9437	0.563329	-0.641262	0.521352	0.616845	6.08957	5.04455	4.66286	5.51118	5.56656	5.62431	5.23794	5.40992	4.90406	5.12959	5.03997	5.15823	62
103224993	XM_007979134,XM_007979135,XM_037998019	TMEM269	transmembrane protein 269, transcript variant X1	protein_coding	XP_007977325.2;XP_007977326.2;XP_037853947.1	.	0.054707	0.103048	0.120602	0.265396	0.23256	0.125506	0.160918	0.280396	0.151492	0.128526	0.238774	0.285542	0.622715	0.537108	0.288557	0.336385	0.598493	0.317726	2.21851	30.4995	0.53201	2.16084	0.0307077	NA	1.00711	41.5901	0.454555	0.0224917	0.982056	0.98667	4.24589	5.3932	5.38314	4.70588	4.84377	4.90809	5.26359	5.17363	4.91917	5.05258	5.2986	5.02585	12
103225042	XM_007979289,XM_037997520	MFSD2A	major facilitator superfamily domain containing 2A, transcript variant X2	protein_coding	XP_007977480.1;XP_037853448.1	.	0.974757	0.819488	1.04723	2.65444	2.04115	2.08524	3.4207	4.1121	4.21118	2.29005	1.89884	2.47947	6.22828	4.71415	4.79427	7.15068	8.77709	8.83216	2.32349	189.963	0.222441	5.46793	4.55313e-08	2.82392e-06	1.8413	372.037	0.166321	5.29534	1.18795e-07	4.22273e-07	6.83755	8.05288	8.91321	7.44375	7.33095	7.45944	8.15153	7.91418	7.9361	8.40694	8.55546	8.58173	121
103226552	XM_007982153,XM_007982154	SAMD9L	sterile alpha motif domain containing 9 like, transcript variant X1	protein_coding	XP_007980344.1;XP_007980345.1	.	0.199984	0.167381	0.243253	0.777772	0.734478	0.591134	0.639701	0.727361	0.94418	0.469833	0.387841	0.575936	1.82493	1.69631	1.3591	1.33724	1.55252	1.98024	3.34705	143.243	0.256106	6.80533	1.00815e-11	9.10548e-10	1.17059	235.988	0.205547	1.10549	0.268946	0.358029	6.0445	7.78451	7.99132	6.76068	6.6567	6.84173	7.65688	7.57811	7.41717	7.54249	7.62962	7.85109	67
103226553	XM_007982155	SAMD9	sterile alpha motif domain containing 9	protein_coding	XP_007980346.2	.	0.010253	0.066781	0.039594	0.239693	0.192021	0.332381	0.313933	0.148363	0.288483	0.024089	0.154738	0.093744	0.562406	0.443482	0.764194	0.656249	0.316675	0.605039	6.30446	54.8841	0.494237	5.37469	7.67128e-08	4.58089e-06	1.04331	95.5517	0.336821	0.181584	0.855909	0.897189	3.90646	6.5664	6.60835	5.10729	5.48886	5.32144	6.1386	5.97444	6.34495	6.35784	5.86603	6.29148	4
103226942	XM_007983009,XM_037991089	TMEM140	transmembrane protein 140, transcript variant X1	protein_coding	XP_007981200.1;XP_037847017.1	.	2.6097	3.2415	2.59937	6.74365	6.63985	7.5389	4.59996	5.97538	4.88359	6.13111	7.5109	6.15439	15.823	15.3351	17.333	9.6158	12.7542	10.2424	2.40497	471.509	0.147416	8.58806	8.84486e-18	1.34544e-15	-1.26588	588.427	0.134079	-2.53683	0.0111863	0.0211778	8.11269	9.37986	9.02076	8.40098	8.53323	8.37189	9.13886	9.0873	9.2037	8.85514	9.06874	8.89922	265
103227039	XM_007983194	TAS2R4	taste 2 receptor member 4	protein_coding	XP_007981385.2	.	0.25232	0.123448	0.569403	0.150822	0.061214	0.121897	0.200057	0.1422	0.14836	0.59279	0.286042	1.34814	0.353884	0.141377	0.280258	0.418201	0.303519	0.311158	-2.87962	21.2216	0.693545	-2.20011	0.027799	NA	1.57232	13.8499	0.718135	0.90915	0.363271	0.460516	4.97813	3.44954	4.08107	4.2967	4.08346	4.64616	4.13158	3.95327	4.06822	4.22382	4.12146	4.14748	26
103227218	XM_007983436	GIMAP7	GTPase, IMAP family member 7	protein_coding	XP_007981627.1	.	1.07334	0.713372	1.13054	0.709558	0.230383	0.247818	0.083696	0.254438	0.331773	2.52166	1.65296	2.67672	1.66488	0.532082	0.569771	0.174959	0.543086	0.695831	-2.467	49.0204	0.476835	-2.7321	0.00629318	0.0643159	-1.68845	22.196	0.675636	-1.1185	0.263355	0.351956	6.12374	4.82319	4.0436	5.51384	5.26616	5.51743	5.26176	4.81231	4.82748	4.62113	4.84988	4.94812	79
103227262	XM_037991077	LOC103227262	translation initiation factor IF-2-like	protein_coding	XP_037847005.1	.	0.60399	0.922445	0.693395	0.180414	0.58352	0.321192	0.355013	0.380186	0.319244	1.41899	2.1374	1.64171	0.423317	1.34767	0.738466	0.742123	0.811492	0.669555	-2.04045	31.3781	0.524014	-1.96348	0.0495906	NA	1.02987	20.6856	0.607611	0.0698843	0.944286	0.962314	5.39664	4.36669	4.39247	4.84635	5.02918	4.87836	4.48516	4.80483	4.60883	4.66166	4.67741	4.61974	36
103228177	XM_038003407	PARP14	poly(ADP-ribose) polymerase family member 14	protein_coding	XP_037859335.1	.	0.19178	0.198869	0.19919	0.711503	0.583843	0.812859	0.39492	0.332702	0.427579	0.45056	0.460802	0.47161	1.66944	1.34841	1.86888	0.825544	0.710137	0.896766	3.48619	191.423	0.221536	8.13254	4.2038e-16	5.84125e-14	-1.71324	232.441	0.200031	-3.88306	0.00010315	0.000266	6.41514	8.21678	7.42044	6.93118	6.93561	6.92637	7.85355	7.66093	7.93888	7.42988	7.29321	7.4793	86
103228182	XM_007985604	DTX3L	deltex E3 ubiquitin ligase 3L	protein_coding	XP_007983795.2	.	8.79857	9.82177	8.10694	22.7431	22.6371	22.0922	11.8769	12.8139	12.7811	20.671	22.7581	19.1943	53.3636	52.2815	50.7933	24.8275	27.3508	26.8059	2.46831	5019.3	0.0857555	15.2005	3.5119e-52	1.69168e-49	-1.69007	5610.52	0.0624077	-12.1312	7.21556e-34	1.12304e-32	11.4988	12.8027	12.0262	11.7477	11.8146	11.6468	12.5636	12.5217	12.5056	12.0252	12.0779	12.0796	2949
103228710	XM_007986291,XM_007986292,XM_007986293	IRF9	interferon regulatory factor 9, transcript variant X1	protein_coding	XP_007984482.2;XP_007984483.2;XP_007984484.2	.	17.0779	13.5707	14.6836	46.3944	48.3128	44.4	23.4231	23.7422	25.762	40.122	31.4448	34.7655	108.858	111.581	102.082	48.964	50.6768	54.031	3.02121	3206.13	0.0999649	15.9569	2.55276e-57	1.41885e-54	-1.78235	3710.25	0.0721423	-11.5575	6.76745e-31	9.29778e-30	10.639	12.2341	11.3809	11.0672	10.8766	10.9233	11.9431	11.9484	11.8657	11.3723	11.3719	11.4548	1840
103228823	XM_007986484	NFKBIA	NFKB inhibitor alpha	protein_coding	XP_007984675.1	.	10.2479	10.7779	10.0021	30.2887	30.2122	28.0612	20.2022	16.9956	19.0971	24.0759	24.9735	23.6814	71.0683	69.7766	64.5168	42.2309	36.2763	40.0527	2.79089	2412.09	0.0879513	16.8357	1.33548e-63	7.7196e-61	-1.47608	2939.32	0.0832704	-6.74631	1.51655e-11	7.51031e-11	10.3133	11.7944	11.2132	10.6534	10.6707	10.5996	11.5701	11.5303	11.4686	11.2476	11.0831	11.1885	1301
103229191	XR_495960	LOC103229191	uncharacterized LOC103229191	lncRNA	.	.	0.171475	0.319359	0.607345	0.136081	0.161943	0.055563	0.200661	0.17093	0.16645	0.402856	0.73999	1.43798	0.319296	0.374015	0.127749	0.419465	0.364844	0.349098	-3.10978	38.7391	0.549858	-2.97679	0.00291281	NA	1.62283	24.3573	0.567968	1.22985	0.218754	0.300956	5.87385	4.23547	4.9134	4.96633	5.23264	5.60146	4.87507	4.92061	4.64183	5.04194	4.97424	4.96071	29
103229471	XM_037989769	DNAH3	dynein axonemal heavy chain 3	protein_coding	XP_037845697.1	.	0.103096	0.10494	0.082775	0.035714	0.062541	0.043453	0.057252	0.063154	0.132508	0.24221	0.243157	0.195982	0.083797	0.144441	0.099905	0.11968	0.1348	0.277911	-2.09236	54.3424	0.381445	-2.79235	0.00523261	0.0567691	1.89019	50.1241	0.437566	2.09919	0.0358002	0.0610531	6.20041	5.13533	6.03468	5.97903	5.97861	5.83701	5.47729	5.68615	5.53364	5.68578	5.72836	6.14466	80
103229590	XM_007987656,XR_005235464	COX8C	cytochrome c oxidase subunit 8C, transcript variant X2	protein_coding	XP_007985847.1	.	1.06801	0.891298	1.51289	0.756209	0.553652	1.33526	1.07299	0.72881	0.632394	2.50913	2.06523	3.58199	1.77434	1.27869	3.06996	2.24299	1.55561	1.32633	-2.12524	57.9585	0.416634	-2.6105	0.00904087	0.0829521	1.23413	40.8333	0.44005	0.68968	0.490395	0.587286	6.30095	5.21225	5.49516	5.86523	5.66666	6.1097	5.65342	5.34143	5.49197	5.67808	5.62599	5.49584	75
103229644	XM_007987762	BDKRB1	bradykinin receptor B1	protein_coding	XP_007985953.2	.	0.299542	0.277326	0.242618	0.402497	0.452825	1.05065	0.369353	0.526221	0.391912	0.703732	0.642593	0.574434	0.944403	1.04582	2.41561	0.7721	1.1232	0.821962	2.25692	74.6846	0.39323	2.98644	0.00282249	0.0360635	-1.39152	87.8614	0.368521	-1.29343	0.195863	0.273645	5.51901	6.69368	6.19977	5.94562	5.89275	5.82026	6.09667	6.14123	6.71385	6.06857	6.27257	6.10229	52
103230122	XM_007988499	FAM71A	family with sequence similarity 71 member A	protein_coding	XP_007986690.2	.	0.113589	0.142033	0.217094	0.725347	0.690145	0.55149	1.04305	1.24236	1.03919	0.26686	0.329107	0.514	1.70193	1.59393	1.26796	2.1804	2.65176	2.1795	4.06962	130.629	0.284099	7.12742	1.0227e-12	1.0335e-10	1.79709	289.115	0.178121	4.7477	2.05741e-06	6.45726e-06	5.69147	7.71136	8.53711	6.55719	6.63281	6.83452	7.66567	7.59533	7.42781	8.01032	8.15044	7.99707	39
103230375	gene-LOC103230375	LOC103230375	.	pseudogene	.	.	0.087707	0.253663	0.269056	0.032579	0.071115	0.070407	0.151444	0.101867	0.179272	0.206054	0.587764	0.637028	0.076443	0.164243	0.161875	0.31658	0.217431	0.37599	-3.43362	19.6384	0.677915	-2.6253	0.00865727	NA	2.54723	15.4955	0.695723	1.93889	0.0525151	0.0860248	4.9277	3.1442	4.47647	4.17441	4.50565	4.52394	4.01631	4.12089	4.12006	4.33175	4.20501	4.39064	14
103230403	XM_007989127	RGS2	regulator of G protein signaling 2	protein_coding	XP_007987318.2	.	19.4677	18.9732	18.9617	40.5627	38.7505	43.5437	48.6631	50.1362	43.42	45.7366	43.9628	44.8945	95.1747	89.4962	100.113	101.726	107.014	91.0653	2.09181	2243.63	0.0894791	11.8994	1.19142e-32	3.51372e-30	1.23342	3345.55	0.0795237	3.80595	0.000141262	0.000358871	10.5031	11.5679	11.8515	10.8668	10.8248	10.8113	11.4688	11.3927	11.5024	11.6794	11.6932	11.566	1523
103230596	XM_007989522,XM_007989523,XM_007989525,XM_007989528	FMO1	flavin containing dimethylaniline monoxygenase 1, transcript variant X1	protein_coding	XP_007987713.2;XP_007987714.2;XP_007987716.2;XP_007987719.2	.	0.157323	0.46091	0.475175	0.063474	0.249696	0.34053	0.324515	0.419168	0.086974	0.36961	1.06798	1.12505	0.148932	0.576687	0.782928	0.67837	0.894695	0.182411	-2.04543	59.4275	0.39641	-2.60438	0.00920397	0.0841227	1.17143	41.8224	0.452576	0.504369	0.614002	0.700307	6.31955	5.28491	5.49672	5.74929	6.00452	6.00929	5.34996	5.68665	5.5819	5.60343	5.76954	5.48171	59
103230650	XR_005236171	LOC103230650	uncharacterized LOC103230650	transcribed_pseudogene	.	.	0.247504	0.003559	0.423917	0.001671	0.002606	0.001879	0.001629	0.000844	0.004015	0.581476	0.008246	1.00368	0.00392	0.006018	0.004319	0.003404	0.001803	0.00842	-10.8753	5.88611	1.41663	-2.43041	0.0150817	NA	1.04089	0.995338	2.35292	0.0245728	0.980396	0.985379	3.43078	-0.0166641	0.0218687	2.06853	1.83186	2.19521	1.83368	1.83238	1.83224	1.83469	1.83473	1.8335	12
103231754	XR_005236403	LOC103231754	60S ribosomal protein L7-like	transcribed_pseudogene	.	.	4.60407	2.69048	3.20189	2.69789	1.12026	1.51663	2.50895	2.34577	2.48583	10.8166	6.23412	7.58095	6.33022	2.58731	3.48696	5.24474	5.00695	5.21357	-2.00447	132.502	0.33058	-3.03473	0.00240752	0.0319771	1.45908	106.943	0.321206	1.69692	0.089712	0.138582	7.46549	6.46376	6.98705	7.41877	6.99212	7.1075	7.00226	6.45885	6.61766	6.98974	6.93468	6.97237	239
103232123	XM_007991964,XM_007991965,XM_007991966,XM_007991967,XM_007991968,XM_037988893	EDA	ectodysplasin A, transcript variant X6	protein_coding	XP_007990155.1;XP_007990156.1;XP_007990157.1;XP_007990158.1;XP_007990159.1;XP_037844821.1	.	0.142067	0.174975	0.192762	0.043481	0.115569	0.023769	0.03794	0.13749	0.055767	0.333767	0.405435	0.456392	0.102023	0.266913	0.054649	0.07931	0.293466	0.116962	-2.76324	34.6579	0.538838	-2.72134	0.00650183	NA	1.32642	21.1392	0.694204	0.587063	0.557162	0.650041	5.66984	4.2022	4.59176	5.01705	5.10903	5.15094	4.61054	4.89392	4.48985	4.58163	5.00847	4.67697	44
103232604	XM_007992774	RTL8B	retrotransposon Gag like 8B	protein_coding	XP_007990965.1	.	0.616225	0.97728	0.632319	0.276685	0.44123	0.337435	0.170016	0.891236	0.263544	1.44773	2.26446	1.49711	0.649202	1.01904	0.775811	0.355404	1.90231	0.552734	-2.13721	38.6487	0.450285	-2.43342	0.0149571	NA	1.34127	28.4946	0.609511	0.694982	0.487067	0.584282	5.71833	4.62343	5.02952	5.20674	5.44884	5.19675	4.89249	5.03546	4.93845	4.7834	5.41589	4.89081	45
103232737	XM_037989262,XM_037989263,XM_037989264,XM_037989265,XM_037989266,XM_037989267,XM_037989268,XM_037989269,XM_037989270,XM_037989271,XM_037989272,XM_037989273,XM_037989274,XM_037989275,XM_037989276,XR_005237525	MAMLD1	mastermind like domain containing 1, transcript variant X2	protein_coding	XP_037845190.1;XP_037845191.1;XP_037845192.1;XP_037845193.1;XP_037845194.1;XP_037845195.1;XP_037845196.1;XP_037845197.1;XP_037845198.1;XP_037845199.1;XP_037845200.1;XP_037845201.1;XP_037845202.1;XP_037845203.1;XP_037845204.1	.	0.20389	0.123888	0.330842	0.554887	0.339502	0.97126	0.534614	0.395485	0.596364	0.479011	0.287062	0.783317	1.30197	0.784096	2.23307	1.11756	0.844145	1.25076	2.54187	97.908	0.432531	3.11166	0.00186038	0.026383	-1.13439	130.411	0.325635	-0.558652	0.576399	0.667206	5.79238	7.13334	6.93318	6.26416	5.87858	6.50714	6.64271	6.51968	7.20571	6.72929	6.62949	6.87024	57
103233048	XM_007993398,XM_007993399	HERPUD1	homocysteine inducible ER protein with ubiquitin like domain 1, transcript variant X1	protein_coding	XP_007991589.2;XP_007991590.2	.	17.4212	19.2162	17.2251	45.2693	46.0356	49.0162	42.9128	46.938	45.3955	40.9287	44.526	40.7829	106.218	106.322	112.695	89.7054	100.187	95.2087	2.54555	3984.36	0.0798329	16.885	5.79994e-64	3.64413e-61	1.02699	5722.2	0.0629851	0.610045	0.541832	0.636319	11.1339	12.4822	12.5014	11.5065	11.5612	11.4626	12.2971	12.2755	12.3386	12.2941	12.3623	12.3349	2251
103233110	XM_037999120	PYGM	glycogen phosphorylase, muscle associated	protein_coding	XP_037855048.1	.	0.123328	0.192676	0.219919	0.432043	0.496782	0.418639	0.198505	0.181722	0.356061	0.289742	0.446452	0.520691	1.01373	1.14734	0.962512	0.414958	0.387879	0.746772	2.44041	55.7497	0.378127	3.40395	0.000664198	0.0121498	-1.71462	61.7229	0.367488	-2.11677	0.0342791	0.0587225	5.02015	6.30468	5.50598	5.29561	5.45364	5.51034	5.87483	5.93595	5.83495	5.48883	5.45192	5.78022	23
103234015	XR_005238433,XR_497528,XR_497529	LOC103234015	uncharacterized LOC103234015, transcript variant X1	lncRNA	.	.	0.416877	0.624889	0.871951	0.18504	0.115185	0.3707	0.798368	0.120854	0.494749	0.979394	1.44793	2.06447	0.434171	0.266027	0.852294	1.66892	0.257959	1.03764	-2.41524	23.094	0.596796	-2.13165	0.0330353	NA	2.32928	22.1831	0.665476	1.8331	0.0667873	0.106706	5.03036	3.75569	4.9559	4.52934	4.67359	4.85137	4.42211	4.32215	4.47778	4.87545	4.33568	4.75554	21
103234546	XM_007996442,XM_007996444,XM_037991572,XM_037991573,XM_037991574	NFKBID	NFKB inhibitor delta, transcript variant X1	protein_coding	XP_007994633.2;XP_007994635.2;XP_037847500.1;XP_037847501.1;XP_037847502.1	.	0.396607	0.323472	0.34758	0.735628	0.817487	0.935383	0.556089	0.506453	0.65607	0.93177	0.749519	0.822945	1.72605	1.88803	2.15058	1.16246	1.081	1.37598	2.21966	81.0902	0.309062	3.72203	0.000197628	0.00461597	-1.30665	97.3951	0.275516	-1.40053	0.161356	0.231562	5.65466	6.80483	6.39989	6.1206	5.99372	6.01164	6.43567	6.50028	6.60016	6.33265	6.26254	6.42576	59
103234788	XM_037991747	LOC103234788	phospholipase A2 inhibitor and LY6/PLAUR domain containing	protein_coding	XP_037847675.1	.	0.223792	0.351682	0.301892	1.74153	1.28154	1.49302	1.09104	1.27859	1.06659	0.525766	0.814884	0.714774	4.08626	2.95978	3.43267	2.28072	2.7291	2.23698	5.02488	93.0238	0.317474	7.33632	2.19551e-13	2.40359e-11	-1.235	138.521	0.239597	-1.27093	0.203752	0.28275	4.94761	7.27788	6.95356	5.86416	6.01254	5.94784	6.99876	6.74085	6.85469	6.68904	6.79288	6.66631	25
103234797	XM_037991750,XM_037991751	PLAUR	plasminogen activator, urokinase receptor, transcript variant X1	protein_coding	XP_037847678.1;XP_037847679.1	.	5.17118	2.99678	3.26177	14.828	10.2245	16.1548	22.9025	23.4473	26.0987	12.1489	6.94386	7.72271	34.7917	23.614	37.1422	47.8756	50.0472	54.7372	3.51732	745.367	0.33673	5.38852	7.10422e-08	4.27763e-06	1.86995	1643.39	0.132393	6.82057	9.06779e-12	4.56593e-11	8.36624	10.1808	11.0644	9.31171	8.92991	8.97374	10.1533	9.79715	10.1982	10.5987	10.6068	10.7132	460
103234809	XR_497700	LOC103234809	uncharacterized LOC103234809	lncRNA	.	.	0.317539	0.308319	0.183056	1.50031	0.713796	0.877895	0.778895	0.368769	0.470741	0.746012	0.714409	0.433411	3.52028	1.64855	2.01841	1.62821	0.787121	0.987292	3.52751	13.6055	0.764778	2.37801	0.0174065	NA	-1.76368	16.3916	0.682855	-1.19877	0.230617	0.314395	2.58264	4.4074	3.56778	3.51889	3.51494	3.46488	3.91435	3.66375	3.71196	3.7145	3.54803	3.58112	7
103235146	gene-LOC103235146	LOC103235146	.	pseudogene	.	.	0.439468	0.262822	0.351659	0.048191	0.284017	0.09718	0.043885	0.185276	0.221483	1.03247	0.608988	0.832603	0.113075	0.655952	0.22343	0.091737	0.395463	0.46452	-2.49423	22.8805	0.65387	-2.01661	0.0437367	NA	1.12115	13.6982	0.826302	0.19966	0.841746	0.886471	5.03051	3.70897	3.85634	4.52859	4.30279	4.41003	3.96977	4.32219	4.04371	3.97379	4.20446	4.25894	42
103236274	XM_007999809,XM_007999810	NOCT	nocturnin, transcript variant X1	protein_coding	XP_007998000.2;XP_007998001.1	.	0.362475	0.375885	0.631574	3.07699	2.70433	2.66309	4.08426	3.92633	4.91601	0.851582	0.870965	1.49534	7.21973	6.24579	6.12283	8.53778	8.38059	10.3104	5.87111	321.701	0.210934	12.1063	9.77901e-34	2.94409e-31	1.62621	711.631	0.131932	5.31722	1.05365e-07	3.7657e-07	6.55374	9.10186	9.7833	7.5282	7.533	7.80134	8.99573	8.82117	8.82756	9.25916	9.245	9.45817	77
103236923	gene-LOC103236923	LOC103236923	.	pseudogene	.	.	1.16848	1.3902	1.97678	0.379643	1.34593	0.587722	0.7518	1.16038	0.861874	2.74519	3.22123	4.68032	0.890779	3.10849	1.35126	1.57157	2.47678	1.80762	-2.01267	55.8118	0.449865	-2.24314	0.0248879	0.157605	1.28749	41.8065	0.486455	0.749429	0.453598	0.551953	6.22153	5.20952	5.55707	5.72474	5.80569	6.00584	5.25524	5.76341	5.38157	5.52274	5.7262	5.57551	60
103238245	XM_008003083	RND1	Rho family GTPase 1	protein_coding	XP_008001274.1	.	0.591667	0.714804	0.687297	1.64511	1.78084	0.989417	1.74113	2.14939	1.76035	1.39004	1.65628	1.62728	3.86003	4.11295	2.27482	3.63967	4.58779	3.69199	2.14787	99.4355	0.308073	3.58002	0.00034357	0.00729065	1.36129	158.029	0.252605	1.76154	0.0781465	0.122745	5.98109	7.08433	7.50932	6.44224	6.52761	6.50015	7.06343	7.09245	6.69991	7.14445	7.29268	7.14225	58
103238331	XM_008003309	TAMALIN	trafficking regulator and scaffold protein tamalin	protein_coding	XP_008001500.1	.	0.32643	0.115991	0.244763	0.789795	0.892163	1.04884	0.808994	1.26315	0.523555	0.766899	0.268764	0.579513	1.85314	2.0605	2.41143	1.69113	2.69613	1.09806	3.77034	62.0196	0.401395	4.77011	1.8413e-06	8.31518e-05	1.01508	97.4871	0.327964	0.0658415	0.947504	0.964008	4.703	6.61461	6.6185	5.75059	5.41072	5.61456	6.20765	6.26258	6.37529	6.25495	6.56094	5.98921	38
103238440	XM_008003518,XM_008003519,XM_008003520,XM_037996987	ZNF385A	zinc finger protein 385A, transcript variant X3	protein_coding	XP_008001709.2;XP_008001710.2;XP_008001711.2;XP_037852915.1	.	0.401812	0.256917	0.682795	0.181701	0.300849	0.097647	0.230889	0.319802	0.281785	0.943999	0.595304	1.61661	0.426335	0.694827	0.224504	0.482653	0.682604	0.590992	-2.36326	41.6181	0.504666	-2.45862	0.0139473	NA	1.55472	31.1509	0.51531	1.23547	0.216655	0.298477	5.87081	4.62749	5.24469	5.42365	5.19695	5.66791	5.05968	5.22723	4.87351	5.18092	5.31536	5.22934	56
103238501	XM_008003592,XM_008003593,XM_008003596,XM_008003598,XM_008003599,XM_008003600,XM_008003601,XM_008003602,XM_037996964,XM_037996965	IKZF4	IKAROS family zinc finger 4, transcript variant X4	protein_coding	XP_008001783.1;XP_008001784.1;XP_008001787.1;XP_008001789.1;XP_008001790.1;XP_008001791.1;XP_008001792.1;XP_008001793.1;XP_037852892.1;XP_037852893.1	.	0.069646	0.107462	0.09585	0.042148	0.057783	0.020483	0.03872	0.098643	0.039292	0.163624	0.249	0.226938	0.098895	0.133452	0.047093	0.08094	0.210549	0.082407	-2.22713	26.0808	0.553133	-2.08844	0.0367581	NA	1.51264	20.04	0.652487	0.915059	0.360161	0.457625	5.16976	4.01487	4.5929	4.66712	4.79027	4.77492	4.48486	4.5662	4.33462	4.47618	4.8031	4.46684	30
103238566	XM_008003778,XM_008003780	DDIT3	DNA damage inducible transcript 3, transcript variant X1	protein_coding	XP_008001969.1;XP_008001971.1	.	18.0461	18.4808	15.8737	80.5077	82.6268	79.5597	81.3966	90.7734	85.7856	42.3968	42.8219	37.5833	188.9	190.831	182.919	170.152	193.752	179.919	4.50133	2442.56	0.0925117	23.4603	1.0376e-121	9.37147e-119	1.14513	4230.81	0.065643	2.97849	0.00289669	0.00606535	9.79366	11.9649	12.1412	10.5359	10.5287	10.413	11.7384	11.7269	11.6978	11.8104	11.8929	11.8445	950
103238707	XM_037986196	MYRFL	myelin regulatory factor like	protein_coding	XP_037842124.1	.	0.054499	0.067866	0.135907	0.143366	0.232539	0.274529	0.135693	0.257259	0.077726	0.128038	0.157254	0.321779	0.336389	0.537061	0.631181	0.283654	0.549108	0.163015	2.42766	26.8998	0.564678	2.26601	0.023451	NA	-1.28483	33.4163	0.523301	-0.690965	0.489588	0.586607	3.97815	5.24945	4.87168	4.43621	4.48386	4.67644	4.70315	4.87864	4.96365	4.69899	4.96549	4.53033	10
103238797	XR_499293	LOC103238797	uncharacterized LOC103238797	lncRNA	.	.	0.176034	0.097082	0.245482	0.029026	0.108886	0.075528	0.013898	0.075108	0.036398	0.413567	0.22495	0.581214	0.068106	0.251477	0.17365	0.029053	0.160315	0.076338	-2.45074	28.8376	0.585169	-2.20999	0.0271058	NA	-1.56784	13.49	0.805954	-0.804985	0.420829	0.519056	5.35768	4.05932	3.39453	4.64642	4.39108	4.79237	4.10951	4.42535	4.30201	4.04842	4.32305	4.14928	43
103239128	XM_008004724,XM_008004725,XM_008004726,XM_008004727	SH2B3	SH2B adaptor protein 3, transcript variant X4	protein_coding	XP_008002915.1;XP_008002916.1;XP_008002917.1;XP_008002918.1	.	1.17808	1.23496	1.7763	3.06941	2.81247	2.76091	3.31628	4.1455	3.38635	2.76773	2.86153	4.20566	7.20194	6.49555	6.34773	6.93239	8.84839	7.10225	2.02013	645.656	0.156972	6.4626	1.02918e-10	8.21699e-09	1.33492	994.51	0.11409	3.65285	0.000259345	0.000634272	8.7411	9.75392	10.1512	8.98553	8.9988	9.25902	9.73258	9.62348	9.61403	9.8438	10.0335	9.85531	373
103239424	XM_008005245	KCNC1	potassium voltage-gated channel subfamily C member 1	protein_coding	XP_008003436.1	.	0.081926	0.014639	0.210253	0.008396	0.05316	0.02336	0.027026	0.059179	0.039773	0.192472	0.03392	0.497804	0.0197	0.122776	0.053707	0.056496	0.126314	0.083417	-3.65546	16.0221	0.89829	-2.08179	0.0373616	NA	1.59825	8.80666	0.94238	0.717852	0.472849	0.570225	4.65472	2.77722	3.43866	3.78983	3.46689	4.16717	3.42564	3.6506	3.5118	3.54408	3.70373	3.60033	21
103239814	XM_008006097,XM_008006098,XM_008006099,XM_008006100,XM_008006101,XM_008006103	SLC25A25	solute carrier family 25 member 25, transcript variant X1	protein_coding	XP_008004288.1;XP_008004289.1;XP_008004290.1;XP_008004291.1;XP_008004292.1;XP_008004294.1	.	2.57115	1.87545	2.49732	4.96651	4.34288	4.9909	6.66903	7.53777	7.14771	6.04054	4.34561	5.91277	11.6532	10.0301	11.4748	13.941	16.0891	14.991	2.04671	730.683	0.143257	7.21296	5.47483e-13	5.6512e-11	1.60328	1260.62	0.098787	6.8939	5.4283e-12	2.77831e-11	8.90627	9.93895	10.6006	9.40272	9.16544	9.33238	9.92909	9.78885	9.92087	10.2532	10.3506	10.3057	550
103240803	XM_038001158,XM_038001159,XM_038001160,XM_038001161,XM_038001162	SYTL3	synaptotagmin like 3, transcript variant X3	protein_coding	XP_037857086.1;XP_037857087.1;XP_037857088.1;XP_037857089.1;XP_037857090.1	.	0.124772	0.229832	0.11039	0.321688	0.255619	0.311817	0.439269	0.359775	0.448008	0.293134	0.532545	0.261365	0.754797	0.590366	0.716913	0.918254	0.767924	0.939614	2.02564	42.3675	0.441118	2.30863	0.020964	NA	1.45108	68.6371	0.336927	1.59418	0.110895	0.166977	4.80518	5.82724	6.34445	5.35734	5.53615	5.34015	5.83123	5.56561	5.79968	6.03207	5.92439	5.91209	24
103240922	XM_008007806	NLRP10	NLR family pyrin domain containing 10	protein_coding	XP_008005997.2	.	0.164853	0.284351	0.203747	0.082319	0.07792	0.096336	0.138726	0.204202	0.146566	0.387299	0.658873	0.4824	0.19315	0.17996	0.22149	0.289994	0.435861	0.307396	-2.52969	34.2712	0.472519	-2.83366	0.00460182	NA	1.99618	28.7274	0.494748	2.01566	0.0438353	0.0731587	5.61806	4.2801	5.25861	5.13615	5.39241	5.20508	4.87725	4.85021	4.90939	5.07326	5.24063	5.0973	39
103241073	XM_008007976	NEURL3	neuralized E3 ubiquitin protein ligase 3	protein_coding	XP_008006167.2	.	4.81629	4.60502	5.36032	36.2851	26.6548	30.7686	17.5822	17.6531	20.3746	11.3152	10.6703	12.6913	85.138	61.5607	70.7415	36.754	37.6799	42.732	6.20425	1478.06	0.131206	20.0697	1.35797e-89	9.81201e-87	-1.58444	2047.99	0.112397	-5.90739	3.47566e-09	1.4199e-08	8.68128	11.3138	10.63	9.41235	9.3644	9.45428	11.076	10.7455	10.8864	10.4499	10.44	10.5723	414
103241076	XM_008007979	LOC103241076	uncharacterized LOC103241076	protein_coding	XP_008006170.2	.	0.083674	0.086241	0.110789	0.299136	0.344056	0.29154	0.4643	0.547396	0.54832	0.196581	0.19983	0.262309	0.70188	0.794615	0.670292	0.970577	1.16839	1.15	3.20569	42.5839	0.422409	3.97869	6.92955e-05	NA	1.78004	88.9922	0.282286	2.94705	0.00320819	0.00667024	4.34233	6.01977	6.83238	5.38815	5.37931	5.46118	5.91634	5.97345	5.88438	6.22479	6.32941	6.3359	19
103241156	XM_008008261	LOC103241156	interleukin 18 receptor accessory protein	protein_coding	XP_008006452.1	.	0.005044	0.024252	0.03514	0.231737	0.274046	0.281779	0.233593	0.347955	0.301571	0.01185	0.056194	0.083199	0.54374	0.632924	0.64785	0.488306	0.742696	0.63249	10.8162	32.0068	0.589015	5.83199	5.47699e-09	NA	1.19418	63.402	0.337656	0.758213	0.448324	0.546623	2.4503	5.87155	6.10896	4.64529	4.72866	4.79185	5.41135	5.49022	5.50644	5.44727	5.67775	5.58945	2
103241292	XM_008008439	TPP1	tripeptidyl peptidase 1	protein_coding	XP_008006630.1	.	7.43325	5.07566	18.117	4.31836	4.27384	4.42185	5.52861	4.50445	4.98031	17.4633	11.7608	42.8947	10.1324	9.87065	10.1665	11.5571	9.61457	10.4453	-2.40272	1432.26	0.561007	-2.25428	0.0241785	0.154809	1.23008	926.177	0.109167	2.73665	0.00620683	0.0122965	10.9821	9.71732	9.99678	10.3894	10.0367	11.1856	9.91305	9.87234	9.90484	10.16	9.97599	10.0632	1522
103241384	XM_038002645	SPTSSB	serine palmitoyltransferase small subunit B	protein_coding	XP_037858573.1	.	0.099002	0.03544	0.027093	0.126686	0.185474	0.221013	0.212042	0.141607	0.124598	0.232592	0.082117	0.064146	0.29725	0.428362	0.508142	0.443254	0.302255	0.26132	3.10543	21.892	0.648469	2.521	0.0117022	NA	-1.03858	32.1248	0.48267	-0.113152	0.90991	0.93697	3.41196	5.0505	4.9788	4.49981	4.26724	4.24231	4.56881	4.70276	4.78353	4.80344	4.6229	4.58161	20
103241738	XR_005241772	LOC103241738	UV excision repair protein RAD23 homolog B-like	transcribed_pseudogene	.	.	0.101078	0.186462	0.212741	0.071076	0.107028	0.034967	0.09641	0.032317	0.010382	0.237467	0.432053	0.503695	0.166771	0.247188	0.080393	0.201537	0.06898	0.021774	-2.32482	22.4919	0.61475	-1.97986	0.0477195	NA	-1.40008	11.441	0.877952	-0.553006	0.580259	0.670579	4.97542	3.75748	3.25401	4.11081	4.32185	4.37687	4.01786	4.10747	3.87726	4.11122	3.86766	3.79705	20
103241867	XM_008009472,XM_008009473,XM_038003049	STAC	SH3 and cysteine rich domain, transcript variant X1	protein_coding	XP_008007663.2;XP_008007664.2;XP_037858977.1	.	0.030003	0.027687	0.021495	0.096175	0.058389	0.225232	0.164415	0.193477	0.139275	0.070488	0.064153	0.050892	0.225662	0.134852	0.517842	0.343694	0.412969	0.292103	4.43789	13.6636	0.812607	2.64565	0.00815342	NA	1.32187	25.5801	0.58085	0.693094	0.48825	0.585414	2.32822	4.47931	4.86476	3.89939	3.87477	3.8662	4.11073	3.99547	4.41623	4.30439	4.33242	4.24935	6
103241885	XM_008009504,XM_008009506,XM_008009507	BCL6	BCL6 transcription repressor, transcript variant X1	protein_coding	XP_008007695.1;XP_008007697.1;XP_008007698.1	.	0.980997	0.887523	1.00646	2.14898	1.95565	1.9925	1.93026	1.77635	1.89681	2.30471	2.05649	2.38294	5.04229	4.51668	4.58105	4.03505	3.79154	3.97821	2.16064	335.378	0.169034	6.57535	4.85398e-11	4.07819e-09	-1.06821	437.806	0.136646	-0.696656	0.486018	0.583314	7.73037	8.84045	8.72566	8.06462	7.96565	8.12433	8.72544	8.59889	8.63273	8.63894	8.57787	8.58415	217
103241950	XM_008009574	FAM43A	family with sequence similarity 43 member A	protein_coding	XP_008007765.1	.	0.153963	0.09228	0.058542	0.397869	0.275526	0.221003	0.41011	0.394453	0.372575	0.361715	0.213822	0.138607	0.933544	0.636342	0.508119	0.857299	0.841943	0.781406	2.78305	35.2993	0.512784	2.87971	0.00398044	NA	1.40116	61.5207	0.358581	1.35709	0.174753	0.247877	4.21827	5.70003	6.16539	5.25743	5.07336	4.97902	5.70469	5.4768	5.37556	5.75507	5.72171	5.68449	29
103242618	XM_008010790,XM_008010800,XR_500814	HELZ2	helicase with zinc finger 2, transcript variant X2	protein_coding	XP_008008981.2;XP_008008991.2	.	2.66711	1.8211	2.88324	6.51926	7.10746	6.6067	3.24834	4.5888	3.85837	6.26599	4.21969	6.82648	15.2965	16.415	15.1898	6.79038	9.7946	8.09222	2.66306	2538.9	0.133729	10.5667	4.25021e-26	1.02366e-23	-1.61978	2945.48	0.0995752	-6.98768	2.79469e-12	1.46187e-11	10.4374	11.8498	11.1349	10.8019	10.4863	10.8287	11.5642	11.6015	11.5355	10.9895	11.273	11.1273	1550
103242635	XM_008010836,XM_008010837,XM_008010841,XM_037992798,XM_037992800,XM_037992801,XM_037992802	FAM222B	family with sequence similarity 222 member B, transcript variant X1	protein_coding	XP_008009027.1;XP_008009028.1;XP_008009032.1;XP_037848726.1;XP_037848728.1;XP_037848729.1;XP_037848730.1	.	0.384307	0.378454	0.642629	0.285912	0.139317	0.179026	0.364156	0.443383	0.295995	0.902874	0.876917	1.52152	0.670853	0.321759	0.411606	0.761235	0.946383	0.620794	-2.36093	80.1986	0.366067	-3.38559	0.000710255	0.0127715	1.94022	69.1441	0.36337	2.63153	0.00850005	0.0164528	6.81604	5.57656	6.51141	6.40578	6.36912	6.72806	6.21149	5.85666	5.94456	6.39122	6.50693	6.25764	96
103242808	XM_008011204	TBX2	T-box transcription factor 2	protein_coding	XP_008009395.2	.	0.331359	0.265184	0.325384	0.805416	0.671128	0.664826	0.328239	0.397528	0.415794	0.778481	0.614459	0.770395	1.8898	1.55001	1.52853	0.686154	0.848506	0.87205	2.25387	98.668	0.284722	4.11771	3.82655e-05	0.00120474	-1.75615	105.78	0.267386	-3.03835	0.00237876	0.00505162	5.92292	7.09451	6.26181	6.27053	6.14264	6.24207	6.8395	6.67641	6.67366	6.28391	6.39053	6.41485	67
103243275	XM_008012288,XM_037993373	MYL4	myosin light chain 4, transcript variant X1	protein_coding	XP_008010479.2;XP_037849301.1	.	0.131499	0.541591	0.138192	0.61819	0.591555	0.848449	0.604364	0.653898	0.597448	0.308937	1.25493	0.327189	1.4505	1.36623	1.95071	1.26337	1.39572	1.25303	2.39644	26.2919	0.607386	2.07593	0.0379	NA	-1.02261	36.2764	0.434749	-0.0741903	0.940859	0.960323	3.94724	5.21562	5.16501	4.47918	4.83005	4.49396	4.87651	4.86148	5.02081	4.91376	4.92675	4.89959	8
103243373	XM_008012545	IFI35	interferon induced protein 35	protein_coding	XP_008010736.1	.	53.5931	50.8615	50.6562	129.121	121.09	124.382	72.9579	66.1636	78.0568	125.909	117.852	119.936	302.965	279.663	285.972	152.512	141.223	163.71	2.36081	6021.5	0.0789994	15.6872	1.84938e-55	9.89829e-53	-1.61899	6751.32	0.0734203	-9.46729	2.87198e-21	2.51795e-20	11.807	13.0464	12.3319	12.0836	12.0183	12.0013	12.8426	12.7456	12.7768	12.3722	12.2748	12.4221	3830
103243680	XR_501180	LOC103243680	uncharacterized LOC103243680	lncRNA	.	.	2.0259	1.35602	1.8747	1.06357	0.567932	0.947674	0.486555	0.487792	0.46604	4.75957	3.14205	4.43862	2.49553	1.31167	2.17884	1.0171	1.04117	0.977432	-2.06796	61.3374	0.379112	-2.7649	0.00569397	0.0599414	-1.68871	31.4006	0.485153	-1.55811	0.119207	0.177834	6.36952	5.32163	4.54543	5.91971	5.65806	5.84183	5.53379	5.24408	5.44966	5.21128	5.21168	5.19914	98
103244189	XM_008013902,XM_008013903,XM_037987966	PMAIP1	phorbol-12-myristate-13-acetate-induced protein 1, transcript variant X1	protein_coding	XP_008012093.1;XP_008012094.1;XP_037843894.1	.	4.33634	4.9791	3.96218	37.1387	37.0283	36.1997	38.2963	36.5563	36.4598	10.1876	11.5371	9.38104	87.1407	85.5187	83.2284	80.055	78.0278	76.4676	8.26164	2265.88	0.101568	29.994	1.17414e-197	1.88528e-194	1.08988	4168.57	0.0636993	1.94937	0.0512516	0.0841987	8.93299	11.9812	12.0861	9.9808	10.0611	9.90385	11.6763	11.6485	11.6212	11.7621	11.7221	11.7142	490
103244513	XM_008014366,XM_008014368	IRF1	interferon regulatory factor 1, transcript variant X2	protein_coding	XP_008012557.1;XP_008012559.1	.	7.52804	6.3102	7.29063	14.9595	17.9408	15.6647	10.0326	9.65141	10.2934	17.686	14.6214	17.2616	35.1004	41.4352	36.0154	20.9722	20.6005	21.5885	2.25112	1369.08	0.111517	10.4974	8.87658e-26	2.10288e-23	-1.533	1545.57	0.0900284	-6.84629	7.57903e-12	3.8423e-11	9.71838	10.8886	10.2531	10.0122	9.85915	9.95901	10.593	10.723	10.6043	10.2793	10.2353	10.2872	922
103244608	XM_008014564	EGR1	early growth response 1	protein_coding	XP_008012755.2	.	0.269421	0.080168	0.42443	0.647533	0.635241	1.15207	0.847997	1.09615	1.36581	0.632965	0.185759	1.0049	1.51935	1.46712	2.64878	1.77266	2.33968	2.86453	3.06171	92.8939	0.43069	3.74827	0.000178062	0.00428862	1.44647	168.94	0.268423	1.98395	0.0472609	0.0783635	5.52017	7.12821	7.64226	6.30359	5.88158	6.52613	6.80631	6.76968	7.20466	7.03303	7.21854	7.40233	49
103244696	XM_038006957	LOC103244696	protocadherin gamma-A1	protein_coding	XP_037862885.1	.	0.086778	0.142386	0.2357	0.059168	0.025706	0.076803	0.044741	0.048737	0.027882	0.203871	0.329925	0.558053	0.138829	0.05937	0.176582	0.093527	0.104028	0.058477	-2.84424	27.915	0.590745	-2.55278	0.0106866	NA	-1.27841	12.7588	0.759768	-0.466387	0.640938	0.724253	5.3689	3.85859	3.48585	4.38322	4.57125	4.82653	4.26337	4.08629	4.33277	4.19825	4.21735	4.11239	24
103245151	XM_038006947	LOC103245151	protocadherin gamma-A11-like	protein_coding	XP_037862875.1	.	0.070714	0.145114	0.241642	0.045848	0.027102	0.032136	0.1944	0.054122	0.021898	0.166132	0.336245	0.572122	0.107575	0.062594	0.073885	0.406375	0.115521	0.045928	-4.13364	29.7297	0.583938	-3.50621	0.000454533	NA	2.59713	20.537	0.743873	1.85101	0.0641675	0.102915	5.58141	3.53326	4.89018	4.63302	4.93089	5.21278	4.50871	4.38621	4.42414	5.12661	4.55295	4.37258	23
103245418	gene-LOC103245418	LOC103245418	.	pseudogene	.	.	0.062042	0.11427	0.04193	0.011019	0.006905	0.013395	0.051129	0.009024	0.055542	0.145758	0.264777	0.099275	0.025855	0.015949	0.030797	0.10688	0.019261	0.116488	-5.68685	6.59561	1.12161	-2.23574	0.0253686	NA	3.28106	4.173	1.31907	1.29952	0.193765	0.271157	3.48725	0.983336	2.67699	2.70533	2.83705	2.63629	2.54234	2.54018	2.53994	2.67527	2.5441	2.68979	10
103245556	XR_005244338	LOC103245556	heat shock protein HSP 90-beta-like	transcribed_pseudogene	.	.	0.199373	0.175669	0.651732	0.231794	0.125831	0.034602	0.395544	0.23195	0.158452	0.468399	0.407043	1.54307	0.543873	0.290613	0.079554	0.826849	0.495086	0.332324	-2.58038	28.6383	0.673407	-2.03084	0.0422711	NA	2.09436	24.3571	0.652765	1.63383	0.102294	0.155684	5.36757	3.99919	5.04243	4.72142	4.66795	5.27846	4.77398	4.56028	4.36968	5.04489	4.78541	4.65249	25
103245780	XM_038009863	SPTBN5	spectrin beta, non-erythrocytic 5	protein_coding	XP_037865791.1	.	0.182909	0.136677	0.137707	0.318995	0.291998	0.332046	0.463917	0.350937	0.438716	0.429718	0.316696	0.326041	0.748478	0.674384	0.763422	0.969777	0.74906	0.920125	2.0052	205.175	0.211025	4.75652	1.9696e-06	8.86688e-05	1.41659	326.465	0.1676	2.99774	0.00271992	0.00572536	7.09281	8.09722	8.58013	7.64187	7.43545	7.43145	8.04338	7.94206	8.04734	8.39366	8.14827	8.33843	168
103245804	XR_502063	LOC103245804	uncharacterized LOC103245804	lncRNA	.	.	0.072003	0.027463	0.051505	0.121037	0.088937	0.226341	0.205106	0.154506	0.096201	0.169161	0.063635	0.121945	0.283996	0.205406	0.520392	0.428756	0.329787	0.201763	2.74116	20.8618	0.652155	2.23074	0.0256983	NA	1.11378	31.8917	0.522127	0.29774	0.765902	0.826494	3.48175	4.9332	5.0714	4.42943	4.24114	4.35913	4.59201	4.4748	4.84327	4.83248	4.69916	4.53126	16
103245806	XM_008016986	CHAC1	ChaC glutathione specific gamma-glutamylcyclotransferase 1	protein_coding	XP_008015177.2	.	1.01997	0.472612	0.617796	1.63119	1.66546	1.60509	2.71333	2.28072	3.31112	2.39628	1.09509	1.46272	3.82737	3.84647	3.69034	5.67198	4.8681	6.94447	2.25784	130.264	0.293197	4.00734	6.14056e-05	0.0017963	1.80427	249.759	0.190847	4.46123	8.14908e-06	2.39667e-05	6.32129	7.49636	8.32801	7.14704	6.69714	6.82574	7.46309	7.44821	7.42906	7.91013	7.75213	8.07067	119
103245808	XM_008016987	DLL4	delta like canonical Notch ligand 4	protein_coding	XP_008015178.2	.	0.16731	0.234462	0.188681	0.321842	0.438276	0.488614	0.38358	0.991282	0.880802	0.39307	0.543272	0.446729	0.755158	1.01222	1.12339	0.801839	2.11585	1.84732	2.02883	58.3338	0.36518	2.79493	0.00519114	0.0564888	1.92184	112.733	0.333039	2.82997	0.0046552	0.00941776	5.26712	6.28833	7.21252	5.849	5.98161	5.88247	6.14443	6.30399	6.38034	6.28118	6.93744	6.85025	34
103246034	XM_037985312	SNURF	SNRPN upstream reading frame	protein_coding	XP_037841240.1	.	0.260627	0.133847	0.703882	3.99325	3.7087	0.218916	0.553869	4.34156	1.10502	0.612307	0.310137	1.66654	9.3696	8.56543	0.503319	1.15781	9.26688	2.31758	6.87926	61.4701	1.1802	2.35744	0.0184012	0.131317	-1.23769	95.6187	1.24697	-0.246716	0.805128	0.857517	3.96631	6.74563	6.41721	5.06122	4.92815	5.35248	6.45154	6.36182	4.99579	5.29578	6.55177	5.60538	12
103246810	XM_037995470	LOC103246810	small integral membrane protein 10-like protein 2A	protein_coding	XP_037851398.1	.	0.034522	0.027059	0.051364	0.378865	0.663672	0.029168	0.025459	0.030242	0.270753	0.081104	0.062698	0.121611	0.888953	1.53278	0.067061	0.05322	0.06455	0.567854	8.18732	12.4212	1.02402	2.96223	0.00305421	NA	-2.97155	14.5743	0.996624	-1.57654	0.114902	0.172289	1.43967	4.46792	2.87228	3.04237	3.01608	3.04947	3.45176	3.66923	3.01691	3.02216	3.02224	3.35126	3
103247147	XR_005242981	LOC103247147	HLA class I histocompatibility antigen, B alpha chain-like	transcribed_pseudogene	.	.	3.66572	3.08879	3.62302	7.60164	6.32667	7.31398	3.72394	3.56009	4.33434	8.61209	7.15706	8.57803	17.8362	14.6118	16.8159	7.78456	7.59886	9.09047	2.0007	605.751	0.142218	7.035	1.99263e-12	1.90699e-10	-1.71599	630.571	0.13214	-5.8956	3.7333e-09	1.52043e-08	8.65757	9.65764	8.85872	8.88166	8.72846	8.83741	9.48216	9.28569	9.41838	8.92048	8.87303	9.03381	441
103247896	XM_008019889	UBQLNL	ubiquilin like	protein_coding	XP_008018080.1	.	0.005513	0.01619	0.019056	0.126472	0.159497	0.074376	0.02951	0.085345	0.040627	0.012953	0.037514	0.045117	0.296749	0.368368	0.171001	0.061688	0.182165	0.085208	7.82977	14.8874	0.804222	3.69173	0.000222734	NA	-2.13279	19.1259	0.65176	-1.6766	0.0936199	0.143919	1.75787	4.72207	3.61053	3.4501	3.49247	3.50407	3.9215	4.00028	3.74028	3.56797	3.79357	3.62305	2
103248047	XR_503122	LOC103248047	uncharacterized LOC103248047	lncRNA	.	.	0.113159	0.094908	0.266741	0.080671	0.0993	0.048415	0.090183	0.114397	0.038067	0.265851	0.219911	0.631548	0.189284	0.229339	0.111312	0.188519	0.244176	0.079839	-2.10622	69.7788	0.42928	-2.5034	0.0123008	0.101028	1.12984	47.1568	0.465397	0.378438	0.705106	0.777867	6.56506	5.48777	5.64518	5.94346	5.83225	6.48981	5.75127	5.84039	5.51072	5.83719	5.95818	5.45637	70
103248152	XR_005242598	LOC103248152	uncharacterized LOC103248152	transcribed_pseudogene	.	.	0.6615	0.5869	0.308266	0.414527	0.029584	0.202286	0.265615	0.27815	0.575713	1.5541	1.35991	0.729865	0.972629	0.068325	0.465084	0.555244	0.593699	1.20745	-2.43925	48.6621	0.59323	-2.16853	0.0301186	0.176613	1.83285	39.5259	0.627606	1.39274	0.163699	0.234559	6.10803	4.82517	5.67565	5.87511	5.78417	5.43281	5.58523	4.8678	5.2521	5.39859	5.41147	5.80447	90
103248177	XR_005242757,XR_005242758,XR_005242759,XR_503163	LOC103248177	uncharacterized LOC103248177, transcript variant X4	lncRNA	.	.	3.45629	3.287	2.98719	1.92375	1.49308	1.08181	0.415217	0.566035	0.83714	8.12005	7.61633	7.0726	4.51382	3.44835	2.48725	0.867974	1.20817	1.75575	-2.25186	113.254	0.270579	-4.3282	1.50336e-05	0.000532475	-1.99798	51.5669	0.394335	-2.53222	0.0113343	0.0214413	7.29276	6.12329	5.10308	6.80748	6.73853	6.64869	6.30514	6.17189	6.0822	5.76184	5.7757	5.9837	174
103248332	XM_008020653	BIRC3	baculoviral IAP repeat containing 3	protein_coding	XP_008018844.1	.	8.91002	8.90165	7.45259	19.6611	18.5138	18.9903	18.8263	15.467	16.5767	20.9328	20.6261	17.6451	46.1321	42.7585	43.6614	39.3548	33.0136	34.7666	2.21157	5219.98	0.0916006	12.5007	7.39738e-36	2.42954e-33	-1.05453	6910.6	0.0783601	-0.977568	0.328288	0.423706	11.6663	12.8117	12.7158	12.022	11.9986	11.8453	12.6909	12.5997	12.629	12.6974	12.5062	12.5723	3546
103249053	XM_037982649,XM_037982650,XM_037982651,XM_037982652,XM_037982653	ZNFX1	zinc finger NFX1-type containing 1, transcript variant X2	protein_coding	XP_037838577.1;XP_037838578.1;XP_037838579.1;XP_037838580.1;XP_037838581.1	.	3.98775	3.83918	4.0497	8.68005	9.21623	8.02782	7.30373	7.38523	7.63347	9.36865	8.89579	9.58825	20.3665	21.2854	18.4571	15.2678	15.7635	16.0098	2.17821	2471.09	0.0921111	12.1934	3.37165e-34	1.03667e-31	-1.09619	3195.28	0.0735963	-1.80031	0.0718116	0.113835	10.6029	11.7258	11.5739	10.889	10.8444	10.9149	11.5645	11.6028	11.4766	11.4621	11.4633	11.4819	1577
103249074	gene-LOC103249074	LOC103249074	.	pseudogene	.	.	0.211444	0.263292	1.24857	0.174135	0.348291	0.159767	0.402766	0.489743	0.197151	0.496757	0.610075	2.95617	0.408585	0.804396	0.367327	0.841946	1.04533	0.413487	-2.56123	62.7383	0.555178	-2.44397	0.0145267	0.11232	1.70336	46.9476	0.46112	1.66634	0.095645	0.146622	6.49672	5.13637	5.88712	5.50963	5.5918	6.59078	5.42862	5.7154	5.37011	5.84729	5.96116	5.49346	35
119618090	XM_037986636	PYURF	PIGY upstream reading frame	protein_coding	XP_037842564.1	.	6.52532	0.436453	1.72801	55.048	53.3351	45.88	38.265	1.13161	0.5429	15.3303	1.01131	4.09132	129.163	123.18	105.485	79.9896	2.41538	1.13863	17.091	1995.29	0.984445	4.15987	3.18434e-05	0.00102033	-3.6008	2376.23	1.5347	-1.20435	0.228455	0.311994	7.78515	11.8803	10.0126	9.15358	7.72616	8.23762	11.145	11.0698	10.9208	10.8197	8.06576	7.80394	505
119618305	XM_037996396,XM_037996397	LOC119618305	arf-GAP with GTPase, ANK repeat and PH domain-containing protein 14-like, transcript variant X1	protein_coding	XP_037852324.1;XP_037852325.1	.	0.228641	0.092718	0.425603	0.072185	0.08422	0.064883	0.061585	0.211517	0.177288	0.537159	0.214838	1.00768	0.169372	0.19451	0.149175	0.128739	0.451474	0.371829	-3.40943	10.9267	0.876819	-2.01812	0.0435783	NA	2.07867	7.50731	0.978395	1.07897	0.2806	0.370774	4.07975	2.30571	3.34149	3.42266	3.2535	3.6025	3.21911	3.23546	3.19307	3.20029	3.40151	3.35732	16
119619283	XM_037984734	LOC119619283	deoxynucleoside triphosphate triphosphohydrolase SAMHD1-like	protein_coding	XP_037840662.1	.	3.17631	3.35185	3.1758	6.85827	7.34509	8.17742	5.50242	6.3507	4.9473	7.46227	7.76659	7.51916	16.092	16.9639	18.8011	11.5023	13.5553	10.376	2.24563	330.084	0.161572	7.22353	5.0655e-13	5.2663e-11	-1.24852	405.991	0.150105	-2.1333	0.0329004	0.0565759	7.66805	8.83537	8.49661	7.97996	7.99825	7.94962	8.55898	8.58214	8.6796	8.41968	8.52413	8.32652	206
119620081	XR_005236526	LOC119620081	uncharacterized LOC119620081	lncRNA	.	.	0.110723	0.086182	0.215457	0.016064	0.023195	0.074603	0.006679	0.086043	0.036637	0.260128	0.199694	0.510126	0.037692	0.05357	0.171523	0.013961	0.183655	0.076839	-3.61994	21.1939	0.691473	-2.68408	0.007273	NA	1.20066	9.94677	0.979071	0.26947	0.787568	0.843908	5.05507	3.19262	3.44119	4.16711	4.0703	4.43784	3.7501	3.78875	4.01044	3.7061	4.08095	3.85598	28
119620104	XR_005236567	LOC119620104	uncharacterized LOC119620104	lncRNA	.	.	0.59895	0.520699	1.0009	0.088832	0.368604	0.285452	0.443294	0.326103	0.123267	1.40715	1.20652	2.36978	0.208433	0.851311	0.656296	0.926666	0.696052	0.25853	-2.91678	61.5527	0.449412	-3.43644	0.00058942	0.0111137	1.28404	35.4062	0.570509	0.63223	0.527237	0.62273	6.51954	4.97093	5.3161	5.87017	5.77346	6.18767	5.10012	5.56415	5.44948	5.70997	5.54111	5.18456	80
119621125	XM_037989520	LOC119621125	xylulose kinase-like	protein_coding	XP_037845448.1	.	0.056287	0.097453	0.152824	0.194974	0.359486	0.340346	0.312082	0.266142	0.145105	0.132239	0.225809	0.361834	0.457479	0.830252	0.782505	0.652379	0.568069	0.30433	2.74069	15.2391	0.713963	2.03727	0.0416226	NA	-1.15891	20.5209	0.599325	-0.355021	0.722574	0.79203	3.03173	4.47899	4.2499	3.77682	3.83259	3.9094	3.97014	4.14236	4.12716	4.12202	4.06088	3.91611	5
119621735	XR_005238284	LOC119621735	uncharacterized LOC119621735	lncRNA	.	.	0.273091	0.225985	0.717157	0.22979	0.24815	0.123715	0.335476	0.481449	0.215693	0.641587	0.523631	1.69797	0.539169	0.573116	0.284438	0.701284	1.02763	0.452375	-2.0345	50.1861	0.488802	-2.0963	0.0360557	0.195953	1.81509	45.8629	0.448979	1.91554	0.0554233	0.0902958	6.07342	5.04574	5.88616	5.58345	5.48318	6.13288	5.49506	5.51282	5.25401	5.71251	5.91392	5.48083	47
119621930	XR_005238561	LOC119621930	uncharacterized LOC119621930	lncRNA	.	.	0.078655	0.077913	0.093954	0.187868	0.148418	0.257816	0.187548	0.196755	0.166918	0.184788	0.180532	0.22245	0.440806	0.342779	0.592756	0.392052	0.419966	0.350079	2.29581	20.5576	0.597002	2.00837	0.0446037	NA	-1.01752	28.0158	0.499945	-0.050114	0.960032	0.972828	3.6425	4.8393	4.79589	4.29885	4.29289	4.3347	4.54112	4.457	4.66502	4.56544	4.57962	4.51113	12
119622437	XR_005239051	LOC119622437	uncharacterized LOC119622437	transcribed_pseudogene	.	.	0.130513	0.096057	0.139213	0.06446	0.034665	0.063774	0.05023	0.119581	0.036279	0.306621	0.222575	0.329608	0.151246	0.080061	0.146626	0.105001	0.25524	0.076087	-2.27143	34.57	0.47874	-2.47233	0.0134237	NA	1.33824	24.3794	0.604326	0.695555	0.486708	0.583977	5.58523	4.40129	4.80279	5.1743	5.01185	5.18131	4.85265	4.66952	4.83799	4.78702	5.13933	4.69504	53
119622853	XR_005239410	LOC119622853	small nucleolar RNA U83B	snoRNA	.	.	3.38222	3.81746	4.57784	6.73008	11.6191	6.62325	13.2906	15.1247	14.9624	7.94603	8.84546	10.8387	15.7912	26.8348	15.2278	27.7828	32.283	31.3809	2.04568	31.831	0.491741	2.09984	0.0357428	NA	1.84366	59.9867	0.362132	2.43716	0.0148032	0.0273355	4.38703	5.41747	6.28158	5.11068	5.13236	5.18262	5.34233	5.59127	5.32459	5.71704	5.7923	5.78724	19
119622866	XR_005239415	LOC119622866	uncharacterized LOC119622866	lncRNA	.	.	6.8186	6.01594	3.89535	12.2853	12.1521	10.7316	9.74704	11.9365	11.7795	16.0193	13.9396	9.22281	28.8258	28.0659	24.6735	20.3753	25.4779	24.7054	2.04772	224.391	0.225068	4.59425	4.34311e-06	0.00017881	1.0124	299.498	0.16638	0.106856	0.914903	0.940526	7.2003	8.23706	8.23509	7.68664	7.58041	7.2982	8.12321	8.08355	7.98919	7.97862	8.12864	8.12168	185
119622970	gene-LOC119622970	LOC119622970	.	pseudogene	.	.	0.301655	0.596267	1.14066	0.23306	0.345951	0.234108	0.559072	0.37948	0.297845	0.708696	1.38161	2.70067	0.546844	0.798991	0.538249	1.16869	0.809985	0.624676	-2.43559	21.5197	0.645543	-1.98945	0.046652	NA	1.56652	15.8396	0.666494	0.971603	0.331248	0.426946	4.93251	3.64406	4.27365	4.18866	4.39412	4.66917	4.14081	4.21969	4.13188	4.39526	4.25485	4.19388	14
119622993	XM_037995675	LOC119622993	uncharacterized LOC119622993	protein_coding	XP_037851603.1	.	0.028513	0.407349	1.32581	0.050019	0.039971	0.045212	0.035734	0.050776	0.261052	0.066988	0.943871	3.13904	0.117362	0.092315	0.103948	0.074698	0.108378	0.547508	-11.1089	12	1.09707	-3.1663	0.0015439	NA	2.40215	3.3136	1.45839	0.866936	0.385977	0.484028	4.46094	0.983336	2.22539	2.80149	3.09566	3.55919	2.8034	2.80069	2.80039	2.80553	2.80561	2.98974	2
119623412	XM_037996089	LOC119623412	cytochrome P450 2C19-like	protein_coding	XP_037852017.1	.	0.058688	0.139881	0.049579	0.218494	0.204039	0.457316	0.157204	0.026372	0.208502	0.137879	0.324119	0.117385	0.512665	0.471239	1.05144	0.32862	0.056291	0.437294	3.11771	12.9876	0.789627	2.07755	0.0377511	NA	-2.06427	14.4208	0.789496	-1.32443	0.18536	0.260996	2.65249	4.29922	3.23333	3.34848	3.44332	3.33523	3.54435	3.51814	3.77128	3.47798	3.28685	3.54308	5
119623907	gene-LOC119623907	LOC119623907	.	pseudogene	.	.	0.146082	0.116139	0.38795	0.10491	0.045342	0.128585	0.127711	0.168146	0.077039	0.3432	0.269106	0.918528	0.246156	0.10472	0.295637	0.266969	0.3589	0.161576	-2.3514	62.5341	0.482977	-2.55399	0.0106495	0.0921833	1.42275	44.5569	0.469744	1.08289	0.278859	0.368901	6.45613	5.21991	5.70982	5.79788	5.66787	6.41552	5.61792	5.30064	5.70384	5.74997	5.89177	5.50783	61
119624615	XR_005240771	LOC119624615	small nucleolar RNA SNORA3/SNORA45 family	snoRNA	.	.	2.79759	2.97495	2.03986	4.74779	6.50126	6.52935	7.74142	3.00945	4.48108	6.57254	6.89328	4.82966	11.14	15.015	15.0119	16.1828	6.42355	9.39824	2.16842	31.1905	0.485108	2.30185	0.0213437	NA	-1.0928	40.3834	0.460581	-0.277987	0.781023	0.838473	4.29734	5.4168	5.2706	4.86149	4.86704	4.7603	5.0427	5.16046	5.16874	5.2974	4.87955	5.02834	22
119624845	XR_005240918	LOC119624845	uncharacterized LOC119624845	transcribed_pseudogene	.	.	0.323496	0.012835	0.537528	0.025647	0.127671	0.010165	0.069707	0.494491	0.055838	0.760007	0.029741	1.27268	0.060177	0.294863	0.023371	0.145716	1.05547	0.11711	-5.07227	9.99423	1.12058	-2.09055	0.0365688	NA	3.78837	7.76521	1.15387	1.66533	0.0958475	0.14684	4.06241	1.71417	3.61965	3.39799	3.03488	3.56379	3.06266	3.17203	3.03549	3.1136	3.55642	3.10992	19
119624873	XM_038000196	LOC119624873	translation initiation factor IF-2-like	protein_coding	XP_037856124.1	.	0.427651	0.68838	0.483532	0.187582	0.279023	0.14126	0.271315	0.377187	0.176325	1.0047	1.59505	1.14483	0.440134	0.644418	0.324777	0.567159	0.80509	0.369809	-2.62194	28.6172	0.528303	-2.63227	0.00848175	NA	1.43625	19.011	0.624449	0.836431	0.402912	0.501041	5.37238	3.98283	4.48682	4.76065	4.97844	4.80464	4.49329	4.59353	4.41307	4.61516	4.71718	4.49192	34
119625182	XR_005241259	LOC119625182	uncharacterized LOC119625182	lncRNA	.	.	0.307173	0.364688	0.179196	0.156	0.141194	0.08297	0.089522	0.349988	0.251851	0.721659	0.84502	0.424272	0.366031	0.326095	0.190761	0.187139	0.747034	0.528211	-2.24941	22.5153	0.59564	-1.96351	0.0495869	NA	1.90266	19.8678	0.662191	1.40143	0.161084	0.231289	4.9609	3.7956	4.70262	4.65013	4.70981	4.43422	4.4032	4.37642	4.25235	4.28561	4.71043	4.58076	35
119625259	XM_038001297	LOC119625259	uncharacterized LOC119625259	protein_coding	XP_037857225.1	.	0.071735	0.0355	0.531528	0.046055	0.056999	0.016674	0.154355	0.084659	0.052449	0.16853	0.082258	1.25847	0.108061	0.131642	0.038336	0.322665	0.180701	0.110001	-4.88245	15.5826	0.934231	-2.44865	0.0143393	NA	2.41292	8.89518	0.915021	1.3888	0.164893	0.236084	4.69381	2.40175	3.65281	3.53387	3.44326	4.27047	3.4733	3.48956	3.39833	3.73753	3.58672	3.49484	9
119625379	XR_005241582	LOC119625379	uncharacterized LOC119625379	lncRNA	.	.	0.143829	0.068055	0.092039	0.251289	0.227437	0.400797	0.081576	0.236837	0.081464	0.337905	0.157691	0.217917	0.589615	0.525278	0.921491	0.170528	0.505519	0.170856	2.75139	20.1716	0.624691	2.33741	0.0194179	NA	-2.04765	21.7424	0.623935	-1.65718	0.0974838	0.149093	3.42723	4.88684	3.8361	4.05749	3.92515	3.96359	4.23681	4.18073	4.4119	3.95953	4.21777	3.95309	15
119625563	XR_005241753	LOC119625563	small nucleolar RNA U13	snoRNA	.	.	5.58947	3.49746	4.28749	1.01949	2.33755	1.03493	1.19069	1.5952	0.816888	13.1316	8.10399	10.1513	2.39209	5.3987	2.37946	2.48903	3.40488	1.71327	-3.03137	17.2215	0.682663	-2.34372	0.0190925	NA	-1.12887	7.94984	0.934396	-0.187163	0.851533	0.894081	4.69527	3.09358	2.90194	3.99767	3.82143	3.88422	3.56663	3.71213	3.56083	3.59193	3.65295	3.54466	33
119625925	XM_038004137	LOC119625925	uncharacterized LOC119625925	protein_coding	XP_037860065.1	.	0.288409	0.470981	0.272214	1.01102	0.755899	0.725912	0.362167	0.097497	0.714783	0.677576	1.09131	0.644505	2.37222	1.74579	1.66898	0.757079	0.208103	1.49912	2.36537	62.2481	0.37254	3.33404	0.000855937	0.0147711	-1.96519	65.1423	0.48191	-2.02251	0.0431236	0.0720696	5.20617	6.45254	5.45597	5.4471	5.65907	5.41085	6.12644	5.91245	5.89443	5.56909	5.14655	5.93158	32
119626722	XR_005242864	LOC119626722	uncharacterized LOC119626722	lncRNA	.	.	0.051938	0.046035	0.04858	0.117596	0.203787	0.126405	0.057209	0.187789	0.043964	0.122022	0.106668	0.11502	0.275923	0.470657	0.290624	0.119591	0.400827	0.092206	2.89764	15.6963	0.687558	2.23236	0.0255909	NA	-1.41091	19.6923	0.669422	-0.741879	0.45816	0.556241	3.00964	4.54467	4.03125	3.79435	3.77049	3.76725	3.97584	4.14941	3.97948	3.82416	4.14837	3.77854	9
119626761	XR_005242892	LOC119626761	uncharacterized LOC119626761	lncRNA	.	.	0.285097	0.308164	0.33558	0.107414	0.121029	0.068722	0.04754	0.150837	0.229785	0.669795	0.71405	0.794535	0.252031	0.279524	0.158001	0.099378	0.321956	0.481931	-3.06195	16.7518	0.662447	-2.4371	0.0148055	NA	1.53044	10.2891	0.865442	0.7094	0.478076	0.575394	4.65842	3.04439	3.63684	4.00156	4.02115	4.04165	3.7573	3.76932	3.6911	3.65763	3.83881	3.94777	24
119626773	XR_005242901	LOC119626773	uncharacterized LOC119626773	lncRNA	.	.	1.43842	1.97023	2.07398	0.637655	1.12916	0.976077	1.61006	1.0055	1.36823	3.37935	4.56522	4.91044	1.49617	2.60785	2.24414	3.36568	2.1462	2.8696	-2.03004	50.2667	0.395694	-2.58157	0.00983529	0.0878429	1.53872	41.5529	0.428285	1.45168	0.146591	0.213292	6.07434	5.0509	5.65485	5.64887	5.80838	5.82547	5.30194	5.49933	5.44039	5.72474	5.48307	5.63021	55
119627208	XR_005243282	LOC119627208	uncharacterized LOC119627208	lncRNA	.	.	0.040509	0.035258	0.013074	0.105187	0.156755	0.080341	0.084648	0.090672	0.132652	0.09517	0.081696	0.030955	0.246807	0.362033	0.184716	0.176949	0.193536	0.278213	3.50476	20.9217	0.641595	2.82002	0.004802	NA	-1.03604	31.596	0.488629	-0.104548	0.916735	0.942126	3.20915	5.02659	4.95553	4.3466	4.3048	4.18207	4.61597	4.78161	4.51737	4.55619	4.58559	4.73949	13
119627237	XR_005243338	LOC119627237	uncharacterized LOC119627237	transcribed_pseudogene	.	.	0.008235	0.002397	0.005103	0.007298	1.04767	0.002217	0.220812	0.074323	0.20882	0.019346	0.005555	0.012082	0.017123	2.41966	0.005097	0.461589	0.158638	0.437961	21.964	11.5824	1.43301	3.11028	0.00186907	NA	-1.90831	16.6747	1.07969	-0.863479	0.387874	0.485873	0.0151916	4.46951	3.51965	2.91407	2.91243	2.9189	2.91572	3.91525	2.91313	3.25446	3.02708	3.22514	1
119627295	XR_005243445	LOC119627295	uncharacterized LOC119627295	lncRNA	.	.	0.536569	0.395171	0.628338	0.312873	0.074345	0.401029	0.122313	0.360964	0.245443	1.26059	0.915654	1.48768	0.734114	0.171703	0.922024	0.255684	0.770462	0.514772	-2.01488	67.6864	0.46015	-2.19645	0.0280598	0.169366	-1.02206	43.8115	0.551412	-0.0570979	0.954467	0.968682	6.49956	5.48834	5.4373	6.09234	5.88836	6.16819	5.76364	5.22564	5.87799	5.39002	5.85587	5.657	96
119627986	XR_005244240	LOC119627986	uncharacterized LOC119627986	lncRNA	.	.	0.188251	0.056667	0.119131	0.052858	0.039992	0.013767	0.105294	0.036083	0.012517	0.442268	0.131304	0.28206	0.124024	0.092364	0.031653	0.220108	0.077017	0.026251	-3.37546	11.6048	0.867785	-2.02249	0.0431259	NA	1.5633	6.71082	1.10646	0.582575	0.56018	0.652912	4.16168	2.40933	3.03291	3.57095	3.2567	3.40738	3.2458	3.19944	3.11243	3.40193	3.20842	3.11494	28
119628247	gene-LOC119628247	LOC119628247	.	pseudogene	.	.	2.94188	1.91499	2.89368	0.204556	1.11423	1.15861	0.842047	0.93648	0.308859	6.91152	4.43724	6.85121	0.479961	2.57336	2.66382	1.76022	1.99888	0.647775	-3.18943	15.0716	0.7512	-2.2275	0.0259137	NA	-1.04349	6.94959	1.04142	-0.0589762	0.952971	0.967508	4.52158	2.84294	2.76797	3.76477	3.62269	3.73158	3.32642	3.48807	3.48731	3.46061	3.48104	3.34887	27
[truncated: 8 more columns]

## Sheet: B
Gene_ID	Transcript_ID	Gene_Symbol	Description	gene_biotype	Protein_ID	VGNC	M1_FPKM	M2_FPKM	M3_FPKM	P1_FPKM	P2_FPKM	P3_FPKM	R1_FPKM	R2_FPKM	R3_FPKM	M1_TPM	M2_TPM	M3_TPM	P1_TPM	P2_TPM	P3_TPM	R1_TPM	R2_TPM	R3_TPM	P/M.fc	P/M.baseMean	P/M.lfcSE	P/M.stat	P/M.raw.pval	P/M.bh.pval	R/P.fc	R/P.baseMean	R/P.lfcSE	R/P.stat	R/P.raw.pval	R/P.bh.pval	M.mean	P.mean	R.mean	N_M1	N_M2	N_M3	N_P1	N_P2	N_P3	N_R1	N_R2	N_R3	M1_Read_Count
103214202	XM_037986869	LOC103214202	eukaryotic initiation factor 4A-I-like	protein_coding	XP_037842797.1	.	0.140695	0.196956	0.251878	0.215574	0.105055	0.107557	0.256138	0.298606	0.528795	0.330543	0.456368	0.596358	0.505814	0.242629	0.247288	0.535434	0.637363	1.10905	-1.40921	11.5826	0.783649	-0.631518	0.527702	NA	2.59782	17.0269	0.678345	2.03038	0.0423179	0.0709238	3.76022	3.26532	4.61897	3.82719	3.89273	3.95281	3.90528	3.76754	3.78644	3.96421	4.0137	4.22489	10
103214206	XM_007960034,XM_007960038,XM_007960041,XM_037986863,XM_037986864,XM_037986865	MTUS2	microtubule associated scaffold protein 2, transcript variant X6	protein_coding	XP_007958225.2;XP_007958229.2;XP_007958232.2;XP_037842791.1;XP_037842792.1;XP_037842793.1	.	0.762785	0.972942	1.31335	0.599818	0.802424	0.655327	0.302399	0.292138	0.257461	1.79206	2.25441	3.10955	1.40739	1.85324	1.50669	0.632138	0.623556	0.539976	-1.51745	408.923	0.190644	-3.15585	0.00160033	0.0236707	-2.34112	228.7	0.199866	-6.14012	8.24595e-10	3.53501e-09	8.94587	8.34296	7.09759	8.37196	8.55366	8.79876	8.15951	8.35863	8.2036	7.69641	7.66994	7.51086	384
103214215	XM_007960048	UBL3	ubiquitin like 3	protein_coding	XP_007958239.1	.	30.4609	33.5362	30.0328	31.8622	36.2665	32.7584	17.5181	14.3154	15.2557	71.5634	77.7069	71.107	74.7602	83.7593	75.3164	36.6199	30.5556	31.9959	1.04847	7920.9	0.076924	0.887715	0.374694	0.668676	-2.00807	5993.12	0.0803419	-12.5191	5.8684e-36	1.01188e-34	12.9169	12.9852	11.9603	12.7808	12.8426	12.7277	12.8054	12.8865	12.8004	12.3312	12.1558	12.2102	7756
103214229	XM_007960058,XM_007960059	USPL1	ubiquitin specific peptidase like 1, transcript variant X2	protein_coding	XP_007958249.1;XP_007958250.1	.	5.9798	6.86543	5.90046	7.12629	7.7842	7.72108	12.6815	18.9346	14.4503	14.0487	15.9079	13.9702	16.7208	17.978	17.7519	26.5096	40.4152	30.3069	1.1622	1812	0.0904503	2.3975	0.0165075	0.121874	2.27895	3151.76	0.112758	10.5392	5.70015e-26	6.27824e-25	10.7108	10.9278	12.0971	10.8947	10.965	10.8956	11.0058	11.0506	11.0808	11.5856	11.9723	11.7527	1638
103214241	XM_007960064,XM_007960065	HSPH1	heat shock protein family H (Hsp110) member 1, transcript variant X1	protein_coding	XP_007958255.1;XP_007958256.1	.	59.5437	65.8343	56.2208	72.3611	71.8093	74.0862	503.261	758.893	589.667	139.889	152.545	133.111	169.785	165.847	170.335	1052.02	1619.82	1236.72	1.17517	14954.7	0.0759378	3.06658	0.00216519	0.0296818	8.96316	79433.6	0.171342	18.4661	3.87266e-76	2.26082e-74	13.7471	13.9801	17.1249	14.3092	14.3635	14.2349	14.4426	14.4062	14.4354	16.237	16.6438	16.3883	13953
103214246	gene-LOC103214246	LOC103214246	.	pseudogene	.	.	0.044955	0.149052	0.231439	0.099985	0.118571	0.095679	0.2676	0.429713	0.201737	0.105616	0.34537	0.547965	0.234601	0.273846	0.219979	0.559394	0.917203	0.423106	-1.36022	19.848	0.662809	-0.669632	0.503093	NA	2.95044	32.7473	0.499818	3.12299	0.00179021	0.00387742	4.51745	4.0698	5.61245	4.43865	4.7147	4.87737	4.59149	4.62972	4.57981	4.97862	5.23166	4.84145	8
103214250	XM_007960078,XM_007960079,XM_037986844,XM_037986845,XM_037986846,XM_037986847	FRY	FRY microtubule binding protein, transcript variant X6	protein_coding	XP_007958269.1;XP_007958270.1;XP_037842772.1;XP_037842773.1;XP_037842774.1;XP_037842775.1	.	1.00007	1.08629	1.69756	1.03242	1.38064	1.10281	0.419259	0.359251	0.305481	2.34951	2.51704	4.01922	2.42243	3.18866	2.53552	0.876424	0.766805	0.64069	-1.09561	994.878	0.167405	-0.786884	0.43135	0.710282	-3.03515	622.734	0.148113	-10.8145	2.93797e-27	3.39784e-26	10.0232	9.89053	8.27029	9.57921	9.63025	10.0119	9.59419	9.81744	9.62365	8.91261	8.79241	8.68377	853
103214256	XM_037986843	N4BP2L1	NEDD4 binding protein 2 like 1	protein_coding	XP_037842771.1	.	2.00513	2.7976	2.39659	2.61095	2.82843	2.92146	0.91797	0.908146	1.00183	4.71077	6.48233	5.67427	6.12623	6.53241	6.71687	1.91894	1.9384	2.10115	1.13577	695.744	0.134877	1.3618	0.173259	0.459349	-2.76531	497.173	0.130771	-11.2215	3.19737e-29	4.03921e-28	9.34753	9.53144	8.04469	9.05196	9.31301	9.1639	9.26091	9.29643	9.33051	8.47668	8.45784	8.52997	563
103214257	XM_007960087,XM_007960088,XM_007960089,XM_007960090,XM_037986821,XM_037986822,XM_037986823,XM_037986824,XM_037986825,XM_037986826,XM_037986827,XM_037986828,XM_037986830,XM_037986831,XM_037986832,XM_037986833,XM_037986834,XM_037986835	STARD13	StAR related lipid transfer domain containing 13, transcript variant X5	protein_coding	XP_007958278.1;XP_007958279.1;XP_007958280.2;XP_007958281.1;XP_037842749.1;XP_037842750.1;XP_037842751.1;XP_037842752.1;XP_037842753.1;XP_037842754.1;XP_037842755.1;XP_037842756.1;XP_037842758.1;XP_037842759.1;XP_037842760.1;XP_037842761.1;XP_037842762.1;XP_037842763.1	.	4.1629	3.85028	3.95138	4.443	4.63445	5.48951	13.3231	13.1129	13.0281	9.78014	8.92151	9.35546	10.4249	10.7035	12.6212	27.8508	27.989	27.3241	1.16214	1494.68	0.10566	2.05172	0.0401971	0.209404	2.85927	3059.7	0.0775057	19.5553	3.71586e-85	2.77554e-83	10.4333	10.6498	12.1465	10.7524	10.6371	10.6995	10.7892	10.7723	10.9013	11.7766	11.758	11.7526	1491
103214281	XM_007960141,XM_007960142,XM_007960143,XM_007960144,XM_007960146,XM_007960149	CCNA1	cyclin A1, transcript variant X2	protein_coding	XP_007958332.2;XP_007958333.2;XP_007958334.2;XP_007958335.2;XP_007958337.2;XP_007958340.2	.	0.303985	0.403235	0.476199	0.356399	0.450173	0.137896	0.851857	0.792161	0.723015	0.71417	0.934339	1.12747	0.836241	1.0397	0.317043	1.78073	1.69083	1.51639	-1.21955	57.915	0.425171	-0.67349	0.500635	0.760425	2.54216	91.1508	0.360768	3.73108	0.000190658	0.000475187	5.99188	5.70567	7.03149	6.03207	6.1768	6.18372	6.1023	6.21753	5.69465	6.70727	6.61708	6.48777	53
103214295	XM_037984746	LOC103214295	ferritin heavy chain-like	protein_coding	XP_037840674.1	.	2.46446	2.06745	3.46183	2.80356	2.02374	1.55368	6.18205	6.91067	5.69076	5.7899	4.79051	8.19637	6.57816	4.67392	3.57215	12.923	14.7505	11.9353	-1.27509	125.434	0.297665	-1.17783	0.238866	0.543086	3.12173	223.885	0.224675	7.30986	2.67417e-13	1.49239e-12	7.13583	6.78438	8.40539	7.24615	7.11727	7.45401	7.32282	7.08077	6.93196	7.97755	8.0606	7.89974	134
103214322	XM_007960206	FOXO1	forkhead box O1	protein_coding	XP_007958397.1	.	3.68698	3.60859	4.0078	3.61892	3.92672	4.28965	8.58763	9.62405	8.29373	8.66204	8.36149	9.48904	8.49131	9.06897	9.86253	17.9517	20.5421	17.3946	1.02277	1225.76	0.104404	0.311086	0.755735	0.902129	2.38767	2071.95	0.0882226	14.2322	5.78369e-46	1.41531e-44	10.2434	10.2754	11.5122	10.4137	10.3734	10.4449	10.3839	10.4174	10.4958	11.1831	11.2762	11.1411	1224
103214326	XM_007960217,XM_037986768	SLC25A15	solute carrier family 25 member 15, transcript variant X2	protein_coding	XP_007958408.1;XP_037842696.1	.	1.54087	1.824	1.88364	1.94733	1.66299	2.2516	5.59495	6.20186	6.3935	3.62005	4.22639	4.45979	4.56914	3.84077	5.17675	11.6958	13.2376	13.4092	1.09099	412.276	0.162964	0.770988	0.440714	0.717122	3.30682	914.084	0.122064	14.1356	2.2906e-45	5.44933e-44	8.62345	8.74876	10.455	8.83766	8.94268	8.95342	8.99478	8.84983	9.08873	9.95132	10.0322	10.0661	359
103214335	XM_007960235	RGCC	regulator of cell cycle	protein_coding	XP_007958426.1	.	0.132413	0.235202	0.101421	0.355114	0.504035	0.34162	8.49587	12.589	11.635	0.311086	0.544989	0.240128	0.833225	1.1641	0.785434	17.7599	26.8707	24.4023	2.37632	16.808	0.668855	1.86696	0.0619068	NA	28.665	346.977	0.243407	19.8894	5.02568e-88	4.07414e-86	3.31129	4.56617	9.38926	5.41536	5.53288	5.36906	5.66974	5.80155	5.65061	8.05889	8.44599	8.37024	9
103214360	XR_005236496,XR_005236497	LOC103214360	uncharacterized LOC103214360, transcript variant X2	lncRNA	.	.	0.120531	0.130268	0.241931	0.186834	0.168314	0.160442	0.392566	0.752354	0.415936	0.283169	0.301845	0.572807	0.43838	0.38873	0.368879	0.820626	1.60587	0.872349	1.02863	91.7943	0.330433	0.123235	0.901921	0.966886	2.71443	170.388	0.2626	5.48611	4.10883e-08	1.52786e-07	6.50159	6.53884	7.96021	6.60521	6.59043	7.01653	6.82136	6.77197	6.74272	7.31121	7.80735	7.32189	70
103214365	XM_007960311,XM_007960312,XM_007960313,XM_007960315,XM_007960316,XM_037986726,XM_037986727,XR_005236494,XR_005236495	TSC22D1	TSC22 domain family member 1, transcript variant X1	protein_coding	XP_007958502.1;XP_007958503.1;XP_007958504.1;XP_007958506.1;XP_007958507.1;XP_037842654.1;XP_037842655.1	.	252.787	255.687	229.739	247.081	262.005	255.798	62.5557	54.9965	61.5398	593.888	592.453	543.94	579.741	605.114	588.117	130.767	117.388	129.068	-1.00552	27697.6	0.0649358	-0.122225	0.902721	0.966886	-3.17179	17925	0.057992	-28.716	2.41218e-181	1.47359e-178	14.7614	14.7535	13.069	14.569	14.5584	14.4895	14.5301	14.5471	14.5387	13.5929	13.5137	13.5875	28877
103214366	XM_007960317	NUFIP1	nuclear FMR1 interacting protein 1	protein_coding	XP_007958508.2	.	1.57629	1.91431	1.54524	2.59016	2.19774	2.43904	4.91388	5.71723	4.83028	3.70327	4.43566	3.65858	6.07744	5.0758	5.6077	10.272	12.2032	10.1306	1.40409	395.168	0.159268	3.07428	0.00211008	0.0291519	2.27623	746.218	0.122255	9.70632	2.83378e-22	2.64151e-21	8.36014	8.85096	10.018	8.65287	8.77554	8.60483	9.02144	8.85941	8.9459	9.6197	9.74571	9.59443	319
103214375	XM_007960329,XM_037986722	SLC25A30	solute carrier family 25 member 30, transcript variant X2	protein_coding	XP_007958520.2;XP_037842650.1	.	94.0942	118.12	94.4628	87.302	99.5143	93.4908	40.4244	37.2051	39.8531	221.061	273.697	223.654	204.842	229.834	214.949	84.5036	79.4127	83.5844	-1.11876	19844.9	0.0892621	-1.81379	0.0697108	0.284122	-2.23199	13384.3	0.0624808	-18.539	1.00016e-76	6.02383e-75	14.3551	14.1933	13.0158	14.0995	14.2837	14.0564	14.0109	14.098	14.0466	13.4044	13.3234	13.385	19962
103214399	XM_037984749	SPTLC3	serine palmitoyltransferase long chain base subunit 3	protein_coding	XP_037840677.1	.	45.8281	61.3245	50.5639	33.105	41.008	39.1481	5.92269	3.87561	5.29511	107.666	142.095	119.717	77.6763	94.7102	90.0073	12.3809	8.27233	11.1055	-1.42446	8811.48	0.100029	-5.10265	3.34923e-07	1.75361e-05	-7.02198	4097.69	0.191776	-14.6623	1.12351e-48	3.00518e-47	13.3379	12.8275	9.99661	12.79	13.0461	12.8411	12.4682	12.6297	12.5927	11.1402	10.875	11.062	9326
103214400	XM_007960376	NUDT15	nudix hydrolase 15	protein_coding	XP_007958567.1	.	2.48747	2.50859	2.61504	2.49065	2.8221	3.12841	7.36257	7.38799	6.46327	5.84396	5.81267	6.19148	5.84398	6.51778	7.19268	15.3908	15.7694	13.5555	1.08314	236.016	0.184074	0.625933	0.531359	0.779877	2.67548	445.203	0.143924	9.86493	5.9075e-23	5.67684e-22	7.82428	7.93893	9.34035	8.07849	8.06598	8.08342	8.06813	8.12871	8.21107	8.99474	8.98471	8.86983	229
103214403	XM_007960379	ITM2B	integral membrane protein 2B	protein_coding	XP_007958570.1	.	122.439	139.941	133.009	115.656	134.063	109.607	47.727	48.0857	50.3017	287.652	324.259	314.917	271.37	309.626	252.002	99.769	102.637	105.498	-1.1254	11600.8	0.0845495	-2.0159	0.0438104	0.218429	-2.30616	7721.25	0.0734595	-16.4103	1.61456e-60	6.24819e-59	13.5846	13.4142	12.1894	13.3281	13.4254	13.3626	13.2601	13.358	13.182	12.5538	12.548	12.5869	11783
103214407	XM_007960382,XM_037986690,XM_037986691,XM_037986692,XM_037986693,XM_037986694,XM_037986695,XM_037986696,XM_037986697,XM_037986698,XM_037986699,XM_037986700,XM_037986701,XR_005236485,XR_005236486,XR_005236487,XR_005236488,XR_005236489,XR_005236490,XR_005236491,XR_489520	CYSLTR2	cysteinyl leukotriene receptor 2, transcript variant X6	protein_coding	XP_007958573.2;XP_037842618.1;XP_037842619.1;XP_037842620.1;XP_037842621.1;XP_037842622.1;XP_037842623.1;XP_037842624.1;XP_037842625.1;XP_037842626.1;XP_037842627.1;XP_037842628.1;XP_037842629.1	.	6.18641	5.84253	7.47756	4.77192	5.57628	5.22777	2.58806	2.87392	3.3801	14.5341	13.5378	17.7042	11.1966	12.8787	12.0194	5.41011	6.13426	7.08913	-1.23919	763.078	0.135262	-2.28735	0.0221753	0.146728	-2.27523	483.933	0.131815	-8.99758	2.30738e-19	1.83571e-18	9.72244	9.4123	8.20717	9.34273	9.4288	9.60007	9.29438	9.30973	9.23591	8.68048	8.62524	8.59587	741
103214448	XR_005236466,XR_489542	LOC103214448	uncharacterized LOC103214448, transcript variant X1	lncRNA	.	.	0.12566	0.540714	0.242542	0.35121	0.177562	0.273525	0.035552	0.013276	0.081392	0.295221	1.25289	0.574253	0.824065	0.410089	0.628875	0.074319	0.028336	0.170705	-1.15617	44.5271	0.511529	-0.409278	0.682336	NA	-5.27012	24.2464	0.641497	-3.73788	0.00018558	0.000463748	5.57609	5.36976	2.94647	4.69554	5.38187	4.93968	5.12317	4.79555	4.98348	4.43207	4.36372	4.58374	21
103214455	XR_005236463	LOC103214455	uncharacterized LOC103214455	lncRNA	.	.	0.44266	0.308434	0.379795	0.190934	0.19674	0.436505	0.185701	0.027453	0.09304	1.03997	0.714675	0.899219	0.448	0.454381	1.00359	0.388191	0.058597	0.195135	-1.37723	42.1159	0.458686	-1.00671	0.314073	NA	-2.46122	24.5867	0.654974	-1.98386	0.0472718	0.078374	5.60947	5.14607	3.82894	5.2263	5.02683	5.1198	4.84287	4.84367	5.19932	4.85327	4.47636	4.64824	59
103214460	XM_007960444	FAM124A	family with sequence similarity 124 member A	protein_coding	XP_007958635.2	.	0.156971	0.141535	0.1735	0.150796	0.054697	0.132277	0.196758	0.287084	0.242542	0.36878	0.327953	0.410787	0.353822	0.126326	0.304125	0.411305	0.612768	0.508687	-1.41906	36.8157	0.484839	-1.04146	0.297664	NA	2.2562	48.8565	0.435802	2.69365	0.0070675	0.013873	5.4326	4.92801	6.08078	5.46494	5.40864	5.50081	5.4437	5.07787	5.36729	5.59584	5.80995	5.70704	44
103214477	XM_007960477,XM_007960478,XM_007960480,XM_007960482	CKAP2	cytoskeleton associated protein 2, transcript variant X2	protein_coding	XP_007958668.2;XP_007958669.2;XP_007958671.2;XP_007958673.2	.	11.7892	12.454	10.9693	12.2288	13.2441	14.6608	28.1887	26.549	25.3157	27.6971	28.8573	25.9714	28.6932	30.5879	33.7073	58.9259	56.6676	53.0949	1.10585	2617.13	0.0919182	1.57924	0.114282	0.371046	2.11924	4231.2	0.0761115	14.2363	5.45591e-46	1.33701e-44	11.2793	11.4246	12.4892	11.4696	11.4996	11.3792	11.4868	11.5169	11.6063	12.2681	12.1984	12.1572	2562
103214479	XM_007960486,XM_007960487,XM_007960488	THSD1	thrombospondin type 1 domain containing 1, transcript variant X2	protein_coding	XP_007958677.2;XP_007958678.2;XP_007958679.2	.	1.50913	1.24968	1.64807	1.70615	1.28078	1.32682	3.82663	3.65837	2.9194	3.54548	2.89564	3.90204	4.00325	2.95803	3.05055	7.99922	7.80865	6.12291	-1.01927	248.503	0.203374	-0.135417	0.892283	0.963113	2.52384	427.631	0.168185	7.94139	1.9992e-15	1.27171e-14	7.97105	7.94305	9.25856	8.19021	8.03545	8.22598	8.28617	8.03969	8.08757	9.00418	8.94228	8.74642	265
103214511	XM_037986652,XM_037986653,XM_037986654	DIAPH3	diaphanous related formin 3, transcript variant X3	protein_coding	XP_037842580.1;XP_037842581.1;XP_037842582.1	.	2.3101	2.66062	3.06631	3.07987	3.69736	4.30582	10.3043	10.47	9.8962	5.42724	6.16494	7.25994	7.22649	8.53924	9.89971	21.5403	22.3479	20.7554	1.34415	843.147	0.139171	3.06599	0.0021695	0.0296889	2.94365	1881.78	0.10065	15.4754	5.08503e-54	1.63495e-52	9.49107	9.91691	11.4561	9.74221	9.8276	9.92353	9.94836	10.063	10.1881	11.0531	11.0538	10.9987	641
103214535	XM_007960536,XM_007960545,XM_037985372	MACROD2	mono-ADP ribosylhydrolase 2, transcript variant X1	protein_coding	XP_007958727.1;XP_007958736.1;XP_037841300.1	.	1.04519	0.77186	0.928551	1.02833	0.604416	0.611685	1.85229	2.5253	2.12725	2.45553	1.78848	2.19848	2.41284	1.39593	1.40635	3.87205	5.39016	4.46151	-1.24568	92.5766	0.320995	-0.98736	0.323466	0.627633	3.02032	163.363	0.258389	6.1717	6.7559e-10	2.91817e-09	6.68195	6.36593	7.93893	6.95125	6.73808	6.84129	6.92842	6.58468	6.59045	7.38524	7.61799	7.48789	121
103214545	gene-LOC103214545	LOC103214545	.	pseudogene	.	.	0.113532	0.687511	0.42226	0.49532	0.191042	0.513474	0.090349	0.038377	0.134806	0.266728	1.59304	0.999761	1.1622	0.441221	1.18055	0.188866	0.081914	0.28273	-1.03926	24.5768	0.653781	-0.0849685	0.932286	NA	-3.92048	14.9242	0.76348	-2.58164	0.00983323	0.0188288	4.64589	4.59206	2.59812	3.90085	4.40708	4.20011	4.26877	3.97479	4.2664	3.86839	3.80119	3.92457	8
103214569	XM_007960558,XM_007960560	DACH1	dachshund family transcription factor 1, transcript variant X1	protein_coding	XP_007958749.2;XP_007958751.2	.	3.00215	2.50692	4.50412	2.61956	2.53332	3.0794	0.169194	0.081842	0.129866	7.05313	5.80881	10.6642	6.14643	5.85083	7.08	0.353685	0.174689	0.27237	-1.228	841.845	0.174461	-1.69845	0.089422	0.325009	-18.6791	392.695	0.210495	-20.064	1.52473e-89	1.31058e-87	9.85842	9.56111	5.31819	9.27379	9.07743	9.60745	9.12145	9.06403	9.27391	7.34542	7.10689	7.2416	867
103214580	XM_007960571	KLF5	Kruppel like factor 5	protein_coding	XP_007958762.1	.	1.31082	1.15386	1.63786	1.69778	2.43811	2.34289	5.82279	7.0757	5.75425	3.07959	2.67361	3.87787	3.98361	5.63094	5.38664	12.172	15.1028	12.0685	1.53984	346.157	0.187813	3.31595	0.000913328	0.0155635	3.07219	843.409	0.134914	12.0022	3.45819e-33	5.21166e-32	8.09171	8.71257	10.3137	8.52325	8.41575	8.65029	8.69619	8.94634	8.92101	9.78937	9.96033	9.76889	270
103214590	XM_007960599,XM_038007748,XM_038007749,XM_038007750,XM_038007751,XM_038007752,XM_038007753,XM_038007754,XM_038007755,XM_038007756,XM_038007757,XM_038007758,XM_038007759,XM_038007760,XM_038007761,XM_038007762,XM_038007763,XM_038007764,XM_038007765,XM_038007766,XM_038007767	LMO7	LIM domain 7, transcript variant X2	protein_coding	XP_007958790.2;XP_037863676.1;XP_037863677.1;XP_037863678.1;XP_037863679.1;XP_037863680.1;XP_037863681.1;XP_037863682.1;XP_037863683.1;XP_037863684.1;XP_037863685.1;XP_037863686.1;XP_037863687.1;XP_037863688.1;XP_037863689.1;XP_037863690.1;XP_037863691.1;XP_037863692.1;XP_037863693.1;XP_037863694.1;XP_037863695.1	.	15.4608	16.1052	15.4852	14.3295	16.2501	13.9925	6.45416	6.22101	4.63468	36.323	37.3174	36.6635	33.6223	37.5305	32.1708	13.4919	13.2785	9.72038	-1.10049	4392.59	0.0826659	-1.67116	0.0946901	0.334611	-2.40088	2923.43	0.0903387	-13.987	1.87188e-44	4.35625e-43	12.1682	12.0302	10.7477	11.9235	12.0373	11.9023	11.8448	11.9171	11.8558	11.2164	11.166	11.0236	4474
103214641	XM_007960676,XM_007960677,XM_007960678	SLITRK5	SLIT and NTRK like family member 5, transcript variant X1	protein_coding	XP_007958867.2;XP_007958868.2;XP_007958869.2	.	7.71134	7.29818	9.28737	6.84069	7.60765	6.66466	2.64698	3.05143	2.79366	18.1167	16.9107	21.9892	16.0507	17.5703	15.323	5.53328	6.51316	5.85918	-1.17701	2109.18	0.104267	-2.25506	0.0241295	0.154809	-2.31142	1369.4	0.09302	-12.9949	1.30855e-38	2.48421e-37	11.1554	10.9199	9.69192	10.8963	10.8304	11.0288	10.7834	10.8212	10.7337	10.0416	10.1438	10.0787	2231
103214663	XM_007960685	GPC6	glypican 6	protein_coding	XP_007958876.1	.	3.90866	5.23868	5.01251	3.12345	4.15103	3.77043	0.910691	0.523841	0.618512	9.18284	12.1386	11.8678	7.32875	9.58701	8.66877	1.90372	1.11812	1.29721	-1.31102	1510.46	0.122857	-3.18002	0.00147263	0.0223254	-5.02728	773.33	0.164806	-14.1365	2.26383e-45	5.39314e-44	10.743	10.3521	8.00368	10.206	10.4533	10.395	9.98809	10.2085	10.1268	9.05244	8.69762	8.79642	1467
103214676	XM_007960703,XM_038007815,XM_038007816,XM_038007817,XM_038007818,XM_038007819	DZIP1	DAZ interacting zinc finger protein 1, transcript variant X3	protein_coding	XP_007958894.1;XP_037863743.1;XP_037863744.1;XP_037863745.1;XP_037863746.1;XP_037863747.1	.	25.2698	28.7966	26.0886	26.012	27.3275	28.3521	11.8176	12.0875	13.3494	59.3677	66.7248	61.7684	61.0336	63.1143	65.1856	24.7037	25.8002	27.9979	-1.00747	6731.38	0.075071	-0.143024	0.886271	0.960659	-2.05315	4920.63	0.0670362	-15.4817	4.60809e-54	1.4872e-52	12.722	12.7113	11.6543	12.5391	12.6343	12.5245	12.5461	12.5538	12.5928	11.9232	11.9254	12.0054	6598
103214717	XM_007960772,XR_005243750	ZIC5	Zic family member 5, transcript variant X1	protein_coding	XP_007958963.1	.	0.4395	0.49715	0.705709	0.80285	0.747285	0.781401	1.73732	1.93082	2.12871	1.03254	1.15195	1.67087	1.88378	1.72589	1.79656	3.63171	4.12125	4.46457	1.39285	172.244	0.230562	2.07338	0.0381369	0.203084	2.62429	358.236	0.156002	8.9225	4.55886e-19	3.57048e-18	7.17093	7.64665	9.01888	7.44803	7.49058	7.71527	7.82676	7.74901	7.80046	8.49253	8.57301	8.67293	122
103214726	XM_007960785,XM_007960786,XM_007960787	PCCA	propionyl-CoA carboxylase subunit alpha, transcript variant X3	protein_coding	XP_007958976.1;XP_007958977.1;XP_007958978.2	.	12.8313	14.2685	12.7682	12.8003	14.4793	13.9599	6.08608	5.88166	6.36884	30.1452	33.0616	30.2305	30.0342	33.4407	32.0958	12.7224	12.5542	13.3575	1.00803	1911.76	0.0903917	0.127697	0.898389	0.965466	-2.10657	1396.72	0.0880408	-12.2091	2.78106e-34	4.4375e-33	10.8948	10.9065	9.81246	10.7282	10.7991	10.6848	10.7101	10.7817	10.7558	10.1286	10.0924	10.1595	1896
103214743	XM_007960841,XM_007960842,XM_007960843,XM_007960844,XM_038007872	POGLUT2	protein O-glucosyltransferase 2, transcript variant X2	protein_coding	XP_007959032.2;XP_007959033.2;XP_007959034.2;XP_007959035.2;XP_037863800.1	.	128.476	171.01	140.243	129.64	148.515	142.201	60.1921	53.513	61.7892	301.835	396.249	332.045	304.182	343.004	326.942	125.826	114.221	129.591	-1.08044	15920.6	0.0924785	-1.20702	0.227426	0.530117	-2.23948	10924	0.0664698	-17.4991	1.4546e-68	7.00872e-67	14.0133	13.9017	12.7194	13.7232	13.9626	13.7587	13.7092	13.7829	13.7668	13.1036	13.0007	13.0987	14978
103214748	XM_007960851	SLC10A2	solute carrier family 10 member 2	protein_coding	XP_007959042.2	.	0.397406	0.537995	0.453606	0.596658	0.534678	0.545419	0.091581	0.016108	0.262318	0.933647	1.24659	1.07398	1.39997	1.23487	1.254	0.191442	0.034382	0.550163	1.17584	63.448	0.336599	0.694268	0.487514	0.751714	-4.12099	42.0283	0.562676	-3.63085	0.000282492	0.000686855	5.86531	6.10015	4.03322	5.51393	5.66588	5.55289	5.72954	5.63999	5.65514	4.99929	4.81695	5.3206	52
103214766	XM_007960854,XM_038007877	EFNB2	ephrin B2, transcript variant X1	protein_coding	XP_007959045.1;XP_037863805.1	.	5.72704	6.51851	6.63267	5.83429	7.63656	6.69231	2.86239	2.54555	2.38348	13.4548	15.1041	15.7038	13.6893	17.637	15.3866	5.98357	5.43338	4.9989	1.05189	1734.43	0.105882	0.68935	0.490603	0.753361	-2.45826	1234.49	0.113772	-11.4056	3.91978e-30	5.17744e-29	10.7234	10.7962	9.47991	10.5128	10.5923	10.5573	10.5021	10.7175	10.5818	9.93137	9.86399	9.77121	1624
103214783	XM_007960871,XM_007960873,XM_007960876,XM_038007881,XM_038007882	MYO16	myosin XVI, transcript variant X3	protein_coding	XP_007959062.2;XP_007959064.2;XP_007959067.2;XP_037863809.1;XP_037863810.1	.	0.125644	0.160026	0.212953	0.145227	0.113427	0.174995	0.35431	0.319089	0.339914	0.295183	0.370796	0.504196	0.340756	0.261965	0.402339	0.740655	0.681082	0.712905	-1.31317	77.1447	0.369933	-1.0625	0.288008	0.596702	2.33326	109.586	0.278559	4.38811	1.14341e-05	3.30764e-05	6.45335	6.05874	7.26121	6.22117	6.53831	6.71848	6.44053	6.18689	6.42425	6.99736	6.88304	6.84332	52
103214789	XR_005243762	LOC103214789	uncharacterized LOC103214789	lncRNA	.	.	0.055903	0.056338	0.078829	0.147962	0.130671	0.072289	0.951498	1.05569	1.181	0.131336	0.130541	0.186638	0.347173	0.301791	0.166203	1.98902	2.25332	2.47692	1.77121	27.186	0.535058	1.5414	0.12322	NA	9.52697	180.013	0.259277	12.5426	4.36306e-36	7.56131e-35	4.29539	5.11838	8.34769	5.54414	5.53391	5.64383	5.93159	5.85011	5.60537	7.33796	7.41846	7.52808	18
103214793	XM_007960882	COL4A2	collagen type IV alpha 2 chain	protein_coding	XP_007959073.2	.	84.2399	83.2541	85.429	82.8884	84.3117	81.1457	29.5917	26.8083	31.3955	197.91	192.909	202.266	194.486	194.722	186.566	61.8588	57.2212	65.8463	-1.04178	29385.9	0.0650433	-0.907793	0.363987	0.661151	-2.65396	19552.1	0.0651468	-21.615	1.29775e-103	1.47987e-101	14.8721	14.813	13.3855	14.6866	14.6502	14.658	14.6554	14.6341	14.6055	13.8199	13.7324	13.8582	30908
103214795	XM_007960883,XM_007960884,XM_038007721	COL4A1	collagen type IV alpha 1 chain, transcript variant X1	protein_coding	XP_007959074.2;XP_007959075.2;XP_037863649.1	.	334.753	324.324	326.749	289.617	345.782	305.811	98.2306	86.6341	97.6267	786.453	751.495	773.626	679.546	798.601	703.105	205.342	184.917	204.754	-1.07443	114348	0.0741832	-1.39624	0.162642	0.445648	-3.14185	71710	0.0695824	-23.7361	1.53025e-124	2.51683e-122	16.8539	16.7503	15.0796	16.6516	16.5975	16.5831	16.4975	16.6262	16.5192	15.6252	15.5174	15.6111	124567
103214808	XM_007960926	LOC103214808	ATP synthase F(0) complex subunit C1, mitochondrial	protein_coding	XP_007959117.1	.	3.14621	2.01749	3.29288	2.43921	2.11599	2.59051	5.22514	4.23881	4.44725	7.39156	4.67473	7.79636	5.72327	4.887	5.95597	10.9227	9.04755	9.32729	-1.2066	80.7733	0.322156	-0.841048	0.400321	0.687438	2.06759	110.726	0.261326	4.01014	6.06836e-05	0.000160879	6.46566	6.1931	7.22166	6.62989	6.34752	6.62486	6.46456	6.35579	6.47799	7.00464	6.8418	6.88008	102
103214828	XM_007960968,XR_005238960	LOC103214828	protein PET117 homolog, mitochondrial, transcript variant X2	protein_coding	XP_007959159.2	.	2.00692	3.69797	3.0863	2.40727	2.74622	4.54631	7.16667	7.57264	5.68127	4.71497	8.56858	7.30727	5.64832	6.34254	10.4526	14.9813	16.1635	11.9154	1.08145	199.304	0.269482	0.419215	0.675059	0.862459	2.24052	331.38	0.212741	5.47064	4.48414e-08	1.66092e-07	7.58139	7.69407	8.84021	7.54697	7.95487	7.80638	7.65807	7.71484	8.09705	8.54432	8.57969	8.33782	136
103214843	XM_037998929,XM_037998930,XM_037998931,XM_037998932	CUNH11orf24	chromosome unknown C11orf24 homolog, transcript variant X1	protein_coding	XP_037854857.1;XP_037854858.1;XP_037854859.1;XP_037854860.1	.	3.59356	2.37563	2.86507	3.28615	3.17359	4.11471	6.39149	7.1018	8.32839	8.44255	5.5046	6.78347	7.71048	7.32958	9.46032	13.3608	15.1585	17.4673	1.17721	346.399	0.189991	1.23888	0.215388	0.51603	2.18704	589.028	0.143071	7.89107	2.99597e-15	1.88682e-14	8.31398	8.54904	9.65895	8.70759	8.41268	8.52098	8.6448	8.58279	8.78656	9.21989	9.29281	9.42289	396
103214847	XM_007960997	LOC103214847	uncharacterized LOC103214847	protein_coding	XP_007959188.2	.	0.234752	0.146723	0.2674	0.212885	0.235448	0.278893	0.640465	0.536249	0.654959	0.551516	0.339974	0.633107	0.499506	0.543778	0.641217	1.33883	1.1446	1.37366	1.08726	73.6256	0.341074	0.353879	0.72343	0.886257	2.68995	139.562	0.239172	5.96883	2.38965e-09	9.89468e-09	6.14206	6.25981	7.66885	6.52247	6.25296	6.57513	6.45084	6.48555	6.59244	7.24775	7.09601	7.25545	79
103214855	XM_038007725	LOC103214855	growth arrest-specific protein 6	protein_coding	XP_037863653.1	.	6.91972	6.09351	6.85816	5.576	6.7031	6.61971	2.23111	2.0824	1.90737	16.2569	14.1193	16.2377	13.0833	15.4812	15.2197	4.66394	4.4448	4.00035	-1.07771	654.93	0.129416	-0.83428	0.404123	0.691071	-2.84014	420.581	0.146883	-10.2528	1.14958e-24	1.20266e-23	9.40844	9.29991	7.77548	9.2216	9.08593	9.17368	9.01905	9.14224	9.13749	8.34936	8.29134	8.23258	732
103214865	XM_007961036,XM_038007940,XM_038007941,XM_038007942,XM_038007943	CHAMP1	chromosome alignment maintaining phosphoprotein 1, transcript variant X1	protein_coding	XP_007959227.1;XP_037863868.1;XP_037863869.1;XP_037863870.1;XP_037863871.1	.	1.05435	1.08415	1.86017	0.941833	1.16385	1.05639	2.04122	2.59199	1.95742	2.47705	2.51209	4.40422	2.20988	2.68796	2.4288	4.26699	5.53248	4.10532	-1.30124	265.59	0.220732	-1.72103	0.0852459	0.316762	2.23622	368.397	0.160214	7.24693	4.26316e-13	2.34549e-12	8.23143	7.84947	8.99204	8.12465	8.12598	8.50959	8.02218	8.13105	8.09128	8.66873	8.82683	8.62415	248
103214901	XM_007961068,XM_037988701,XM_037988702,XM_037988703	AHRR	aryl-hydrocarbon receptor repressor, transcript variant X1	protein_coding	XP_007959259.1;XP_037844629.1;XP_037844630.1;XP_037844631.1	.	6.93382	6.70228	7.66348	5.62342	6.84196	6.16467	1.56031	1.77248	1.23262	16.29	15.5299	18.1444	13.1946	15.8019	14.1735	3.26168	3.78328	2.5852	-1.16754	2035.67	0.0978469	-2.28395	0.0223743	0.147572	-3.82124	1169.31	0.122091	-15.841	1.62318e-56	5.65467e-55	11.0989	10.875	8.92255	10.7917	10.7374	10.8437	10.5861	10.7324	10.6401	9.59702	9.6786	9.43894	2207
103214906	XM_007961092	TRIP13	thyroid hormone receptor interactor 13	protein_coding	XP_007959283.1	.	5.28786	6.06771	5.48209	5.77918	5.71971	5.93803	24.6844	23.4429	26.2953	12.4231	14.0595	12.9796	13.56	13.21	13.6524	51.6006	50.0379	55.1495	1.0128	744.365	0.116218	0.157863	0.874565	0.954485	4.54822	2050.66	0.0829135	26.3564	4.33545e-153	1.54495e-150	9.53047	9.5492	11.7151	9.82728	9.91267	9.8209	9.88257	9.84305	9.87749	11.2137	11.1487	11.2657	719
103214922	XM_007961145,XM_007961153,XM_037993970,XM_037993971,XM_037993972	DZANK1	double zinc ribbon and ankyrin repeat domains 1, transcript variant X4	protein_coding	XP_007959336.2;XP_007959344.2;XP_037849898.1;XP_037849899.1;XP_037849900.1	.	3.56505	4.24221	4.03295	3.62375	3.38023	3.11727	1.0159	1.47472	1.17974	8.37556	9.82967	9.54859	8.50264	7.80681	7.16706	2.12366	3.14773	2.47428	-1.24446	830.979	0.120235	-2.62424	0.00868421	0.0804458	-2.14352	535.712	0.139162	-7.90434	2.69355e-15	1.70263e-14	9.84776	9.53238	8.41288	9.53114	9.64214	9.62071	9.49337	9.39032	9.34804	8.71822	8.90045	8.79647	859
103214994	XM_007961192,XM_007961194,XM_037988733	SEMA5A	semaphorin 5A, transcript variant X1	protein_coding	XP_007959383.2;XP_007959385.2;XP_037844661.1	.	3.59461	3.67375	6.09511	2.79914	3.29601	3.3514	0.820876	0.934954	0.874502	8.44502	8.51247	14.431	6.5678	7.6123	7.70536	1.71597	1.99562	1.83411	-1.44567	2468.98	0.266249	-1.99715	0.0458086	0.22385	-3.36325	1292.51	0.0990033	-17.6747	6.56393e-70	3.33163e-68	11.5113	10.9794	9.21069	10.9766	10.9705	11.4328	10.7356	10.8454	10.8661	9.80504	9.88453	9.84046	2435
103215007	XM_007961214,XM_037988730	ROPN1L	rhophilin associated tail protein 1 like, transcript variant X2	protein_coding	XP_007959405.1;XP_037844658.1	.	1.92654	1.63334	1.70853	1.09297	1.44903	1.27432	0.368579	0.247256	0.362159	4.52613	3.78463	4.0452	2.56451	3.34661	2.92984	0.770481	0.527757	0.759562	-1.41383	379.931	0.162828	-3.06834	0.0021525	0.0296245	-3.61873	198.228	0.221259	-8.38604	5.02805e-17	3.5104e-16	8.79801	8.29808	6.42321	8.50511	8.33348	8.3579	8.0146	8.2075	8.10704	7.30126	7.07576	7.2752	504
103215082	XM_007961271,XM_037990718,XM_037990719	CDH6	cadherin 6, transcript variant X3	protein_coding	XP_007959462.2;XP_037846646.1;XP_037846647.1	.	81.1955	92.407	91.179	82.9907	94.7555	93.0859	12.2344	7.70914	10.662	190.757	214.117	215.879	194.726	218.843	214.018	25.5749	16.4548	22.3615	-1.00025	40316.5	0.071976	-0.00495604	0.996046	0.99888	-8.32802	22279.3	0.197372	-15.4934	3.8421e-54	1.24704e-52	15.2993	15.2989	12.2218	14.8912	14.9867	14.9585	14.8932	14.9831	14.9734	13.3659	13.0708	13.2656	38317
103215085	XM_007961283,XM_007961294,XM_007961303,XM_007961307,XM_007961312,XM_007961329,XM_007961338,XM_037993964	RIN2	Ras and Rab interactor 2, transcript variant X4	protein_coding	XP_007959474.2;XP_007959485.2;XP_007959494.2;XP_007959498.2;XP_007959503.2;XP_007959520.2;XP_007959529.2;XP_037849892.1	.	14.9438	17.3921	13.7169	14.5102	15.5227	15.6678	7.99476	6.893	6.62106	35.1083	40.2993	32.4766	34.0461	35.8505	36.0225	16.7123	14.7128	13.8864	-1.04804	3973.96	0.0939905	-0.720211	0.471395	0.740367	-2.0801	2835.8	0.0804298	-13.1376	2.00458e-39	3.92314e-38	11.9897	11.9222	10.8467	11.8203	11.9191	11.703	11.7155	11.8023	11.817	11.2241	11.1358	11.1193	4110
103215098	XM_007961304,XM_007961305,XM_007961306,XM_037990736,XM_037990737	NPR3	natriuretic peptide receptor 3, transcript variant X5	protein_coding	XP_007959495.2;XP_007959496.2;XP_007959497.1;XP_037846664.1;XP_037846665.1	.	15.8849	18.1326	16.2258	13.376	16.0672	14.4918	4.33128	3.17127	3.45869	37.3192	42.0151	38.4169	31.3849	37.108	33.3187	9.05415	6.76894	7.25396	-1.17636	3048.57	0.0918654	-2.55077	0.0107486	0.0927881	-3.98889	1728.95	0.099308	-20.0989	7.53809e-90	6.51207e-88	11.6863	11.4521	9.43709	11.3384	11.4542	11.3274	11.1792	11.3125	11.1902	10.1898	10.0516	10.0759	3192
103215100	XR_005238023,XR_005238024,XR_489992	LOC103215100	uncharacterized LOC103215100, transcript variant X2	lncRNA	.	.	0.28053	0.393568	0.606158	0.439176	0.47271	0.361514	0.121432	0.120327	0.062479	0.659065	0.911939	1.43517	1.03046	1.09175	0.831173	0.253843	0.256831	0.131038	-1.14337	138.577	0.284051	-0.680477	0.496202	0.757673	-2.52235	89.0358	0.316034	-4.22348	2.40555e-05	6.69928e-05	7.20891	7.01358	5.6606	6.63301	6.85813	7.14161	6.83226	6.88372	6.69727	6.39955	6.252	6.08508	101
103215102	XR_489996	LOC103215102	uncharacterized LOC103215102	lncRNA	.	.	0.819212	1.66405	1.36704	1.58105	0.95927	1.40129	0.771749	0.391969	0.279807	1.92462	3.85578	3.23665	3.70971	2.21548	3.22177	1.61327	0.836641	0.586842	-1.00215	47.9353	0.421551	-0.00735465	0.994132	0.998069	-2.53046	32.9708	0.517463	-2.5884	0.00964229	0.0185004	5.58408	5.58195	4.22407	5.10293	5.42849	5.31414	5.4013	5.13584	5.3215	5.08511	4.87107	4.791	32
103215109	XM_007961314,XM_007961316,XM_007961317	C1QTNF3	C1q and TNF related 3, transcript variant X2	protein_coding	XP_007959505.2;XP_007959507.2;XP_007959508.2	.	0.265193	0.338124	0.261653	0.46487	0.316004	0.619375	0.15389	0.128146	0.294312	0.623033	0.78347	0.6195	1.09075	0.729829	1.42403	0.321694	0.273522	0.617264	1.57107	46.8708	0.416836	1.56357	0.117919	0.377502	-2.26919	40.7194	0.47332	-2.49763	0.0125026	0.0234467	5.18732	5.84059	4.63731	5.18675	5.27838	5.15369	5.44606	5.22944	5.58737	5.00074	4.93635	5.23184	35
103215114	XM_007961333	BRIX1	biogenesis of ribosomes BRX1	protein_coding	XP_007959524.2	.	15.673	20.5649	16.4637	20.6466	20.2669	23.4826	40.8286	40.5886	42.8902	36.8214	47.6511	38.9801	48.4445	46.8075	53.9898	85.3486	86.6346	89.9543	1.19558	2091.44	0.109497	2.3536	0.0185927	0.132031	2.05739	3436.45	0.0752063	13.8394	1.47366e-43	3.33426e-42	10.8955	11.1535	12.1752	11.0396	11.227	11.0424	11.2384	11.1913	11.3168	11.8727	11.8543	11.9065	1756
103215118	XM_007961343	PRLR	prolactin receptor	protein_coding	XP_007959534.2	.	0.324719	0.545258	0.350948	0.179518	0.25327	0.310957	0.012106	0.007369	0.005918	0.762881	1.26342	0.83092	0.421213	0.584939	0.714935	0.025307	0.015728	0.012412	-1.68056	212.404	0.248481	-3.01409	0.00257751	0.0337082	-27.1869	81.1188	0.468503	-10.1704	2.68936e-24	2.76285e-23	8.05698	7.30829	2.52867	7.22562	7.65273	7.25138	6.74669	6.97952	7.14706	5.6393	5.57824	5.54873	220
103215120	XM_007961348,XM_007961349,XM_007961354,XM_037990746,XM_037990747,XM_037990748,XM_037990749,XM_037990750,XM_037990752,XM_037990753,XM_037990754	SPEF2	sperm flagellar 2, transcript variant X10	protein_coding	XP_007959539.2;XP_007959540.2;XP_007959545.2;XP_037846674.1;XP_037846675.1;XP_037846676.1;XP_037846677.1;XP_037846678.1;XP_037846680.1;XP_037846681.1;XP_037846682.1	.	10.4299	13.703	12.9109	9.34333	11.3572	10.4167	1.57745	0.975941	1.15334	24.5036	31.7513	30.5684	21.9228	26.23	23.9494	3.29751	2.0831	2.41892	-1.21256	4178.77	0.0990932	-2.80601	0.00501595	0.0550802	-7.90038	2099.75	0.21854	-13.6447	2.16997e-42	4.66885e-41	12.1612	11.8831	8.88217	11.6203	11.8474	11.7768	11.4996	11.6463	11.5718	10.1114	9.82026	9.91719	4014
103215137	XM_007961384,XM_007961391,XM_037993951,XM_037993952	CFAP61	cilia and flagella associated protein 61, transcript variant X1	protein_coding	XP_007959575.2;XP_007959582.2;XP_037849879.1;XP_037849880.1	.	5.00584	5.70951	4.96504	3.61336	4.23351	4.03137	1.4175	1.42052	1.2928	11.7605	13.2295	11.7555	8.47826	9.7775	9.2687	2.96315	3.03204	2.71141	-1.35468	1061.59	0.108958	-4.0195	5.83223e-05	0.00171966	-2.68831	610.513	0.122202	-11.6749	1.71312e-31	2.41973e-30	10.2543	9.8166	8.37119	9.9245	10.0245	9.88097	9.62192	9.72718	9.68425	8.92167	8.91818	8.85732	1203
103215220	XM_007961517,XM_007961527,XM_007961540,XM_007961545,XM_007961551,XM_007961557	KIZ	kizuna centrosomal protein, transcript variant X5	protein_coding	XP_007959708.2;XP_007959718.2;XP_007959731.2;XP_007959736.2;XP_007959742.2;XP_007959748.2	.	15.6024	19.3485	16.0475	14.6727	16.844	18.5035	7.00364	6.38553	6.23019	36.6555	44.8324	37.9947	34.4275	38.9021	42.5423	14.6405	13.6296	13.0667	-1.0464	1575.76	0.109642	-0.596787	0.55065	0.791706	-2.38133	1079.22	0.10633	-11.7725	5.41025e-32	7.82268e-31	10.6541	10.5888	9.31837	10.4043	10.5689	10.3873	10.3364	10.4193	10.4984	9.76446	9.68306	9.66736	1531
103215254	XM_007961552,XM_007961553	ZNF596	zinc finger protein 596, transcript variant X1	protein_coding	XP_007959743.2;XP_007959744.2	.	4.41432	4.80943	4.43681	4.6949	5.79394	6.17678	2.75331	1.95054	2.46403	10.3708	11.144	10.5048	11.0159	13.3814	14.2013	5.75555	4.16334	5.16785	1.15661	785.764	0.128189	1.63748	0.101529	0.348132	-2.12477	611.685	0.146309	-7.43157	1.07312e-13	6.1411e-13	9.50923	9.71905	8.61293	9.37181	9.45045	9.36504	9.3923	9.55122	9.6223	9.00605	8.77293	8.94601	713
103215275	XM_007961589,XM_037985348	MYOM2	myomesin 2, transcript variant X1	protein_coding	XP_007959780.2;XP_037841276.1	.	0.785636	0.876993	0.943326	0.553998	0.755731	0.725246	0.332637	0.252503	0.173857	1.84574	2.03208	2.23346	1.29988	1.7454	1.66745	0.695349	0.538957	0.364633	-1.3098	241.896	0.190671	-2.04195	0.0411561	0.211652	-2.49695	144.742	0.266426	-4.95509	7.2296e-07	2.37858e-06	8.10027	7.70989	6.37222	7.7091	7.77805	7.82095	7.43184	7.63266	7.60592	7.11742	6.94254	6.74504	256
103215277	XM_007961593,XM_037985345,XM_037985346,XM_037985347	KBTBD11	kelch repeat and BTB domain containing 11, transcript variant X1	protein_coding	XP_007959784.2;XP_037841273.1;XP_037841274.1;XP_037841275.1	.	43.0081	39.5709	44.9418	32.4905	35.7117	29.8238	15.3276	13.3031	14.8283	101.041	91.69	106.406	76.2344	82.478	68.5694	32.041	28.3948	31.0995	-1.39018	16483.8	0.0695779	-6.83079	8.44485e-12	7.72383e-10	-2.2415	9841.5	0.0593222	-19.6295	8.65896e-86	6.67169e-84	14.2269	13.7517	12.568	13.9272	14.0081	13.9128	13.6345	13.6844	13.638	12.9797	12.9425	13.0097	18843
103215297	XM_007961613	DEFB1	defensin beta 1	protein_coding	XP_007959804.1	.	6.0735	8.07708	7.48045	6.43489	5.90601	6.77038	0.97282	0.892481	1.47689	14.2688	18.7154	17.7111	15.0986	13.6402	15.5661	2.03359	1.90496	3.09751	-1.15778	159.612	0.223642	-0.945083	0.344616	0.64634	-5.2097	86.9847	0.319976	-7.4418	9.93222e-14	5.70729e-13	7.42016	7.20896	4.80633	6.89717	7.09521	7.02003	6.92581	6.83324	6.93936	5.93978	5.91185	6.09021	149
103215319	XM_007961633,XM_037983835,XM_037983836,XM_037983838,XM_037983839,XM_037983840,XM_037983841,XM_037983842	CTSB	cathepsin B, transcript variant X8	protein_coding	XP_007959824.1;XP_037839763.1;XP_037839764.1;XP_037839766.1;XP_037839767.1;XP_037839768.1;XP_037839769.1;XP_037839770.1	.	112.939	114.321	115.826	106.529	115.329	109.46	46.3082	42.3905	51.2168	265.333	264.895	274.234	249.955	266.358	251.665	96.8031	90.4807	107.418	-1.05946	19993	0.0641562	-1.29874	0.194033	0.488325	-2.22168	13891.3	0.0694209	-16.5894	8.31656e-62	3.3951e-60	14.3283	14.2449	13.074	14.1541	14.1398	14.1362	14.0854	14.1203	14.0793	13.4172	13.3363	13.4886	20956
103215336	XR_005235281,XR_490100	LOC103215336	uncharacterized LOC103215336, transcript variant X1	lncRNA	.	.	0.099675	0.204057	0.548532	0.181401	0.254961	0.228314	0.522561	0.574317	0.452474	0.234172	0.472823	1.29873	0.425633	0.588845	0.524927	1.09237	1.22585	0.948981	-1.24001	83.4416	0.454224	-0.68326	0.494443	0.756666	2.50558	128.711	0.246994	5.36509	8.09085e-08	2.91786e-07	6.53125	6.21706	7.52364	6.16539	6.31084	7.0912	6.45175	6.55987	6.44452	7.15802	7.17946	7.00503	40
103215368	XM_007961696,XM_007961697,XM_007961698,XM_007961699,XM_007961702	TRMT9B	tRNA methyltransferase 9B (putative), transcript variant X4	protein_coding	XP_007959887.1;XP_007959888.1;XP_007959889.1;XP_007959890.1;XP_007959893.1	.	1.55648	1.06092	1.25403	1.06121	1.58817	1.10925	2.49102	2.55437	2.21626	3.65672	2.45826	2.96909	2.48997	3.66795	2.55032	5.20726	5.4522	4.64818	-1.06753	442.885	0.18286	-0.515533	0.606181	0.829163	2.13014	661.697	0.145203	7.51331	5.76523e-14	3.36798e-13	8.8374	8.74262	9.81487	9.08315	8.80312	8.9526	8.82291	9.07143	8.80539	9.55699	9.58257	9.44172	544
103215392	XM_007961748	PDGFRL	platelet derived growth factor receptor like	protein_coding	XP_007959939.2	.	0.346598	0.384402	0.262887	0.210349	0.26776	0.205156	0.002808	0.033812	0.086839	0.814281	0.890701	0.622422	0.493555	0.618406	0.471683	0.005871	0.07217	0.182129	-1.49105	69.6553	0.332332	-1.73419	0.0828852	0.311758	-4.98781	33.1293	0.624208	-3.71416	0.000203883	0.00050645	6.38109	5.80637	3.46401	5.8477	5.89468	5.64974	5.53302	5.64732	5.51165	4.76165	4.93777	5.16984	90
103215400	XM_007961774	ASAH1	N-acylsphingosine amidohydrolase 1	protein_coding	XP_007959965.1	.	84.0505	94.1442	79.0908	76.8561	84.0704	84.4705	31.1233	24.4192	30.2467	197.465	218.142	187.259	180.332	194.165	194.21	65.0604	52.1218	63.4369	-1.07298	12071	0.0789271	-1.28758	0.197893	0.49339	-2.68079	7890.01	0.0832754	-17.0838	1.96079e-65	8.77991e-64	13.6091	13.5076	12.0658	13.3935	13.4728	13.2965	13.2953	13.3404	13.3512	12.5697	12.373	12.5392	12638
103215414	XM_037983736	CSGALNACT1	chondroitin sulfate N-acetylgalactosaminyltransferase 1	protein_coding	XP_037839664.1	.	0.403559	0.375565	0.188671	0.398171	0.40726	0.208869	2.36029	2.0828	2.22737	0.948104	0.870224	0.446705	0.934252	0.940589	0.480221	4.93398	4.44565	4.67149	1.02173	75.1139	0.382747	0.0810291	0.935419	0.979271	6.96534	298.322	0.21272	13.1638	1.41864e-39	2.78598e-38	6.21378	6.24803	9.02701	6.92383	6.86636	6.49811	6.90619	6.89653	6.53634	8.37724	8.24692	8.31304	95
103215419	XM_007961816	LZTS1	leucine zipper tumor suppressor 1	protein_coding	XP_007960007.2	.	0.015915	0.044963	0.006773	0.033703	0.049607	0.062154	0.180864	0.179967	0.189726	0.03739	0.104184	0.016036	0.07908	0.11457	0.142901	0.378081	0.384131	0.397915	2.04391	11.4548	0.854799	1.20652	0.227616	NA	3.99436	38.0515	0.453377	4.40684	1.04887e-05	3.04601e-05	2.90516	3.94661	5.92792	4.24043	4.41093	4.15738	4.34974	4.43288	4.4991	5.02145	5.012	5.04179	6
103215447	XM_007961873,XR_005235262	BMP1	bone morphogenetic protein 1, transcript variant X1	protein_coding	XP_007960064.2	.	6.91482	5.54544	6.70984	6.51932	5.91625	6.78745	2.72724	2.78111	3.10088	16.2454	12.8494	15.8865	15.2967	13.6639	15.6053	5.70105	5.93616	6.50352	-1.03684	1443.42	0.111465	-0.468203	0.639639	0.845848	-2.06596	1037.53	0.100717	-10.3935	2.65296e-25	2.85761e-24	10.5213	10.4688	9.40237	10.4359	10.225	10.3746	10.3601	10.282	10.3207	9.70895	9.66992	9.78203	1630
103215467	XM_007961923,XM_007961929,XM_037995590	LOC103215467	cystatin-SA, transcript variant X1	protein_coding	XP_007960114.2;XP_007960120.2;XP_037851518.1	.	16.8514	13.7026	13.5407	13.226	13.5644	15.0674	0.753133	0.269266	0.31391	39.59	31.7504	32.0596	31.033	31.3276	34.6422	1.57436	0.574737	0.658367	-1.07441	803.975	0.125431	-0.825504	0.409086	0.693781	-24.8527	397.894	0.215817	-21.4781	2.49523e-102	2.7896e-100	9.70173	9.59843	4.94357	9.33039	9.17918	9.11081	9.11019	9.11501	9.21599	7.20908	6.97215	7.09528	952
103215475	XR_490160	LOC103215475	uncharacterized LOC103215475	lncRNA	.	.	1.37132	1.14556	1.78977	0.756494	1.55733	2.00819	0.388889	0.482499	0.623414	3.22171	2.65439	4.23754	1.77501	3.59673	4.61711	0.812939	1.02987	1.3075	-1.02165	107.597	0.337176	-0.091653	0.926974	0.974942	-2.68291	72.0815	0.387926	-3.67028	0.000242284	0.000594587	6.76617	6.73263	5.29067	6.46657	6.33724	6.6197	6.10146	6.51422	6.70475	5.81971	5.90653	6.02091	107
103215478	XM_007961936	LOXL2	lysyl oxidase like 2	protein_coding	XP_007960127.2	.	0.135691	0.067618	0.11135	0.091964	0.072256	0.202022	0.024528	0.037511	0.047044	0.318787	0.156678	0.263637	0.21578	0.166878	0.464479	0.051273	0.080065	0.098665	1.14207	22.7924	0.608631	0.314894	0.752842	NA	-3.08861	15.8677	0.720485	-2.25814	0.0239369	0.0424336	4.41274	4.60201	2.95585	4.22559	4.0044	4.14814	4.10106	4.02511	4.36989	3.84702	3.91021	3.94288	28
103215503	XM_007961962,XM_007961963	GNRH1	gonadotropin releasing hormone 1, transcript variant X2	protein_coding	XP_007960153.1;XP_007960154.1	.	3.1214	3.21784	3.7137	3.02067	3.40826	3.66418	1.60111	1.85392	1.55414	7.33328	7.45608	8.79272	7.08758	7.87156	8.4245	3.34697	3.95711	3.25953	1.00802	593.156	0.135342	0.0851587	0.932135	0.977453	-2.00391	440.42	0.141372	-7.09342	1.30833e-12	6.99126e-12	9.20691	9.21761	8.1962	8.9759	9.03944	9.12744	9.0141	9.0264	9.13658	8.53599	8.54673	8.44487	545
103215504	XM_007961965,XM_007961966	CDCA2	cell division cycle associated 2, transcript variant X2	protein_coding	XP_007960156.2;XP_007960157.2	.	4.90282	6.45105	5.25483	6.49891	5.94408	7.00225	16.182	16.2321	16.747	11.5185	14.9478	12.4416	15.2488	13.7282	16.0992	33.8271	34.6468	35.1237	1.15033	1249.69	0.114347	1.76701	0.0772265	0.299977	2.66753	2419.65	0.0799323	17.7088	3.58519e-70	1.83059e-68	10.1826	10.385	11.7813	10.3634	10.5312	10.3805	10.5624	10.4689	10.5978	11.409	11.412	11.4332	1079
103215526	XM_007961995,XM_007961996,XM_037983656	EPHX2	epoxide hydrolase 2, transcript variant X2	protein_coding	XP_007960186.2;XP_007960187.2;XP_037839584.1	.	36.1547	37.15	35.7773	29.6924	32.2935	29.7676	12.7867	12.3719	14.6346	84.9403	86.0805	84.708	69.6692	74.5836	68.4401	26.7295	26.4073	30.6934	-1.2302	3925.19	0.0799526	-3.73841	0.000185191	0.00442347	-2.04781	2584.94	0.0806568	-12.8208	1.25405e-37	2.2991e-36	12.0802	11.7814	10.728	11.8926	11.88	11.7907	11.645	11.7143	11.6561	11.0756	11.0064	11.1326	4542
103215530	XM_007962006,XM_007962007	ESCO2	establishment of sister chromatid cohesion N-acetyltransferase 2, transcript variant X1	protein_coding	XP_007960197.2;XP_007960198.2	.	3.63982	4.09042	3.34069	5.44604	5.3836	5.22772	14.0995	13.2885	13.1167	8.55124	9.47793	7.90957	12.7784	12.4337	12.0193	29.4738	28.3638	27.5098	1.41768	1184.29	0.108411	4.64461	3.40716e-06	0.000145671	2.68626	2526.32	0.0753723	18.9141	8.73325e-80	5.74547e-78	9.93573	10.44	11.8462	10.2869	10.3553	10.1882	10.5962	10.5531	10.535	11.4996	11.4287	11.4199	997
103215531	XM_007962013,XM_037983648,XM_037983649	PBK	PDZ binding kinase, transcript variant X2	protein_coding	XP_007960204.2;XP_037839576.1;XP_037839577.1	.	8.6693	10.1037	8.08484	11.4966	11.9114	14.0881	38.7463	35.5739	36.2296	20.3673	23.4114	19.142	26.9752	27.5101	32.3907	80.9958	75.9309	75.9848	1.37685	1035.32	0.119318	3.86674	0.000110298	0.0029033	3.14094	2451.4	0.086817	19.0193	1.18066e-80	7.95088e-79	9.76657	10.2284	11.8607	10.1287	10.2076	10.0677	10.3528	10.3242	10.492	11.4448	11.3973	11.4205	869
103215581	XM_007962098	LOC103215581	transcription initiation factor TFIID subunit 11-like	protein_coding	XP_007960289.2	.	0.104438	0.143164	0.227984	0.035735	0.138252	0.057544	0.318464	0.140999	0.193899	0.245361	0.331727	0.539784	0.083847	0.3193	0.132302	0.665722	0.300956	0.406668	-2.02967	11.932	0.814884	-1.25324	0.210118	NA	2.87547	15.0528	0.747669	2.03807	0.0415433	0.0697211	4.0005	2.97426	4.482	3.80072	3.86475	3.99105	3.66503	3.8515	3.70178	4.1427	3.86762	3.95855	11
103215589	XM_007962122,XM_007962123,XM_007962124	PURG	purine rich element binding protein G, transcript variant X3	protein_coding	XP_007960313.1;XP_007960314.1;XP_007960315.1	.	0.868185	0.939429	1.16525	0.72703	0.898838	0.833217	0.425212	0.319993	0.218515	2.03967	2.17676	2.75891	1.70587	2.07591	1.91569	0.888869	0.68301	0.458295	-1.22856	491.221	0.163685	-1.81425	0.0696385	0.284122	-2.33856	310.501	0.215509	-5.68708	1.29228e-08	5.01803e-08	9.08156	8.78353	7.53991	8.66071	8.80218	8.93961	8.52572	8.75076	8.62058	8.18854	8.00801	7.73159	459
103215596	XM_007962142	LOC103215596	ubiquitin-conjugating enzyme E2 C-like	protein_coding	XP_007960333.2	.	3.49812	2.70475	3.36655	3.89253	3.26544	2.6739	8.59521	9.2055	9.1623	8.21833	6.2672	7.97081	9.13328	7.54171	6.14769	17.9675	19.6487	19.2162	1.00836	153.993	0.244784	0.0490954	0.960843	0.987166	2.90735	297.842	0.180133	8.54761	1.25661e-17	9.11161e-17	7.26071	7.2727	8.79166	7.60586	7.43158	7.5528	7.66882	7.52786	7.41199	8.31557	8.35678	8.35667	173
103215599	XM_007962154,XM_037994977,XR_005239226,XR_005239227	EBF4	EBF family member 4, transcript variant X1	protein_coding	XP_007960345.2;XP_037850905.1	.	5.83571	5.39152	5.27048	4.76112	4.76282	4.86625	1.3701	1.5228	1.58264	13.7102	12.4927	12.4786	11.1713	11	11.1882	2.86406	3.25034	3.3193	-1.18932	858.075	0.114054	-2.19318	0.0282944	0.170226	-2.96273	517.3	0.12995	-12.0579	1.7616e-33	2.7073e-32	9.86448	9.61464	8.02813	9.65801	9.56052	9.52108	9.46213	9.39828	9.43561	8.53229	8.59341	8.62117	1022
103215626	XM_037983608	LOC103215626	UPF0428 protein CXorf56-like	protein_coding	XP_037839536.1	.	1.65545	2.81027	1.6517	1.47459	2.2471	1.93462	0.654501	0.68619	0.748871	3.88924	6.5117	3.91065	3.45992	5.18978	4.44798	1.36818	1.46464	1.57062	-1.10725	179.229	0.256007	-0.574117	0.565889	0.80181	-2.50955	117.457	0.264112	-5.02601	5.00794e-07	1.67634e-06	7.55672	7.41092	6.0648	7.14528	7.53507	7.11106	7.05113	7.33296	7.22234	6.58883	6.60636	6.65154	158
103215636	XM_007962182	EIF4EBP1	eukaryotic translation initiation factor 4E binding protein 1	protein_coding	XP_007960373.1	.	29.5046	29.0604	25.7702	36.3068	36.1556	35.0525	77.2168	84.7158	87.2561	69.3168	67.336	61.0147	85.189	83.5033	80.5907	161.415	180.822	183.003	1.24555	1783.12	0.0965514	3.28098	0.00103447	0.0170103	2.4686	3385.31	0.072483	17.9862	2.49841e-72	1.33966e-70	10.6329	10.9501	12.2344	10.95	10.9156	10.8075	11.1064	11.0694	11.0494	11.825	11.8986	11.9312	1718
103215651	XM_007962225,XM_007962226,XM_007962227,XM_007962228,XM_007962230,XM_007962231,XM_007962232,XM_007962233,XM_007962235,XM_037983550,XM_037983551,XM_037983552,XM_037983553,XM_037983554,XM_037983555,XM_037983556,XM_037983557,XM_037983558,XM_037983559,XM_037983560	TACC1	transforming acidic coiled-coil containing protein 1, transcript variant X1	protein_coding	XP_007960416.2;XP_007960417.2;XP_007960418.2;XP_007960419.2;XP_007960421.2;XP_007960422.2;XP_007960423.2;XP_007960424.2;XP_007960426.1;XP_037839478.1;XP_037839479.1;XP_037839480.1;XP_037839481.1;XP_037839482.1;XP_037839483.1;XP_037839484.1;XP_037839485.1;XP_037839486.1;XP_037839487.1;XP_037839488.1	.	4.17426	4.95719	5.25777	4.98438	4.08381	4.36665	10.8816	12.0388	9.13818	9.80683	11.4863	12.4485	11.6952	9.43178	10.0396	22.7469	25.6962	19.1656	-1.08039	1843.61	0.103998	-1.07268	0.283413	0.592076	2.35593	2933.97	0.0796854	15.5147	2.75836e-54	9.00416e-53	10.9032	10.7913	12.0082	10.9577	10.9987	11.1069	11.0122	10.9023	10.9731	11.6989	11.7836	11.676	1780
103215683	XM_007962316,XM_007962317,XM_037983534,XM_037983535	AP3M2	adaptor related protein complex 3 subunit mu 2, transcript variant X4	protein_coding	XP_007960507.1;XP_007960508.1;XP_037839462.1;XP_037839463.1	.	7.21884	7.0662	7.09602	6.7623	6.77661	6.78202	3.50143	3.24015	2.58302	16.9596	16.3731	16.8009	15.8668	15.6509	15.5929	7.31943	6.91597	5.41741	-1.06756	1382.4	0.093295	-1.0109	0.312063	0.617507	-2.05367	981.128	0.117211	-8.85759	8.17611e-19	6.32244e-18	10.4793	10.3851	9.32802	10.3306	10.2889	10.2736	10.2584	10.2316	10.243	9.74928	9.67982	9.51099	1491
103215685	XM_007962322	PLAT	plasminogen activator, tissue type	protein_coding	XP_007960513.2	.	14.4151	15.078	13.2548	19.1472	20.4619	20.1703	4.3077	4.59796	5.4891	33.8662	34.9374	31.3825	44.9262	47.2578	46.3745	9.00487	9.81414	11.5124	1.36596	2548.34	0.08596	5.23399	1.65888e-07	9.11502e-06	-3.89405	1824.73	0.0943319	-20.7912	5.1996e-96	5.17088e-94	11.0727	11.523	9.54209	10.9574	10.9726	10.8427	11.2003	11.2249	11.2178	10.0078	10.0434	10.1772	2248
103215698	XM_007962349,XM_007962350,XM_007962351,XM_007962353,XM_007962354,XM_037983522,XM_037983523,XM_037983524	RNF170	ring finger protein 170, transcript variant X7	protein_coding	XP_007960540.1;XP_007960541.1;XP_007960542.1;XP_007960544.1;XP_007960545.1;XP_037839450.1;XP_037839451.1;XP_037839452.1	.	11.8847	12.3025	12.4069	9.79204	11.6513	10.1511	4.92775	5.05631	4.63073	27.9214	28.5062	29.3751	22.9757	26.9092	23.3389	10.301	10.7925	9.71211	-1.17558	2915.76	0.0836978	-2.78825	0.00529938	0.0572357	-2.1093	1949.51	0.0854326	-12.6037	2.01451e-36	3.5378e-35	11.6216	11.3882	10.2924	11.3949	11.4192	11.4048	11.2552	11.3251	11.2113	10.6432	10.6858	10.5972	3133
103215709	XM_037985342	LOC103215709	uncharacterized LOC103215709	protein_coding	XP_037841270.1	.	0.21111	0.098471	0.243034	0.042072	0.160022	0.055562	0.641758	0.243354	0.314844	0.495973	0.228168	0.575418	0.098717	0.369579	0.127745	1.34154	0.519429	0.660327	-2.12423	10.2682	0.878176	-1.23772	0.215819	NA	4.65167	18.32	0.724068	3.0629	0.00219204	0.00468568	3.80501	2.71349	4.91482	3.95209	3.79957	3.99021	3.72309	3.87868	3.71817	4.39573	4.00168	4.0863	16
103215714	XM_037983780,XM_037983781,XM_037983782,XM_037983783,XM_037983784,XM_037983785,XM_037983786,XR_005235269	DLC1	DLC1 Rho GTPase activating protein, transcript variant X8	protein_coding	XP_037839708.1;XP_037839709.1;XP_037839710.1;XP_037839711.1;XP_037839712.1;XP_037839713.1;XP_037839714.1	.	2.8032	2.37479	3.0307	2.78417	3.17015	3.052	6.13629	6.68556	5.14983	6.58571	5.50264	7.17561	6.53266	7.32163	7.017	12.8274	14.27	10.8008	1.09034	973.065	0.121369	1.02805	0.303925	0.610427	2.09185	1548.4	0.102414	10.3968	2.56343e-25	2.76553e-24	9.8631	9.98703	11.033	10.0473	9.91818	10.1102	10.0621	10.1357	10.11	10.7751	10.8485	10.6179	959
103215720	XM_037983612	MAK16	MAK16 homolog	protein_coding	XP_037839540.1	.	7.52538	7.93272	7.19521	8.2017	8.51797	9.49088	16.9485	19.237	18.5617	17.6798	18.381	17.0357	19.2442	19.6727	21.8209	35.4293	41.0606	38.9297	1.13005	743.893	0.118504	1.48847	0.136627	0.407359	2.22631	1256.75	0.0959995	12.0277	2.54048e-33	3.87298e-32	9.4479	9.6246	10.7603	9.66522	9.68465	9.59526	9.72059	9.71766	9.81148	10.3911	10.4943	10.4653	718
103215727	XR_005239656	LOC103215727	uncharacterized LOC103215727	misc_RNA	.	.	0.163024	0.125181	0.142897	0.090816	0.15028	0.154192	0.70079	0.848521	0.485013	0.383	0.290058	0.33833	0.213088	0.347079	0.35451	1.46494	1.81113	1.01723	-1.12778	24.0962	0.542365	-0.319866	0.74907	NA	5.44432	72.1118	0.369281	6.62031	3.58444e-11	1.72272e-10	4.67552	4.50065	6.92927	5.32065	5.20905	5.24778	5.11326	5.25947	5.27227	6.18226	6.3132	5.91618	30
103215731	XM_037988154	LOC103215731	zinc finger protein 25	protein_coding	XP_037844082.1	.	1.1079	1.72653	1.88119	1.51008	1.94877	2.14629	0.727665	0.794618	1.04206	2.60285	4.00055	4.454	3.54318	4.50079	4.93465	1.52112	1.69608	2.18553	1.16395	324.495	0.204336	1.07194	0.283749	0.592351	-2.04456	256.43	0.199598	-5.16936	2.34903e-07	8.12376e-07	8.22899	8.4469	7.39595	7.86805	8.18902	8.24577	8.09144	8.26385	8.35107	7.59885	7.64943	7.8383	219
103215739	XM_037988165	LOC103215739	ankyrin repeat domain-containing protein 30A-like	protein_coding	XP_037844093.1	.	0.086962	0.063854	0.113693	0.076275	0.091578	0.143985	0.775438	0.677076	0.699764	0.204304	0.147956	0.269184	0.17897	0.211504	0.331043	1.62098	1.44519	1.46762	1.16351	36.3511	0.47176	0.463122	0.643277	NA	7.24057	159.037	0.259628	11.0007	3.78981e-28	4.5491e-27	5.07275	5.28715	8.12684	5.86583	5.73071	5.97881	5.8105	5.8734	6.09687	7.39631	7.26201	7.29595	34
103215750	XM_037988133,XM_037988134,XM_037988135,XM_037988136	LOC103215750	putative inactive fatty acyl-CoA reductase 2-like protein, transcript variant X3	protein_coding	XP_037844061.1;XP_037844062.1;XP_037844063.1;XP_037844064.1	.	2.11201	1.74038	2.11489	2.38223	1.79054	2.89772	8.92861	8.84326	9.21227	4.96187	4.03265	5.00731	5.58958	4.13534	6.66229	18.6645	18.8756	19.321	1.17591	105.166	0.28041	0.833681	0.404461	0.691091	4.02436	281.716	0.187535	10.7114	9.00318e-27	1.0253e-25	6.59529	6.82834	8.81791	7.08505	6.98669	7.07535	7.17245	6.99587	7.27743	8.27044	8.22614	8.25895	103
103215772	XM_007962476,XM_007962477,XM_007962479,XM_037986538,XM_037986539	ZNF32	zinc finger protein 32, transcript variant X1	protein_coding	XP_007960667.1;XP_007960668.1;XP_007960670.1;XP_037842466.1;XP_037842467.1	.	16.6959	15.7367	15.6393	12.5714	14.6252	16.6409	5.57278	5.78796	6.50387	39.2246	36.4636	37.0283	29.497	33.7776	38.2598	11.6494	12.3542	13.6407	-1.15764	1969.48	0.090483	-2.33401	0.0195954	0.136403	-2.21825	1306.83	0.100218	-11.4692	1.88377e-30	2.53117e-29	11.0454	10.8341	9.66545	10.8628	10.8199	10.7918	10.6469	10.6885	10.7564	10.0399	9.96346	10.1124	2218
103215787	XM_007962486	TMEM72	transmembrane protein 72	protein_coding	XP_007960677.2	.	11.4554	12.1234	12.1831	11.2439	11.5781	10.3976	1.07269	0.448559	0.860944	26.9127	28.0911	28.8453	26.3822	26.7403	23.9056	2.24236	0.95743	1.80567	-1.10069	1969.8	0.0896004	-1.54476	0.122404	0.384032	-13.0084	996.342	0.3342	-11.0753	1.65306e-28	2.0168e-27	11.0114	10.873	7.15211	10.558	10.5856	10.5737	10.5233	10.5133	10.4185	8.74614	8.34463	8.62548	2047
103215788	XM_007962488,XM_007962489,XM_007962490,XM_007962491,XR_490309	RASSF4	Ras association domain family member 4, transcript variant X4	protein_coding	XP_007960679.1;XP_007960680.1;XP_007960681.1;XP_007960682.1	.	9.99071	11.6387	8.81112	11.9805	12.8523	12.4214	4.30704	4.89272	6.34148	23.4717	26.968	20.8616	28.1106	29.6831	28.5585	9.00349	10.4433	13.3001	1.1967	1550.4	0.108022	2.39821	0.0164755	0.121784	-2.24593	1204.68	0.121581	-9.6011	7.90977e-22	7.18516e-21	10.4627	10.7224	9.53549	10.3685	10.4648	10.2203	10.5106	10.537	10.5091	9.71207	9.78362	10.0029	1443
103215789	XM_007962493	DEPP1	DEPP1 autophagy regulator	protein_coding	XP_007960684.1	.	0.920419	0.639951	1.0589	1.57267	2.10394	1.72988	5.45024	6.63315	6.34453	2.16239	1.48283	2.50709	3.69006	4.85917	3.97726	11.3932	14.1582	13.3065	1.9994	73.094	0.335226	2.98178	0.0028658	0.0364878	3.6243	222.249	0.198959	9.33709	9.90163e-21	8.41368e-20	5.60927	6.60544	8.44461	6.4508	6.2732	6.50074	6.73851	6.90394	6.77535	7.71291	7.87301	7.83815	53
103215794	XR_005244091	LOC103215794	uncharacterized LOC103215794	lncRNA	.	.	0.148569	0.19033	0.237316	0.278524	0.202468	0.122449	1.06577	1.76277	1.67489	0.349042	0.441015	0.561881	0.653517	0.467611	0.281529	2.2279	3.76257	3.51277	1.03113	39.4983	0.463328	0.0954394	0.923966	NA	7.83656	174.404	0.289688	10.2532	1.14522e-24	1.19884e-23	5.28158	5.32552	8.27271	5.88743	5.98794	6.08746	6.19016	5.99558	5.79702	7.17558	7.60926	7.56556	31
103215795	gene-LOC103215795	LOC103215795	.	pseudogene	.	.	0.55951	0.328346	0.647727	0.560843	0.427091	0.718648	2.68938	2.76689	2.56156	1.31449	0.760814	1.53359	1.31594	0.986388	1.65228	5.62191	5.90581	5.3724	1.08242	107.148	0.319633	0.357495	0.720721	0.885233	4.98896	328.945	0.186679	12.421	2.0103e-35	3.35149e-34	6.68639	6.79837	9.09816	7.21857	6.88888	7.28521	7.20691	7.01363	7.34913	8.49793	8.51082	8.44364	116
103215807	XM_007962521,XM_007962522,XM_007962523,XM_007962525,XM_007962527,XM_007962529,XM_038010301,XM_038010302,XM_038010303,XM_038010304,XM_038010305,XR_005244437	ZFAND4	zinc finger AN1-type containing 4, transcript variant X11	protein_coding	XP_007960712.2;XP_007960713.2;XP_007960714.2;XP_007960716.2;XP_007960718.2;XP_007960720.2;XP_037866229.1;XP_037866230.1;XP_037866231.1;XP_037866232.1;XP_037866233.1	.	0.969886	1.11975	1.59367	1.19389	1.23243	1.03696	3.0119	3.15488	2.28848	2.27861	2.59458	3.77325	2.8013	2.84637	2.38412	6.29612	6.73397	4.79966	-1.06592	216.379	0.218428	-0.421674	0.673263	0.861154	2.39148	350.286	0.172435	7.29496	2.98754e-13	1.66293e-12	7.8035	7.70981	8.9484	7.81877	7.88954	8.12613	7.95071	7.96001	7.81577	8.66426	8.71242	8.4398	186
103215816	XM_007962555,XM_037995804	LOC103215816	signal-regulatory protein beta-1, transcript variant X2	protein_coding	XP_007960746.2;XP_037851732.1	.	0.162507	0.170633	0.262658	0.116784	0.220111	0.143783	0.427671	0.400967	0.441595	0.381786	0.395374	0.621882	0.274018	0.508358	0.330578	0.894009	0.855847	0.926163	-1.18241	21.5276	0.575878	-0.419753	0.674666	NA	2.74478	36.4409	0.453566	3.21164	0.00131981	0.0029235	4.54521	4.30068	5.73957	4.78057	4.78687	4.88115	4.69205	4.86318	4.72945	5.19834	5.15726	5.21095	21
103215820	XM_038010321	LOC103215820	60S ribosomal protein L28-like	protein_coding	XP_037866249.1	.	5.5251	4.75804	3.59072	3.00309	3.7282	2.62769	5.81366	6.16228	6.76603	12.9804	11.0249	8.50154	7.04633	8.61048	6.04145	12.1529	13.1531	14.1905	-1.51702	106.901	0.286833	-2.09615	0.0360692	0.195953	2.12449	131.004	0.244426	4.44761	8.68313e-06	2.54716e-05	7.00909	6.40927	7.47689	7.11169	6.9873	6.79611	6.70373	6.8071	6.60673	7.17345	7.20559	7.28029	158
103215824	XM_007962561,XM_038008893,XM_038008894,XM_038008896,XM_038008897,XM_038008898,XM_038008899,XM_038008901,XM_038008902,XR_005244095,XR_005244096	OGDHL	oxoglutarate dehydrogenase L, transcript variant X8	protein_coding	XP_007960752.1;XP_037864821.1;XP_037864822.1;XP_037864824.1;XP_037864825.1;XP_037864826.1;XP_037864827.1;XP_037864829.1;XP_037864830.1	.	67.3803	62.3754	65.048	61.1919	65.8593	61.597	29.013	27.7126	29.6261	158.3	144.531	154.01	143.578	152.105	141.621	60.6492	59.1514	62.1352	-1.06139	12849.6	0.0713956	-1.20386	0.228644	0.53186	-2.07335	9117.56	0.0579781	-18.1441	1.42922e-73	7.7856e-72	13.6918	13.6058	12.5346	13.5705	13.4766	13.5024	13.4671	13.4857	13.4497	12.8462	12.8138	12.8792	14121
103215876	XM_038008960,XM_038008961,XM_038008962,XM_038008963,XM_038008964,XM_038008965	LDB3	LIM domain binding 3, transcript variant X1	protein_coding	XP_037864888.1;XP_037864889.1;XP_037864890.1;XP_037864891.1;XP_037864892.1;XP_037864893.1	.	0.653871	0.878045	1.49616	0.830696	0.672605	0.873292	0.33453	0.199624	0.210872	1.53618	2.03452	3.54237	1.94911	1.55342	2.00783	0.699305	0.42609	0.442264	-1.29604	271.903	0.25162	-1.48679	0.13707	0.408243	-2.98501	155.908	0.255312	-6.17965	6.42448e-10	2.77993e-09	8.26259	7.88691	6.29026	7.57773	7.78756	8.2248	7.7521	7.55464	7.76351	7.13244	6.83627	6.86577	206
103215911	XR_005244111,XR_005244112,XR_005244113,XR_005244114	LOC103215911	uncharacterized LOC103215911, transcript variant X2	lncRNA	.	.	1.89842	1.7857	2.6582	2.46962	1.94842	1.48342	4.07349	4.27235	3.85584	4.46007	4.13766	6.29368	5.79463	4.49999	3.4106	8.51527	9.11914	8.08691	-1.11927	94.6578	0.3096	-0.525052	0.599547	0.825199	2.13998	138.214	0.252528	4.34644	1.38366e-05	3.96174e-05	6.64413	6.48054	7.5573	6.74369	6.64043	6.8972	6.85882	6.65642	6.55885	7.26566	7.27049	7.13971	97
103215933	XM_007962819,XM_038008996	PPIF	peptidylprolyl isomerase F, transcript variant X2	protein_coding	XP_007961010.2;XP_037864924.1	.	10.0495	10.4135	10.7942	12.1958	12.4599	13.3961	42.2837	48.0041	46.927	23.6098	24.1291	25.5568	28.6158	28.7769	30.7995	88.3904	102.463	98.4207	1.19161	1411.82	0.0946268	2.67276	0.00752298	0.072865	3.84953	3673.35	0.0750705	25.9048	5.8858e-148	1.83048e-145	10.3315	10.5841	12.5097	10.6731	10.6733	10.6947	10.8086	10.7965	10.8613	11.9611	12.0831	12.0589	1285
103215938	XR_005239231	LOC103215938	actin, cytoplasmic 2-like	transcribed_pseudogene	.	.	0.126117	0.161366	0.461282	0.213707	0.173304	0.107766	0.270715	0.564329	0.212023	0.296295	0.373903	1.09215	0.501434	0.400254	0.247771	0.565906	1.20454	0.444678	-1.52517	33.4736	0.566177	-1.07558	0.282117	NA	2.241	42.2964	0.483322	2.40863	0.0160126	0.0293817	5.33903	4.7263	5.87004	5.01596	5.09304	5.59923	5.20629	5.11247	4.96446	5.35034	5.76368	5.2291	21
103215990	XM_007963017	SRXN1	sulfiredoxin 1	protein_coding	XP_007961208.2	.	18.7391	19.3726	18.659	22.3028	21.306	23.8659	56.126	57.7154	59.0978	44.0249	44.8883	44.178	52.3304	49.2072	54.8713	117.326	123.191	123.947	1.16194	3157.19	0.0825132	2.62427	0.00868344	0.0804458	2.73069	6246.74	0.0651418	22.2479	1.18211e-109	1.43404e-107	11.512	11.7287	13.1587	11.7736	11.7778	11.734	11.9017	11.8307	11.9304	12.7753	12.7878	12.8149	2984
103215993	XM_007963019,XM_007963020,XM_007963021	FUT11	fucosyltransferase 11, transcript variant X3	protein_coding	XP_007961210.1;XP_007961211.1;XP_007961212.1	.	23.3151	24.7672	23.5613	18.1327	21.4204	21.584	10.541	9.16753	9.32224	54.7755	57.3883	55.7848	42.5459	49.4715	49.6248	22.0351	19.5677	19.5517	-1.19407	3132.38	0.0853051	-2.99966	0.00270278	0.0349668	-2.00567	2111.51	0.0912183	-11.0075	3.51523e-28	4.22544e-27	11.7353	11.4794	10.4565	11.5156	11.5568	11.4957	11.2881	11.3935	11.4166	10.8667	10.7421	10.7445	3406
103215994	XM_007963022,XM_038009034	MYOZ1	myozenin 1, transcript variant X2	protein_coding	XP_007961213.1;XP_037864962.1	.	2.89125	3.01571	3.02557	2.51655	2.91315	2.76536	0.617748	0.214378	0.37288	6.79257	6.98773	7.16348	5.90475	6.72807	6.35797	1.29135	0.45758	0.782046	-1.11714	294.739	0.164308	-0.972659	0.330723	0.633269	-7.25657	156.298	0.265189	-10.7821	4.18309e-27	4.81182e-26	8.2811	8.12106	5.242	7.86677	7.87962	7.85526	7.72035	7.82473	7.78742	6.64933	6.37096	6.56345	313
103216004	XM_007963061,XM_007963062,XM_007963063,XM_007963064,XM_007963067,XM_007963070	CFAP70	cilia and flagella associated protein 70, transcript variant X1	protein_coding	XP_007961252.1;XP_007961253.1;XP_007961254.1;XP_007961255.1;XP_007961258.2;XP_007961261.1	.	4.96166	5.47161	5.21858	4.15884	4.26901	4.98887	2.03589	1.73509	1.40177	11.6567	12.6783	12.3557	9.75814	9.85949	11.4701	4.25584	3.70348	2.93995	-1.13087	1508.3	0.110834	-1.60092	0.109395	0.361753	-2.51701	976.105	0.127382	-10.4545	1.39736e-25	1.52145e-24	10.6447	10.4672	9.11685	10.359	10.4481	10.4195	10.2829	10.1946	10.421	9.61835	9.59717	9.42634	1524
103216008	XM_007963076,XM_007963079,XM_038009066,XM_038009067,XR_490390	NUDT13	nudix hydrolase 13, transcript variant X3	protein_coding	XP_007961267.1;XP_007961270.1;XP_037864994.1;XP_037864995.1	.	8.36875	11.6305	8.26686	6.44039	5.52277	7.57385	2.61524	2.91768	2.58395	19.6612	26.9492	19.573	15.1115	12.7551	17.4134	5.46692	6.22767	5.41936	-1.44642	1028.82	0.133826	-3.97896	6.92188e-05	0.00198075	-2.3334	592.987	0.136529	-8.95365	3.43921e-19	2.70597e-18	10.2484	9.71641	8.47498	9.91234	10.0748	9.80725	9.62741	9.4834	9.71716	8.92677	8.99664	8.90942	1193
103216037	XM_007963133,XM_038009088,XM_038009089	LOC103216037	cadherin-23, transcript variant X3	protein_coding	XP_007961324.2;XP_037865016.1;XP_037865017.1	.	0.071743	0.079961	0.143491	0.136436	0.083305	0.124176	0.488688	0.395831	0.454876	0.16855	0.185278	0.339733	0.320129	0.192396	0.285498	1.02156	0.844884	0.954016	1.15824	43.7528	0.443221	0.478163	0.632534	NA	4.0672	117.163	0.279753	7.23507	4.65273e-13	2.55244e-12	5.3432	5.55187	7.55495	5.77689	5.80319	6.07694	6.07953	5.81	5.99804	6.97703	6.79589	6.91364	31
103216039	XM_007963138,XM_007963139	SLC29A3	solute carrier family 29 member 3, transcript variant X2	protein_coding	XP_007961329.1;XP_007961330.1	.	1.74218	2.34175	2.06487	1.82053	1.75819	1.56564	0.574788	0.780168	0.675739	4.093	5.42609	4.88888	4.27163	4.06064	3.59965	1.20154	1.66524	1.41724	-1.20936	244.06	0.189042	-1.45072	0.146858	0.423095	-2.37705	154.866	0.227325	-5.49511	3.90471e-08	1.45575e-07	8.06147	7.78775	6.51902	7.6754	7.87092	7.7729	7.69532	7.63682	7.55251	6.9533	7.11941	7.03573	237
103216059	XM_007963178	PPA1	inorganic pyrophosphatase 1	protein_coding	XP_007961369.1	.	67.1379	71.7359	67.1288	105.425	102.241	110.766	225.717	236.348	231.26	157.731	166.22	158.937	247.366	236.131	254.668	471.842	504.475	485.024	1.51153	6237.17	0.0742615	8.02578	1.00885e-15	1.34989e-13	2.31981	12297.1	0.0574056	21.1478	2.88913e-99	3.10808e-97	12.2781	12.8742	14.0689	12.6073	12.6375	12.572	12.9634	12.9032	12.9773	13.7002	13.7298	13.7134	5011
103216084	XM_007963235	DDX21	DExD-box helicase 21	protein_coding	XP_007961426.2	.	21.3426	24.3397	20.6559	33.7569	33.7251	36.4396	84.0454	80.9594	79.2725	50.1413	56.3976	48.9057	79.2059	77.89	83.7799	175.69	172.804	166.259	1.53175	7694.2	0.0809465	7.5998	2.9658e-14	3.57157e-12	2.50553	16103.9	0.0578445	22.9082	3.84853e-116	5.35196e-114	12.5693	13.1847	14.4906	12.9131	12.9944	12.8532	13.272	13.2371	13.3089	14.1492	14.099	14.0832	6055
103216090	XM_007963244,XM_007963246,XM_007963247,XM_038009150	STOX1	storkhead box 1, transcript variant X2	protein_coding	XP_007961435.2;XP_007961437.2;XP_007961438.1;XP_037865078.1	.	9.82001	12.6372	9.78626	9.70402	10.4537	11.3029	5.29123	4.84628	4.04543	23.0707	29.2818	23.1704	22.7691	24.1433	25.9871	11.0608	10.3442	8.48453	-1.05615	1982.66	0.108037	-0.729478	0.465709	0.736078	-2.19334	1385.7	0.0962513	-11.7726	5.40104e-32	7.81597e-31	10.9919	10.9134	9.76155	10.7505	10.9467	10.7049	10.7151	10.7495	10.8153	10.1698	10.1123	10.037	1929
103216093	XM_007963255,XM_038009144	TET1	tet methylcytosine dioxygenase 1, transcript variant X2	protein_coding	XP_007961446.2;XP_037865072.1	.	0.413198	0.619373	0.8469	0.399044	0.462177	0.673013	0.195293	0.192795	0.169679	0.97075	1.43515	2.00516	0.936302	1.06742	1.54736	0.408243	0.411512	0.355869	-1.2542	305.509	0.242298	-1.34861	0.177463	0.464372	-2.55664	186.038	0.23515	-5.75909	8.45677e-09	3.33456e-08	8.40988	8.08163	6.70946	7.78309	8.08774	8.33768	7.74092	7.82316	8.13459	7.28799	7.27129	7.1964	232
103216097	XM_007963271,XM_007963273,XM_007963274,XM_007963275	PBLD	phenazine biosynthesis like protein domain containing, transcript variant X4	protein_coding	XP_007961462.1;XP_007961464.1;XP_007961465.1;XP_007961466.1	.	45.9171	50.59	44.3492	40.0807	46.3419	44.5205	19.7972	15.876	18.9527	107.876	117.223	105.003	94.0438	107.029	102.359	41.3843	33.8867	39.7498	-1.10111	6526.08	0.0797458	-1.74244	0.0814315	0.308863	-2.24522	4430.51	0.0851997	-13.6955	1.07945e-42	2.3581e-41	12.7398	12.6009	11.4149	12.5412	12.6035	12.4678	12.4006	12.4972	12.4662	11.8449	11.6618	11.8027	6908
103216098	XM_007963278,XM_007963279,XM_007963280,XM_038009154,XM_038009155,XM_038009156,XM_038009157,XM_038009158,XM_038009159,XM_038009160,XM_038009161	HNRNPH3	heterogeneous nuclear ribonucleoprotein H3, transcript variant X1	protein_coding	XP_007961469.1;XP_007961470.1;XP_007961471.1;XP_037865082.1;XP_037865083.1;XP_037865084.1;XP_037865085.1;XP_037865086.1;XP_037865087.1;XP_037865088.1;XP_037865089.1	.	8.4151	9.4722	8.93824	6.52741	9.83335	9.60084	19.1456	21.4809	12.7651	19.7701	21.9481	21.1626	15.3157	22.7106	22.0737	40.0221	45.8501	26.7723	-1.07645	1018.9	0.13805	-0.769894	0.441363	0.717612	2.21892	1559.02	0.270406	4.25234	2.11551e-05	5.92529e-05	10.0451	9.93853	11.0697	10.1223	10.1885	10.1421	9.8973	10.2268	10.133	10.8382	10.9816	10.4987	1027
103216111	XM_007963300,XM_007963302	CTNNA3	catenin alpha 3, transcript variant X2	protein_coding	XP_007961491.2;XP_007961493.1	.	0.214137	0.327503	0.374092	0.225368	0.215164	0.300478	0.078321	0.03144	0.059255	0.503084	0.758859	0.885717	0.528794	0.496933	0.690842	0.163723	0.067108	0.124276	-1.25938	165.105	0.253492	-1.3125	0.18935	0.482253	-4.02365	89.9962	0.344405	-5.83181	5.483e-09	2.19899e-08	7.52459	7.1906	5.16276	6.86591	7.16334	7.25357	6.88939	6.82581	7.07838	6.28738	5.92231	6.15353	134
103216136	XM_007963328	RTKN2	rhotekin 2	protein_coding	XP_007961519.2	.	1.73539	2.43254	2.73089	2.4268	2.73218	2.60484	5.5265	5.70823	5.65641	4.07704	5.63646	6.46577	5.69415	6.31011	5.98891	11.5527	12.184	11.8633	1.102	450.393	0.166872	0.839751	0.401048	0.688199	2.31928	773.261	0.106151	11.4335	2.84549e-30	3.79362e-29	8.74375	8.88297	10.0777	8.78983	9.00107	9.07461	9.00683	9.06493	9.03427	9.72552	9.74004	9.73576	335
103216144	XM_007963339,XM_007963340,XM_007963341,XM_007963343,XM_007963344,XM_007963347,XM_038009187,XM_038009188,XM_038009189,XM_038009190,XM_038009191,XM_038009192,XM_038009193,XM_038009194,XM_038009195,XM_038009196,XM_038009197,XM_038009198,XM_038009199,XM_038009200,XM_038009201,XM_038009202,XM_038009203,XM_038009204,XM_038009205,XM_038009206	RHOBTB1	Rho related BTB domain containing 1, transcript variant X11	protein_coding	XP_007961530.1;XP_007961531.1;XP_007961532.1;XP_007961534.1;XP_007961535.1;XP_007961538.1;XP_037865115.1;XP_037865116.1;XP_037865117.1;XP_037865118.1;XP_037865119.1;XP_037865120.1;XP_037865121.1;XP_037865122.1;XP_037865123.1;XP_037865124.1;XP_037865125.1;XP_037865126.1;XP_037865127.1;XP_037865128.1;XP_037865129.1;XP_037865130.1;XP_037865131.1;XP_037865132.1;XP_037865133.1;XP_037865134.1	.	116.081	137.174	118.426	103.265	118.024	112.513	35.6151	30.0019	35.9566	272.714	317.846	280.391	242.298	272.582	258.684	74.4502	64.0379	75.4124	-1.14895	29666.1	0.0762248	-2.62793	0.00859062	0.0798861	-3.12473	17983.1	0.0709021	-23.1831	6.73874e-119	9.85181e-117	14.9532	14.7529	13.09	14.648	14.7829	14.63	14.5283	14.5845	14.5801	13.6661	13.5225	13.6387	30577
103216148	XM_007963352	CDK1	cyclin dependent kinase 1	protein_coding	XP_007961543.1	.	30.2173	32.197	29.0105	38.4851	36.7415	38.2941	87.1102	76.7536	83.5557	70.9912	74.6039	68.6865	90.3	84.8564	88.0438	182.096	163.827	175.243	1.21426	3663.29	0.081252	3.44705	0.000566734	0.0108859	2.32247	6586.13	0.0692429	17.5565	5.30783e-69	2.60144e-67	11.692	11.9723	13.1686	11.9357	11.9646	11.8665	12.1218	12.0488	12.0893	12.906	12.7717	12.8563	3385
103216149	XM_007963354,XM_007963355,XM_007963356,XM_007963357,XM_007963358,XM_007963359,XM_007963360,XM_007963362,XM_007963364,XM_007963365,XM_007963366,XM_007963367,XM_007963368,XM_007963369,XM_007963370,XM_007963371,XM_007963372,XM_007963373,XM_007963374,XM_007963375,XM_007963376,XM_038008747,XM_038008748,XM_038008749,XM_038008751,XM_038008752,XM_038008753,XM_038008755	ANK3	ankyrin 3, transcript variant X26	protein_coding	XP_007961545.2;XP_007961546.2;XP_007961547.2;XP_007961548.2;XP_007961549.2;XP_007961550.2;XP_007961551.2;XP_007961553.2;XP_007961555.2;XP_007961556.2;XP_007961557.2;XP_007961558.2;XP_007961559.2;XP_007961560.2;XP_007961561.2;XP_007961562.2;XP_007961563.2;XP_007961564.2;XP_007961565.2;XP_007961566.2;XP_007961567.1;XP_037864675.1;XP_037864676.1;XP_037864677.1;XP_037864679.1;XP_037864680.1;XP_037864…	.	4.12892	4.90218	5.13457	3.96012	4.6121	4.74175	1.59977	1.71397	1.99376	9.70029	11.3589	12.1568	9.29186	10.6519	10.902	3.34417	3.65839	4.18154	-1.08196	2034.93	0.0996705	-1.14017	0.254216	0.559681	-2.2984	1384.08	0.0911509	-13.1719	1.273e-39	2.50571e-38	11.0466	10.9327	9.71289	10.7392	10.8829	10.9022	10.7245	10.797	10.8095	10.0497	10.0802	10.1316	1894
103216161	XR_005239230	LOC103216161	uncharacterized LOC103216161	misc_RNA	.	.	5.56598	5.86754	4.98146	6.49714	5.50437	6.386	11.6478	10.9703	12.0654	13.0765	13.5957	11.7943	15.2446	12.7126	14.6823	24.3488	23.4156	25.3049	1.09513	311.203	0.170116	0.770654	0.440912	0.717227	2.00668	482.652	0.136727	7.34904	1.9964e-13	1.1233e-12	8.21412	8.34628	9.33135	8.42119	8.44202	8.30794	8.52776	8.3706	8.48945	9.05806	8.99169	9.08028	311
103216163	XR_490458	LOC103216163	uncharacterized LOC103216163	lncRNA	.	.	6.93414	7.43338	6.3414	8.14524	6.96303	5.26067	55.7963	58.6164	63.776	16.2908	17.2239	15.0142	19.1117	16.0815	12.095	116.637	125.114	133.758	-1.0387	235.715	0.210465	-0.260276	0.794651	0.91983	9.29889	1174.1	0.131262	24.5087	1.19268e-132	2.42866e-130	7.90739	7.85391	11.0499	8.44999	8.47803	8.35832	8.55213	8.41099	8.23125	10.2921	10.3265	10.4167	249
103216190	XR_005244053	LOC103216190	60 kDa heat shock protein, mitochondrial-like	transcribed_pseudogene	.	.	1.02329	0.774133	0.981991	0.970311	0.64972	0.526717	4.62824	6.36332	5.15416	2.40408	1.79375	2.325	2.2767	1.50056	1.211	9.67492	13.5822	10.8099	-1.31788	104.38	0.307316	-1.29579	0.195047	0.48977	7.94658	396.879	0.204359	14.6328	1.73573e-48	4.60304e-47	6.89083	6.49325	9.46131	7.37785	7.1784	7.32068	7.33252	7.05825	6.94587	8.64424	8.93547	8.7367	135
103216199	XM_007963486,XM_037998947,XM_037998948	UNC93B1	unc-93 homolog B1, TLR signaling regulator, transcript variant X3	protein_coding	XP_007961677.1;XP_037854875.1;XP_037854876.1	.	78.9159	61.6558	70.0856	75.1435	80.2912	63.5927	23.9666	24.3823	27.2096	185.401	142.863	165.938	176.314	185.437	146.209	50.1	52.043	57.0672	1.01564	9333.16	0.106982	0.209316	0.834202	0.93669	-2.71978	6345.93	0.0848711	-17.008	7.16319e-65	3.13367e-63	13.1769	13.1993	11.7363	13.1093	12.8633	12.9609	13.0487	13.0746	12.8696	12.124	12.1248	12.2122	10693
103216221	XM_007963485	ANKRD22	ankyrin repeat domain 22	protein_coding	XP_007961676.1	.	1.68299	2.11851	1.49975	3.39001	2.55766	3.37265	1.21433	0.955749	0.988446	3.95394	4.9088	3.55087	7.95419	5.90706	7.75423	2.53845	2.04	2.07308	1.71783	340.372	0.187856	4.15524	3.24952e-05	0.00103662	-2.76342	289.201	0.189535	-7.73709	1.01717e-14	6.20497e-14	7.96744	8.74972	7.26389	7.94952	8.10726	7.83156	8.50782	8.23423	8.47486	7.7352	7.56461	7.58857	246
103216227	XM_007963495,XM_038009244	LIPA	lipase A, lysosomal acid type, transcript variant X1	protein_coding	XP_007961686.2;XP_037865172.1	.	26.7139	29.2408	24.2958	33.4357	33.7373	40.1858	18.0087	15.5689	16.2538	62.7604	67.754	57.5239	78.4522	77.918	92.3931	37.6455	33.2312	34.0892	1.30803	4805.72	0.0955018	4.05641	4.98329e-05	0.00151927	-2.01512	4021.87	0.0849814	-11.8951	1.25464e-32	1.85166e-31	12.0238	12.4113	11.3815	11.9904	12.0471	11.8693	12.1771	12.1478	12.315	11.6812	11.5557	11.5931	4287
103216267	XM_007963564	KIF11	kinesin family member 11	protein_coding	XP_007961755.1	.	9.66377	10.9417	9.84449	10.1419	10.5788	11.6299	26.204	24.7302	24.8366	22.7036	25.3532	23.3083	23.7965	24.4322	26.7389	54.7771	52.7856	52.0902	1.03858	2950.26	0.0864823	0.631487	0.527722	0.777974	2.49709	5187.57	0.0682491	19.3445	2.26612e-83	1.62184e-81	11.499	11.5537	12.855	11.66	11.7396	11.6386	11.6852	11.6869	11.7713	12.5763	12.5071	12.5155	2844
103216277	XM_007963586,XM_038009266,XM_038009268	MYOF	myoferlin, transcript variant X3	protein_coding	XP_007961777.2;XP_037865194.1;XP_037865196.1	.	9.04746	8.72663	10.8518	8.46405	9.21717	10.7199	22.2901	23.8411	18.9546	21.2557	20.2205	25.6933	19.8597	21.2875	24.6467	46.5955	50.8878	39.7538	-1.03291	3636.1	0.105461	-0.442907	0.657833	0.855734	2.4411	6074.14	0.0923068	13.9484	3.21736e-44	7.40686e-43	11.8515	11.8045	13.0732	11.9739	11.9154	12.0869	11.8959	11.9403	12.0726	12.8048	12.8519	12.638	3626
103216293	XM_007963611,XM_007963612,XR_005244180	NOC3L	NOC3 like DNA replication regulator, transcript variant X3	protein_coding	XP_007961802.2;XP_007961803.2	.	12.9039	15.981	12.8575	16.923	16.6759	18.0576	33.1103	30.2569	33.8223	30.3159	37.0298	30.442	39.7076	38.5138	41.5171	69.2142	64.582	70.936	1.21566	2941.83	0.0950909	2.96283	0.00304827	0.0384385	2.00051	4779.44	0.0705023	14.1892	1.06873e-45	2.59299e-44	11.3746	11.6566	12.6378	11.5368	11.6773	11.496	11.7466	11.6968	11.7721	12.3884	12.2911	12.401	2559
103216297	XM_007963625,XM_007963627	HELLS	helicase, lymphoid specific, transcript variant X1	protein_coding	XP_007961816.1;XP_007961818.1	.	3.16976	3.57294	4.96927	4.31755	4.23899	4.83411	10.2063	10.8088	9.80026	7.44691	8.27889	11.7655	10.1305	9.79017	11.1143	21.3354	23.071	20.5542	1.12033	3540.58	0.127393	1.28672	0.198193	0.493419	2.44997	6368.34	0.069783	18.5255	1.28641e-76	7.6937e-75	11.7057	11.8692	13.1429	11.7645	11.8375	12.0966	12.0033	11.9521	12.0675	12.816	12.8561	12.7675	2801
103216327	XM_007963706,XM_007963707	BLNK	B cell linker, transcript variant X2	protein_coding	XP_007961897.2;XP_007961898.2	.	3.123	4.38813	3.80027	3.24238	4.10447	4.3368	0.067796	0.050235	0.070583	7.33704	10.1678	8.9977	7.60778	9.47948	9.97094	0.141721	0.107225	0.148035	-1.01004	399.758	0.164511	-0.0876383	0.930164	0.97652	-41.4633	201.018	0.335612	-16.0118	1.05624e-57	3.77969e-56	8.65021	8.63573	3.24102	8.03056	8.264	8.1245	8.00469	8.1678	8.2326	6.2052	6.15488	6.21128	356
103216333	XM_007963730	SLIT1	slit guidance ligand 1	protein_coding	XP_007961921.2	.	0.028771	0.056273	0.01806	0.025889	0.010699	0.027337	0.076721	0.072864	0.023071	0.067594	0.130389	0.04276	0.060745	0.02471	0.062853	0.160379	0.155525	0.048388	-1.63403	13.0184	0.785058	-0.902398	0.366846	NA	2.75288	18.3426	0.700614	2.08523	0.0370481	0.0629552	4.01166	3.30843	4.75013	3.99921	4.19233	3.90147	3.9695	3.82525	3.97807	4.32965	4.30414	3.94977	14
103216335	XM_007963731	FRAT1	FRAT regulator of WNT signaling pathway 1	protein_coding	XP_007961922.2	.	2.2455	1.70622	2.19572	2.40864	2.4749	1.68593	0.93715	0.588742	0.869567	5.27547	3.95349	5.19869	5.65154	5.7159	3.87621	1.95903	1.25665	1.82376	1.04566	318.36	0.197622	0.325942	0.744468	0.896451	-2.56683	223.032	0.228776	-5.94465	2.77056e-09	1.14139e-08	8.28211	8.34621	6.96604	8.17343	7.93225	8.11814	8.21808	8.20843	7.90504	7.54088	7.24364	7.48557	351
103216343	XM_038009391	RRP12	ribosomal RNA processing 12 homolog	protein_coding	XP_037865319.1	.	4.78297	4.87195	4.79436	6.23753	6.78961	6.41402	14.6366	16.3022	15.9778	11.2369	11.2888	11.3514	14.6355	15.681	14.7468	30.5966	34.7964	33.5105	1.31468	1429.59	0.0922372	4.27935	1.87438e-05	0.000646461	2.57175	2861.89	0.0732201	18.6117	2.58354e-77	1.56707e-75	10.2705	10.6653	12.0089	10.5801	10.5721	10.5463	10.7797	10.8171	10.7756	11.5839	11.6724	11.6574	1266
103216344	XM_007963751	CUNH10orf62	chromosome unknown C10orf62 homolog	protein_coding	XP_007961942.1	.	0.630696	0.422614	0.689668	0.490889	0.502373	0.462488	0.216804	0.185808	0.138384	1.48173	0.979241	1.63289	1.1518	1.16026	1.06333	0.453209	0.396599	0.290234	-1.21916	74.282	0.328425	-0.870482	0.384037	0.676574	-2.52894	46.0649	0.400868	-3.33908	0.000840551	0.0019183	6.35166	6.06389	4.70712	6.05021	5.79604	6.08274	5.8864	5.88235	5.8375	5.51207	5.44491	5.34499	91
103216345	XM_007963753	HOGA1	4-hydroxy-2-oxoglutarate aldolase 1	protein_coding	XP_007961944.2	.	52.0601	44.4946	43.6702	36.5284	45.0728	38.1577	11.7007	11.7629	14.0776	122.308	103.099	103.395	85.7088	104.098	87.7301	24.4592	25.1074	29.5251	-1.20063	3036	0.104203	-2.53148	0.0113583	0.0960025	-2.98999	1816.73	0.100393	-15.7396	8.09853e-56	2.76133e-54	11.6938	11.4301	9.83056	11.5381	11.3665	11.3333	11.1967	11.3506	11.2061	10.3113	10.3043	10.4401	3801
103216362	XM_007963794,XM_007963795,XM_007963796,XM_007963798,XM_007963799,XM_007963801,XM_007963802,XM_007963803,XM_007963804,XM_038009423,XR_005244195,XR_005244196,XR_005244197	PYROXD2	pyridine nucleotide-disulphide oxidoreductase domain 2, transcript variant X1	protein_coding	XP_007961985.2;XP_007961986.2;XP_007961987.2;XP_007961989.2;XP_007961990.2;XP_007961992.2;XP_007961993.2;XP_007961994.2;XP_007961995.2;XP_037865351.1	.	4.74488	4.96215	3.70143	3.51378	3.8178	2.9769	1.51106	0.758853	0.92268	11.1474	11.4978	8.76366	8.24459	8.81741	6.84433	3.15873	1.61974	1.93515	-1.31587	692.366	0.144844	-2.73412	0.00625466	0.0640581	-2.91919	396.19	0.203323	-7.60156	2.92593e-14	1.73537e-13	9.61948	9.22433	7.65964	9.36522	9.38635	9.11275	9.07823	9.13666	8.95037	8.47968	8.03351	8.14729	857
103216396	XR_005244203,XR_005244204	LOC103216396	uncharacterized LOC103216396, transcript variant X1	lncRNA	.	.	0.407534	0.210006	0.468953	0.432045	0.603681	0.349901	0.033969	0.187212	0.193314	0.957444	0.486605	1.11031	1.01374	1.39423	0.804474	0.071009	0.399597	0.40544	1.24691	42.7753	0.45105	0.705818	0.480301	NA	-3.08189	30.9837	0.570752	-2.84504	0.00444054	0.00901121	5.25265	5.56761	3.92322	5.10438	4.82832	5.1514	5.12772	5.27934	5.01701	4.5113	4.81004	4.81427	44
103216405	XM_007963885,XM_007963886,XM_007963888,XM_007963889,XM_007963891,XM_038009474,XM_038009476,XR_005244211,XR_005244212	KAZALD1	Kazal type serine peptidase inhibitor domain 1, transcript variant X9	protein_coding	XP_007962076.1;XP_007962077.1;XP_007962079.1;XP_007962080.1;XP_007962082.1;XP_037865402.1;XP_037865404.1	.	6.32232	6.08705	6.19274	5.54244	5.89092	5.63652	2.77936	2.22996	2.25214	14.8534	14.1043	14.6622	13.0046	13.6054	12.9592	5.81001	4.75975	4.72345	-1.10762	1375.64	0.0953907	-1.54585	0.122141	0.383709	-2.23446	932.353	0.108756	-10.6654	1.477e-26	1.66211e-25	10.4977	10.3503	9.17133	10.3342	10.274	10.2592	10.2034	10.229	10.1761	9.63754	9.49797	9.4934	1530
103216424	XM_007963945,XM_007963947,XM_007963948	PPRC1	PPARG related coactivator 1, transcript variant X1	protein_coding	XP_007962136.2;XP_007962138.2;XP_007962139.2	.	1.15325	0.917035	1.6324	2.03938	1.43426	1.82003	5.09368	5.91416	5.3594	2.7094	2.12487	3.86494	4.78512	3.3125	4.18451	10.6479	12.6235	11.2403	1.39644	448.666	0.206144	2.33699	0.0194399	0.135976	3.28468	1104.4	0.126756	13.5359	9.60222e-42	2.02025e-40	8.54943	9.02977	10.7255	8.91335	8.73814	9.15338	9.34262	9.03015	9.22104	10.1974	10.3163	10.2358	358
103216426	XM_007963949,XM_007963950	NOLC1	nucleolar and coiled-body phosphoprotein 1, transcript variant X2	protein_coding	XP_007962140.1;XP_007962141.1	.	8.41241	10.2622	9.05072	11.1291	12.3286	13.1243	28.0066	28.5039	26.9865	19.7637	23.7786	21.4289	26.1129	28.4736	30.1746	58.5453	60.8403	56.5992	1.28963	2348.57	0.0958158	3.82984	0.000128227	0.00329132	2.43622	4486.42	0.0697131	18.4276	7.88928e-76	4.54364e-74	11.0024	11.3695	12.6352	11.2176	11.3553	11.2404	11.4293	11.4817	11.5397	12.3019	12.3026	12.2555	1927
103216432	XM_007964001,XM_037998950,XM_037998951	LOC103216432	double C2-like domain-containing protein gamma, transcript variant X1	protein_coding	XP_007962192.2;XP_037854878.1;XP_037854879.1	.	0.990095	1.39185	1.23452	1.10567	1.56977	1.12729	0.510061	0.589659	0.675932	2.32609	3.22506	2.92292	2.59431	3.62546	2.5918	1.06624	1.2586	1.41764	1.03502	315.012	0.190671	0.260476	0.794497	0.91983	-2.03487	235.803	0.206347	-4.96706	6.79741e-07	2.24242e-06	8.27419	8.32392	7.27959	7.98546	8.23506	8.10656	8.05693	8.31049	8.04714	7.50244	7.62109	7.71798	265
103216435	XM_007963968,XM_038009499	PSD	pleckstrin and Sec7 domain containing, transcript variant X2	protein_coding	XP_007962159.2;XP_037865427.1	.	0.189968	0.237389	0.184593	0.202653	0.157271	0.228144	0.044397	0.111757	0.088063	0.446303	0.550056	0.437051	0.475498	0.363225	0.524536	0.092808	0.23854	0.184697	-1.0641	57.116	0.360175	-0.248858	0.803471	0.923461	-2.24373	39.4903	0.461174	-2.52812	0.0114676	0.0216553	5.87928	5.79102	4.60555	5.57501	5.67598	5.53361	5.59813	5.44892	5.63958	5.04042	5.32595	5.24566	57
103216448	XM_007963996,XM_007963997,XR_005244218	CNNM2	cyclin and CBS domain divalent metal cation transport mediator 2, transcript variant X1	protein_coding	XP_007962187.1;XP_007962188.1	.	1.2308	1.36963	2.42338	1.32295	1.18632	1.35797	0.494035	0.677392	0.55375	2.89158	3.17359	5.7377	3.10412	2.73987	3.12217	1.03273	1.44586	1.16139	-1.27724	1172.45	0.284611	-1.24041	0.214823	0.515406	-2.14775	744.506	0.129972	-8.48511	2.15508e-17	1.53915e-16	10.3612	10.0079	8.88592	9.88407	9.93114	10.4001	9.93041	9.80363	9.92499	9.18081	9.39298	9.22476	1037
103216470	XM_007964038,XM_038009537,XM_038009538,XM_038009539,XM_038009540,XM_038009541,XM_038009542	CFAP43	cilia and flagella associated protein 43, transcript variant X1	protein_coding	XP_007962229.1;XP_037865465.1;XP_037865466.1;XP_037865467.1;XP_037865468.1;XP_037865469.1;XP_037865470.1	.	15.5496	21.0918	17.6338	14.6674	17.498	16.5793	4.06941	3.35844	3.81772	36.5315	48.8719	41.7506	34.4149	40.4126	38.1183	8.50673	7.16844	8.00695	-1.13881	5030.96	0.0995467	-1.88387	0.0595827	0.259953	-4.02182	2898.6	0.0901824	-22.2643	8.19817e-110	1.00164e-107	12.3873	12.1998	10.1729	11.9716	12.2193	12.0541	11.8935	12.029	11.9833	10.8991	10.7443	10.8393	4768
103216476	XM_007964048	SORCS3	sortilin related VPS10 domain containing receptor 3	protein_coding	XP_007962239.2	.	0.200731	0.194675	0.339821	0.340688	0.321929	0.243708	0.074658	0.123655	0.068989	0.47159	0.451082	0.804575	0.799377	0.743511	0.560321	0.156066	0.263936	0.144691	1.21308	87.7124	0.325126	0.857128	0.391374	0.681724	-3.14058	62.4849	0.370362	-4.45788	8.27725e-06	2.43269e-05	6.31022	6.58604	4.91626	5.99832	5.96651	6.3017	6.32144	6.25889	6.08697	5.5682	5.75986	5.54139	67
103216494	XM_007964061,XM_007964062,XM_007964063,XM_007964064,XM_007964066,XM_007964067,XM_038009550,XM_038009551,XM_038009552,XM_038009553,XM_038009554	ADD3	adducin 3, transcript variant X6	protein_coding	XP_007962252.2;XP_007962253.2;XP_007962254.2;XP_007962255.2;XP_007962257.2;XP_007962258.2;XP_037865478.1;XP_037865479.1;XP_037865480.1;XP_037865481.1;XP_037865482.1	.	23.9826	28.3949	22.4623	22.643	25.2248	24.9307	9.75769	8.13605	8.7614	56.3436	65.794	53.1827	53.1287	58.2581	57.3193	20.3976	17.3661	18.3754	-1.052	6052.89	0.0904484	-0.808647	0.418718	0.70134	-2.54784	4053.68	0.0790047	-17.0784	2.15043e-65	9.60393e-64	12.5994	12.5265	11.1581	12.3794	12.5109	12.2796	12.3128	12.3714	12.3697	11.6443	11.4888	11.5533	6154
103216499	XM_007964069,XM_007964070,XM_007964071,XM_007964072,XM_038009555	MXI1	MAX interactor 1, dimerization protein, transcript variant X1	protein_coding	XP_007962260.2;XP_007962261.2;XP_007962262.2;XP_007962263.2;XP_037865483.1	.	28.4554	33.3952	29.0497	29.8239	27.887	32.2785	13.5139	12.2336	14.865	66.8518	77.3802	68.7794	69.9777	64.4066	74.213	28.2496	26.112	31.1765	-1.01377	4306.03	0.0897159	-0.219888	0.825958	0.933807	-2.06008	3134.29	0.0834031	-12.5019	7.28846e-36	1.24794e-34	12.0819	12.0623	11.0003	11.8871	12.0114	11.865	11.938	11.8358	11.9661	11.3065	11.2336	11.3627	4196
103216521	XM_007966450,XM_007967097,XM_037998740,XM_037998741	LMNTD2	lamin tail domain containing 2, transcript variant X1	protein_coding	XP_007964641.1;XP_007965288.1;XP_037854668.1;XP_037854669.1	.	8.92366	8.20586	8.78296	7.72621	7.41368	5.90439	2.7724	1.58331	2.89347	20.9649	19.0139	20.7949	18.1285	17.1223	13.5751	5.79545	3.3795	6.06852	-1.25602	905.663	0.130487	-2.52024	0.0117275	0.0980426	-2.73787	540.663	0.190144	-7.64187	2.14086e-14	1.28353e-13	9.97785	9.64913	8.17593	9.73717	9.62713	9.68362	9.58978	9.52145	9.32992	8.79738	8.40945	8.82285	1077
103216535	XM_007964115	HABP2	hyaluronan binding protein 2	protein_coding	XP_007962306.2	.	24.8442	26.2653	26.7602	23.9703	27.7495	27.1387	12.4742	10.5622	13.3964	58.3678	60.8596	63.3587	56.2429	64.089	62.3959	26.0762	22.5446	28.0964	-1.01077	4396.08	0.0778403	-0.198575	0.842595	0.940404	-2.02838	3221.03	0.0894961	-11.4008	4.14096e-30	5.44855e-29	12.1098	12.0942	11.0547	11.937	11.9619	11.9632	11.889	11.9844	11.9707	11.377	11.2339	11.4265	4366
103216536	XM_007964121	SOGA1	suppressor of glucose, autophagy associated 1	protein_coding	XP_007962312.2	.	0.48524	0.452868	1.15975	0.662464	0.570926	0.652827	1.0876	1.67436	1.3733	1.14	1.04934	2.74587	1.55438	1.31858	1.50094	2.27352	3.57386	2.88025	-1.13402	530.6	0.458181	-0.396015	0.692094	0.871055	2.33203	817.269	0.144189	8.47215	2.40903e-17	1.71479e-16	9.13954	8.9577	10.1598	8.96457	8.89247	9.63832	9.19098	9.04276	9.1528	9.6506	10.0294	9.85085	405
103216612	XM_007964255,XM_007964256	BAG3	BAG cochaperone 3, transcript variant X2	protein_coding	XP_007962446.2;XP_007962447.2	.	2.34585	1.90814	2.86915	2.103	2.67945	2.32111	57.0478	100.607	69.9325	5.51125	4.42137	6.79314	4.93439	6.18834	5.33658	119.253	214.741	146.67	-1.037	333.92	0.187041	-0.280216	0.779312	0.911963	33.799	5626.84	0.253617	20.0259	3.27742e-89	2.76159e-87	8.41015	8.35606	13.416	9.32422	9.1721	9.42651	9.23214	9.35973	9.28528	12.1603	12.7526	12.3558	348
103216649	XM_007964319,XM_007964325,XM_007964334,XM_007964343,XM_037990814,XM_037990815	GART	phosphoribosylglycinamide formyltransferase, phosphoribosylglycinamide synthetase, phosphoribosylaminoimidazole synthetase, transcript variant X4	protein_coding	XP_007962510.2;XP_007962516.2;XP_007962525.2;XP_007962534.2;XP_037846742.1;XP_037846743.1	.	39.6014	42.4234	39.9643	46.2768	44.6295	50.2424	89.2335	83.2849	90.4946	93.0378	98.2994	94.6212	108.582	103.074	115.515	186.535	177.768	189.796	1.12081	8391.45	0.0736283	2.23471	0.0254366	0.159582	2.01537	13196	0.0600661	16.8322	1.41835e-63	6.11105e-62	12.9501	13.1147	14.1065	13.1323	13.1344	13.0737	13.211	13.1681	13.259	13.8654	13.8089	13.854	8149
103216651	XM_007964320	ACADSB	acyl-CoA dehydrogenase short/branched chain	protein_coding	XP_007962511.1	.	38.287	43.8657	37.6924	34.1722	38.9293	38.1085	18.5183	13.8446	16.5688	89.9499	101.641	89.2422	80.1802	89.9092	87.617	38.7109	29.5506	34.75	-1.10284	5978.74	0.0818732	-1.72486	0.0845527	0.315566	-2.12938	4123.6	0.0932519	-11.6935	1.37675e-31	1.95917e-30	12.6145	12.4733	11.3638	12.4045	12.5037	12.3493	12.286	12.367	12.3541	11.8056	11.565	11.7081	6204
103216681	XM_007964376,XM_038009699,XM_038009700,XM_038009701,XM_038009702	FANK1	fibronectin type III and ankyrin repeat domains 1, transcript variant X2	protein_coding	XP_007962567.2;XP_037865627.1;XP_037865628.1;XP_037865629.1;XP_037865630.1	.	3.78581	4.3012	5.53024	4.92416	4.58099	5.07937	0.506126	0.506801	0.609032	8.89421	9.96634	13.0936	11.5539	10.58	11.6782	1.05801	1.08174	1.27733	1.02639	360.833	0.166731	0.225382	0.821682	0.931771	-7.40631	204.588	0.216495	-13.3433	1.29634e-40	2.63348e-39	8.47691	8.51324	5.60405	8.00805	8.06755	8.25096	8.15874	8.09944	8.16319	6.7878	6.76904	6.87006	316
103216699	XM_007964425,XM_007964426,XM_038009722	MKI67	marker of proliferation Ki-67, transcript variant X1	protein_coding	XP_007962616.2;XP_007962617.2;XP_037865650.1	.	2.3483	2.0702	3.63316	1.83953	2.47044	2.40415	7.75395	10.4853	7.64904	5.517	4.79686	8.60202	4.31619	5.70561	5.52748	16.2089	22.3805	16.0424	-1.20877	1475.47	0.279768	-0.977717	0.328214	0.631309	4.05142	3330.64	0.111177	18.155	1.17238e-73	6.40691e-72	10.6574	10.3836	12.3834	10.7385	10.6545	11.0914	10.5765	10.7692	10.7461	11.8443	12.1124	11.8449	1418
103216709	XM_007964433,XM_007964434,XM_007964436,XM_007964437,XM_007964438,XM_007964439,XM_007964440,XM_007964441,XM_007964442,XM_038009726,XM_038009728,XM_038009729,XM_038009730,XM_038009731	EBF3	EBF transcription factor 3, transcript variant X6	protein_coding	XP_007962624.1;XP_007962625.1;XP_007962627.1;XP_007962628.1;XP_007962629.1;XP_007962630.1;XP_007962631.1;XP_007962632.1;XP_007962633.1;XP_037865654.1;XP_037865656.1;XP_037865657.1;XP_037865658.1;XP_037865659.1	.	0.250893	0.292798	0.465526	0.494894	0.363984	0.465825	1.14518	1.27693	1.28047	0.589436	0.678445	1.1022	1.1612	0.840642	1.071	2.39389	2.72556	2.68555	1.29647	109.984	0.297294	1.26	0.207668	0.506272	2.85594	235.946	0.192625	7.85966	3.8518e-15	2.40632e-14	6.58316	6.95523	8.44901	6.84004	6.90914	7.17556	7.25288	7.0143	7.18455	7.94585	7.97988	7.97795	75
103216748	XM_038010269	LOC103216748	cilia- and flagella-associated protein 46	protein_coding	XP_037866197.1	.	2.56011	2.70718	2.76175	2.05553	2.34809	2.43286	0.510432	0.44641	0.629527	6.01461	6.27284	6.53884	4.82303	5.42303	5.59349	1.06701	0.952843	1.32031	-1.20082	548.622	0.129821	-2.03371	0.0419805	0.213587	-4.02315	307.08	0.177878	-11.2905	1.46243e-29	1.87799e-28	9.22583	8.96141	6.93318	8.86646	8.89181	8.89325	8.66217	8.74203	8.77777	7.6913	7.60738	7.81069	591
103216791	XR_005244090	LOC103216791	E3 ubiquitin-protein ligase RNF187-like	transcribed_pseudogene	.	.	0.904018	1.70369	1.26393	1.19032	1.05134	0.508394	1.94646	2.20774	1.22122	2.12386	3.94764	2.99253	2.79291	2.42814	1.16887	4.06889	4.71233	2.56128	-1.42788	118.074	0.333666	-1.5401	0.123536	0.385603	2.06717	147.155	0.310161	3.37779	0.000730707	0.00168356	7.11713	6.60469	7.63178	6.87128	7.28741	7.06067	7.03832	6.93028	6.52463	7.43657	7.52303	7.08207	101
103216803	XM_038009269,XM_038009270,XM_038009271	CEP55	centrosomal protein 55, transcript variant X1	protein_coding	XP_037865197.1;XP_037865198.1;XP_037865199.1	.	3.39753	3.82104	3.3431	4.11076	3.99257	5.14632	16.5606	15.4944	16.8634	7.982	8.85377	7.91528	9.64533	9.22105	11.8322	34.6185	33.0721	35.3678	1.21715	573.428	0.13997	2.02549	0.042817	0.215592	3.97828	1546.87	0.100408	19.8405	1.33083e-87	1.05878e-85	9.01458	9.29842	11.2717	9.37548	9.45845	9.35053	9.51898	9.46597	9.6546	10.7999	10.7203	10.8007	507
103216850	XM_007964566,XM_007964567,XM_037987074,XM_037987075	CCDC74B	coiled-coil domain containing 74B, transcript variant X4	protein_coding	XP_007962757.2;XP_007962758.2;XP_037843002.1;XP_037843003.1	.	26.8778	25.6287	26.5459	25.3562	26.1957	26.7375	5.10722	4.93579	5.85057	63.1454	59.3845	62.8512	59.4947	60.5003	61.4734	10.6762	10.5352	12.2705	-1.02387	2237.51	0.0850713	-0.400059	0.689113	0.869526	-4.52284	1332.07	0.095669	-22.7579	1.19741e-114	1.61273e-112	11.1446	11.1105	8.91369	10.9019	10.8252	10.8491	10.8306	10.8283	10.8666	9.60825	9.57465	9.68647	2387
103216852	XR_005236641	LOC103216852	uncharacterized LOC103216852	lncRNA	.	.	0.783021	1.13864	1.19519	0.877461	1.22422	1.38558	0.238809	0.27412	0.212271	1.8396	2.63836	2.82978	2.05884	2.8274	3.18566	0.499209	0.585098	0.4452	1.10421	51.0209	0.387912	0.368663	0.712379	0.881311	-4.33561	32.5124	0.496386	-4.26328	2.01446e-05	5.66082e-05	5.60063	5.74194	3.60828	5.15358	5.32365	5.33528	5.20062	5.35085	5.42241	4.79076	4.80934	4.76388	38
103216854	gene-LOC103216854	LOC103216854	.	pseudogene	.	.	0.422533	0.542476	0.648236	0.380858	0.346401	0.694263	0.20467	0.117527	0.105262	0.992681	1.25697	1.53479	0.89363	0.800031	1.59621	0.427845	0.250857	0.220767	-1.15729	28.0055	0.524824	-0.40156	0.688008	NA	-3.02238	17.0466	0.684743	-2.33034	0.0197883	0.0356368	4.91023	4.69718	3.08477	4.40075	4.47265	4.53888	4.34993	4.30746	4.57529	4.20566	4.10804	4.0817	25
103216928	XM_007964723,XM_007964724,XM_007964725	TMEM37	transmembrane protein 37, transcript variant X3	protein_coding	XP_007962914.1;XP_007962915.1;XP_007962916.1	.	2.92763	3.07725	3.4869	3.14711	3.80456	4.23552	1.41638	1.10314	1.36257	6.87804	7.13031	8.25574	7.38425	8.78682	9.73809	2.96081	2.3546	2.85775	1.10135	347.923	0.168444	0.826817	0.408341	0.693494	-2.6141	248.732	0.188945	-7.33713	2.18215e-13	1.22419e-12	8.372	8.50995	7.10495	8.15296	8.14734	8.27524	8.15024	8.31232	8.35737	7.62496	7.48977	7.57542	317
103216980	XM_037988070,XM_037988071,XM_037988072	MAP3K19	mitogen-activated protein kinase kinase kinase 19, transcript variant X2	protein_coding	XP_037843998.1;XP_037843999.1;XP_037844000.1	.	0.076892	0.099584	0.036008	0.157002	0.14634	0.116732	0.082824	0.074333	0.031344	0.180646	0.230748	0.085254	0.368383	0.33798	0.268383	0.173136	0.15866	0.065739	1.86003	32.1864	0.505226	1.77214	0.0763717	NA	-2.06269	30.721	0.515702	-2.02544	0.0428219	0.0716561	4.48809	5.38996	4.32744	4.71022	4.79401	4.50413	5.00189	4.93042	4.84788	4.74396	4.70031	4.47309	25
103216991	XM_007964855	LCT	lactase	protein_coding	XP_007963046.2	.	0.072098	0.088914	0.103924	0.089898	0.082374	0.135094	0.128632	0.288425	0.287153	0.169384	0.206023	0.246054	0.210934	0.190247	0.310601	0.268894	0.615631	0.602251	1.13105	33.7853	0.467147	0.380307	0.703718	NA	2.4431	60.9062	0.403603	3.19301	0.00140797	0.00310631	4.98775	5.16355	6.43357	5.30071	5.36859	5.4249	5.37785	5.32337	5.54472	5.5686	6.04174	6.0388	27
103217064	XM_007964944	KIF5C	kinesin family member 5C	protein_coding	XP_007963135.1	.	0.208916	0.12708	0.22537	0.157527	0.286564	0.151821	0.035598	0.07546	0.136266	0.490819	0.294458	0.533596	0.369616	0.661834	0.349059	0.074415	0.161065	0.285792	1.02882	74.9275	0.367124	0.111668	0.911087	0.969616	-2.22772	54.271	0.460015	-2.51202	0.0120041	0.0225835	6.20794	6.24665	5.0705	6.04902	5.75418	6.0644	5.86689	6.21759	5.82641	5.3196	5.54257	5.80768	85
103217070	XM_038002142	LOC103217070	L-lactate dehydrogenase A chain	protein_coding	XP_037858070.1	.	0.975508	0.508664	0.769937	0.69623	0.578086	0.717808	1.64993	1.31075	1.50512	2.29182	1.17863	1.82294	1.63361	1.33512	1.65035	3.44903	2.79774	3.15671	-1.16203	65.5866	0.362436	-0.597758	0.550001	0.791326	2.3913	101.467	0.274785	4.57738	4.70838e-06	1.41915e-05	6.13992	5.92256	7.16072	6.46129	6.08173	6.29225	6.24729	6.12794	6.24995	6.85137	6.67269	6.77285	94
103217084	XM_038002139	NEB	nebulin	protein_coding	XP_037858067.1	.	0.099108	0.118319	0.108126	0.109394	0.093074	0.091991	0.250625	0.283213	0.260072	0.232841	0.274158	0.256005	0.256678	0.21496	0.211501	0.523909	0.604506	0.545452	-1.128	135.501	0.237881	-0.730483	0.465095	0.735429	2.86654	242.886	0.184205	8.24792	1.61177e-16	1.09186e-15	7.16604	6.9931	8.49223	7.31708	7.41505	7.34223	7.36865	7.23833	7.23041	8.04667	8.13962	8.07063	136
103217123	XM_007964996,XM_007964997,XR_005241557	NR4A2	nuclear receptor subfamily 4 group A member 2, transcript variant X2	protein_coding	XP_007963187.1;XP_007963188.1	.	0.713	0.360887	0.728445	0.728484	0.652262	0.860911	0.228214	0.193378	0.271367	1.67509	0.836213	1.7247	1.70929	1.50643	1.97936	0.477061	0.412757	0.569141	1.2016	166.953	0.272731	0.971511	0.331294	0.633668	-3.09141	118.923	0.260911	-6.24069	4.35645e-10	1.91266e-09	7.24577	7.50885	5.86082	7.19471	6.70724	7.17695	7.19729	7.08696	7.28158	6.47835	6.39444	6.52066	185
103217124	XM_007964998	LOC103217124	uncharacterized LOC103217124	protein_coding	XP_007963189.2	.	2.20805	1.59015	1.63686	2.26458	1.85545	2.16639	0.884099	0.578285	0.722151	5.1875	3.68455	3.87551	5.31352	4.28525	4.98085	1.84813	1.23433	1.51458	1.12901	177.531	0.229072	0.764228	0.444731	0.72024	-2.69214	127.411	0.259047	-5.51543	3.47927e-08	1.30311e-07	7.3814	7.55711	6.10868	7.35964	7.09313	7.10452	7.36425	7.18591	7.30646	6.75062	6.51445	6.63281	209
103217128	XM_007965011	MIS18A	MIS18 kinetochore protein A	protein_coding	XP_007963202.2	.	8.82476	10.0723	9.13196	10.5369	11.0617	9.65404	20.4261	19.6837	19.1465	20.7325	23.3386	21.6212	24.7234	25.5475	22.196	42.6989	42.014	40.1563	1.09026	906.643	0.113481	1.09859	0.271947	0.580567	2.02105	1409.76	0.0909802	11.1574	6.58682e-29	8.16432e-28	9.76051	9.88557	10.8813	9.89571	9.97961	9.88689	10.0252	10.0319	9.92632	10.6503	10.6024	10.5813	846
103217149	XM_007965044,XM_038002096	CCDC148	coiled-coil domain containing 148, transcript variant X1	protein_coding	XP_007963235.2;XP_037858024.1	.	5.38381	6.7903	6.127	5.29093	5.40928	6.56901	2.05049	1.53613	2.12461	12.6485	15.7339	14.5066	12.4144	12.493	15.1031	4.28636	3.2788	4.45597	-1.09254	776.45	0.128338	-0.994957	0.319757	0.62549	-2.92393	491.41	0.151116	-10.2432	1.27001e-24	1.3238e-23	9.66318	9.5355	7.9683	9.31567	9.50325	9.40034	9.28789	9.28233	9.42957	8.56539	8.35995	8.54708	734
103217156	XM_007965070,XM_007965071,XM_007965072,XM_038002075,XM_038002076,XM_038002077	WDSUB1	WD repeat, sterile alpha motif and U-box domain containing 1, transcript variant X1	protein_coding	XP_007963261.2;XP_007963262.2;XP_007963263.2;XP_037858003.1;XP_037858004.1;XP_037858005.1	.	24.0497	29.2381	25.6923	23.7963	26.5976	27.1175	11.8765	10.1493	10.6698	56.5013	67.7477	60.8303	55.8347	61.4285	62.347	24.8268	21.6633	22.378	-1.06027	2868.33	0.0901837	-0.936158	0.349192	0.649998	-2.20549	1996.98	0.0832956	-13.6994	1.02356e-42	2.23888e-41	11.5275	11.4432	10.2831	11.2806	11.4365	11.2988	11.2525	11.3026	11.3206	10.6916	10.5863	10.6083	2781
103217167	XM_007965113,XM_007965114,XM_007965115,XM_007965117,XM_038002032	PLA2R1	phospholipase A2 receptor 1, transcript variant X1	protein_coding	XP_007963304.2;XP_007963305.2;XP_007963306.2;XP_007963308.2;XP_037857960.1	.	68.8713	79.3426	71.7217	61.916	71.5011	67.2667	18.5412	16.0749	16.3291	161.803	183.845	169.811	145.277	165.136	154.656	38.7588	34.3113	34.2472	-1.11078	25202.1	0.069749	-2.17311	0.029772	0.175391	-3.67114	14992.2	0.0677291	-27.7019	6.61728e-169	3.14413e-166	14.695	14.5435	12.6481	14.3858	14.4745	14.3932	14.2806	14.3494	14.344	13.3006	13.1779	13.2438	25793
103217169	XM_007965119,XM_007965120,XM_038002027,XM_038002028,XM_038002029,XM_038002030,XM_038002031	ITGB6	integrin subunit beta 6, transcript variant X4	protein_coding	XP_007963310.1;XP_007963311.1;XP_037857955.1;XP_037857956.1;XP_037857957.1;XP_037857958.1;XP_037857959.1	.	1.90857	1.89112	2.0501	2.03682	1.98484	2.14775	0.956879	0.729984	0.819927	4.48391	4.38192	4.85391	4.77912	4.58409	4.938	2.00027	1.55812	1.71964	1.05881	516.047	0.130404	0.632234	0.527234	0.777931	-2.41463	370.317	0.149487	-8.50781	1.77247e-17	1.27334e-16	8.96962	9.05192	7.76089	8.80978	8.78144	8.80151	8.86725	8.81211	8.87046	8.23153	8.1111	8.1512	512
103217182	XM_007965151,XM_007965152	DPP4	dipeptidyl peptidase 4, transcript variant X1	protein_coding	XP_007963342.1;XP_007963343.1	.	3.19443	4.33129	3.28922	3.14005	3.67996	3.14454	1.57788	1.09563	1.52998	7.50485	10.0361	7.78771	7.3677	8.49906	7.22977	3.29841	2.33857	3.20885	-1.08612	763.638	0.134274	-0.887622	0.374744	0.668676	-2.33872	515.772	0.147564	-8.30636	9.86812e-17	6.74367e-16	9.6348	9.51626	8.27113	9.36069	9.56541	9.31518	9.32055	9.42597	9.30305	8.76136	8.52751	8.72582	749
103217205	XM_007965179,XM_007965180,XM_007965181,XM_038002005	GRB14	growth factor receptor bound protein 14, transcript variant X1	protein_coding	XP_007963370.1;XP_007963371.1;XP_007963372.1;XP_037857933.1	.	8.39513	10.1758	8.88507	6.90256	8.78786	7.31497	2.52578	1.65583	1.94517	19.7232	23.5783	21.0367	16.1959	20.296	16.8182	5.27992	3.53429	4.07962	-1.21887	1087.6	0.119263	-2.39424	0.016655	0.122422	-3.61693	617.531	0.155763	-11.9076	1.08008e-32	1.60232e-31	10.2226	9.93722	8.06372	9.84858	10.0062	9.84563	9.66234	9.83639	9.6783	8.88747	8.61336	8.6439	1134
103217211	XM_038002004	LOC103217211	prolactin regulatory element-binding protein-like	protein_coding	XP_037857932.1	.	3.86469	3.85861	3.54971	2.50213	3.72292	2.31054	0.554061	0.795361	0.524147	9.07952	8.94082	8.40444	5.87089	8.59827	5.31226	1.15822	1.69766	1.0993	-1.35316	553.639	0.168372	-2.5915	0.00955572	0.0859301	-4.26917	286.6	0.219852	-9.52439	1.66017e-21	1.47826e-20	9.3145	8.87825	6.76599	8.96661	8.94075	8.85054	8.57242	8.88196	8.47945	7.54971	7.75221	7.51349	675
103217212	XM_007965186,XM_007965187,XM_007965188,XM_007965189,XM_007965192,XM_007965193,XM_007965194,XM_007965195,XM_007965196,XM_007965198,XM_007965199,XM_007965200,XM_007965201,XM_007965203,XM_038001998,XM_038001999,XM_038002000,XM_038002001,XM_038002002,XM_038002003	COBLL1	cordon-bleu WH2 repeat protein like 1, transcript variant X1	protein_coding	XP_007963377.2;XP_007963378.2;XP_007963379.2;XP_007963380.2;XP_007963383.2;XP_007963384.2;XP_007963385.2;XP_007963386.2;XP_007963387.2;XP_007963389.2;XP_007963390.2;XP_007963391.2;XP_007963392.2;XP_007963394.2;XP_037857926.1;XP_037857927.1;XP_037857928.1;XP_037857929.1;XP_037857930.1;XP_037857931.1	.	5.73582	7.85224	7.70631	4.44001	6.13464	5.50442	2.0006	2.3417	1.81081	13.4755	18.1945	18.2458	10.4179	14.1683	12.6555	4.18207	4.99825	3.79783	-1.32552	2089.7	0.125418	-3.24161	0.00118856	0.0189161	-2.6018	1227.74	0.122161	-11.2925	1.42877e-29	1.83615e-28	11.2182	10.8114	9.4134	10.7506	10.9995	11.0048	10.538	10.7844	10.6853	9.91743	9.97615	9.78502	1981
103217233	XM_007965235,XM_007965236,XM_007965237,XM_007965238,XM_038001983,XM_038001984	SCN9A	sodium voltage-gated channel alpha subunit 9, transcript variant X5	protein_coding	XP_007963426.1;XP_007963427.1;XP_007963428.1;XP_007963429.1;XP_037857911.1;XP_037857912.1	.	22.0935	26.2089	24.2815	19.0284	22.0304	20.0245	3.66959	2.79882	3.23148	51.9055	60.7288	57.4899	44.6475	50.8804	46.0392	7.67094	5.97397	6.77742	-1.21538	12078.3	0.0788731	-3.56781	0.000359979	0.00753921	-5.89137	6293.38	0.0876444	-29.193	2.3798e-187	1.62826e-184	13.694	13.4126	10.8348	13.2605	13.3988	13.3092	13.1046	13.2048	13.1212	11.8044	11.6187	11.7112	12481
103217257	XM_038001968,XM_038001969,XM_038001970,XM_038001971,XM_038001972,XM_038001973	SPC25	SPC25 component of NDC80 kinetochore complex, transcript variant X6	protein_coding	XP_037857896.1;XP_037857897.1;XP_037857898.1;XP_037857899.1;XP_037857900.1;XP_037857901.1	.	4.7978	4.963	4.41461	5.81685	5.91104	4.89908	14.5491	13.2125	13.5467	11.2717	11.4998	10.4522	13.6484	13.6519	11.2637	30.4136	28.2015	28.4118	1.15561	422.689	0.147139	1.41807	0.15617	0.437197	2.52328	787.806	0.113643	11.7499	7.06897e-32	1.01694e-30	8.61505	8.82427	10.14	8.89453	8.88398	8.81808	9.02097	9.02025	8.89792	9.83153	9.75135	9.74734	410
103217265	XM_038000756	LRP2	LDL receptor related protein 2	protein_coding	XP_037856684.1	.	0.835963	1.1245	1.39473	0.703381	0.945173	0.736975	0.092592	0.102052	0.105818	1.96398	2.60559	3.30223	1.65039	2.18293	1.69441	0.193556	0.217825	0.221935	-1.43623	822.265	0.163688	-3.19076	0.001419	0.0217685	-7.37535	378.128	0.175533	-16.4226	1.31742e-60	5.12147e-59	9.92138	9.39839	6.49639	9.20808	9.45435	9.64154	9.03832	9.26689	9.05107	7.66812	7.70929	7.72932	750
103217296	XM_007965326,XM_038001935,XM_038001936,XM_038001937,XM_038001938,XM_038001939,XM_038001940	ERICH2	glutamate rich 2, transcript variant X5	protein_coding	XP_007963517.2;XP_037857863.1;XP_037857864.1;XP_037857865.1;XP_037857866.1;XP_037857867.1;XP_037857868.1	.	8.69415	9.10283	7.31243	8.83754	9.00924	10.1846	3.55801	3.88778	3.67903	20.4257	21.0922	17.3132	20.7361	20.8073	23.4158	7.4377	8.2983	7.71608	1.02685	601.592	0.147527	0.259097	0.79556	0.920394	-2.00636	450.843	0.133337	-7.53419	4.91379e-14	2.87942e-13	9.2128	9.25221	8.22859	9.14407	9.15918	8.86234	9.10351	9.06553	9.10069	8.53368	8.5765	8.4993	657
103217305	XM_007965335,XM_007965336	CYBRD1	cytochrome b reductase 1, transcript variant X1	protein_coding	XP_007963526.2;XP_007963527.2	.	40.9603	50.8571	41.3739	38.4276	42.9144	43.017	16.3876	14.4073	16.8814	96.2303	117.841	97.9586	90.1651	99.1131	98.9023	34.2569	30.7519	35.4057	-1.09971	10562.7	0.0879946	-1.55838	0.119144	0.379599	-2.44019	6998.99	0.0726774	-17.7083	3.61788e-70	1.84178e-68	13.4336	13.2965	11.9904	13.1694	13.3439	13.1373	13.0871	13.1593	13.1649	12.4166	12.3049	12.4277	10541
103217334	XM_038001915,XM_038001916	CDCA7	cell division cycle associated 7, transcript variant X1	protein_coding	XP_037857843.1;XP_037857844.1	.	6.16409	5.1897	5.24024	6.31593	7.96473	6.41971	16.2945	13.1551	14.9772	14.4817	12.0251	12.407	14.8194	18.395	14.7598	34.0622	28.0789	31.4119	1.21007	897.231	0.130402	2.10957	0.0348958	0.192107	2.28348	1591.89	0.108294	11	3.81993e-28	4.58204e-27	9.66521	9.94037	11.1126	10.0048	9.84306	9.83805	10.0035	10.1627	9.99185	10.8834	10.6678	10.7945	934
103217352	XM_007965401,XM_007965402,XM_038001910,XM_038001911,XM_038001912	GPR155	G protein-coupled receptor 155, transcript variant X5	protein_coding	XP_007963592.2;XP_007963593.2;XP_037857838.1;XP_037857839.1;XP_037857840.1	.	1.22184	1.3427	1.08539	1.34006	1.35124	1.42023	3.43507	4.0736	3.34671	2.87052	3.11117	2.56981	3.14426	3.12076	3.26532	7.18072	8.69493	7.0191	1.09893	496.51	0.140004	0.97215	0.330976	0.633617	2.80622	976.755	0.108254	13.7512	5.00653e-43	1.11651e-41	8.88551	9.02259	10.4922	9.18303	9.22145	9.06527	9.22832	9.209	9.24695	10.0489	10.1721	10.0192	494
103217380	XM_007965432,XM_038001900,XR_490992	HOXD3	homeobox D3, transcript variant X3	protein_coding	XP_007963623.1;XP_037857828.1	.	0.864048	1.1487	1.52861	1.36602	1.00775	0.710695	0.409982	0.251318	0.235969	2.02996	2.66166	3.6192	3.20517	2.32746	1.63399	0.85703	0.536428	0.494902	-1.17794	136.332	0.302382	-0.781357	0.434593	0.713103	-3.19426	81.0413	0.36544	-4.58483	4.54349e-06	1.37187e-05	7.20453	6.96773	5.27223	6.62477	6.81576	7.02589	6.94861	6.70533	6.44871	6.22032	5.96468	5.96264	110
103217381	XM_007965434,XM_038001901,XM_038001902,XM_038001903,XM_038001904	HOXD4	homeobox D4, transcript variant X2	protein_coding	XP_007963625.1;XP_037857829.1;XP_037857830.1;XP_037857831.1;XP_037857832.1	.	1.63169	1.55923	1.96158	1.55204	1.31197	1.45481	0.606628	0.537187	0.584706	3.83343	3.61289	4.64433	3.64165	3.03006	3.34482	1.2681	1.1466	1.22631	-1.14457	807.473	0.137576	-1.41596	0.156786	0.437651	-2.22933	537.961	0.124168	-9.31487	1.22107e-20	1.03398e-19	9.75179	9.55612	8.37995	9.49344	9.38623	9.67272	9.44962	9.3968	9.38654	8.78119	8.74346	8.79596	837
103217397	XM_007965449	LOC103217397	tetratricopeptide repeat protein 30B	protein_coding	XP_007963640.2	.	5.74491	6.59224	5.59812	4.91101	4.77944	4.77349	1.57547	1.37783	1.59535	13.4968	15.2749	13.2544	11.523	11.0384	10.975	3.29338	2.94091	3.34595	-1.26719	1193.83	0.105363	-3.24247	0.001185	0.0188905	-2.9809	693.971	0.117781	-13.3787	8.05863e-41	1.65279e-39	10.3819	10.0408	8.44538	10.0664	10.1676	10.0023	9.91021	9.8509	9.85572	9.0395	8.93563	9.04131	1323
103217405	XM_007965452	TTC30A	tetratricopeptide repeat domain 30A	protein_coding	XP_007963643.1	.	9.82677	11.1661	8.05622	7.56902	8.37976	8.24836	3.86237	3.61069	3.52822	23.0866	25.8731	19.0743	17.7597	19.3535	18.9642	8.07393	7.70686	7.39979	-1.22909	2560.42	0.110356	-2.69664	0.0070042	0.0695654	-2.06202	1683.52	0.0836593	-12.4799	9.61676e-36	1.63351e-34	11.4631	11.1659	10.1029	11.2703	11.3626	11.0507	11.0198	11.0742	11.0662	10.4997	10.4356	10.4218	2956
103217425	XM_038001886	TTN	titin	protein_coding	XP_037857814.1	.	0.061153	0.070666	0.071957	0.039908	0.061045	0.069268	0.090063	0.163115	0.109784	0.14367	0.16374	0.170369	0.093638	0.140986	0.159258	0.188269	0.348163	0.230252	-1.22638	359.863	0.189979	-1.54966	0.121224	0.382233	2.27395	522.407	0.204388	5.79876	6.68054e-09	2.65684e-08	8.63139	8.33614	9.50338	8.63153	8.72254	8.72332	8.3054	8.58447	8.68902	8.97257	9.48588	9.13387	369
103217428	XR_005241507	LOC103217428	uncharacterized LOC103217428	lncRNA	.	.	0.264379	0.425607	0.744265	0.461825	0.494129	0.442605	0.258138	0.212504	0.0997	0.62112	0.986178	1.76215	1.08361	1.14122	1.01761	0.539615	0.453581	0.209103	-1.03961	81.0651	0.364239	-0.153876	0.877708	0.956326	-2.28329	56.3505	0.399026	-2.98506	0.00283526	0.00594983	6.37037	6.31104	5.10247	5.78601	6.02291	6.37589	6.07722	6.10041	6.03727	5.79187	5.69022	5.41815	48
103217430	XR_491026	LOC103217430	uncharacterized LOC103217430	lncRNA	.	.	0.801194	0.909172	0.926512	0.941163	1.07607	1.06652	0.339852	0.155382	0.218289	1.88229	2.10665	2.19365	2.20831	2.48525	2.45207	0.71043	0.331657	0.457821	1.14212	159.9	0.215535	0.889494	0.373738	0.667848	-3.97705	105.276	0.30536	-6.52247	6.91588e-11	3.24811e-10	7.22228	7.41345	5.40299	6.92036	6.98926	6.98894	7.02226	7.09362	7.09061	6.40637	6.06188	6.19028	141
103217432	XM_007965522,XM_007965523,XM_038001884	SESTD1	SEC14 and spectrin domain containing 1, transcript variant X3	protein_coding	XP_007963713.1;XP_007963714.1;XP_037857812.1	.	22.1539	24.8603	32.7399	22.0296	24.1053	25.2041	10.4069	11.6401	10.3063	52.0474	57.604	77.5164	51.6895	55.6723	57.9479	21.7547	24.8454	21.6155	-1.14253	5324.01	0.113341	-1.696	0.0898853	0.325628	-2.09717	3621.4	0.0751854	-14.2108	7.85606e-46	1.91421e-44	12.4713	12.2789	11.1915	12.1247	12.2053	12.4399	12.1044	12.1468	12.1968	11.5029	11.5841	11.4876	4888
103217435	XM_007965526,XM_038000628,XM_038000630,XM_038000631,XM_038000632,XM_038000633,XM_038000634,XM_038000635,XM_038000636,XM_038000637,XM_038000638	ZNF385B	zinc finger protein 385B, transcript variant X2	protein_coding	XP_007963717.1;XP_037856556.1;XP_037856558.1;XP_037856559.1;XP_037856560.1;XP_037856561.1;XP_037856562.1;XP_037856563.1;XP_037856564.1;XP_037856565.1;XP_037856566.1	.	6.39993	9.39531	10.0362	5.42904	6.56931	6.33299	2.04975	1.31658	1.74045	15.0357	21.7699	23.7622	12.7385	15.1722	14.5605	4.28483	2.81018	3.65026	-1.43109	1218.54	0.140884	-3.67049	0.00024209	0.00552677	-3.18249	649.982	0.148911	-11.2158	3.40934e-29	4.2817e-28	10.4866	9.9691	8.27988	9.88223	10.2144	10.2572	9.74634	9.84557	9.84123	9.04506	8.73435	8.91103	1098
103217450	XM_007965533	CERKL	ceramide kinase like	protein_coding	XP_007963724.2	.	10.9657	13.8985	13.7547	11.5615	12.5846	11.4306	5.21577	3.87087	4.65065	25.7623	32.2042	32.5662	27.1275	29.0649	26.2806	10.9031	8.2622	9.75387	-1.10866	1497.64	0.107315	-1.38678	0.165508	0.449727	-2.42752	989.466	0.117428	-10.8959	1.20523e-27	1.41687e-26	10.621	10.4721	9.17328	10.2784	10.4659	10.441	10.3098	10.3496	10.2704	9.68972	9.45724	9.59428	1386
103217461	XR_005241504	LOC103217461	actin, cytoplasmic 1-like	transcribed_pseudogene	.	.	0.252321	0.169007	0.270168	0.26355	0.154587	0.173092	0.533217	0.79138	0.532848	0.592791	0.391606	0.639661	0.618383	0.357027	0.397963	1.11464	1.68917	1.11755	-1.17294	21.941	0.577922	-0.398208	0.690477	NA	3.25496	42.3291	0.441373	3.8576	0.000114506	0.000293911	4.56626	4.33565	6.01669	4.95832	4.8153	4.95782	4.96819	4.7873	4.81872	5.31351	5.53805	5.30581	27
103217462	XM_007965546,XM_007965549,XM_007965550,XM_007965552,XM_038001881,XM_038001882	PDE1A	phosphodiesterase 1A, transcript variant X4	protein_coding	XP_007963737.2;XP_007963740.1;XP_007963741.1;XP_007963743.1;XP_037857809.1;XP_037857810.1	.	0.468435	0.420263	0.694834	0.672221	0.722749	0.537697	0.380694	0.211166	0.218353	1.10052	0.973793	1.64512	1.57727	1.66922	1.23624	0.795806	0.450724	0.457954	1.15998	154.499	0.244194	0.876773	0.38061	0.673961	-2.31199	117.195	0.285658	-4.2328	2.30797e-05	6.43486e-05	7.16159	7.37353	6.14519	6.96819	6.86495	7.16631	7.15701	7.17248	7.02234	6.77144	6.40765	6.50642	136
103217487	XM_007965573,XM_007965574,XM_038001870	ITGAV	integrin subunit alpha V, transcript variant X3	protein_coding	XP_007963764.1;XP_007963765.1;XP_037857798.1	.	90.8136	97.8347	90.7572	88.633	98.2757	103.268	48.8477	41.5822	44.1222	213.353	226.693	214.881	207.965	226.973	237.428	102.112	88.7554	92.5381	1.01039	42103.9	0.0705566	0.211448	0.832538	0.935962	-2.01093	31267.7	0.0702511	-14.3466	1.11874e-46	2.84339e-45	15.3542	15.3691	14.3422	15.2113	15.2508	15.165	15.1728	15.2171	15.2769	14.7021	14.5583	14.6062	42267
103217492	XM_007965579,XM_038001869	CALCRL	calcitonin receptor like receptor, transcript variant X2	protein_coding	XP_007963770.1;XP_037857797.1	.	0.313675	0.417318	0.258453	0.155391	0.331886	0.23599	0.041257	0.05396	0.07508	0.736934	0.966972	0.611925	0.364605	0.766508	0.542577	0.086243	0.115175	0.157467	-1.40785	81.716	0.344074	-1.43425	0.1515	0.430948	-3.8198	42.2792	0.461627	-4.18844	2.80883e-05	7.7592e-05	6.57802	6.08519	4.13214	6.05921	6.23285	5.90874	5.64596	6.0522	5.8478	5.21214	5.26477	5.36367	94
103217493	XM_007965581,XM_007965583	TFPI	tissue factor pathway inhibitor, transcript variant X2	protein_coding	XP_007963772.1;XP_007963774.1	.	0.556399	0.654426	0.645014	0.51956	0.40724	0.7632	0.14061	0.174174	0.135603	1.30718	1.51638	1.52717	1.21908	0.940542	1.75471	0.293932	0.371766	0.284402	-1.17503	115.721	0.294595	-0.789904	0.429584	0.709152	-3.10081	69.4394	0.368431	-4.43134	9.3648e-06	2.73353e-05	6.9662	6.73343	5.08211	6.55887	6.6359	6.61589	6.52784	6.21179	6.69049	5.85744	5.94322	5.84323	118
103217521	XM_007965648,XM_007965649,XM_007965650	INPP1	inositol polyphosphate-1-phosphatase, transcript variant X1	protein_coding	XP_007963839.2;XP_007963840.2;XP_007963841.2	.	1.21281	1.4587	0.700607	1.50412	1.01174	1.32343	3.27411	4.1765	3.80768	2.84932	3.37995	1.65879	3.5292	2.33667	3.04275	6.84424	8.91455	7.9859	1.17777	117.574	0.288401	0.818508	0.413067	0.696084	2.9487	247.922	0.186307	8.3737	5.58349e-17	3.8855e-16	6.75294	6.99201	8.53234	7.12338	7.28353	6.88786	7.28508	7.09316	7.27188	8.04375	8.09476	8.04203	111
103217529	XM_007965669	STAT1	signal transducer and activator of transcription 1	protein_coding	XP_007963860.1	.	519.484	608.873	528.566	702.99	805.47	766.691	372.324	321.568	364.788	1220.45	1410.82	1251.46	1649.47	1860.28	1762.73	778.309	686.373	765.074	1.34209	146808	0.075674	5.60933	2.03109e-08	1.32213e-06	-2.01431	124233	0.0662821	-15.2422	1.85561e-52	5.69841e-51	16.9358	17.3603	16.3309	16.8612	16.9773	16.8368	17.1166	17.2048	17.1657	16.6037	16.4708	16.578	121733
103217534	XM_038000625,XM_038000626	LOC103217534	TMF-regulated nuclear protein 1-like, transcript variant X2	protein_coding	XP_037856553.1;XP_037856554.1	.	0.005481	0.09234	0.145494	0.022099	0.054801	0.056935	0.252639	0.159052	0.381336	0.012876	0.213962	0.34448	0.051852	0.126566	0.130901	0.52812	0.339491	0.799781	-1.79331	9.63159	1.00405	-0.839225	0.401343	NA	5.93844	23.5927	0.631104	4.07236	4.6539e-05	0.000125145	3.63048	2.78211	5.33606	3.77736	4.04467	4.19543	3.85178	3.95338	3.93233	4.43308	4.23693	4.64001	1
103217562	XM_007965701	DNAH7	dynein axonemal heavy chain 7	protein_coding	XP_007963892.2	.	1.55601	2.24737	2.05224	1.1764	1.61302	1.4271	0.350929	0.288554	0.250401	3.65562	5.20741	4.85898	2.76026	3.72535	3.2811	0.733586	0.615906	0.52517	-1.42007	1158.97	0.137841	-3.67059	0.00024199	0.00552677	-4.42948	579.373	0.154225	-13.9221	4.65169e-44	1.06802e-42	10.4096	9.90347	7.73816	9.82749	10.1432	10.0411	9.56399	9.80793	9.70438	8.6725	8.53895	8.45478	1121
103217565	XM_007965714	STK17B	serine/threonine kinase 17b	protein_coding	XP_007963905.1	.	10.4368	12.2709	10.6228	13.0905	14.0306	14.502	25.492	27.7991	25.2381	24.5197	28.433	25.151	30.715	32.4044	33.3423	53.2888	59.3361	52.9321	1.22066	3679.67	0.0847794	3.393	0.000691312	0.0125479	2.01134	6011.25	0.0646982	15.5825	9.57446e-55	3.18002e-53	11.6943	11.9821	12.9712	11.8643	11.9744	11.842	12.0369	12.0615	12.0957	12.6765	12.744	12.6574	3214
103217568	XM_007965715,XM_007965716,XM_007965717,XM_007965718,XM_038001826	HECW2	HECT, C2 and WW domain containing E3 ubiquitin protein ligase 2, transcript variant X4	protein_coding	XP_007963906.1;XP_007963907.1;XP_007963908.1;XP_007963909.1;XP_037857754.1	.	0.138726	0.154292	0.073548	0.085846	0.106056	0.17706	0.416808	0.458771	0.39369	0.325917	0.35751	0.174137	0.201426	0.244941	0.407086	0.8713	0.979228	0.825692	-1.02293	57.3411	0.414659	-0.0788926	0.937118	0.979622	3.65931	130.613	0.279006	6.708	1.97304e-11	9.65078e-11	5.85672	5.82612	7.68097	6.31613	6.35796	5.9841	6.05743	6.1452	6.42593	7.10131	7.16522	7.04663	68
103217584	XM_007965743,XM_038001808,XM_038001809,XM_038001810	HSPD1	heat shock protein family D (Hsp60) member 1, transcript variant X4	protein_coding	XP_007963934.2;XP_037857736.1;XP_037857737.1;XP_037857738.1	.	148.713	172.105	150.479	160.66	184.054	178.206	808.307	1200.51	913.606	349.38	398.787	356.282	376.967	425.083	409.723	1689.69	2562.44	1916.12	1.08547	21257	0.0760306	1.55621	0.119659	0.380043	5.94866	75870.6	0.174032	14.7822	1.90965e-49	5.2347e-48	14.3153	14.4336	16.9871	14.6973	14.789	14.6721	14.7447	14.8185	14.7998	16.2342	16.6186	16.3458	19922
103217585	XM_007965744,XM_007965746,XM_007965747,XM_007965748,XM_007965749	MOB4	MOB family member 4, phocein, transcript variant X3	protein_coding	XP_007963935.1;XP_007963937.1;XP_007963938.1;XP_007963939.1;XP_007963940.1	.	97.2466	108.998	95.8388	110.293	118.907	109.906	272.011	279.008	262.036	228.467	252.56	226.912	258.786	274.622	252.691	568.614	595.531	549.571	1.11368	8026.45	0.0771945	2.01228	0.0441907	0.219375	2.13351	13077.9	0.0573059	19.077	3.91903e-81	2.66012e-79	12.8907	13.0462	14.1203	13.0569	13.134	12.9982	13.1318	13.1807	13.1616	13.8601	13.861	13.7966	7581
103217590	XM_007965754	MARS2	methionyl-tRNA synthetase 2, mitochondrial	protein_coding	XP_007963945.2	.	4.73708	4.02799	4.45649	5.35968	5.97758	4.74119	10.4836	10.6754	11.0164	11.1291	9.33329	10.5514	12.5757	13.8055	10.9007	21.9149	22.7861	23.105	1.18713	1258.69	0.118242	2.09299	0.0363504	0.196869	2.13297	2111.78	0.0897096	12.1822	3.86701e-34	6.09632e-33	10.1687	10.4161	11.4895	10.4524	10.2998	10.3666	10.5395	10.5971	10.4117	11.1781	11.1811	11.2146	1275
103217609	XM_007965776,XM_007965777,XM_007965778,XM_007965779,XM_007965781,XM_007965782,XM_038001789,XM_038001790,XM_038001791,XM_038001792	SPATS2L	spermatogenesis associated serine rich 2 like, transcript variant X5	protein_coding	XP_007963967.1;XP_007963968.1;XP_007963969.1;XP_007963970.1;XP_007963972.1;XP_007963973.1;XP_037857717.1;XP_037857718.1;XP_037857719.1;XP_037857720.1	.	140.71	164.797	146.886	123.386	150.085	148.6	65.6095	61.8461	68.767	330.577	381.853	347.773	289.508	346.629	341.654	137.151	132.008	144.226	-1.1182	19613.8	0.0752829	-2.14095	0.032278	0.183786	-2.0022	13702.2	0.0675138	-14.8353	8.66065e-50	2.40488e-48	14.3379	14.1767	13.1561	14.1267	14.2123	14.1128	13.9853	14.092	14.0819	13.4617	13.4126	13.5135	20300
103217613	XM_007965788,XM_007965789,XM_038001782	SGO2	shugoshin 2, transcript variant X3	protein_coding	XP_007963979.1;XP_007963980.1;XP_037857710.1	.	3.55509	3.66897	3.23775	2.98435	3.6694	3.92462	13.134	11.1714	10.4494	8.35219	8.50139	7.66585	7.00236	8.47467	9.02328	27.4555	23.8449	21.9157	-1.02039	848.25	0.122765	-0.237211	0.812493	0.927583	3.53421	1879.32	0.106795	17.0549	3.21255e-65	1.42359e-63	9.7428	9.71375	11.5166	10.0163	10.0168	9.92423	9.86684	10.0077	10.0402	11.2092	11.062	10.9821	896
103217635	XM_007965829,XM_007965830,XM_038001758	CASP10	caspase 10, transcript variant X1	protein_coding	XP_007964020.1;XP_007964021.1;XP_037857686.1	.	0.214739	0.107038	0.166166	0.176937	0.220101	0.153201	0.059464	0.074617	0.066844	0.504499	0.248019	0.393423	0.415158	0.508334	0.352232	0.124304	0.159266	0.140193	1.07894	33.6525	0.480527	0.22811	0.819561	NA	-2.48356	24.1641	0.542137	-2.42081	0.0154859	0.02851	5.01733	5.12591	3.79427	4.90533	4.61736	4.76674	4.79924	4.87817	4.73172	4.47701	4.53061	4.50417	44
103217666	XM_007965884,XM_038001739,XM_038001740	NOP58	NOP58 ribonucleoprotein, transcript variant X3	protein_coding	XP_007964075.1;XP_037857667.1;XP_037857668.1	.	30.9237	35.5137	29.2228	38.3901	38.1945	41.1981	80.873	98.1795	81.3404	72.6508	82.289	69.1893	90.0771	88.2121	94.7205	169.058	209.56	170.596	1.20417	4628.84	0.085657	3.12919	0.00175287	0.0252802	2.41584	8524.38	0.0720214	17.6687	7.30931e-70	3.68807e-68	12.0361	12.3043	13.5577	12.2623	12.3544	12.1918	12.4349	12.3961	12.454	13.1326	13.3038	13.2296	4183
103217680	XM_007965914,XM_007965915,XM_007965916,XM_007965918,XM_007965920,XM_038001684,XM_038001685,XM_038001686	RAPH1	Ras association (RalGDS/AF-6) and pleckstrin homology domains 1, transcript variant X1	protein_coding	XP_007964105.2;XP_007964106.2;XP_007964107.2;XP_007964109.2;XP_007964111.1;XP_037857612.1;XP_037857613.1;XP_037857614.1	.	0.957564	0.82251	2.44188	1.03297	0.847409	1.48088	2.17833	3.0643	1.99805	2.24966	1.90584	5.78149	2.42372	1.95714	3.40475	4.55361	6.54062	4.19053	-1.00837	612.084	0.335682	-0.0358355	0.971414	0.991194	2.25116	977.757	0.158081	7.40549	1.30668e-13	7.43783e-13	9.26381	9.25133	10.4031	9.30421	9.15913	9.66292	9.3933	9.20516	9.56232	10.0236	10.2978	9.942	548
103217683	XM_007965938	ADAMTS1	ADAM metallopeptidase with thrombospondin type 1 motif 1	protein_coding	XP_007964129.1	.	70.0351	74.4854	65.9755	70.1548	74.2613	70.8976	19.5728	15.7374	18.6011	164.537	172.591	156.207	164.609	171.51	163.004	40.9153	33.5907	39.0123	-1.00022	18221.7	0.0712629	-0.00436586	0.996517	0.998937	-3.74483	11389.9	0.076064	-25.0434	2.06042e-138	4.69914e-136	14.1535	14.1532	12.2291	13.9286	13.9602	13.8316	13.9138	13.9293	13.8927	12.8764	12.706	12.8305	18766
103217694	XM_038000750	PARD3B	par-3 family cell polarity regulator beta	protein_coding	XP_037856678.1	.	4.07653	4.98607	5.84858	4.89025	4.79307	4.80472	1.95215	1.79564	1.45205	9.57722	11.5533	13.8474	11.4743	11.0698	11.0468	4.0808	3.83271	3.04541	-1.05044	2295.05	0.112692	-0.629996	0.528697	0.778271	-2.61327	1526.98	0.106003	-13.0737	4.65519e-39	8.9974e-38	11.1995	11.1282	9.7234	10.8313	10.9868	11.1171	10.9784	10.9241	10.9325	10.2458	10.1708	10.0169	1993
103217696	XM_007965953,XM_007965954,XM_007965955,XM_007965956	NRP2	neuropilin 2, transcript variant X2	protein_coding	XP_007964144.2;XP_007964145.2;XP_007964146.2;XP_007964147.2	.	0.005166	0.030682	0.028982	0.033489	0.03237	0.015782	0.249314	0.169544	0.157997	0.012138	0.071094	0.068619	0.078577	0.074759	0.036285	0.521169	0.361884	0.33137	1.26629	9.17958	0.932629	0.36521	0.714955	NA	7.45107	42.6817	0.483051	5.99822	1.99494e-09	8.31267e-09	3.01841	3.35845	6.23359	4.15563	4.37383	4.35839	4.40775	4.37783	4.24953	5.3781	5.12426	5.07496	2
103217708	XM_007965995,XM_007965996,XM_007965997	ADAM23	ADAM metallopeptidase domain 23, transcript variant X1	protein_coding	XP_007964186.2;XP_007964187.1;XP_007964188.1	.	0.169216	0.099541	0.063555	0.161475	0.128811	0.104333	1.85647	2.13172	1.92302	0.39755	0.230648	0.150475	0.378878	0.297497	0.239877	3.88079	4.55006	4.03317	1.14994	42.9111	0.463872	0.434518	0.663912	NA	15.7319	378.534	0.192182	20.6867	4.56121e-95	4.5098e-93	5.31709	5.52218	9.47521	6.53756	6.25808	6.08461	6.50502	6.35866	6.26372	8.51166	8.63015	8.54372	62
103217712	XM_007966002,XM_007966003,XM_007966004,XM_007966005,XM_007966006,XM_007966007,XM_007966008,XM_007966009,XM_007966011,XM_007966012,XM_007966013,XM_038001666,XM_038001667,XM_038001668,XM_038001669,XM_038001670,XM_038001671,XM_038001672,XR_005241460,XR_005241461,XR_005241462	MDH1B	malate dehydrogenase 1B, transcript variant X7	protein_coding	XP_007964193.2;XP_007964194.2;XP_007964195.2;XP_007964196.2;XP_007964197.2;XP_007964198.2;XP_007964199.2;XP_007964200.2;XP_007964202.2;XP_007964203.2;XP_007964204.2;XP_037857594.1;XP_037857595.1;XP_037857596.1;XP_037857597.1;XP_037857598.1;XP_037857599.1;XP_037857600.1	.	13.0704	15.8983	12.9748	10.0899	10.2207	10.4037	2.31545	2.20871	1.91165	30.707	36.838	30.7196	23.6745	23.6052	23.9197	4.84025	4.7144	4.00933	-1.37188	1235.27	0.110764	-4.11826	3.81742e-05	0.00120449	-4.32514	632.887	0.126594	-16.6891	1.57275e-62	6.5296e-61	10.4806	10.0248	7.8934	10.0468	10.2233	10.0213	9.81653	9.77653	9.85641	8.75091	8.68797	8.62441	1358
103217727	XM_007966044,XM_007966048,XM_007966059,XM_007966068,XM_007966074,XM_007966083	LOC103217727	amyloid beta precursor protein, transcript variant X1	protein_coding	XP_007964235.1;XP_007964239.1;XP_007964250.1;XP_007964259.1;XP_007964265.1;XP_007964274.1	.	83.7991	88.3006	88.9262	72.8216	84.789	78.7407	36.9807	33.1731	36.4434	196.874	204.602	210.546	170.866	195.825	181.036	77.305	70.8065	76.4331	-1.13268	16368.8	0.0702021	-2.56034	0.0104569	0.0913072	-2.07543	11223.6	0.0665329	-15.8329	1.8442e-56	6.39857e-55	14.0857	13.906	12.8335	13.877	13.8991	13.8904	13.7318	13.8332	13.7724	13.1976	13.1022	13.1783	17281
103217749	XM_038001588,XM_038001589,XM_038001590,XM_038001591,XM_038001592,XM_038001593,XM_038001594,XM_038001596,XM_038001597,XM_038001598,XM_038001599,XM_038001600,XM_038001601,XM_038001602	UNC80	unc-80 homolog, NALCN channel complex subunit, transcript variant X10	protein_coding	XP_037857516.1;XP_037857517.1;XP_037857518.1;XP_037857519.1;XP_037857520.1;XP_037857521.1;XP_037857522.1;XP_037857524.1;XP_037857525.1;XP_037857526.1;XP_037857527.1;XP_037857528.1;XP_037857529.1;XP_037857530.1	.	0.139845	0.109243	0.088828	0.083184	0.13707	0.10637	0.019869	0.015992	0.021478	0.328547	0.253128	0.210312	0.19518	0.316571	0.244559	0.041535	0.034135	0.045047	-1.06437	87.7912	0.318576	-0.28252	0.777545	0.911528	-5.17632	50.0962	0.41797	-5.67488	1.38786e-08	5.36848e-08	6.49995	6.41068	4.01957	6.25205	6.06314	5.9222	5.90296	6.19478	6.03337	5.33201	5.26345	5.33724	116
103217755	XM_007966115,XM_007966117,XM_007966118,XM_007966119,XM_007966120,XM_007966121,XM_007966122,XM_038001603,XM_038001605,XM_038001606	KANSL1L	KAT8 regulatory NSL complex subunit 1 like, transcript variant X2	protein_coding	XP_007964306.2;XP_007964308.2;XP_007964309.2;XP_007964310.1;XP_007964311.1;XP_007964312.1;XP_007964313.1;XP_037857531.1;XP_037857533.1;XP_037857534.1	.	36.5261	44.4995	43.75	34.0033	41.844	35.4441	14.102	12.0245	14.3059	85.8128	103.11	103.584	79.784	96.641	81.4911	29.479	25.6658	30.004	-1.14735	10967.6	0.0866874	-2.28752	0.0221653	0.146728	-2.5527	7014.69	0.0787815	-17.1617	5.14023e-66	2.33839e-64	13.5167	13.3184	11.9472	13.1864	13.3371	13.3159	13.1045	13.2357	13.1365	12.4225	12.2873	12.4019	10635
103217777	XM_007966140,XM_007966143,XM_007966144,XM_007966145	ERBB4	erb-b2 receptor tyrosine kinase 4, transcript variant X1	protein_coding	XP_007964331.1;XP_007964334.1;XP_007964335.1;XP_007964336.1	.	0.629626	0.746529	0.705856	0.563638	0.611896	0.369268	0.120364	0.090498	0.203166	1.47922	1.72979	1.67122	1.3225	1.41321	0.849	0.25161	0.193164	0.426104	-1.37948	301.527	0.201016	-2.30891	0.0209484	0.141991	-3.46814	161.037	0.291737	-6.14993	7.75163e-10	3.32727e-09	8.44943	7.98575	6.17016	7.99062	8.11445	8.04993	7.88297	7.91818	7.52937	6.89074	6.75092	7.17445	327
103217781	XM_007966148,XM_007966151,XM_007966155,XM_007966156,XM_007966157,XM_007966158,XM_038001579,XM_038001580,XM_038001581,XM_038001582,XM_038001583,XM_038001584	IKZF2	IKAROS family zinc finger 2, transcript variant X12	protein_coding	XP_007964339.1;XP_007964342.1;XP_007964346.1;XP_007964347.1;XP_007964348.1;XP_007964349.1;XP_037857507.1;XP_037857508.1;XP_037857509.1;XP_037857510.1;XP_037857511.1;XP_037857512.1	.	1.25571	1.46392	1.58693	1.25422	1.26707	1.10816	0.513606	0.59855	0.485058	2.9501	3.39206	3.75728	2.94286	2.92637	2.54783	1.07365	1.27758	1.01732	-1.20567	717.834	0.129286	-2.08708	0.0368812	0.198573	-2.14496	470.787	0.141498	-7.78065	7.21526e-15	4.43946e-14	9.61624	9.34615	8.22604	9.28212	9.39515	9.44498	9.27058	9.24316	9.13728	8.59865	8.69771	8.55217	709
103217807	XM_007966190	MREG	melanoregulin	protein_coding	XP_007964381.1	.	0.562904	0.540991	0.493969	0.425041	0.631269	0.624063	0.164472	0.194704	0.245737	1.32246	1.25354	1.16954	0.997301	1.45795	1.43481	0.343815	0.415588	0.515388	1.03366	68.1598	0.332018	0.143869	0.885604	0.960584	-2.59667	47.3609	0.404173	-3.40612	0.000658943	0.00152789	6.06685	6.11445	4.71867	5.86086	5.8213	5.7608	5.69573	5.90204	5.89965	5.31981	5.37885	5.45895	73
103217859	XM_007966243,XM_007966244,XM_007966245,XM_038001539	GPBAR1	G protein-coupled bile acid receptor 1, transcript variant X3	protein_coding	XP_007964434.2;XP_007964435.2;XP_007964436.1;XP_037857467.1	.	0.528476	0.541731	0.388661	0.375698	0.686408	0.489642	0.150444	0.150457	0.220674	1.24158	1.25525	0.920211	0.881524	1.5853	1.12576	0.314489	0.321144	0.462822	-1.01189	69.3466	0.344321	-0.0495124	0.960511	0.987166	-2.58463	47.1985	0.409155	-3.34827	0.000813186	0.00186106	6.12376	6.1077	4.71852	5.92537	5.89443	5.70971	5.69458	5.98558	5.8282	5.3579	5.35829	5.46742	80
103217873	XM_007966282,XM_007966283,XM_007966285,XM_038001526,XM_038001527	PLCD4	phospholipase C delta 4, transcript variant X2	protein_coding	XP_007964473.1;XP_007964474.1;XP_007964476.1;XP_037857454.1;XP_037857455.1	.	0.750613	1.09878	1.01445	0.706568	1.23182	1.2311	0.255106	0.097065	0.114943	1.76346	2.546	2.40187	1.65786	2.84496	2.83048	0.533276	0.207182	0.241072	1.08185	182.366	0.221175	0.513189	0.607819	0.830129	-6.27228	108.46	0.333465	-7.94382	1.96043e-15	1.24798e-14	7.45306	7.56611	4.90017	7.03358	7.18171	7.1031	6.99431	7.25494	7.24805	6.29387	5.98884	5.97605	160
103217893	XM_038001506,XM_038001507,XM_038001508,XM_038001509,XM_038001510,XM_038001511,XM_038001512,XM_038001513,XM_038001514,XM_038001515	CFAP65	cilia and flagella associated protein 65, transcript variant X3	protein_coding	XP_037857434.1;XP_037857435.1;XP_037857436.1;XP_037857437.1;XP_037857438.1;XP_037857439.1;XP_037857440.1;XP_037857441.1;XP_037857442.1;XP_037857443.1	.	1.14179	1.11379	1.18983	0.693611	0.876257	0.913274	0.167624	0.171474	0.179583	2.68247	2.58078	2.8171	1.62746	2.02376	2.09975	0.350403	0.366004	0.376641	-1.36721	395.372	0.157656	-2.86216	0.00420769	0.049235	-4.27416	203.365	0.209523	-10.002	1.49419e-23	1.48077e-22	8.83543	8.38345	6.26916	8.37958	8.44887	8.4597	8.03176	8.22249	8.23513	7.16139	7.16908	7.17748	434
103217900	XM_007966347,XM_007966350,XM_038001495,XM_038001496,XM_038001497,XM_038001498,XM_038001499,XM_038001500	GLB1L	galactosidase beta 1 like, transcript variant X2	protein_coding	XP_007964538.1;XP_007964541.1;XP_037857423.1;XP_037857424.1;XP_037857425.1;XP_037857426.1;XP_037857427.1;XP_037857428.1	.	18.1037	18.127	17.2373	14.2377	16.586	16.2884	6.37666	5.14287	6.54357	42.5319	42.0022	40.8118	33.4067	38.3062	37.4493	13.3299	10.9772	13.7239	-1.15711	2398.2	0.0887201	-2.37296	0.0176462	0.127886	-2.41091	1552.24	0.105542	-12.0291	2.49981e-33	3.81779e-32	11.3292	11.1186	9.82989	11.1227	11.1164	11.0495	10.8943	11.0136	10.9956	10.2921	10.1163	10.3047	2666
103217904	XM_007966368,XM_007966369,XM_007966370	LOC103217904	tubulin alpha-4A chain, transcript variant X1	protein_coding	XP_007964559.2;XP_007964560.1;XP_007964561.1	.	7.52712	6.90123	5.77477	9.35593	8.19278	8.72337	16.9999	17.1485	15.4284	17.6839	15.9909	13.6726	21.9524	18.9217	20.0563	35.5367	36.6028	32.3581	1.26006	683.325	0.140689	2.37042	0.0177681	0.128512	2.01299	1132.81	0.102608	9.83686	7.81137e-23	7.47697e-22	9.2395	9.57401	10.5638	9.56866	9.4911	9.32547	9.73132	9.58618	9.64304	10.2977	10.3011	10.1998	693
103217928	XM_038001471,XR_005241422,XR_005241423	EPHA4	EPH receptor A4, transcript variant X2	protein_coding	XP_037857399.1	.	1.77277	2.04113	1.44586	0.852597	1.43891	1.44854	0.229552	0.095659	0.198651	4.16487	4.72952	3.42328	2.0005	3.32323	3.3304	0.479857	0.204181	0.416633	-1.45819	407.896	0.177381	-3.06785	0.00215603	0.0296449	-5.10435	195.896	0.261084	-9.00757	2.1068e-19	1.68161e-18	8.91826	8.37502	6.0035	8.44657	8.65108	8.2609	8.06751	8.24651	8.10559	7.19452	6.78826	7.10597	478
103217940	XM_007966441	FARSB	phenylalanyl-tRNA synthetase subunit beta	protein_coding	XP_007964632.1	.	3.88384	3.76119	3.99057	4.32245	4.07382	5.15502	9.1743	9.34337	8.72336	9.12452	8.71508	9.44826	10.142	9.40869	11.8521	19.1781	19.943	18.2956	1.13821	1105.94	0.115594	1.61571	0.106156	0.356376	2.14149	1825.09	0.0955103	11.5026	1.28073e-30	1.73314e-29	10.0148	10.2013	11.281	10.2251	10.1776	10.2114	10.2984	10.2171	10.4175	11.0046	11.0079	10.9481	1068
103217964	XM_007966455	SERPINE2	serpin family E member 2	protein_coding	XP_007964646.1	.	11.8099	11.2024	11.5688	13.1845	12.5419	14.4202	35.0869	34.291	35.6216	27.7457	25.9571	27.3908	30.9356	28.9662	33.1541	73.3461	73.1926	74.7098	1.13464	1675.06	0.096911	1.8804	0.0600539	0.261026	2.7864	3326.63	0.0741826	19.9292	2.27114e-88	1.85875e-86	10.616	10.7982	12.2574	10.9017	10.8373	10.8491	10.9771	10.9036	11.0236	11.8961	11.86	11.9008	1658
103217991	XM_007966491,XM_007966493,XM_007966495,XM_038001449	COL4A3	collagen type IV alpha 3 chain, transcript variant X4	protein_coding	XP_007964682.2;XP_007964684.2;XP_007964686.2;XP_037857377.1	.	3.91023	4.92647	4.46456	3.18138	3.92196	3.57557	1.43966	1.23998	1.49534	9.18652	11.4152	10.5705	7.46467	9.05798	8.22076	3.00947	2.64669	3.13621	-1.27261	1794.18	0.105654	-3.29182	0.000995429	0.01663	-2.35061	1110.55	0.10911	-11.3009	1.29952e-29	1.67634e-28	10.9726	10.6248	9.37256	10.6212	10.806	10.6935	10.4186	10.5714	10.4957	9.8315	9.7095	9.85223	1836
103217992	XM_038001450,XR_005241413	COL4A4	collagen type IV alpha 4 chain, transcript variant X1	protein_coding	XP_037857378.1	.	3.41569	3.53854	3.85498	2.76665	3.35727	3.10488	0.994723	1.18969	1.09454	8.02467	8.19917	9.12723	6.49155	7.7538	7.13856	2.07938	2.53935	2.2956	-1.1996	1846.29	0.096302	-2.72634	0.00640409	0.0650812	-2.65072	1140.73	0.105278	-13.3588	1.05317e-40	2.14715e-39	10.9759	10.713	9.28766	10.6892	10.6944	10.7581	10.4842	10.6211	10.5543	9.69219	9.82262	9.7603	1972
103217993	XR_491369	LOC103217993	uncharacterized LOC103217993	lncRNA	.	.	0.506016	1.2271	1.898	1.33457	0.693064	1.15554	0.580251	0.455822	0.222976	1.18881	2.84332	4.4938	3.13139	1.60067	2.65676	1.21296	0.972932	0.467651	-1.1519	42.7158	0.501871	-0.406521	0.68436	NA	-2.30293	28.0673	0.552183	-2.17947	0.0292964	0.0509574	5.51619	5.30984	4.088	4.80402	5.14708	5.37484	5.1936	4.88845	5.10946	4.86829	4.78963	4.62051	20
103218009	XM_007966529	PID1	phosphotyrosine interaction domain containing 1	protein_coding	XP_007964720.1	.	1.39115	1.01999	1.61372	1.54246	1.41089	1.44945	3.59154	3.30665	3.32491	3.2683	2.36342	3.82071	3.61916	3.25853	3.33251	7.5078	7.0579	6.97339	1.07174	203.118	0.220599	0.453101	0.650476	0.852378	2.46638	359.126	0.150633	8.64612	5.32779e-18	3.93828e-17	7.61617	7.7145	8.99722	7.88841	7.65183	7.96364	7.95123	7.85611	7.88103	8.68134	8.59654	8.60445	210
103218037	XM_037982818	LOC103218037	heat shock cognate 71 kDa protein-like	protein_coding	XP_037838746.1	.	0.06204	0.105882	0.077281	0.060538	0.067906	0.052269	0.162938	0.119052	0.247389	0.145754	0.245339	0.182973	0.142043	0.156832	0.120175	0.340608	0.254111	0.518853	-1.35324	9.30037	0.844637	-0.516689	0.605373	NA	2.97925	15.5181	0.69539	2.26485	0.023522	0.0417847	3.41834	2.98361	4.53803	3.64865	3.73344	3.66245	3.63365	3.64667	3.60718	3.86998	3.77069	4.02845	9
103218056	XM_038001384	NCL	nucleolin	protein_coding	XP_037857312.1	.	30.5074	31.5585	26.7944	28.9466	34.4237	24.642	58.7811	61.208	55.4921	71.6727	73.1244	63.4397	67.9191	79.5032	56.6556	122.877	130.646	116.384	-1.03351	4597.57	0.111187	-0.427625	0.668924	0.859356	2.12583	6973.52	0.0930884	11.6881	1.46663e-31	2.08188e-30	12.1902	12.1428	13.2115	12.3488	12.3539	12.2029	12.2896	12.4024	12.13	12.9644	12.9883	12.9011	4964
103218096	XM_007966680	NGEF	neuronal guanine nucleotide exchange factor	protein_coding	XP_007964871.1	.	1.88569	1.99489	2.00294	2.0849	2.2066	2.39277	0.447272	0.782187	0.840628	4.43015	4.62238	4.74226	4.89193	5.09626	5.50133	0.934983	1.66954	1.76306	1.10942	321.111	0.158246	0.946691	0.343796	0.645305	-3.0177	221.85	0.223122	-7.14161	9.22453e-13	4.97746e-12	8.25021	8.39978	6.78658	8.03493	8.05852	8.04757	8.10286	8.11572	8.18795	7.10157	7.40973	7.45809	302
103218110	XM_007966700,XM_007966703,XM_038001345	LOC103218110	UDP-glucuronosyltransferase 1-6, transcript variant X1	protein_coding	XP_007964891.2;XP_007964894.2;XP_037857273.1	.	6.80588	5.86335	5.37843	6.19788	6.1021	6.57272	2.55824	1.8868	2.27369	15.9894	13.586	12.7342	14.5425	14.0931	15.1116	5.34778	4.02729	4.76864	1.01976	968.966	0.122381	0.230713	0.817538	0.929809	-2.61928	667.155	0.131624	-10.5541	4.86401e-26	5.37808e-25	9.90589	9.93457	8.52609	9.84041	9.68665	9.59248	9.7363	9.69335	9.76755	9.06081	8.82685	8.9669	1117
103218115	XM_007966710,XM_007966711	LOC103218115	Holliday junction recognition protein, transcript variant X1	protein_coding	XP_007964901.2;XP_007964902.2	.	5.13999	5.4912	5.56264	5.22823	6.86778	5.81959	14.4762	15.716	14.5595	12.0757	12.7237	13.1704	12.2673	15.8615	13.3801	30.2612	33.5451	30.5358	1.07234	806.855	0.123659	0.814821	0.415175	0.698044	2.67701	1515.11	0.0990827	14.3377	1.27121e-46	3.21657e-45	9.6051	9.70549	11.1074	9.80862	9.8263	9.83683	9.7985	9.988	9.85451	10.7291	10.7878	10.7293	769
103218142	gene-LOC103218142	LOC103218142	.	pseudogene	.	.	0.607486	0.599443	0.478172	0.775058	0.615974	0.331633	1.12132	1.29008	0.906762	1.4272	1.38897	1.13214	1.81857	1.42262	0.762473	2.34401	2.75362	1.90176	1.0069	56.7268	0.39884	0.0248781	0.980152	0.993595	2.03552	85.2249	0.3416	3.00176	0.00268427	0.00565448	5.81977	5.83212	6.83631	6.07411	6.05111	5.92782	6.20473	6.05049	5.77301	6.47757	6.56564	6.32636	63
103218155	XM_007966784,XM_038001328,XM_038001329,XM_038001331	RAB17	RAB17, member RAS oncogene family, transcript variant X1	protein_coding	XP_007964975.2;XP_037857256.1;XP_037857257.1;XP_037857259.1	.	0.338434	0.30543	0.485731	0.352662	0.300753	0.096609	0.050939	0.165623	0.069204	0.795103	0.707714	1.15004	0.827473	0.694603	0.222119	0.106484	0.353516	0.145142	-1.50078	48.9241	0.468005	-1.25152	0.210746	0.510087	-2.47034	27.0966	0.625936	-2.08442	0.0371223	0.0630751	5.87589	5.28996	3.96517	5.3165	5.24234	5.48874	5.33004	5.22864	4.8174	4.68849	4.99648	4.7576	55
103218176	XM_007966841,XM_007966842,XM_007966843,XM_038001302	ERFE	erythroferrone, transcript variant X2	protein_coding	XP_007965032.1;XP_007965033.2;XP_007965034.2;XP_037857230.1	.	0.289067	0.382058	0.390316	0.458682	0.406322	0.226314	0.807294	1.357	1.32722	0.679122	0.885269	0.924128	1.07623	0.938423	0.52033	1.68758	2.89647	2.78359	1.01033	59.5646	0.382125	0.0388146	0.969038	0.990632	3.35018	128.356	0.303961	5.73836	9.55988e-09	3.75136e-08	5.8887	5.90402	7.62684	6.15492	6.28772	6.29148	6.40001	6.30478	6.02011	6.80867	7.18874	7.18696	50
103218212	XM_007966888,XM_007966890,XM_007966891,XM_007966892,XM_007966901,XM_007966903,XM_038001286,XM_038001287,XM_038001288,XR_005241379,XR_491491	ANKMY1	ankyrin repeat and MYND domain containing 1, transcript variant X3	protein_coding	XP_007965079.2;XP_007965081.2;XP_007965082.2;XP_007965083.2;XP_007965092.2;XP_007965094.2;XP_037857214.1;XP_037857215.1;XP_037857216.1	.	0.689781	0.71908	0.443752	0.53694	0.512389	0.487593	0.075353	0.189758	0.153254	1.62054	1.66619	1.05065	1.25986	1.18339	1.12105	0.157518	0.40503	0.321421	-1.2528	124.692	0.272933	-1.19135	0.233517	0.537777	-3.33196	71.0643	0.366617	-4.7362	2.17764e-06	6.8146e-06	7.11454	6.7919	5.03577	6.80789	6.84419	6.45612	6.6139	6.57113	6.49407	5.69614	6.04774	5.94085	158
103218228	XM_007966943	MAB21L4	mab-21 like 4	protein_coding	XP_007965134.2	.	1.08431	0.865264	0.87573	0.866326	1.18295	0.715142	2.25998	2.31946	2.30985	2.54743	2.00491	2.07342	2.03271	2.73208	1.64422	4.72428	4.95078	4.84449	-1.0467	99.0779	0.295066	-0.223151	0.823418	0.932462	2.6486	174.305	0.226902	6.19312	5.89848e-10	2.5601e-09	6.66289	6.59735	7.98337	6.99151	6.83162	6.82652	6.83758	7.01161	6.70817	7.56309	7.5706	7.5724	120
103218348	XM_007967084,XM_007967086	SLC6A12	solute carrier family 6 member 12, transcript variant X2	protein_coding	XP_007965275.1;XP_007965277.1	.	0.652433	0.433169	0.593606	0.873402	0.785641	0.874669	0.334138	0.367275	0.269537	1.5328	1.0037	1.40545	2.04932	1.81448	2.01099	0.698487	0.783933	0.565303	1.47871	218.595	0.211984	2.66215	0.00776427	0.0742427	-2.44919	181.187	0.212875	-6.07073	1.2733e-09	5.38969e-09	7.46305	8.02651	6.71554	7.54952	7.23972	7.44706	7.77282	7.6572	7.74042	7.1113	7.15823	6.97215	211
103218381	XM_007967181	FKBP4	FKBP prolyl isomerase 4	protein_coding	XP_007965372.1	.	68.0143	70.5489	64.0184	77.1259	77.2545	78.5163	149.448	186.246	171.239	159.79	163.469	151.573	180.965	178.423	180.52	312.407	397.534	359.141	1.12375	9038.63	0.0720587	2.3358	0.0195014	0.136183	2.31857	15661.8	0.0718445	16.887	5.60944e-64	2.4291e-62	13.0552	13.2236	14.4176	13.2762	13.2834	13.1895	13.3664	13.334	13.3535	14.0016	14.1963	14.1204	8844
103218389	XM_007967236,XM_007967237,XM_007967238,XM_007967239,XM_007967240,XM_007967241,XM_007967242,XM_037988412	FOXM1	forkhead box M1, transcript variant X2	protein_coding	XP_007965427.1;XP_007965428.1;XP_007965429.1;XP_007965430.1;XP_007965431.1;XP_007965432.1;XP_007965433.1;XP_037844340.1	.	2.5827	2.06877	2.94924	2.26361	3.42656	2.603	5.28428	6.4491	5.8726	6.06768	4.79357	6.98276	5.31124	7.91381	5.98469	11.0463	13.7653	12.3167	1.06936	513.237	0.174573	0.554206	0.579438	0.810708	2.25602	852.119	0.135581	8.65738	4.82735e-18	3.57919e-17	8.9549	9.05048	10.2057	9.17509	9.00026	9.24613	9.07075	9.35419	9.15391	9.79824	9.94924	9.87917	520
103218392	XM_007967245,XM_007967246	TULP3	TUB like protein 3, transcript variant X1	protein_coding	XP_007965436.1;XP_007965437.1	.	24.0553	26.7237	24.2101	21.2103	23.2374	20.2627	8.02049	6.90623	7.9755	56.5145	61.9216	57.3209	49.7671	53.6679	46.5868	16.7661	14.7411	16.7271	-1.18397	3784.34	0.083231	-2.92715	0.00342084	0.0420719	-2.70134	2342.79	0.0870222	-16.4748	5.56577e-61	2.20376e-59	12.0024	11.759	10.3058	11.7254	11.8088	11.7039	11.6085	11.6422	11.5376	10.8111	10.6904	10.8136	4037
103218406	XM_007967265	CRACR2A	calcium release activated channel regulator 2A	protein_coding	XP_007965456.2	.	0.046111	0.029514	0.028113	0.059349	0.102236	0.057049	0.007642	0.006069	0.022336	0.108332	0.068386	0.066562	0.139255	0.236119	0.131164	0.015974	0.012954	0.046847	2.03744	20.3409	0.608867	1.68634	0.0917304	NA	-5.33665	15.9841	0.749276	-3.22436	0.00126256	0.00280541	3.74261	4.77063	2.33062	3.8794	3.77046	3.75407	3.96571	4.153	3.93745	3.60044	3.60055	3.72366	18
103218421	XM_007967297,XM_007967298,XM_037988397	RAD51AP1	RAD51 associated protein 1, transcript variant X2	protein_coding	XP_007965488.2;XP_007965489.2;XP_037844325.1	.	5.1685	5.52505	4.44182	7.36021	6.59326	7.96843	15.4331	14.463	14.9308	12.1427	12.8021	10.5167	17.2697	15.2275	18.3206	32.2615	30.8706	31.3146	1.41432	756.027	0.131958	3.78992	0.000150693	0.0037417	2.17614	1388.35	0.0970591	11.5576	6.75409e-31	9.28688e-30	9.29015	9.79115	10.8936	9.62466	9.65244	9.47703	9.89506	9.76902	9.93225	10.5935	10.521	10.5539	662
103218444	XM_007967327	PLEKHG6	pleckstrin homology and RhoGEF domain containing G6	protein_coding	XP_007965518.2	.	1.03855	0.893187	0.982126	1.63123	1.68185	1.90125	6.28095	6.68757	6.07067	2.43991	2.06961	2.32532	3.82745	3.88431	4.37124	13.1298	14.2743	12.7321	1.74629	222.112	0.192392	4.1805	2.90872e-05	0.000953152	3.88693	681.171	0.119884	16.3378	5.31603e-60	2.0162e-58	7.33798	8.14177	10.0816	8.00802	7.89696	7.94756	8.31148	8.30342	8.40315	9.51054	9.55589	9.46913	178
103218454	XM_007967343	NCAPD2	non-SMC condensin I complex subunit D2	protein_coding	XP_007965534.2	.	8.73722	6.62417	7.52997	7.07415	8.2656	7.18708	15.3637	16.2443	15.4327	20.5268	15.3489	17.8283	16.5985	19.0898	16.5242	32.1165	34.6727	32.3673	-1.04217	2121.88	0.114917	-0.518599	0.604041	0.827785	2.2267	3308.4	0.0743131	15.5411	1.82911e-54	6.02831e-53	11.0807	11.021	12.1568	11.3361	11.0822	11.1731	11.1441	11.24	11.1298	11.8705	11.9086	11.8651	2554
103218459	XM_007967352,XM_007967353	NOP2	NOP2 nucleolar protein, transcript variant X1	protein_coding	XP_007965543.2;XP_007965544.2	.	6.6754	7.43493	7.00107	9.60797	10.0623	10.2041	24.8965	24.6661	27.3999	15.6829	17.2275	16.576	22.5438	23.2394	23.4607	52.0439	52.6488	57.4662	1.38377	1278.7	0.095939	4.88444	1.03721e-06	5.01297e-05	2.74547	2743.55	0.0745176	19.5532	3.87693e-85	2.88326e-83	10.0671	10.5359	11.9737	10.3821	10.4432	10.3838	10.6585	10.6625	10.6803	11.5546	11.5317	11.6372	1051
103218464	XM_007967363,XM_007967364,XM_007967365	LPAR5	lysophosphatidic acid receptor 5, transcript variant X1	protein_coding	XP_007965554.1;XP_007965555.1;XP_007965556.1	.	0.21703	0.179952	0.235607	0.259246	0.356402	0.165057	0.66844	0.64321	0.753146	0.50988	0.416968	0.557833	0.608285	0.82313	0.37949	1.39731	1.3729	1.57958	1.2178	42.6512	0.437665	0.649537	0.515991	NA	2.78086	87.3076	0.32387	4.55594	5.21525e-06	1.56778e-05	5.26594	5.54921	7.00471	5.75428	5.6605	5.76668	5.84317	5.97752	5.61517	6.44065	6.39323	6.5225	41
103218466	XM_007967375,XM_007967376,XM_007967377,XM_007967378,XR_005237216	ING4	inhibitor of growth family member 4, transcript variant X1	protein_coding	XP_007965566.1;XP_007965567.1;XP_007965568.1;XP_007965569.1	.	30.9582	35.2892	29.1248	30.2711	32.9428	30.2254	10.6484	8.86598	10.1758	72.7319	81.7689	68.9571	71.027	76.083	69.4925	22.2596	18.9241	21.3418	-1.04501	2517	0.0933783	-0.680254	0.496344	0.757677	-2.94493	1627.08	0.0932042	-16.7185	9.61322e-63	4.04015e-61	11.3287	11.2656	9.68798	11.0984	11.1931	11.0023	11.0624	11.1008	11.0296	10.233	10.0864	10.1916	2585
103218481	XM_007967416,XM_007967417,XM_007967418,XM_007967419,XM_007967420,XM_037988349,XM_037988350,XR_005237212,XR_005237213	CDCA3	cell division cycle associated 3, transcript variant X7	protein_coding	XP_007965607.2;XP_007965608.2;XP_007965609.2;XP_007965610.2;XP_007965611.2;XP_037844277.1;XP_037844278.1	.	2.66463	2.30906	3.20872	2.595	2.35957	3.07838	10.9697	9.62536	12.4227	6.26016	5.35034	7.59711	6.0888	5.44954	7.07764	22.9312	20.5449	26.0543	-1.05056	196.804	0.230608	-0.308549	0.757665	0.902392	4.18998	491.307	0.1575	13.1234	2.41739e-39	4.72566e-38	7.65674	7.58355	9.63174	7.95575	7.79845	8.10817	7.88511	7.84043	8.05469	9.14215	8.98152	9.21894	201
103218487	XM_007967430,XM_007967433	LRRC23	leucine rich repeat containing 23, transcript variant X2	protein_coding	XP_007965621.2;XP_007965624.2	.	0.590663	1.28818	1.19583	1.02841	0.767124	1.06659	0.198682	0.501182	0.127594	1.38768	2.98485	2.83129	2.41303	1.77171	2.45225	0.415327	1.06975	0.267604	-1.01648	83.8132	0.319884	-0.0737112	0.94124	0.981063	-2.97649	54.8021	0.450979	-3.48932	0.000484249	0.00114155	6.40097	6.37715	4.78624	5.87415	6.19771	6.16566	6.14917	5.98949	6.10206	5.43819	5.79421	5.31391	59
103218488	XM_007967436,XM_007967468	RUNX1	RUNX family transcription factor 1, transcript variant X1	protein_coding	XP_007965627.1;XP_007965659.1	.	0.757447	0.582446	1.57364	0.922063	0.876578	0.730233	1.82069	2.43852	1.52056	1.77951	1.34959	3.72582	2.16349	2.0245	1.67891	3.80599	5.20492	3.18908	-1.15657	298.957	0.433914	-0.483631	0.628647	0.840698	2.41285	466.615	0.174539	7.28055	3.32458e-13	1.84573e-12	8.32522	8.11469	9.36583	8.26579	8.06075	8.78352	8.39894	8.33035	8.20041	9.00503	9.24024	8.83592	263
103218496	XM_007967449	LPCAT3	lysophosphatidylcholine acyltransferase 3	protein_coding	XP_007965640.1	.	17.9933	16.431	16.3681	12.0099	16.4412	15.1123	5.24494	5.7988	6.21674	42.2727	38.0724	38.7539	28.1795	37.9718	34.7453	10.9641	12.3773	13.0385	-1.19621	2352.88	0.108553	-2.38111	0.0172606	0.125913	-2.36326	1504.76	0.109787	-11.3017	1.28758e-29	1.66344e-28	11.3237	11.0651	9.80546	11.1597	11.051	11.0318	10.7811	11.0243	10.9547	10.1519	10.2165	10.2726	2808
103218498	XM_007967451	C1RL	complement C1r subcomponent like	protein_coding	XP_007965642.2	.	4.52351	5.22683	4.99615	3.65581	4.37621	4.29772	1.16313	1.47367	1.64673	10.6273	12.1111	11.8291	8.57785	10.1071	9.88109	2.43142	3.14548	3.45372	-1.22366	388.125	0.150561	-1.9341	0.0531003	0.243677	-2.68988	236.257	0.193337	-7.3837	1.53949e-13	8.72533e-13	8.73875	8.44731	7.00034	8.39397	8.49324	8.43938	8.20307	8.31852	8.30858	7.44305	7.57584	7.64708	406
103218501	XM_007967454	CLSTN3	calsyntenin 3	protein_coding	XP_007965645.2	.	2.79667	2.36316	2.90034	2.29546	2.50533	2.17692	0.690458	0.674766	0.719894	6.57038	5.47569	6.86698	5.38599	5.78618	5.00506	1.44334	1.44026	1.50984	-1.18174	581.285	0.138508	-1.73935	0.0819738	0.309894	-3.12702	346.884	0.154941	-10.6156	2.52213e-26	2.81416e-25	9.29879	9.05732	7.39305	9.05822	8.88655	9.04961	8.86961	8.91142	8.7977	8.00084	7.97765	8.02108	676
103218518	XM_007967486	SLC2A3	solute carrier family 2 member 3	protein_coding	XP_007965677.1	.	0.245742	0.281859	0.153865	0.274538	0.227024	0.363282	0.94051	0.73297	0.764209	0.577336	0.653098	0.364298	0.644165	0.524324	0.835237	1.96605	1.56449	1.60279	1.22856	56.666	0.385491	0.770378	0.441076	0.717306	2.99402	123.272	0.268243	5.89795	3.68054e-09	1.4993e-08	5.66663	5.96663	7.53003	6.17248	6.23891	5.94766	6.22367	6.10866	6.36634	7.10677	6.89685	6.93553	56
103218589	XM_007967637,XM_007967639,XM_007967641,XM_007967644,XM_037995156	STYK1	serine/threonine/tyrosine kinase 1, transcript variant X2	protein_coding	XP_007965828.2;XP_007965830.2;XP_007965832.2;XP_007965835.2;XP_037851084.1	.	0.521099	0.632724	0.369782	0.352983	0.576617	0.454317	2.32736	2.1594	3.08834	1.22425	1.46609	0.875513	0.828225	1.33173	1.04454	4.86515	4.60916	6.47722	1.02272	110.843	0.263568	0.122967	0.902133	0.966886	4.56992	308.243	0.199958	10.9631	5.74759e-28	6.83201e-27	6.77601	6.80857	8.98257	7.25253	7.17468	7.11603	7.09868	7.27167	7.22091	8.17408	8.5761	8.41986	123
103218617	XM_007967668,XR_491643	LOC103218617	taste receptor type 2 member 64, transcript variant X1	protein_coding	XP_007965859.2	.	0.537051	0.598636	0.428804	0.379441	0.368047	0.346845	0.220114	0.113107	0.1624	1.26172	1.3871	1.01525	0.890306	0.850025	0.797446	0.460128	0.241422	0.340604	-1.47569	83.9983	0.300345	-1.86915	0.061602	0.264943	-2.02114	50.0777	0.393518	-2.57973	0.00988787	0.0189207	6.64506	6.08561	5.05082	6.28317	6.33286	6.1008	6.039	6.00124	5.9736	5.78622	5.51907	5.65383	107
103218619	gene-LOC103218619	LOC103218619	.	pseudogene	.	.	0.439824	0.526567	0.780939	0.466232	0.584568	0.651411	0.291077	0.141756	0.203046	1.0333	1.22011	1.84899	1.09395	1.35009	1.49769	0.60847	0.302571	0.425851	-1.04819	168.433	0.251681	-0.269768	0.787339	0.916627	-2.48432	113.746	0.297101	-4.41887	9.92169e-06	2.88869e-05	7.43081	7.36039	6.02901	6.99176	7.09918	7.38504	7.01995	7.15451	7.23896	6.74582	6.35582	6.53501	135
103218620	XM_007967670	LOC103218620	taste receptor type 2 member 46	protein_coding	XP_007965861.2	.	0.478186	0.855269	1.22846	0.535978	0.543535	0.52682	0.198834	0.390803	0.149222	1.12343	1.98175	2.90855	1.2576	1.25532	1.21124	0.415645	0.834153	0.312966	-1.62108	71.7459	0.369982	-1.88375	0.0595989	0.259953	-2.01169	40.4128	0.45573	-2.21274	0.0269156	0.0472148	6.47245	5.77331	4.74722	5.68054	5.99953	6.23004	5.7238	5.714	5.70226	5.32303	5.58946	5.24878	52
103218651	XM_007967710,XM_007967712	GPRC5A	G protein-coupled receptor class C group 5 member A, transcript variant X1	protein_coding	XP_007965901.2;XP_007965903.2	.	3.82197	2.84836	4.34051	4.60925	3.37722	3.64215	8.01033	9.75418	7.91689	8.97917	6.59995	10.2768	10.815	7.79987	8.37383	16.7449	20.8199	16.6042	1.03793	646.474	0.173235	0.310014	0.75655	0.90233	2.35713	1089.99	0.129944	9.51974	1.73621e-21	1.54194e-20	9.30962	9.36278	10.5798	9.53342	9.28089	9.60178	9.6738	9.38986	9.46076	10.214	10.3713	10.1852	681
103218661	XM_007967725	EMP1	epithelial membrane protein 1	protein_coding	XP_007965916.1	.	1.37901	1.96569	1.78331	2.45189	3.04541	3.1119	4.42472	6.47564	6.1667	3.23979	4.55472	4.22225	5.75303	7.03352	7.15471	9.24949	13.822	12.9335	1.64081	376.815	0.170848	4.18156	2.89516e-05	0.000953029	2.11472	719.779	0.146318	7.38436	1.53186e-13	8.68781e-13	8.15683	8.87108	9.93285	8.40182	8.63535	8.55036	8.81096	8.95214	8.97619	9.34817	9.68088	9.63982	238
103218664	XM_007967728,XM_037990318,XM_037990319,XM_037990320	GRIN2B	glutamate ionotropic receptor NMDA type subunit 2B, transcript variant X1	protein_coding	XP_007965919.1;XP_037846246.1;XP_037846247.1;XP_037846248.1	.	0.019062	0.042854	0.042568	0.044675	0.010226	0.038082	0.033135	0.09565	0.074855	0.044783	0.099297	0.100786	0.104824	0.023617	0.087556	0.069265	0.204161	0.156996	-1.13993	35.4439	0.560914	-0.336849	0.736231	NA	2.29911	53.868	0.506609	2.37082	0.0177488	0.0322731	5.23863	5.05015	6.22997	5.17388	5.48501	5.4682	5.51091	4.99077	5.41408	5.38618	5.98205	5.83096	22
103218674	XM_007967740	HIST4H4	histone cluster 4, H4	protein_coding	XP_007965931.2	.	46.453	45.8706	46.3557	41.1397	43.175	40.9261	79.8	76.0485	80.0312	109.135	106.287	109.754	96.5285	99.7148	94.095	166.815	162.322	167.851	-1.13302	4189.2	0.0743187	-2.42435	0.0153358	0.116272	2.00758	5828.49	0.0608395	16.5264	2.36716e-61	9.50477e-60	12.1197	11.9396	12.9257	12.2105	12.1761	12.1704	12.0931	12.0996	12.061	12.7232	12.6647	12.7162	4613
103218687	XM_007967762	RERG	RAS like estrogen regulated growth inhibitor	protein_coding	XP_007965953.1	.	0.817791	0.969196	0.808885	0.855449	0.676848	0.801403	0.393486	0.219722	0.303788	1.92128	2.24573	1.91515	2.00719	1.56322	1.84254	0.822546	0.468987	0.637139	-1.13762	120.537	0.253542	-0.733702	0.46313	0.734201	-2.36712	79.1677	0.324883	-3.82639	0.000130036	0.000331732	7.00276	6.818	5.55507	6.69035	6.79241	6.65259	6.70798	6.5267	6.6405	6.25886	5.98714	6.12619	125
103218749	XR_005237837	LOC103218749	GTP-binding nuclear protein Ran-like	transcribed_pseudogene	.	.	1.15579	0.590457	0.674304	0.636597	0.543992	0.582213	1.75881	1.89086	1.54977	2.71537	1.36815	1.59651	1.49368	1.25638	1.33859	3.67664	4.03596	3.25035	-1.40322	42.7923	0.436816	-1.11888	0.263192	NA	3.10423	72.117	0.322714	5.06405	4.10448e-07	1.38777e-06	5.64266	5.15486	6.7693	5.9989	5.64762	5.69394	5.68296	5.59464	5.6292	6.2923	6.33064	6.19784	73
103218755	XM_007967931,XM_007967932,XM_007967933,XM_007967934,XM_007967935	BCAT1	branched chain amino acid transaminase 1, transcript variant X4	protein_coding	XP_007966122.2;XP_007966123.2;XP_007966124.2;XP_007966125.2;XP_007966126.2	.	2.24195	2.32903	2.01554	3.96292	3.57431	3.71954	20.8379	20.3711	19.8432	5.26714	5.3966	4.77208	9.29843	8.25505	8.55176	43.5598	43.4812	41.6174	1.68519	1390.99	0.106144	7.09323	1.31014e-12	1.30572e-10	5.64553	5724.75	0.0714458	34.9511	1.24726e-267	3.55574e-264	10.0165	10.77	13.2477	10.6649	10.6787	10.5726	11.0787	10.9586	11.0702	12.6532	12.6294	12.5981	1081
103218760	XM_007967940,XM_007967942,XM_007967949,XM_037990250,XM_037990251	CFAP94	cilia and flagella associated protein 94, transcript variant X1	protein_coding	XP_007966131.2;XP_007966133.2;XP_007966140.2;XP_037846178.1;XP_037846179.1	.	3.38246	4.46637	3.5768	3.16217	3.30063	3.59415	1.38084	1.22782	1.32747	7.94659	10.3491	8.4686	7.41959	7.62297	8.26347	2.88652	2.62073	2.78413	-1.15827	495.271	0.145891	-1.45295	0.146237	0.421811	-2.39075	321.25	0.158773	-7.91986	2.3777e-15	1.50799e-14	9.05388	8.84254	7.56601	8.73287	8.93682	8.73275	8.6754	8.64516	8.73061	8.0806	7.97547	8.00823	492
103218769	XM_007967984,XM_007967985,XM_007967986,XM_037990246,XM_037990247	RASSF8	Ras association domain family member 8, transcript variant X3	protein_coding	XP_007966175.1;XP_007966176.1;XP_007966177.1;XP_037846174.1;XP_037846175.1	.	42.957	52.1065	44.0184	38.4042	47.3984	44.1369	19.686	16.8719	17.3662	100.921	120.736	104.22	90.1101	109.469	101.477	41.1518	36.0124	36.4224	-1.09797	14072.8	0.0885812	-1.52228	0.12794	0.394129	-2.27035	9535.9	0.0782635	-15.1145	1.29959e-51	3.8526e-50	13.8465	13.7116	12.5097	13.5972	13.7515	13.5796	13.4799	13.6332	13.574	12.9482	12.8166	12.8381	14076
103218782	XR_005235702,XR_005235703,XR_005235704,XR_005235705,XR_491713	LOC103218782	uncharacterized LOC103218782, transcript variant X3	lncRNA	.	.	0.267285	0.290659	0.517132	0.349247	0.246984	0.340701	0.03513	0.091272	0.034652	0.627949	0.673488	1.22438	0.81946	0.570422	0.783321	0.073436	0.194816	0.072675	-1.18691	88.7287	0.34223	-0.722351	0.470079	0.740012	-3.51634	51.376	0.440439	-4.11879	3.80864e-05	0.000103556	6.59109	6.34071	4.50932	6.05762	5.95375	6.43615	6.08883	5.92821	6.16426	5.34947	5.66505	5.33916	81
103218794	XM_007968035	REP15	RAB15 effector protein	protein_coding	XP_007966226.2	.	1.88639	1.46643	2.33528	2.80181	2.43789	1.67518	1.37805	0.683697	0.920799	4.43181	3.39787	5.52912	6.57405	5.63044	3.85149	2.88069	1.45932	1.9312	1.19117	168.208	0.261889	0.963677	0.335208	0.637632	-2.17393	131.623	0.299485	-3.74077	0.000183457	0.000458776	7.26305	7.51423	6.37379	7.14798	6.95011	7.26946	7.4328	7.29269	7.02621	6.95207	6.53322	6.69416	158
103218844	XM_007968136,XM_037990135	SYT10	synaptotagmin 10, transcript variant X2	protein_coding	XP_007966327.1;XP_037846063.1	.	3.53294	3.97339	3.92868	3.60277	3.80919	4.11878	0.770698	0.306443	0.360519	8.30013	9.20678	9.30171	8.4534	8.79752	9.46969	1.61108	0.65409	0.756121	-1.01861	1183.51	0.102143	-0.260369	0.794579	0.91983	-7.43494	656.393	0.402585	-7.18935	6.51019e-13	3.53963e-12	10.2222	10.1954	7.2822	9.81488	9.90206	9.86643	9.81216	9.82637	9.90644	8.61557	8.1047	8.16793	1143
103218857	XM_037988338	C1S	complement C1s	protein_coding	XP_037844266.1	.	4.58287	5.61729	3.58248	4.72754	5.00659	5.52559	0.772967	0.641403	0.787539	10.7668	13.0159	8.48204	11.0925	11.563	12.7041	1.61582	1.36905	1.65172	1.0807	796.624	0.150068	0.746058	0.455632	0.728598	-6.45981	471.672	0.150034	-17.9392	5.83305e-72	3.08899e-70	9.58017	9.69313	6.98212	9.28782	9.44809	9.0317	9.2992	9.31507	9.41115	7.97538	7.8631	7.97719	788
103218858	XM_037988685	C1R	complement C1r	protein_coding	XP_037844613.1	.	4.05163	4.55365	4.55902	4.475	4.22815	4.87717	0.877666	0.619681	0.832505	9.51872	10.5513	10.7941	10.5	9.76513	11.2133	1.83468	1.32268	1.74602	1.00919	611.901	0.127687	0.103312	0.917715	0.971769	-5.43602	359.044	0.172934	-14.1242	2.69507e-45	6.39379e-44	9.25061	9.26367	6.8014	8.88787	8.9656	8.95117	8.95899	8.87389	9.00631	7.77459	7.57228	7.73504	581
103218896	XM_007968178,XM_007968179,XM_037984664	MORN5	MORN repeat containing 5, transcript variant X3	protein_coding	XP_007966369.2;XP_007966370.2;XP_037840592.1	.	8.26275	8.02597	7.2228	6.09506	5.90837	8.38202	0.121951	0.982515	0.905748	19.4121	18.597	17.101	14.3012	13.6457	19.2715	0.254927	2.09714	1.89964	-1.19061	314.776	0.177372	-1.41906	0.155881	0.436727	-8.74306	158.043	0.292416	-10.6976	1.04483e-26	1.18435e-25	8.41849	8.16692	5.01904	8.00747	7.9924	7.88303	7.72673	7.73501	7.97289	6.28241	6.5889	6.55168	363
103218902	XM_007968203	STOM	stomatin	protein_coding	XP_007966394.1	.	326.09	355.177	297.476	283.033	309.958	294.927	76.9572	61.5229	72.4266	766.102	822.983	704.318	664.097	715.865	678.08	160.872	131.318	151.901	-1.12802	53613.3	0.0769463	-2.25859	0.0239089	0.153764	-3.94661	31160.9	0.0749233	-26.4352	5.39559e-154	2.00634e-151	15.7946	15.6208	13.621	15.525	15.5796	15.3969	15.3762	15.4232	15.3835	14.3262	14.1545	14.274	58615
103218914	XM_037984493	C5	complement C5	protein_coding	XP_037840421.1	.	4.06646	5.55052	4.17702	3.25173	3.83762	3.50987	1.43553	1.07043	1.15937	9.55357	12.8611	9.8897	7.62973	8.86318	8.06969	3.00084	2.28479	2.43156	-1.33122	1219.09	0.125066	-3.30028	0.00096589	0.0162871	-2.7065	706.87	0.131294	-10.9406	7.37361e-28	8.72238e-27	10.4431	10.0307	8.57539	10.0498	10.3105	10.0333	9.83618	9.94618	9.87396	9.217	8.99762	9.05636	1272
103218918	XM_007968227,XM_007968228,XM_037984395	PHF19	PHD finger protein 19, transcript variant X3	protein_coding	XP_007966418.1;XP_007966419.1;XP_037840323.1	.	1.60132	1.54722	1.78665	1.819	1.612	1.51159	4.04949	4.67301	4.17605	3.76206	3.58507	4.23015	4.26803	3.723	3.47536	8.46509	9.97433	8.75849	-1.05887	431.079	0.145134	-0.56866	0.569587	0.803882	2.8813	801.604	0.112474	13.574	5.71352e-42	1.21403e-40	8.79272	8.7097	10.2169	8.97909	8.93267	9.02998	8.98489	8.94061	8.89546	9.7973	9.91595	9.81669	445
103218929	XM_007968244	BRINP1	BMP/retinoic acid inducible neural specific 1	protein_coding	XP_007966435.2	.	0.752051	0.510682	0.809828	0.566153	0.467817	0.448294	2.51838	3.10158	2.62405	1.76683	1.18331	1.91738	1.3284	1.08045	1.03069	5.26446	6.62018	5.50347	-1.42715	106.225	0.289433	-1.77291	0.0762438	0.298025	5.90365	297.758	0.185565	13.8043	2.40009e-43	5.40178e-42	6.96523	6.45116	8.99209	7.31999	7.05137	7.34145	7.12154	6.98101	6.9647	8.32228	8.49955	8.35022	140
103218959	XM_007968284	TNFSF15	TNF superfamily member 15	protein_coding	XP_007966475.1	.	24.2966	26.0547	24.4132	28.3576	28.6739	31.4557	3.35538	1.9821	2.65089	57.0814	60.3714	57.8017	66.5371	66.224	72.3212	7.01412	4.23071	5.55974	1.15693	9674.02	0.0723563	2.90652	0.00365472	0.0442702	-10.3759	5614.1	0.225363	-14.9766	1.04416e-50	2.98667e-49	13.1309	13.3412	9.94692	12.7945	12.8345	12.7564	12.9251	12.8971	12.9932	11.2186	10.9012	11.0667	9024
103218973	XM_007968321,XM_007968322,XM_037984023,XM_037984032	KIF12	kinesin family member 12, transcript variant X3	protein_coding	XP_007966512.2;XP_007966513.2;XP_037839951.1;XP_037839960.1	.	44.5275	43.5432	43.1693	41.0257	44.7477	42.9824	8.26077	5.00872	9.10021	104.611	100.894	102.21	96.2612	103.347	98.8229	17.2684	10.6909	19.086	-1.04805	5422.74	0.0721151	-0.938819	0.347824	0.649322	-5.39005	3097.52	0.238577	-10.1867	2.27441e-24	2.34927e-23	12.4383	12.3706	9.92099	12.1607	12.1142	12.0916	12.0692	12.102	12.0777	10.7904	10.4616	10.8443	5820
103218974	XM_007968323	LOC103218974	alpha-1-microglobulin/bikunin precursor	protein_coding	XP_007966514.2	.	2.77505	3.36589	3.69962	3.45424	3.51784	3.08545	1.22262	1.11497	1.14655	6.51959	7.79912	8.75939	8.10489	8.12464	7.09391	2.55578	2.37987	2.40467	1.0016	256.334	0.185434	0.0124725	0.990049	0.996757	-2.69978	173.397	0.210571	-6.80456	1.0136e-11	5.08586e-11	8.00103	8.00273	6.55042	7.66236	7.79174	7.85349	7.82073	7.80364	7.70438	7.12156	7.05769	7.07612	224
103218991	XM_007968362,XM_007968365,XM_037983837,XM_037983845	WDR31	WD repeat domain 31, transcript variant X2	protein_coding	XP_007966553.1;XP_007966556.1;XP_037839765.1;XP_037839773.1	.	2.43477	3.06242	2.41083	1.97925	2.44892	2.41532	0.690401	1.11279	0.829207	5.72014	7.09597	5.708	4.64403	5.6559	5.55316	1.44322	2.3752	1.73911	-1.18667	243.05	0.189606	-1.30228	0.192822	0.486829	-2.37463	155.936	0.2373	-5.25791	1.45701e-07	5.13224e-07	8.0431	7.7966	6.53045	7.70332	7.88279	7.69783	7.54757	7.67539	7.67229	6.91491	7.17693	7.0147	246
103219021	XM_007968440,XM_007968441,XM_007968442,XM_007968443,XM_007968444,XM_007968445,XM_037983490,XM_037983499,XM_037983502,XM_037983504	LPAR1	lysophosphatidic acid receptor 1, transcript variant X1	protein_coding	XP_007966631.1;XP_007966632.1;XP_007966633.1;XP_007966634.1;XP_007966635.1;XP_007966636.1;XP_037839418.1;XP_037839427.1;XP_037839430.1;XP_037839432.1	.	1.49396	1.70078	1.30585	1.69534	1.33352	1.53721	2.80489	3.31631	2.68362	3.50985	3.94089	3.0918	3.97788	3.07983	3.53427	5.86338	7.07853	5.6284	1.00142	302.989	0.186111	0.0110167	0.99121	0.996953	2.05547	457.15	0.152045	6.8366	8.10933e-12	4.10263e-11	8.24132	8.24492	9.26447	8.37992	8.49494	8.25941	8.50434	8.27489	8.36862	8.94829	9.07604	8.91367	304
103219022	XM_007968447	SVEP1	sushi, von Willebrand factor type A, EGF and pentraxin domain containing 1	protein_coding	XP_007966638.2	.	0.180995	0.168212	0.270128	0.235123	0.209426	0.22032	0.517134	0.628393	0.476682	0.425221	0.389766	0.639566	0.551683	0.483681	0.506547	1.08102	1.34128	0.999752	1.05224	165.091	0.241275	0.304496	0.76075	0.90342	2.59468	299.978	0.174999	7.86039	3.82932e-15	2.39402e-14	7.33104	7.40231	8.75838	7.49878	7.42988	7.74822	7.66592	7.55772	7.59675	8.3329	8.4915	8.25486	146
103219031	XM_007968461,XM_007968462,XM_007968463,XM_037983407,XM_037983410,XM_037983413,XM_037983417,XM_037983420	PALM2AKAP2	PALM2 and AKAP2 fusion, transcript variant X8	protein_coding	XP_007966652.2;XP_007966653.2;XP_007966654.2;XP_037839335.1;XP_037839338.1;XP_037839341.1;XP_037839345.1;XP_037839348.1	.	2.52282	2.70615	2.65061	3.91412	4.22134	4.33162	10.5672	10.6826	9.40768	5.92699	6.27045	6.27571	9.18394	9.7494	9.95903	22.0898	22.8016	19.7309	1.62697	1484.16	0.0933476	7.52225	5.38432e-14	6.27491e-12	2.60965	3274.68	0.0756742	18.287	1.04987e-74	5.86865e-73	10.1419	10.8443	12.2092	10.5357	10.5822	10.5079	10.9091	10.9329	10.9595	11.837	11.8437	11.7217	1128
103219034	XM_007968473,XM_007968474,XM_007968475,XM_007968476	EPB41L4B	erythrocyte membrane protein band 4.1 like 4B, transcript variant X2	protein_coding	XP_007966664.2;XP_007966665.2;XP_007966666.2;XP_007966667.1	.	13.5274	12.8598	12.507	14.4125	16.3682	15.8793	6.64596	6.63896	7.90626	31.7806	29.7976	29.612	33.817	37.8033	36.5088	13.8928	14.1706	16.5819	1.18562	2642.39	0.0861246	2.8522	0.0043418	0.0499698	-2.10821	2085.43	0.0883745	-12.1757	4.18756e-34	6.58953e-33	11.2396	11.4852	10.3899	11.1998	11.1276	11.0971	11.2551	11.3392	11.3003	10.6245	10.6119	10.7518	2598
103219072	XR_005235123	LOC103219072	DEP domain-containing protein 1A-like	transcribed_pseudogene	.	.	0.048431	0.040186	0.128625	0.101399	0.08479	0.026785	0.166921	0.245991	0.106062	0.113781	0.093115	0.304539	0.237919	0.195826	0.061584	0.348934	0.525057	0.222446	-1.03759	19.6209	0.693153	-0.0768103	0.938774	NA	2.54792	33.615	0.544029	2.48024	0.0131295	0.0245161	4.32281	4.26525	5.59306	4.53134	4.48932	4.83299	4.74421	4.67282	4.41686	4.9952	5.1966	4.78385	14
103219075	XM_007968518,XM_007968519,XM_007968520,XM_007968521,XM_007968522,XM_037983084	SLC44A1	solute carrier family 44 member 1, transcript variant X2	protein_coding	XP_007966709.1;XP_007966710.1;XP_007966711.1;XP_007966712.1;XP_007966713.1;XP_037839012.1	.	29.106	33.3259	32.0653	25.867	28.6967	28.4884	12.0739	12.6394	13.9532	68.3804	77.2196	75.9193	60.6933	66.2765	65.499	25.2393	26.9782	29.2642	-1.13807	10918.6	0.0729933	-2.55626	0.0105804	0.091941	-2.00392	7554.45	0.062081	-16.1535	1.07377e-58	3.96693e-57	13.5048	13.3182	12.2963	13.2816	13.37	13.2819	13.1526	13.2288	13.2134	12.6142	12.5775	12.6351	11324
103219087	XM_007968533,XR_005235047,XR_491836	LOC103219087	protein NipSnap homolog 3B, transcript variant X1	protein_coding	XP_007966724.1	.	0.530968	0.755704	0.616719	0.612076	0.626228	0.574732	0.208362	0.510505	0.196572	1.24743	1.75105	1.46017	1.43615	1.44631	1.32139	0.435561	1.08965	0.412272	-1.11561	180.656	0.211814	-0.745166	0.456171	0.729218	-2.52776	117.625	0.251395	-5.32174	1.02778e-07	3.68018e-07	7.57381	7.41609	6.05965	7.20929	7.39698	7.28595	7.16484	7.2886	7.20704	6.63448	6.65138	6.59131	170
103219112	XM_007968962,XM_007970260,XM_037998742,XM_037998743,XM_037998744,XM_037998745,XM_037998746,XM_037998747,XM_037998748,XM_037998749,XM_037998750	LRRC56	leucine rich repeat containing 56, transcript variant X8	protein_coding	XP_007967153.2;XP_007968451.2;XP_037854670.1;XP_037854671.1;XP_037854672.1;XP_037854673.1;XP_037854674.1;XP_037854675.1;XP_037854676.1;XP_037854677.1;XP_037854678.1	.	4.2082	3.60408	4.64729	3.89856	5.29946	3.90384	1.76277	1.26933	1.40525	9.88657	8.35104	11.0031	9.14743	12.2394	8.97551	3.68491	2.70932	2.94724	1.03082	852.124	0.141968	0.308445	0.757743	0.902392	-2.81252	578.474	0.148967	-10.0147	1.31383e-23	1.30657e-22	9.71319	9.75632	8.24542	9.53982	9.38923	9.58361	9.4649	9.69556	9.43657	8.79674	8.6299	8.70708	876
103219140	XM_007968605,XM_007968607,XM_037998199	COL15A1	collagen type XV alpha 1 chain, transcript variant X2	protein_coding	XP_007966796.2;XP_007966798.2;XP_037854127.1	.	0.255657	0.251031	0.136988	0.413062	0.272523	0.581622	0.958006	1.15909	0.937359	0.600629	0.581665	0.324339	0.969192	0.629406	1.33723	2.00263	2.47404	1.96593	1.89782	98.6962	0.345525	2.67519	0.00746868	0.0724505	2.57271	228.1	0.238614	5.71336	1.10765e-08	4.32465e-08	6.08801	7.01532	8.35986	6.80948	6.78677	6.47717	7.09859	6.81696	7.32547	7.79264	7.95325	7.77333	83
103219146	XM_007968615	GABBR2	gamma-aminobutyric acid type B receptor subunit 2	protein_coding	XP_007966806.1	.	0.138965	0.089668	0.143498	0.155134	0.090351	0.186603	0.444208	0.462272	0.390978	0.326478	0.207771	0.339752	0.364	0.20867	0.429027	0.928578	0.986699	0.820004	1.13738	43.3897	0.444737	0.417571	0.676261	NA	3.16881	94.9197	0.313666	5.30482	1.12784e-07	4.01912e-07	5.34436	5.52834	7.17291	5.86869	5.6591	5.86242	5.91322	5.65238	5.99775	6.61822	6.63447	6.51355	47
103219166	XM_037998222,XM_037998223,XM_037998224,XM_037998225,XM_037998226,XM_037998227,XM_037998228	LOC103219166	stimulated by retinoic acid gene 6 protein-like, transcript variant X3	protein_coding	XP_037854150.1;XP_037854151.1;XP_037854152.1;XP_037854153.1;XP_037854154.1;XP_037854155.1;XP_037854156.1	.	1.60975	1.89947	1.96128	1.95986	2.06393	1.8607	0.280112	0.255396	0.241563	3.78187	4.40128	4.64361	4.59854	4.76676	4.27802	0.58555	0.545133	0.506634	1.04338	743.888	0.1217	0.503461	0.614641	0.833047	-6.9638	428.607	0.152944	-18.3066	7.33391e-75	4.113e-73	9.50814	9.5691	6.75046	9.08469	9.21288	9.22311	9.21657	9.2582	9.17797	7.8303	7.77514	7.74546	662
103219178	XM_037998243	TOMM5	translocase of outer mitochondrial membrane 5	protein_coding	XP_037854171.1	.	18.332	20.3253	17.7033	18.5343	22.4682	27.3722	46.905	44.4158	44.7113	43.0684	47.0959	41.9152	43.4882	51.8915	62.9327	98.0508	94.8036	93.7736	1.18328	824.795	0.138806	1.7491	0.0802731	0.306156	2.12372	1378.57	0.115158	9.43572	3.88312e-21	3.3699e-20	9.56135	9.80423	10.8724	9.78158	9.83808	9.7233	9.77681	9.89165	10.0573	10.5938	10.534	10.5437	761
103219188	XM_007968721,XM_007968722,XM_007968724,XM_037998248,XM_037998249	MELK	maternal embryonic leucine zipper kinase, transcript variant X2	protein_coding	XP_007966912.2;XP_007966913.2;XP_007966915.2;XP_037854176.1;XP_037854177.1	.	4.29267	4.63058	3.74513	5.86781	4.95408	6.84058	13.7685	15.6456	14.5731	10.085	10.7296	8.86715	13.768	11.4417	15.7275	28.7818	33.3948	30.5643	1.33323	690.436	0.143328	2.89491	0.00379269	0.045371	2.68679	1435.69	0.107063	13.3181	1.81588e-40	3.67146e-39	9.20855	9.62433	11.0311	9.55272	9.614	9.4143	9.77543	9.63376	9.85905	10.5853	10.7008	10.6185	614
103219197	XM_007968758,XM_037998259,XM_037998260,XM_037998261,XM_037998262	RECK	reversion inducing cysteine rich protein with kazal motifs, transcript variant X2	protein_coding	XP_007966949.2;XP_037854187.1;XP_037854188.1;XP_037854189.1;XP_037854190.1	.	2.88275	2.85079	3.22836	2.72899	4.14102	2.94385	1.34906	1.53668	1.38549	6.7726	6.60559	7.64361	6.40319	9.5639	6.76835	2.8201	3.27998	2.9058	1.03359	733.693	0.140298	0.339738	0.734054	0.892538	-2.12368	541.233	0.14581	-7.45194	9.19794e-14	5.29733e-13	9.49532	9.54237	8.43704	9.36025	9.26874	9.38244	9.26395	9.52543	9.30493	8.72885	8.8189	8.74883	745
103219205	XM_007968770	HRCT1	histidine rich carboxyl terminus 1	protein_coding	XP_007966961.1	.	3.89405	3.2926	2.79875	3.48043	3.2127	2.9871	1.44246	1.24871	1.38382	9.14851	7.6293	6.62645	8.16634	7.41989	6.86778	3.01532	2.66532	2.90231	-1.05811	410.936	0.168713	-0.483021	0.629081	0.840753	-2.22317	285.689	0.170485	-6.76082	1.3721e-11	6.81467e-11	8.72242	8.642	7.46958	8.66852	8.5013	8.3552	8.55589	8.45555	8.40152	7.91659	7.8104	7.87852	509
103219214	XM_007968790,XM_007968792	SPAG8	sperm associated antigen 8, transcript variant X2	protein_coding	XP_007966981.1;XP_007966983.1	.	1.9602	2.11105	2.14542	1.39607	1.35868	0.90282	0.200711	0.288995	0.27975	4.60521	4.89152	5.07958	3.27568	3.13794	2.07571	0.419569	0.616847	0.586724	-1.73403	212.6	0.21672	-3.66431	0.000248004	0.00564395	-4.40444	94.1373	0.317683	-6.73298	1.66218e-11	8.20062e-11	8.07488	7.28134	5.12197	7.52225	7.56241	7.5607	7.23741	7.18382	6.89523	6.17652	6.31021	6.29404	263
103219215	XM_007968795	RIPK4	receptor interacting serine/threonine kinase 4	protein_coding	XP_007966986.1	.	5.36869	4.8777	4.99161	3.80446	4.3591	3.88362	1.53229	1.0405	1.75344	12.613	11.3021	11.8184	8.92663	10.0676	8.92902	3.20311	2.22091	3.67751	-1.29573	991.814	0.110913	-3.36987	0.000752045	0.0132858	-2.60666	589.801	0.1618	-8.54267	1.31155e-17	9.49794e-17	10.1287	9.75496	8.353	9.90718	9.79488	9.79999	9.58466	9.66829	9.57351	8.90071	8.62802	8.99323	1220
103219218	XM_037996146,XM_037996147	LOC103219218	transmembrane protein 8B, transcript variant X2	protein_coding	XP_037852074.1;XP_037852075.1	.	0.497878	0.403629	0.653536	0.397885	0.645318	0.433112	0.109886	0.225284	0.121767	1.16969	0.935252	1.54734	0.933583	1.4904	0.995787	0.229706	0.480859	0.255385	-1.1511	61.2607	0.38019	-0.533992	0.593347	0.820287	-2.85508	37.9174	0.476401	-3.17701	0.00148802	0.00326734	6.03624	5.83019	4.29921	5.63724	5.49021	5.80778	5.49538	5.74833	5.46463	5.06656	5.26704	5.05673	64
103219220	XM_007968806,XM_007968807,XM_007968808,XM_007968810	TPM2	tropomyosin 2, transcript variant X2	protein_coding	XP_007966997.1;XP_007966998.1;XP_007966999.1;XP_007967001.1	.	15.893	18.4271	16.3423	15.7041	18.1545	14.0336	5.00884	4.81262	5.37037	37.3384	42.6976	38.6928	36.8475	41.9287	32.2653	10.4705	10.2723	11.2633	-1.0851	2222	0.104989	-1.12235	0.261715	0.568815	-2.91979	1411.68	0.105212	-14.6929	7.1613e-49	1.92904e-47	11.1753	11.0576	9.4923	10.8993	11.011	10.889	10.8717	10.9659	10.7442	9.99209	9.93839	10.019	2241
103219222	XM_007968814,XM_007968815,XM_007968816,XM_007968817,XM_007968818,XM_037998272	ARHGEF39	Rho guanine nucleotide exchange factor 39, transcript variant X1	protein_coding	XP_007967005.1;XP_007967006.1;XP_007967007.1;XP_007967008.1;XP_007967009.1;XP_037854200.1	.	6.63716	6.92245	6.11977	6.32241	6.28018	6.9732	14.598	14.0924	15.0787	15.593	16.0401	14.4894	14.8347	14.5044	16.0324	30.5158	30.0795	31.6248	-1.04269	680.939	0.12755	-0.472873	0.636303	0.844295	2.40427	1120.26	0.101345	12.488	8.67651e-36	1.4782e-34	9.44098	9.38116	10.6279	9.64947	9.61984	9.48987	9.51854	9.53993	9.61563	10.3947	10.2822	10.2749	755
103219223	XM_007968820,XM_007968821,XM_007968822,XM_007968823	CCDC107	coiled-coil domain containing 107, transcript variant X1	protein_coding	XP_007967011.2;XP_007967012.2;XP_007967013.2;XP_007967014.2	.	27.8637	27.0945	25.9287	27.3117	25.778	26.6232	8.10964	9.1495	15.1392	65.4617	62.7808	61.3898	64.0832	59.5356	61.2107	16.9525	19.5292	31.7517	-1.03446	1309.93	0.0987024	-0.495251	0.620423	0.836978	-2.30986	910.395	0.27369	-4.41304	1.01931e-05	2.9662e-05	10.3794	10.3308	9.10342	10.2278	10.1887	10.139	10.2075	10.1242	10.1461	9.27361	9.34897	9.7324	1406
103219281	XM_007968990,XM_007968991	NOL6	nucleolar protein 6, transcript variant X1	protein_coding	XP_007967181.2;XP_007967182.2	.	3.58746	2.82743	3.17272	4.46916	4.11027	3.87365	9.91408	10.5549	10.9733	8.42821	6.55145	7.51188	10.4863	9.49287	8.90609	20.7245	22.5289	23.0145	1.27019	951.13	0.127022	2.71642	0.0065992	0.0666161	2.67869	1931.2	0.0866491	16.4056	1.74499e-60	6.73772e-59	9.71066	10.0558	11.4575	10.112	9.90955	9.978	10.2714	10.1804	10.1382	11.0358	11.0729	11.116	968
103219289	XM_007969002	BAG1	BAG cochaperone 1	protein_coding	XP_007967193.1	.	17.4794	18.1514	17.4426	17.0732	16.2703	16.7369	31.4336	31.7477	34.6655	41.0653	42.0586	41.2978	40.0598	37.5772	38.4807	65.7092	67.7641	72.7043	-1.08361	1297.84	0.0966086	-1.1991	0.230491	0.534299	2.08065	1893.35	0.0821995	12.8594	7.6181e-38	1.40569e-36	10.3985	10.2829	11.3205	10.5033	10.5115	10.4642	10.469	10.3968	10.4256	11.0459	11.0412	11.1266	1376
103219299	XM_007969024	DNAJA1	DnaJ heat shock protein family (Hsp40) member A1	protein_coding	XP_007967215.1	.	104.583	125.181	99.242	129.174	137.24	139.925	250.119	300.723	266.589	245.704	290.059	234.97	303.089	316.962	321.709	522.853	641.881	559.12	1.20754	16134	0.085697	3.17479	0.00149946	0.0225996	2.14405	27382.4	0.0663449	16.5851	8.93262e-62	3.63792e-60	13.8353	14.1075	15.1887	14.0241	14.1501	13.9451	14.1851	14.2023	14.2248	14.8213	14.982	14.8716	14390
103219401	XM_037995892	LOC103219401	perilipin-2	protein_coding	XP_037851820.1	.	15.1693	19.0186	18.9644	19.714	17.979	21.5751	50.2479	52.3223	51.3902	35.638	44.0681	44.901	46.2562	41.5234	49.6044	105.039	111.68	107.781	1.09188	1865.45	0.109287	1.16033	0.245914	0.551443	2.76729	3619.5	0.0777668	18.883	1.57331e-79	1.01553e-77	10.8006	10.9273	12.3765	10.9249	11.0835	11.0671	11.121	11.0137	11.1683	12.0008	12.025	12.0124	1578
103219433	XM_037998393,XM_037998394,XM_037998395,XM_037998396	LOC103219433	nuclear factor 1 B-type, transcript variant X1	protein_coding	XP_037854321.1;XP_037854322.1;XP_037854323.1;XP_037854324.1	.	13.6768	16.0509	20.8714	14.1051	15.0701	15.6703	7.11052	6.7312	6.26889	32.1317	37.1916	49.416	33.0957	34.8052	36.0282	14.8639	14.3675	13.1478	-1.14834	6503.04	0.116322	-1.71548	0.0862574	0.318474	-2.07276	4428.15	0.071553	-14.6962	6.82292e-49	1.84079e-47	12.7633	12.5636	11.493	12.3817	12.519	12.7403	12.406	12.4311	12.4742	11.8775	11.8184	11.7668	5755
103219456	XM_007969279,XM_007969288,XM_007969291,XM_007969304,XM_007969312,XM_037984856	WDR4	WD repeat domain 4, transcript variant X4	protein_coding	XP_007967470.2;XP_007967479.2;XP_007967482.2;XP_007967495.2;XP_007967503.2;XP_037840784.1	.	3.37587	2.55411	3.87298	4.09744	5.03043	4.82895	8.41414	10.9545	10.2904	7.93113	5.91814	9.16984	9.61407	11.618	11.1025	17.589	23.3819	21.5821	1.38493	506.764	0.160981	2.9184	0.00351835	0.0429669	2.27133	949.846	0.123636	9.57278	1.04072e-21	9.40879e-21	8.73208	9.20041	10.3653	9.06203	8.88421	9.1378	9.18905	9.35758	9.32227	9.87057	10.1138	10.0299	444
103219460	XM_037998419	LOC103219460	nucleolar and spindle-associated protein 1-like	protein_coding	XP_037854347.1	.	0.367481	0.31596	0.181357	0.365565	0.303898	0.278224	0.829716	0.541562	0.810483	0.863344	0.732113	0.429389	0.857747	0.701869	0.639678	1.73445	1.15594	1.69984	1.06567	36.7576	0.459641	0.199642	0.841761	NA	2.43677	64.3365	0.35242	3.64613	0.000266221	0.000649881	5.15141	5.24695	6.51114	5.60568	5.52741	5.31847	5.59656	5.49957	5.46171	6.10586	5.82949	6.08405	46
103219472	XM_007969308,XM_007969309,XM_037998430	IL33	interleukin 33, transcript variant X1	protein_coding	XP_007967499.2;XP_007967500.2;XP_037854358.1	.	1.36021	2.27874	1.26757	0.777104	1.16502	1.56424	0.077693	0.183261	0.118234	3.19563	5.28008	3.00115	1.82337	2.69067	3.59642	0.16241	0.391163	0.247974	-1.43177	213.627	0.269481	-1.92147	0.0546731	0.247376	-8.40201	97.0883	0.365786	-8.39489	4.66311e-17	3.26628e-16	7.97452	7.45726	4.36948	7.30056	7.71985	7.20815	6.86641	7.13369	7.37513	5.87741	6.11488	5.96112	216
103219479	XM_007969321	ERMP1	endoplasmic reticulum metallopeptidase 1	protein_coding	XP_007967512.2	.	62.2688	74.2241	73.8281	53.3574	60.5232	55.7552	20.7563	19.3074	19.6383	146.292	171.985	174.799	125.196	139.782	128.189	43.3892	41.2108	41.1878	-1.2677	18771.9	0.0787759	-4.34411	1.39842e-05	0.000503956	-2.66369	11235.4	0.0616787	-22.916	3.21874e-116	4.51284e-114	14.3573	14.015	12.5825	13.9976	14.1355	14.1142	13.8404	13.9183	13.8501	13.0897	13.023	13.0393	19253
103219495	XR_005235713,XR_005235714,XR_492001	LOC103219495	uncharacterized LOC103219495, transcript variant X3	lncRNA	.	.	0.243402	0.173806	0.403988	0.216511	0.377091	0.199822	0.037742	0.155471	0.129723	0.571839	0.402727	0.956501	0.508013	0.870912	0.459419	0.078896	0.331845	0.272069	-1.16793	88.8423	0.353835	-0.63292	0.526786	0.777826	-2.21236	58.6489	0.423543	-2.70476	0.00683528	0.0134512	6.58248	6.35491	5.19046	6.1601	6.00044	6.52466	6.04689	6.32426	6.08149	5.46696	5.91329	5.78943	83
103219524	XM_007969375,XM_007969377,XM_007969378,XM_037998453	VLDLR	very low density lipoprotein receptor, transcript variant X3	protein_coding	XP_007967566.2;XP_007967568.2;XP_007967569.2;XP_037854381.1	.	6.3306	7.83645	6.32145	4.70708	5.17865	5.36886	0.991114	0.723281	1.03684	14.8728	18.1579	14.967	11.0445	11.9604	12.3438	2.07184	1.54381	2.17458	-1.38778	1927.45	0.10746	-4.39962	1.08439e-05	0.00040181	-5.15361	951.226	0.128148	-18.4598	4.35286e-76	2.53251e-74	11.1295	10.6569	8.27177	10.6591	10.8686	10.6403	10.3745	10.4172	10.489	9.20539	9.0095	9.22961	2099
103219531	XM_007969398	DMRT1	doublesex and mab-3 related transcription factor 1	protein_coding	XP_007967589.1	.	0.064393	0.162073	0.159711	0.07682	0.04111	0.070654	0.539697	0.380467	0.707349	0.151283	0.37554	0.37814	0.180248	0.094947	0.162443	1.12819	0.81209	1.48353	-2.07944	13.7346	0.745511	-1.41674	0.15656	NA	8.82636	43.171	0.493095	6.37163	1.87036e-10	8.47706e-10	4.21318	3.15728	6.27689	4.51435	4.75148	4.74027	4.54094	4.42769	4.51072	5.379	5.15895	5.55131	10
103219534	XM_007969408	LOC103219534	alpha-crystallin A chain	protein_coding	XP_007967599.1	.	2.66471	2.65586	2.79458	1.80378	2.47676	1.80838	0.301917	0.072153	0.32938	6.26036	6.15391	6.61657	4.23232	5.7202	4.15774	0.631132	0.154007	0.690814	-1.3641	287.889	0.18171	-2.46517	0.0136949	0.10785	-8.0083	135.131	0.347479	-8.63792	5.72432e-18	4.22774e-17	8.37621	7.92783	4.90485	7.886	7.8588	7.88542	7.54485	7.77453	7.52017	6.47988	6.08952	6.50675	338
103219540	XM_007969420,XM_007969421	LOC103219540	forkhead box protein D4-like 1, transcript variant X2	protein_coding	XP_007967611.2;XP_007967612.2	.	0.100649	0.212313	0.118499	0.136987	0.203812	0.142491	0.021105	0.07113	0.071246	0.236459	0.491952	0.280563	0.321422	0.470714	0.327607	0.044117	0.151824	0.149426	1.09565	28.6042	0.519211	0.253828	0.799629	NA	-2.73411	20.1692	0.639988	-2.26734	0.0233695	0.041531	4.76953	4.90367	3.43268	4.39505	4.66113	4.43441	4.49247	4.63307	4.49175	4.11398	4.31148	4.30265	20
103219565	XM_007969459,XM_007969461,XM_007969462,XM_007969464,XM_007969465,XM_007969467,XM_007969468,XM_007969469,XM_007969470,XM_007969471,XM_007969472,XM_007969473,XM_007969483,XM_037997448,XM_037997449,XM_037997450,XM_037997451,XM_037997452,XM_037997453,XM_037997454,XM_037997455,XM_037997456,XM_037997457,XM_037997458	TRPM3	transient receptor potential cation channel subfamily M member 3, transcript variant X14	protein_coding	XP_007967650.1;XP_007967652.1;XP_007967653.1;XP_007967655.1;XP_007967656.1;XP_007967658.1;XP_007967659.1;XP_007967660.1;XP_007967661.1;XP_007967662.1;XP_007967663.1;XP_007967664.1;XP_007967674.1;XP_037853376.1;XP_037853377.1;XP_037853378.1;XP_037853379.1;XP_037853380.1;XP_037853381.1;XP_037853382.1;XP_037853383.1;XP_037853384.1;XP_037853385.1;XP_037853386.1	.	25.0481	28.7619	43.0621	20.4823	26.2623	25.1442	4.30232	3.6178	4.63519	58.8468	66.6444	101.956	48.0588	60.6542	57.8103	8.99363	7.72204	9.72144	-1.17898	7397.72	0.116562	-2.03791	0.0415585	0.212584	-4.00861	4186.29	0.0850664	-23.5475	1.33126e-122	2.0891e-120	12.9668	12.7291	10.707	12.4808	12.6402	12.8146	12.3941	12.5891	12.5259	11.3907	11.3142	11.3896	6684
103219566	XM_007969466	RRP1B	ribosomal RNA processing 1B	protein_coding	XP_007967657.2	.	8.46027	7.63234	8.39244	9.22313	8.97883	9.2036	17.5532	21.3961	19.1278	19.8762	17.6849	19.8703	21.6408	20.7371	21.1604	36.6935	45.669	40.117	1.09383	2028.44	0.0920279	1.40594	0.159743	0.441834	2.25663	3404.93	0.0801796	14.6442	1.46696e-48	3.90238e-47	10.9201	11.0493	12.2042	11.1502	11.0432	11.1066	11.2071	11.1511	11.1777	11.821	11.9932	11.8916	2071
103219584	XM_007969498	CYP1D1	cytochrome P450 family 1 subfamily D member 1	protein_coding	XP_007967689.2	83373	0.050625	0.01784	0.044601	0.055419	0.088778	0.03517	0.38578	0.201889	0.064244	0.118937	0.041337	0.105598	0.130032	0.205038	0.080862	0.80644	0.430923	0.13474	1.51044	8.49693	0.919239	0.647244	0.517474	NA	3.85289	24.4694	0.679943	2.86192	0.00421083	0.00858272	2.76064	3.35289	5.28016	3.84536	3.73257	3.81647	3.87132	3.95838	3.7789	4.64522	4.29162	3.91017	9
103219586	XM_007969503	ANXA1	annexin A1	protein_coding	XP_007967694.2	.	110.54	113.621	96.1074	174.066	159.646	184.098	523.056	576.552	554.759	259.699	263.271	227.548	408.422	368.71	423.268	1093.4	1230.62	1163.5	1.58054	11796.6	0.0886135	7.45275	9.14146e-14	1.04844e-11	3.40294	31391.6	0.0656789	26.9003	2.17706e-159	8.4633e-157	13.1583	13.8189	15.5664	13.6482	13.6479	13.5112	13.9978	13.8928	14.017	15.0486	15.1287	15.0957	9763
103219595	XM_007969514,XM_007969515,XM_007969519	TRPM6	transient receptor potential cation channel subfamily M member 6, transcript variant X3	protein_coding	XP_007967705.2;XP_007967706.2;XP_007967710.2	.	0.629212	0.457413	0.392942	0.736782	0.592981	0.547262	1.17562	1.47552	1.23741	1.47825	1.05988	0.930346	1.72876	1.36952	1.25823	2.45753	3.14944	2.59524	1.23863	220.494	0.229122	1.3475	0.177818	0.464759	2.1971	384.829	0.166852	6.80604	1.0032e-11	5.03512e-11	7.62116	7.93139	9.04672	8.07752	7.83195	7.72077	8.18764	7.99609	7.94124	8.61629	8.80374	8.65006	257
103219602	XM_007969526,XM_007969528,XM_007969529,XM_007969531,XM_037998499	NMRK1	nicotinamide riboside kinase 1, transcript variant X3	protein_coding	XP_007967717.1;XP_007967719.1;XP_007967720.1;XP_007967722.1;XP_037854427.1	.	8.96225	9.29451	6.9342	9.00907	10.0028	9.20695	18.1972	18.4341	18.2297	21.0555	21.5364	16.4177	21.1385	23.102	21.1681	38.0396	39.3468	38.2334	1.08052	628.193	0.134961	0.827877	0.40774	0.693125	2.05479	983.787	0.0979364	10.6088	2.71185e-26	3.02388e-25	9.23764	9.35029	10.3701	9.45066	9.47235	9.2743	9.45104	9.51841	9.43376	10.0915	10.0868	10.0962	646
103219612	XM_007969537,XM_037998502,XM_037998503	GCNT1	glucosaminyl (N-acetyl) transferase 1, transcript variant X1	protein_coding	XP_007967728.1;XP_037854430.1;XP_037854431.1	.	1.28633	1.71897	2.11922	2.74818	2.36361	2.75749	5.37279	4.78205	5.2071	3.02204	3.98303	5.01757	6.44823	5.45888	6.33988	11.2313	10.2071	10.9209	1.4646	366.717	0.175047	3.14488	0.00166154	0.0243518	2.19654	687.077	0.117099	9.69461	3.17847e-22	2.95477e-21	8.21775	8.76728	9.88297	8.39796	8.57735	8.65887	8.88722	8.7617	8.88093	9.51707	9.49285	9.55625	241
103219614	XM_037998505,XM_037998506,XM_037998507,XM_037998508,XM_037998509,XM_037998510,XM_037998511,XM_037998512,XM_037998513,XM_037998515,XM_037998516,XM_037998517,XM_037998518,XM_037998519,XM_037998520,XM_037998521,XM_037998522,XM_037998523,XM_037998524	PRUNE2	prune homolog 2 with BCH domain, transcript variant X19	protein_coding	XP_037854433.1;XP_037854434.1;XP_037854435.1;XP_037854436.1;XP_037854437.1;XP_037854438.1;XP_037854439.1;XP_037854440.1;XP_037854441.1;XP_037854443.1;XP_037854444.1;XP_037854445.1;XP_037854446.1;XP_037854447.1;XP_037854448.1;XP_037854449.1;XP_037854450.1;XP_037854451.1;XP_037854452.1	.	1.69091	2.39923	2.67748	1.46004	2.37456	1.78799	0.401556	0.472618	0.428907	3.97256	5.55928	6.33932	3.42578	5.48418	4.11085	0.839419	1.00878	0.899554	-1.33026	1372.22	0.147506	-2.79117	0.00525179	0.0569345	-3.62706	741.349	0.129323	-14.3734	7.60583e-47	1.94757e-45	10.6137	10.2016	8.32414	10.0103	10.3346	10.4095	9.87377	10.0887	10.0573	8.95272	9.04984	8.98708	1191
103219659	XM_007969583	RASEF	RAS and EF-hand domain containing	protein_coding	XP_007967774.2	.	0.507884	0.762575	0.588093	0.510895	0.596998	0.746982	0.278158	0.157934	0.214851	1.1932	1.76697	1.3924	1.19874	1.3788	1.71742	0.581465	0.337104	0.450609	-1.02638	250.363	0.209092	-0.179658	0.857421	0.946425	-2.66134	167.801	0.250079	-5.64683	1.63435e-08	6.29912e-08	7.98638	7.94914	6.5184	7.6095	7.9119	7.68776	7.59995	7.6896	7.87328	7.2045	6.873	7.03905	215
103219666	XM_007969605,XM_007969606,XM_007969608,XM_007969610,XM_037998559,XM_037998560	KIF27	kinesin family member 27, transcript variant X4	protein_coding	XP_007967796.1;XP_007967797.1;XP_007967799.1;XP_007967801.1;XP_037854487.1;XP_037854488.1	.	21.1579	26.2762	21.9494	21.0045	22.9905	22.9782	8.70708	7.74501	8.06851	49.7074	60.8847	51.9683	49.2841	53.0979	52.8303	18.2014	16.5314	16.9222	-1.05958	6804.78	0.0821388	-1.0165	0.309389	0.615509	-2.56569	4531.43	0.0714511	-19.0248	1.06249e-80	7.18333e-79	12.7734	12.69	11.3116	12.5141	12.6643	12.5092	12.4876	12.5188	12.5413	11.7885	11.6829	11.6931	6671
103219690	XM_007969666	GAS1	growth arrest specific 1	protein_coding	XP_007967857.1	.	14.5218	13.69	13.2681	14.0467	12.784	12.0988	6.18156	5.51237	5.90905	34.117	31.7212	31.4143	32.9586	29.5253	27.817	12.922	11.7659	12.3931	-1.08936	2522.5	0.0971883	-1.27049	0.20391	0.500718	-2.07665	1764.81	0.093952	-11.2212	3.20775e-29	4.04934e-28	11.3609	11.2377	10.1638	11.2396	11.1611	11.1172	11.1935	11.0728	11.0304	10.5378	10.4361	10.4937	2848
103219700	XM_007969673,XM_007969674,XM_037998599	CTSL	cathepsin L, transcript variant X1	protein_coding	XP_007967864.1;XP_007967865.1;XP_037854527.1	.	852.406	916.797	789.463	935.56	903.414	979.378	1803.92	1692.43	1800.15	2002.6	2124.32	1869.17	2195.16	2086.48	2251.73	3770.93	3612.42	3775.49	1.07704	74627.3	0.0758894	1.41093	0.158264	0.439992	2.00221	114641	0.0568532	17.6172	1.81853e-69	9.06879e-68	16.1329	16.24	17.2223	16.2969	16.3354	16.196	16.3612	16.2969	16.372	16.9962	16.922	16.985	74072
103219733	XR_005235719	LOC103219733	uncharacterized LOC103219733	lncRNA	.	.	0.33055	0.37218	0.303627	0.254641	0.537661	0.351607	0.130991	0.026657	0.124147	0.77658	0.86238	0.718881	0.59748	1.24176	0.808396	0.273825	0.056899	0.260376	1.10347	75.6735	0.343633	0.413357	0.679345	0.864267	-3.69002	49.8009	0.496238	-3.79582	0.000147159	0.000372856	6.1689	6.31103	4.40764	5.87751	5.9332	5.80519	5.72022	6.1545	5.88502	5.44416	5.06291	5.41697	73
103219757	XM_007969749,XM_037998621	LOC103219757	centromere protein P, transcript variant X1	protein_coding	XP_007967940.1;XP_037854549.1	.	0.871948	0.935171	0.980696	0.894491	1.37509	1.3574	2.0109	2.38369	2.45302	2.04852	2.16689	2.32194	2.0988	3.17585	3.12085	4.2036	5.08788	5.14475	1.26788	159.777	0.235361	1.45487	0.145706	0.420914	2.01455	265.812	0.194141	5.20476	1.94249e-07	6.77259e-07	7.13916	7.48052	8.47302	7.389	7.41397	7.43418	7.39149	7.6647	7.66174	8.03486	8.16434	8.19306	137
103219815	XM_007969894	ZNF367	zinc finger protein 367	protein_coding	XP_007968085.1	.	3.16912	4.35118	4.09058	5.13345	4.53643	5.10344	11.7664	11.4616	11.3175	7.44538	10.0822	9.68504	12.0449	10.4771	11.7336	24.5965	24.4644	23.7364	1.24717	901.966	0.131069	2.43124	0.0150474	0.114772	2.48965	1723.52	0.0876947	15.006	6.71121e-51	1.93911e-49	9.64879	9.9675	11.264	9.78281	10.0079	9.94565	10.1509	10.0173	10.1184	10.9345	10.8953	10.8881	679
103219825	XM_037995932	LOC103219825	protein patched homolog 1	protein_coding	XP_037851860.1	.	0.756205	0.851891	1.11326	0.668848	0.880324	0.758289	0.325728	0.356904	0.266643	1.77659	1.97392	2.63579	1.56936	2.03315	1.74342	0.680906	0.761797	0.559233	-1.20524	260.216	0.198299	-1.35815	0.174417	0.461027	-2.26766	167.736	0.222582	-5.30683	1.11549e-07	3.97676e-07	8.15269	7.88173	6.68243	7.75219	7.82626	8.02899	7.64556	7.82648	7.71479	7.18655	7.23369	7.06017	245
103219833	XR_492158	LOC103219833	uncharacterized LOC103219833	lncRNA	.	.	0.598867	0.785816	2.27771	0.644486	0.902862	0.894252	1.99578	2.44089	1.643	1.40695	1.82082	5.39281	1.5122	2.08521	2.05601	4.17201	5.20997	3.44588	-1.53285	217.259	0.596961	-1.03225	0.301955	0.608388	2.65664	309.649	0.192323	7.32933	2.31303e-13	1.29507e-12	8.03902	7.42207	8.81384	7.53963	7.69882	8.52228	7.57512	7.77429	7.77144	8.47526	8.63728	8.301	134
103219836	XR_005240510,XR_005240511,XR_005240512,XR_005240513,XR_005240514,XR_005240515,XR_005240516,XR_005240517,XR_005240518,XR_005240519,XR_005240520,XR_492175	LOC103219836	uncharacterized LOC103219836, transcript variant X1	lncRNA	.	.	8.51881	11.3799	7.32028	6.95038	7.31562	7.29634	3.25101	3.31441	3.49398	20.0137	26.3685	17.3318	16.3081	16.8958	16.7754	6.79594	7.07448	7.32798	-1.22643	2094.85	0.108608	-2.71122	0.00670358	0.0674606	-2.02002	1388.28	0.0876191	-11.5771	5.3853e-31	7.45271e-30	11.1721	10.8782	9.84439	10.9711	11.0711	10.7817	10.7709	10.7567	10.7784	10.1879	10.141	10.2303	2386
103219858	XM_037982435	LOC103219858	ADP-ribosylation factor-like protein 17	protein_coding	XP_037838363.1	.	0.159274	0.107139	0.026848	0.054543	0.001868	0.005543	0.449952	0.312667	0.230793	0.374192	0.248254	0.063566	0.127978	0.004314	0.012744	0.940585	0.667375	0.484045	-3.969	5.78586	1.22633	-1.62173	0.104861	NA	13.0444	16.0886	0.861793	4.29959	1.71111e-05	4.85381e-05	3.20602	1.22878	4.90056	3.65445	3.55547	3.41812	3.45949	3.36184	3.36159	4.04211	3.86688	3.76211	15
103219951	XM_007970029	LOC103219951	all-trans-retinol 13,14-reductase-like	protein_coding	XP_007968220.2	.	7.78475	8.47113	7.31669	9.38086	7.53625	8.01853	3.21204	3.15436	3.42389	18.2891	19.6285	17.3233	22.0109	17.4054	18.4358	6.71449	6.73285	7.18098	1.03517	606.908	0.140395	0.355199	0.72244	0.8861	-2.38888	432.118	0.149972	-8.37713	5.42333e-17	3.7802e-16	9.21974	9.27048	7.99414	9.05446	9.1042	8.96475	9.20144	8.97843	9.03615	8.38672	8.36132	8.42386	609
103219955	XM_038007681	RETSAT	retinol saturase	protein_coding	XP_037863609.1	.	12.3942	11.6931	10.4298	10.775	10.6028	8.93081	5.14156	4.36323	4.38769	29.1185	27.0942	24.6941	25.2819	24.4878	20.5332	10.748	9.31313	9.20237	-1.16523	1189.63	0.119821	-1.84118	0.0655956	0.275285	-2.04548	807.223	0.123209	-8.3796	5.31064e-17	3.70467e-16	10.3221	10.1021	9.05013	10.1968	10.1188	10.0024	10.0556	10.0056	9.86328	9.4814	9.34549	9.35319	1422
103219964	XM_007970043,XM_007970048,XM_038007170	DNAH6	dynein axonemal heavy chain 6, transcript variant X3	protein_coding	XP_007968234.2;XP_007968239.2;XP_037863098.1	.	1.82142	2.08083	2.52	1.74476	1.95899	1.91294	0.470397	0.449427	0.506221	4.27917	4.82151	5.96646	4.09384	4.52438	4.39812	0.983323	0.959284	1.0617	-1.1751	1420.57	0.117155	-1.98697	0.0469255	0.227405	-3.66461	820.165	0.109883	-17.0513	3.416e-65	1.50984e-63	10.5842	10.3508	8.45783	10.1547	10.2502	10.4116	10.0963	10.168	10.1427	9.10248	9.06258	9.14465	1349
103220020	XM_038007149	LOXL3	lysyl oxidase like 3	protein_coding	XP_037863077.1	.	9.39817	8.63178	8.36075	9.75301	9.82891	9.01955	3.14786	3.33264	3.59078	22.0797	20.0008	19.7953	22.8841	22.7004	20.7373	6.58033	7.11337	7.531	1.05898	1579.02	0.100578	0.822033	0.411058	0.694923	-2.66275	1102.28	0.0996112	-14.1843	1.14562e-45	2.77561e-44	10.5827	10.6657	9.23312	10.4839	10.3827	10.3392	10.5016	10.472	10.4016	9.61008	9.64094	9.70001	1689
103220032	XM_007970169,XM_038007134	CUNH2orf81	chromosome unknown C2orf81 homolog, transcript variant X1	protein_coding	XP_007968360.2;XP_037863062.1	.	1.2574	0.555171	0.885593	0.544531	0.964783	0.526848	0.131239	0.300038	0.066168	2.95409	1.28639	2.09677	1.27766	2.22822	1.2113	0.274344	0.640417	0.138774	-1.5493	105.594	0.319376	-1.97764	0.047969	0.230154	-2.97314	54.6573	0.429732	-3.65806	0.000254134	0.000622061	7.00371	6.37257	4.7836	6.67954	6.49107	6.35227	6.11184	6.46736	6.03597	5.72414	5.78858	5.50719	161
103220040	XM_007970188,XM_007970189	BOLA3	bolA family member 3, transcript variant X2	protein_coding	XP_007968379.1;XP_007968380.2	.	13.7651	17.0192	14.7811	19.0386	18.6374	16.4077	44.6178	38.7776	47.373	32.3392	39.4354	34.9965	44.6715	43.0441	37.7236	93.2695	82.7692	99.3561	1.13246	532.168	0.140451	1.27775	0.201338	0.497272	2.65356	1018.75	0.113314	12.4251	1.91082e-35	3.19497e-34	8.96281	9.14304	10.5311	9.16577	9.29542	9.16567	9.38636	9.29898	9.24457	10.1925	10.0449	10.2343	474
103220048	XM_007970209,XM_007970233,XM_037984915	ITGB2	integrin subunit beta 2, transcript variant X1	protein_coding	XP_007968400.2;XP_007968424.2;XP_037840843.1	.	113.82	110.896	111.601	90.1691	102.395	90.306	19.0321	19.8866	23.2514	267.403	256.957	264.231	211.569	236.487	207.627	39.7848	42.4471	48.7654	-1.21498	17168.7	0.0727488	-3.86172	0.000112589	0.00294218	-4.27204	9438.86	0.0771163	-27.1658	1.64758e-162	7.04547e-160	14.2011	13.9202	11.8059	13.9062	13.8629	13.853	13.6816	13.7591	13.6456	12.4557	12.466	12.5846	19615
103220050	XM_007970208	NAT8	N-acetyltransferase 8 (putative)	protein_coding	XP_007968399.1	.	4.23088	3.81997	3.29231	4.65315	4.32169	5.21684	0.963675	0.336198	1.57374	9.93985	8.85129	7.79502	10.918	9.98116	11.9943	2.01448	0.7176	3.30063	1.2203	228.555	0.196681	1.46042	0.144175	0.418539	-4.58062	151.026	0.341248	-6.43387	1.24396e-10	5.71681e-10	7.68508	7.97334	5.75636	7.54162	7.44045	7.3127	7.60535	7.51248	7.67172	6.59493	6.21181	6.86092	237
103220059	XM_007970226,XM_007970227,XM_007970228,XM_038007113	CCT7	chaperonin containing TCP1 subunit 7, transcript variant X2	protein_coding	XP_007968417.2;XP_007968418.2;XP_007968419.1;XP_037863041.1	.	63.0253	65.6148	59.4778	60.2985	66.9093	67.1249	117.181	123.226	113.654	148.069	152.037	140.822	141.482	154.53	154.33	244.957	263.02	238.368	1.02362	6813.77	0.0727676	0.462786	0.643518	0.848426	2.01139	10242.6	0.0534142	18.875	1.83105e-79	1.16866e-77	12.7172	12.751	13.7401	12.8693	12.8766	12.7819	12.8597	12.8702	12.8707	13.5054	13.496	13.4732	6995
103220074	XM_007970283,XM_007970285,XM_007970286,XM_007970287	PAIP2B	poly(A) binding protein interacting protein 2B, transcript variant X1	protein_coding	XP_007968474.2;XP_007968476.2;XP_007968477.2;XP_007968478.2	.	26.7937	29.3392	24.7147	22.2949	23.9306	21.9409	6.40991	4.10418	5.67546	62.9479	67.982	58.5156	52.3119	55.2689	50.4454	13.3993	8.7602	11.9032	-1.21323	3089.64	0.0889538	-3.13477	0.0017199	0.0249291	-3.93517	1727.69	0.122727	-16.1042	2.38235e-58	8.67022e-57	11.7258	11.4472	9.45139	11.4221	11.4815	11.3053	11.2361	11.2639	11.1912	10.2467	9.9351	10.1555	3474
103220094	XM_007970319	PCYOX1	prenylcysteine oxidase 1	protein_coding	XP_007968510.2	.	57.8604	65.35	55.6101	50.4237	57.2143	56.4127	25.2264	23.3357	24.616	135.935	151.423	131.665	118.312	132.139	129.701	52.7335	49.8092	51.6274	-1.11564	11349.8	0.0793908	-1.98854	0.0467525	0.226718	-2.10143	7813.7	0.0638825	-16.7709	3.98181e-63	1.69005e-61	13.5471	13.3893	12.2989	13.3484	13.4349	13.2713	13.2079	13.2855	13.279	12.6617	12.5879	12.6339	11992
103220106	XM_007970348,XM_007970349,XM_038007045,XM_038007046,XM_038007047	ANXA4	annexin A4, transcript variant X3	protein_coding	XP_007968539.1;XP_007968540.1;XP_037862973.1;XP_037862974.1;XP_037862975.1	.	231.905	250.652	212.118	211.457	249.674	267.411	123.237	100.486	94.9742	544.829	580.788	502.219	496.155	576.635	614.817	257.616	214.484	199.191	1.02629	31017.5	0.0884088	0.423459	0.67196	0.860287	-2.142	22743.9	0.0905845	-12.1319	7.15904e-34	1.11526e-32	14.9019	14.9394	13.8215	14.7761	14.818	14.6537	14.6751	14.7926	14.8611	14.2509	14.0747	14.04	31692
103220131	XR_492250	LOC103220131	uncharacterized LOC103220131	lncRNA	.	.	0.09552	0.019261	0.08253	0.067021	0.07709	0.08404	0.174157	0.155863	0.164142	0.22441	0.04463	0.195402	0.157256	0.178043	0.19322	0.36406	0.332684	0.344257	1.12914	32.2946	0.56535	0.30993	0.756615	NA	2.28382	55.4553	0.355615	3.35039	0.000806984	0.00184785	4.92477	5.09656	6.26947	5.45186	4.93954	5.36931	5.29665	5.33169	5.36584	5.80487	5.73141	5.76085	45
103220170	XM_007970468,XM_007970476,XM_007970483,XM_007970489,XM_037984931,XM_037984932	SLC19A1	solute carrier family 19 member 1, transcript variant X2	protein_coding	XP_007968659.2;XP_007968667.2;XP_007968674.2;XP_007968680.2;XP_037840859.1;XP_037840860.1	.	1.95267	1.60665	1.71881	1.33271	1.81629	2.05011	2.98753	3.53374	3.93457	4.58753	3.72279	4.06953	3.12702	4.19482	4.71349	6.24517	7.54263	8.25203	-1.04058	263.62	0.207028	-0.277197	0.781629	0.913343	2.07689	392.406	0.178451	5.90878	3.44644e-09	1.40897e-08	8.07108	8.01297	9.04934	8.29912	8.11102	8.16698	7.96603	8.20717	8.30494	8.64974	8.76606	8.8654	310
103220174	XM_007970462,XM_038007022,XM_038007023,XM_038007024,XM_038007025,XM_038007026,XR_005243359,XR_005243360,XR_005243361,XR_005243362,XR_005243363,XR_005243364,XR_005243365,XR_005243366	LOC103220174	WD repeat containing planar cell polarity effector, transcript variant X10	protein_coding	XP_007968653.1;XP_037862950.1;XP_037862951.1;XP_037862952.1;XP_037862953.1;XP_037862954.1	.	6.15807	7.36573	7.56558	7.87083	8.63071	10.4347	4.13962	3.92557	3.80356	14.4675	17.0672	17.9126	18.4678	19.9331	23.9909	8.6535	8.37897	7.97726	1.06978	1925.78	0.0945254	1.02945	0.303268	0.609651	-2.05876	1459.31	0.0901098	-11.5612	6.48058e-31	8.93234e-30	10.8619	10.9589	9.89816	10.6776	10.7478	10.7631	10.7339	10.7901	10.8561	10.1609	10.196	10.2076	1765
103220186	XM_007970493	CCT4	chaperonin containing TCP1 subunit 4	protein_coding	XP_007968684.2	.	145.708	162.105	135.516	157.927	163.316	170.725	404.365	467.536	435.262	342.32	375.615	320.855	370.553	377.186	392.521	845.289	997.936	912.881	1.08471	18547	0.0781707	1.50074	0.133422	0.401768	2.83162	36489.3	0.0604375	24.8459	2.86334e-136	6.27915e-134	14.119	14.2364	15.7189	14.3525	14.4175	14.2572	14.4042	14.3987	14.4414	15.2915	15.4169	15.3522	18104
103220198	XM_007970510,XM_007970512,XM_038007001,XM_038007002	CUNH2orf74	chromosome unknown C2orf74 homolog, transcript variant X2	protein_coding	XP_007968701.1;XP_007968703.1;XP_037862929.1;XP_037862930.1	.	1.79074	2.58033	2.51815	2.70596	2.64438	2.4857	4.89385	6.15581	5.1663	4.20709	5.97891	5.96209	6.34915	6.10734	5.71499	10.2302	13.1393	10.8354	1.14958	184.558	0.215792	0.931969	0.351352	0.651678	2.24891	316.35	0.163971	7.1307	9.98629e-13	5.37663e-12	7.42419	7.62471	8.77464	7.52209	7.73187	7.73812	7.78385	7.79665	7.73236	8.32778	8.51876	8.40683	139
103220199	XM_038006995,XM_038006996,XM_038006997,XM_038006998,XR_005243348,XR_005243349	KIAA1841	KIAA1841 ortholog, transcript variant X4	protein_coding	XP_037862923.1;XP_037862924.1;XP_037862925.1;XP_037862926.1	.	3.85737	4.43884	3.92005	3.99649	4.52492	4.37112	13.6122	18.9881	14.5008	9.06234	10.2853	9.28129	9.37721	10.4505	10.0498	28.4551	40.5294	30.4128	1.06805	1028.99	0.109512	0.867314	0.38577	0.677849	3.92851	2585.13	0.104481	18.8932	1.29739e-79	8.40602e-78	9.95858	10.0539	12.0089	10.2266	10.3432	10.2181	10.2839	10.3523	10.3213	11.4196	11.7124	11.4644	955
103220217	XR_005243343,XR_005243344,XR_005243345,XR_005243346	LOC103220217	uncharacterized LOC103220217, transcript variant X3	lncRNA	.	.	0.2459	0.382047	0.708401	0.311044	0.351219	0.338682	0.121311	0.095245	0.042877	0.577706	0.885245	1.67724	0.729821	0.811159	0.77868	0.253589	0.203296	0.089926	-1.34981	145.064	0.316458	-1.3675	0.17147	0.457006	-3.22887	79.742	0.351612	-4.80936	1.51414e-06	4.80775e-06	7.3819	6.94647	5.23876	6.57575	6.81743	7.30934	6.65069	6.80768	6.73512	6.17945	6.14813	5.83329	99
103220229	XM_007970557,XM_038006968,XM_038006969,XM_038006970,XM_038006971,XM_038006972	CCDC85A	coiled-coil domain containing 85A, transcript variant X2	protein_coding	XP_007968748.2;XP_037862896.1;XP_037862897.1;XP_037862898.1;XP_037862899.1;XP_037862900.1	.	0.113168	0.204429	0.143715	0.168284	0.23995	0.103538	0.067971	0.027378	0.047286	0.265872	0.473685	0.340266	0.394854	0.554177	0.23805	0.142087	0.058437	0.099173	1.12168	40.8234	0.458461	0.361339	0.717846	NA	-3.31493	27.7262	0.569189	-3.03762	0.00238456	0.00506305	5.26547	5.43235	3.68356	4.87082	5.10159	4.95404	5.04105	5.20568	4.82458	4.71286	4.51131	4.61788	30
103220232	XM_007970559,XM_007970561	EFEMP1	EGF containing fibulin extracellular matrix protein 1, transcript variant X2	protein_coding	XP_007968750.1;XP_007968752.1	.	27.6625	32.3554	28.8435	25.5114	26.2095	27.0583	5.53293	3.41979	4.73891	64.9892	74.971	68.2911	59.8589	60.5323	62.2111	11.5661	7.29941	9.939	-1.15363	3853.47	0.0812034	-2.53901	0.0111166	0.0949095	-5.38365	2093.69	0.123146	-19.7212	1.41813e-86	1.11271e-84	12.0113	11.8052	9.35734	11.6245	11.7458	11.6215	11.5316	11.5196	11.5566	10.3204	9.99884	10.2074	3981
103220238	XR_492305	LOC103220238	uncharacterized LOC103220238	lncRNA	.	.	0.128533	0.528732	0.202336	0.67451	0.605361	0.300272	0.101924	0.082476	0.332146	0.30197	1.22513	0.47906	1.58265	1.39811	0.690369	0.213063	0.17604	0.696614	1.78512	21.6559	0.655488	1.27542	0.202161	NA	-2.72025	18.7332	0.700468	-2.0611	0.0392933	0.0663682	3.95509	4.79712	3.32886	3.89935	4.21773	3.95051	4.32171	4.26058	4.03449	3.86916	3.84914	4.09172	8
103220258	XM_038006937	CUNH2orf73	chromosome unknown C2orf73 homolog	protein_coding	XP_037862865.1	.	0.660194	0.773339	0.957208	0.366594	0.792308	0.528911	0.180384	0.240567	0.147241	1.55103	1.79191	2.26633	0.860162	1.82988	1.21604	0.377077	0.513479	0.308811	-1.44823	136.225	0.287434	-1.85882	0.0630528	0.268863	-2.76826	74.7341	0.364494	-4.03019	5.57317e-05	0.000148372	7.33317	6.79699	5.31093	6.78732	6.88197	7.03408	6.39391	6.87892	6.60038	6.05433	6.18547	5.96739	138
103220259	XM_007970636,XM_038006934,XM_038006935,XM_038006936	ACYP2	acylphosphatase 2, transcript variant X3	protein_coding	XP_007968827.1;XP_037862862.1;XP_037862863.1;XP_037862864.1	.	6.206	6.40355	4.49003	5.3731	6.52236	5.39848	2.04932	2.10974	2.92965	14.5801	14.8377	10.6308	12.6072	15.0637	12.4119	4.28392	4.50315	6.14441	1.05384	324.145	0.174324	0.434001	0.664288	0.856794	-2.45016	231.173	0.200585	-6.44552	1.15205e-10	5.31726e-10	8.30156	8.37841	7.06557	8.15654	8.21535	7.96156	8.11385	8.24347	8.1272	7.43452	7.41371	7.64648	334
103220323	XM_007970713	EPCAM	epithelial cell adhesion molecule	protein_coding	XP_007968904.1	.	186.12	209.815	175.399	179.893	189.15	187.556	80.2055	73.1684	80.551	437.262	486.165	415.283	422.093	436.851	431.219	167.662	156.175	168.941	-1.04999	17804.1	0.0771307	-0.912464	0.361525	0.659063	-2.23152	12410.9	0.059394	-19.4973	1.1563e-84	8.48862e-83	14.1547	14.0843	12.9071	13.9735	14.0582	13.8787	13.9264	13.9354	13.9341	13.2781	13.1936	13.2731	18394
103220368	XM_007970766,XM_038006248,XM_038006249	SLC3A1	solute carrier family 3 member 1, transcript variant X1	protein_coding	XP_007968957.1;XP_037862176.1;XP_037862177.1	.	19.799	21.5108	19.2674	17.6756	20.384	23.4108	8.10592	5.61511	7.15552	46.515	49.8428	45.6183	41.4734	47.0779	53.8248	16.9447	11.9852	15.0074	-1.00585	3311.86	0.0991953	-0.084793	0.932426	0.977541	-2.78557	2214.66	0.118463	-12.4763	1.00603e-35	1.7021e-34	11.6976	11.6892	10.1924	11.4889	11.5535	11.4262	11.3769	11.4774	11.6024	10.7546	10.4764	10.6512	3339
103220408	XM_007970831,XM_038006847	PKDCC	protein kinase domain containing, cytoplasmic, transcript variant X1	protein_coding	XP_007969022.1;XP_037862775.1	.	6.83751	7.11086	7.27722	7.24994	7.36641	8.41573	2.5654	2.23794	2.89772	16.0637	16.4766	17.2299	17.011	17.0131	19.349	5.36273	4.7768	6.07743	1.06236	1038.9	0.107038	0.815347	0.414873	0.697781	-2.79815	716.754	0.126753	-11.7115	1.11266e-31	1.58998e-30	9.97666	10.0637	8.55973	9.7782	9.78908	9.79448	9.81637	9.79375	9.92089	9.01706	8.91269	9.09959	1004
103220410	XM_038007667	LOC103220410	uncharacterized LOC103220410	protein_coding	XP_037863595.1	.	0.189381	0.729304	0.407595	0.336424	0.835606	0.57661	0.170109	0.187628	0.114505	0.444924	1.68988	0.96504	0.789371	1.92988	1.32571	0.355598	0.400483	0.240153	1.27857	36.7705	0.536625	0.660677	0.50882	NA	-3.34089	26.4877	0.567648	-3.06568	0.00217172	0.00464516	5.01169	5.3674	3.61101	4.53007	5.02915	4.74364	4.6815	5.08488	4.89768	4.50909	4.52755	4.4255	15
103220445	XM_007970878,XM_007970882,XM_038006820,XM_038006822,XM_038006823,XM_038006824,XM_038006825,XM_038006826,XM_038006827,XM_038006828,XM_038006829,XM_038006830	ARHGEF33	Rho guanine nucleotide exchange factor 33, transcript variant X3	protein_coding	XP_007969069.1;XP_007969073.1;XP_037862748.1;XP_037862750.1;XP_037862751.1;XP_037862752.1;XP_037862753.1;XP_037862754.1;XP_037862755.1;XP_037862756.1;XP_037862757.1;XP_037862758.1	.	0.119965	0.286472	0.29525	0.132305	0.180899	0.292031	0.081995	0.122717	0.031144	0.28184	0.663784	0.699046	0.310434	0.417796	0.67142	0.171402	0.261935	0.065319	-1.2086	74.9911	0.395941	-0.690356	0.48997	0.752931	-2.46321	47.1253	0.477304	-2.72476	0.00643476	0.0127142	6.35972	6.08447	4.76819	5.6308	6.10126	6.13293	5.66517	5.80371	6.08848	5.47278	5.60009	5.1988	44
103220447	XM_007970887,XM_007970888	GEMIN6	gem nuclear organelle associated protein 6, transcript variant X2	protein_coding	XP_007969078.1;XP_007969079.1	.	5.95596	7.52145	6.98103	6.95538	6.80267	6.37901	12.7526	12.1379	13.2252	13.9927	17.428	16.5286	16.3198	15.7111	14.6663	26.6583	25.9078	27.7373	-1.03827	472.024	0.143892	-0.376583	0.706483	0.878351	2.01679	689.278	0.114213	8.86121	7.91494e-19	6.12325e-18	8.90942	8.85551	9.84788	8.93673	9.09792	9.0266	9.04406	8.9937	8.94979	9.60173	9.54293	9.62397	434
103220452	XM_007970893	GALM	galactose mutarotase	protein_coding	XP_007969084.2	.	6.15538	6.4789	6.11382	5.58767	6.0767	6.44399	1.73732	1.50903	1.92206	14.4612	15.0123	14.4753	13.1107	14.0344	14.8157	3.63171	3.22096	4.03117	-1.05997	924.791	0.107792	-0.779535	0.435665	0.713946	-3.27727	578.194	0.132801	-12.8952	4.78795e-38	8.89227e-37	9.89435	9.81039	8.07838	9.64477	9.66598	9.59873	9.54364	9.58212	9.63983	8.66503	8.56053	8.72711	967
103220462	XM_007970913,XM_007970914,XM_038006806	CYP1B1	cytochrome P450 family 1 subfamily B member 1, transcript variant X1	protein_coding	XP_007969104.1;XP_007969105.1;XP_037862734.1	83372	0.987632	1.08759	1.00956	0.92203	1.10246	1.30834	0.496307	0.358131	0.468673	2.3203	2.52006	2.39029	2.16342	2.5462	3.00806	1.03749	0.764417	0.982956	1.06322	294.134	0.174722	0.506181	0.61273	0.832256	-2.29311	214.836	0.208022	-5.75565	8.63083e-09	3.40162e-08	8.15545	8.24385	7.0276	7.97023	8.03331	7.94882	7.93515	8.01377	8.15262	7.51459	7.29595	7.47345	282
103220468	XR_005243302,XR_005243303	LOC103220468	uncharacterized LOC103220468, transcript variant X1	lncRNA	.	.	0.083245	0.11941	0.259104	0.128598	0.11708	0.288667	0.754279	0.795145	0.752585	0.195572	0.276686	0.613466	0.301736	0.270402	0.663689	1.57675	1.6972	1.57841	1.14724	37.1994	0.543643	0.364518	0.715472	NA	4.47875	107.428	0.328791	6.57895	4.73784e-11	2.25426e-10	5.11758	5.3104	7.45677	5.4863	5.60899	5.96696	5.64486	5.58737	6.03084	6.72513	6.79072	6.71842	19
103220469	XM_007970917,XM_007970920,XM_007970922,XM_007970925	LOC103220469	regulator of microtubule dynamics protein 2, transcript variant X1	protein_coding	XP_007969108.1;XP_007969111.1;XP_007969113.1;XP_007969116.1	.	1.10999	1.53551	1.20172	1.18918	1.00097	1.86791	0.670896	0.471269	0.574145	2.60777	3.55794	2.84524	2.79024	2.31178	4.2946	1.40245	1.0059	1.20416	1.03088	138.273	0.276969	0.158433	0.874116	0.954071	-2.17938	101.087	0.309731	-3.62868	0.00028487	0.00069244	7.08902	7.1334	5.99084	6.82137	7.01561	6.82606	6.8499	6.69707	7.14887	6.51234	6.33888	6.42799	124
103220471	XR_492458	LOC103220471	uncharacterized LOC103220471	lncRNA	.	.	0.055872	0.063108	0.085496	0.13305	0.092731	0.047593	1.29056	1.40364	1.18955	0.131264	0.146228	0.202424	0.312182	0.214166	0.109423	2.6978	2.99601	2.49487	1.2647	23.7692	0.585825	0.578311	0.563054	NA	15.1023	210.024	0.268579	14.583	3.60295e-48	9.54001e-47	4.39207	4.73021	8.62161	5.55437	5.57863	5.69089	5.88756	5.69883	5.47413	7.65648	7.72255	7.56991	18
103220522	XM_007970987,XM_007970988,XM_007970989,XM_038006773,XM_038006774,XM_038006775,XM_038006776,XM_038006777,XM_038006778,XM_038006780	LTBP1	latent transforming growth factor beta binding protein 1, transcript variant X3	protein_coding	XP_007969178.2;XP_007969179.2;XP_007969180.2;XP_037862701.1;XP_037862702.1;XP_037862703.1;XP_037862704.1;XP_037862705.1;XP_037862706.1;XP_037862708.1	.	0.44126	0.42285	0.381781	0.503365	0.49896	0.712251	0.229697	0.262426	0.140414	1.03668	0.979789	0.903923	1.18108	1.15237	1.63757	0.48016	0.560137	0.294492	1.25857	163.877	0.222206	1.49313	0.135404	0.405707	-2.38234	128.01	0.273775	-4.57449	4.77383e-06	1.43863e-05	7.18073	7.51311	6.24308	7.12744	7.07649	6.99217	7.20843	7.15546	7.34431	6.71701	6.78806	6.45197	159
103220549	XR_492519	LOC103220549	uncharacterized LOC103220549	lncRNA	.	.	0.047485	0.062654	0.190008	0.269699	0.132958	0.119809	1.56406	1.43723	1.25462	0.111558	0.145177	0.449871	0.632812	0.307074	0.275459	3.26953	3.06771	2.63134	1.71239	14.4879	0.767129	1.01158	0.311739	NA	8.32489	83.6986	0.361505	8.45751	2.73147e-17	1.93866e-16	3.42191	4.19047	7.223	4.74802	4.76491	5.0235	5.17379	4.91652	4.89548	6.31728	6.23302	6.13254	6
103220564	XM_038006228	PCARE	photoreceptor cilium actin regulator	protein_coding	XP_037862156.1	.	0.263659	0.268685	0.295154	0.303855	0.215631	0.365543	0.109399	0.173476	0.120493	0.619429	0.622572	0.69882	0.712954	0.49801	0.840436	0.228689	0.370277	0.252712	1.04967	85.9036	0.309502	0.22596	0.821232	0.931525	-2.05008	64.5839	0.363018	-2.85297	0.0043312	0.00880604	6.38951	6.45895	5.40458	6.19196	6.18361	6.22983	6.2655	6.04262	6.37	5.7604	5.9683	5.79281	83
103220573	XM_007971076,XM_038006735,XM_038006736,XM_038006737	PLB1	phospholipase B1, transcript variant X4	protein_coding	XP_007969267.2;XP_037862663.1;XP_037862664.1;XP_037862665.1	.	0.338139	0.267251	0.268718	0.343348	0.263941	0.435015	0.784353	0.760377	0.583379	0.794408	0.61925	0.636229	0.805618	0.609584	1.00016	1.63962	1.62299	1.22353	1.16309	80.2223	0.323265	0.674246	0.500155	0.759935	2.16545	134.785	0.261542	4.26189	2.02706e-05	5.69341e-05	6.2127	6.43092	7.52689	6.60453	6.44055	6.44695	6.59929	6.42462	6.7302	7.21075	7.18337	6.98518	89
103220592	XM_007971121,XM_038006719	FNDC4	fibronectin type III domain containing 4, transcript variant X2	protein_coding	XP_007969312.1;XP_037862647.1	.	21.3251	18.9371	17.9025	17.1381	17.0736	17.5149	7.04683	6.4045	7.75923	50.1002	43.8792	42.3867	40.2121	39.4324	40.2694	14.7308	13.6701	16.2735	-1.15196	1938.91	0.0995645	-2.04978	0.0403857	0.210009	-2.28534	1278.12	0.0968743	-12.3088	8.12309e-35	1.32203e-33	11.0194	10.8155	9.60354	10.9036	10.7701	10.7043	10.6893	10.6506	10.6791	9.99519	9.91273	10.061	2352
103220607	XM_007971162,XM_038006692	CAD	carbamoyl-phosphate synthetase 2, aspartate transcarbamylase, and dihydroorotase, transcript variant X1	protein_coding	XP_007969353.1;XP_037862620.1	.	6.31293	5.64839	7.57178	6.67502	7.44437	7.92505	14.0114	16.6033	14.3479	14.8313	13.0879	17.9273	15.662	17.1932	18.2208	29.2896	35.439	30.092	1.10219	2733.63	0.109076	1.28698	0.1981	0.493419	2.17458	4489.94	0.0802161	13.9715	2.32693e-44	5.39325e-43	11.345	11.4849	12.5867	11.5133	11.4005	11.6267	11.5447	11.6016	11.6601	12.2429	12.3888	12.2554	2602
103220619	XM_007971187,XM_007971188,XM_038006681,XM_038006682	MAPRE3	microtubule associated protein RP/EB family member 3, transcript variant X1	protein_coding	XP_007969378.1;XP_007969379.1;XP_037862609.1;XP_037862610.1	.	7.62628	6.70821	7.82586	7.28506	8.16536	6.74981	13.616	15.499	15.0612	17.9168	15.5436	18.5289	17.0934	18.8583	15.5188	28.4629	33.082	31.5881	-1.02735	867.759	0.122934	-0.3167	0.751471	0.89986	2.06171	1292.86	0.100054	10.4328	1.75684e-25	1.90436e-24	9.78067	9.74136	10.7658	9.94205	9.81463	9.92748	9.88309	9.94707	9.79973	10.437	10.5265	10.5549	936
103220625	XM_007971196,XM_038006680	CENPA	centromere protein A, transcript variant X1	protein_coding	XP_007969387.1;XP_037862608.1	.	8.74732	8.92018	9.22417	9.18696	8.2431	9.11074	18.5808	16.8945	19.5864	20.5506	20.669	21.8396	21.5559	19.0379	20.9469	38.8415	36.0605	41.0789	-1.03323	1077.77	0.10632	-0.443583	0.657344	0.855556	2.20603	1676.66	0.0935229	12.2051	2.91976e-34	4.63718e-33	10.0972	10.0501	11.172	10.2257	10.2186	10.2303	10.2527	10.1311	10.2188	10.9148	10.811	10.9536	1104
103220633	XM_007971214,XM_007971215,XM_007971218,XM_038006673,XM_038006674	OTOF	otoferlin, transcript variant X2	protein_coding	XP_007969405.2;XP_007969406.2;XP_007969409.2;XP_037862601.1;XP_037862602.1	.	0.564634	0.454673	0.571253	0.493629	0.499653	0.443003	0.136326	0.167766	0.188713	1.32652	1.05353	1.35253	1.15823	1.15397	1.01853	0.284978	0.35809	0.39579	-1.13211	196.841	0.206717	-0.86599	0.386496	0.678485	-2.70774	124.686	0.250787	-5.7303	1.00252e-08	3.92946e-08	7.70793	7.52825	6.07107	7.48697	7.29509	7.45768	7.36187	7.35015	7.26164	6.589	6.69204	6.74974	230
103220634	XM_038006675,XM_038006676	DRC1	dynein regulatory complex subunit 1, transcript variant X2	protein_coding	XP_037862603.1;XP_037862604.1	.	15.7766	16.4081	17.1386	11.8896	15.0777	13.3998	2.53767	1.41475	2.34855	37.0649	38.0193	40.5782	27.8972	34.8227	30.808	5.30478	3.01973	4.92564	-1.25115	2135.76	0.0955113	-3.38442	0.000713281	0.0127963	-5.97861	1092.77	0.155284	-16.6134	5.56978e-62	2.29017e-60	11.2132	10.8897	8.29052	10.8094	10.8189	10.8426	10.5313	10.7095	10.6103	9.34936	8.99483	9.29354	2354
103220646	XM_007971255	KIF3C	kinesin family member 3C	protein_coding	XP_007969446.1	.	6.93913	5.30394	6.19617	7.84002	7.13103	7.58112	13.9305	16.2793	16.6622	16.3025	12.2898	14.6703	18.3955	16.4695	17.4301	29.1205	34.7475	34.9459	1.19483	1577.64	0.117703	2.18182	0.0291226	0.173171	2.21239	2721.9	0.0861433	13.2988	2.35162e-40	4.74345e-39	10.4895	10.7462	11.8723	10.8299	10.61	10.7087	10.9137	10.8057	10.8597	11.4548	11.5775	11.6015	1672
103220708	XM_038006616	GDF7	growth differentiation factor 7	protein_coding	XP_037862544.1	.	0.672838	0.673795	0.667539	0.500833	0.504653	0.543464	0.205517	0.262292	0.215422	1.58074	1.56126	1.5805	1.17514	1.16552	1.2495	0.429615	0.559851	0.451808	-1.32837	319.377	0.158054	-2.59185	0.00954604	0.085925	-2.1268	199.017	0.198346	-5.48882	4.04636e-08	1.50692e-07	8.50944	8.09981	6.99229	8.24019	8.21644	8.19527	7.98566	7.96006	8.02423	7.39306	7.54052	7.41454	377
103220750	XM_007971390,XM_038006600	KCNS3	potassium voltage-gated channel modifier subfamily S member 3, transcript variant X1	protein_coding	XP_007969581.1;XP_037862528.1	.	38.5551	45.407	37.7123	36.443	39.126	37.2807	16.8078	15.4627	16.6999	90.5796	105.213	89.2892	85.5085	90.3634	85.7138	35.1352	33.0045	35.0249	-1.10265	5096.07	0.0849057	-1.66032	0.0968502	0.339113	-2.16172	3498.13	0.0689696	-16.1257	1.68411e-58	6.16845e-57	12.3838	12.2431	11.1116	12.1647	12.2893	12.1037	12.0979	12.1256	12.0882	11.484	11.4068	11.4698	5245
103220753	XM_007971396,XM_007971397,XM_007971400,XM_007971401,XM_007971402,XM_007971406,XM_007971408,XM_007971409,XM_007971410,XM_038006596,XM_038006597,XM_038006598,XM_038006599	GEN1	GEN1 Holliday junction 5' flap endonuclease, transcript variant X13	protein_coding	XP_007969587.2;XP_007969588.2;XP_007969591.2;XP_007969592.2;XP_007969593.2;XP_007969597.2;XP_007969599.2;XP_007969600.2;XP_007969601.2;XP_037862524.1;XP_037862525.1;XP_037862526.1;XP_037862527.1	.	4.10246	4.58325	4.50139	5.3537	4.84686	4.70403	10.1523	11.9548	9.58207	9.63813	10.6199	10.6577	12.5617	11.1941	10.8153	21.2225	25.517	20.0966	1.16933	2093.31	0.0867897	2.60033	0.00931328	0.0846454	2.02478	3367.77	0.073666	13.8159	2.04287e-43	4.60385e-42	10.9143	11.14	12.1385	11.0644	11.1361	11.0983	11.2616	11.2327	11.2054	11.879	11.9124	11.795	1860
103220758	XM_007971417	RAD51AP2	RAD51 associated protein 2	protein_coding	XP_007969608.2	.	0.155107	0.213238	0.237943	0.252473	0.182635	0.244045	0.604268	0.81834	0.569671	0.3644	0.494096	0.563364	0.592393	0.421804	0.561096	1.26317	1.74671	1.19478	1.09903	46.013	0.402904	0.338137	0.73526	NA	3.0888	97.1475	0.297656	5.46619	4.59799e-08	1.70162e-07	5.45465	5.5901	7.19739	5.77134	5.90349	5.94429	5.99067	5.81335	5.95927	6.57154	6.79326	6.52546	35
103220773	XM_007971422	MYCN	MYCN proto-oncogene, bHLH transcription factor	protein_coding	XP_007969613.2	.	0.069963	0.024313	0.086875	0.033382	0.083054	0.179463	0.171251	0.24522	0.264723	0.164367	0.056335	0.20569	0.078327	0.191817	0.412613	0.357984	0.523412	0.555208	1.61766	12.9627	0.832544	0.833475	0.404577	NA	2.36937	26.6443	0.591563	2.10375	0.0354004	0.0604617	3.31252	3.99913	5.2285	4.14585	3.98323	4.18251	4.03312	4.17891	4.40767	4.41996	4.56502	4.60781	12
103220782	XM_007971430,XM_038006208,XM_038006209	LRATD1	LRAT domain containing 1, transcript variant X3	protein_coding	XP_007969621.1;XP_037862136.1;XP_037862137.1	.	0.918498	0.628145	1.18342	1.19489	1.19275	0.863922	2.54646	3.72221	3.55616	2.15788	1.45548	2.80192	2.80364	2.75471	1.98628	5.32315	7.9449	7.45839	1.16114	272.021	0.227461	0.9476	0.343333	0.64477	3.38244	631.368	0.162154	10.842	2.17763e-27	2.53563e-26	7.9766	8.19062	9.92855	8.31994	8.07279	8.48273	8.52385	8.4649	8.25149	9.24418	9.579	9.52282	258
103220790	XM_007971431,XM_038006588,XM_038006589	TRIB2	tribbles pseudokinase 2, transcript variant X3	protein_coding	XP_007969622.1;XP_037862516.1;XP_037862517.1	.	8.4826	9.20045	9.89312	7.15775	8.11535	7.86974	1.233	0.948833	0.802731	19.9287	21.3184	23.4234	16.7947	18.7428	18.0937	2.57748	2.02524	1.68358	-1.21567	2014.18	0.0891425	-3.16071	0.00157384	0.02342	-7.10698	1023.28	0.13147	-21.52	1.01228e-102	1.14669e-100	11.1101	10.8281	7.98057	10.6792	10.7053	10.7429	10.4932	10.5799	10.5197	9.15657	8.9904	8.89939	2155
103220835	XM_007971506	CYS1	cystin 1	protein_coding	XP_007969697.2	.	18.2752	16.4992	18.5293	12.7517	15.1505	13.0278	1.79117	1.45925	1.82247	42.9349	38.2304	43.8708	29.9202	34.9908	29.9529	3.74429	3.11472	3.8223	-1.33355	2361.9	0.0965217	-4.30231	1.69023e-05	0.00058999	-7.54511	1131.04	0.115477	-25.2478	1.19726e-140	3.01165e-138	11.3986	10.9831	8.04794	11.0147	10.8907	10.9844	10.6599	10.7822	10.6489	9.18978	9.0668	9.19505	2863
103220841	XM_007971513,XM_007971515,XM_038006558,XM_038006559,XM_038006560,XM_038006561	TAF1B	TATA-box binding protein associated factor, RNA polymerase I subunit B, transcript variant X1	protein_coding	XP_007969704.2;XP_007969706.1;XP_037862486.1;XP_037862487.1;XP_037862488.1;XP_037862489.1	.	7.87838	8.7183	8.9566	9.74058	10.489	10.4348	23.7404	22.5442	23.7158	18.5091	20.2012	21.206	22.8549	24.2249	23.9911	49.6272	48.1197	49.7394	1.17403	1156.45	0.100687	2.29889	0.0215113	0.144469	2.4174	2105.91	0.0745818	17.0747	2.29158e-65	1.02077e-63	10.0552	10.2865	11.5408	10.2368	10.3199	10.3033	10.4191	10.4142	10.4296	11.2251	11.1763	11.2126	1005
103220903	XM_037996199	LOC103220903	transmembrane protein 74B	protein_coding	XP_037852127.1	.	0.312683	0.240014	0.331542	0.324376	0.311908	0.183383	0.375532	1.45656	3.83292	0.734605	0.556138	0.784975	0.761102	0.720367	0.421624	0.785017	3.10895	8.03884	-1.11003	16.3843	0.653421	-0.230475	0.817723	NA	7.15082	62.3519	0.580639	4.88791	1.01913e-06	3.29782e-06	4.10803	3.95648	6.77334	4.80918	4.70613	4.81808	4.80024	4.78704	4.6484	4.88322	5.59878	6.36516	19
103220922	XR_005243218,XR_005243219	LOC103220922	uncharacterized LOC103220922, transcript variant X1	lncRNA	.	.	0.038295	0.060744	0.085757	0.095361	0.074214	0.016457	0.228767	0.147887	0.04841	0.08997	0.14075	0.203041	0.223753	0.1714	0.037836	0.478218	0.315659	0.10153	1.01778	24.3671	0.654319	0.0388683	0.968995	NA	2.44905	41.7571	0.594659	2.17304	0.029777	0.0517197	4.59463	4.61899	5.88973	4.71522	4.88203	5.02035	5.06393	4.95756	4.57931	5.60672	5.33056	4.83841	14
103220978	XM_007971660,XM_007971662,XM_007971663,XM_007971664,XM_007971665,XM_007971666	SH3YL1	SH3 and SYLF domain containing 1, transcript variant X1	protein_coding	XP_007969851.1;XP_007969853.1;XP_007969854.1;XP_007969855.1;XP_007969856.1;XP_007969857.1	.	3.40496	3.50902	3.14397	3.65375	3.8932	3.35066	1.29565	1.18414	1.05844	7.99946	8.13077	7.44381	8.57302	8.99155	7.70366	2.70845	2.52751	2.21988	1.08078	593.897	0.135535	0.826899	0.408294	0.693494	-2.73236	415.797	0.153536	-9.44499	3.55426e-21	3.08921e-20	9.15689	9.26906	7.79984	9.00216	8.95974	8.95486	9.06812	9.12924	8.92247	8.31632	8.25842	8.19611	595
103221016	XM_038006717	IFT172	intraflagellar transport 172	protein_coding	XP_037862645.1	.	9.3371	11.1251	8.91614	7.46542	8.92601	9.42631	3.51932	3.54355	3.20134	21.9362	25.7781	21.1102	17.5166	20.6151	21.6725	7.35683	7.56356	6.71421	-1.16507	2782.76	0.104502	-2.10921	0.0349261	0.1922	-2.35612	1807.14	0.0948442	-13.0362	7.61273e-39	1.45982e-37	11.5482	11.328	10.0729	11.2967	11.4322	11.214	11.0804	11.2037	11.2592	10.5006	10.4943	10.4203	2948
103221030	XR_005239333	LOC103221030	putative ankyrin repeat domain-containing protein 20A2	transcribed_pseudogene	.	.	1.57716	2.22586	1.85548	1.80787	1.71879	1.81979	0.753477	0.786058	0.62023	3.70531	5.15755	4.39311	4.24191	3.96963	4.18397	1.57508	1.67781	1.30082	-1.08016	277.224	0.182068	-0.610989	0.541207	0.786502	-2.31801	188.298	0.204165	-5.94072	2.83779e-09	1.16768e-08	8.16915	8.05855	6.82696	7.81767	8.07203	7.90998	7.91051	7.84004	7.89006	7.31885	7.33574	7.18938	249
103221043	XR_005237237	LOC103221043	heterogeneous nuclear ribonucleoprotein A3-like	transcribed_pseudogene	.	.	0.107745	0.064648	0.113942	0.061475	0.029466	0.031758	0.11623	0.235238	0.16202	0.253132	0.149797	0.269773	0.144242	0.068052	0.073016	0.242969	0.502106	0.339808	-2.12834	6.22494	1.05657	-1.03138	0.302362	NA	3.88982	9.58101	0.897611	2.18324	0.0290178	0.0505293	3.08201	1.99346	3.92941	3.16186	3.08039	3.15594	3.08709	3.01933	3.019	3.17188	3.34754	3.25571	10
103221046	XM_007971723,XM_037988431,XM_037988432,XM_037988433	TTC21A	tetratricopeptide repeat domain 21A, transcript variant X1	protein_coding	XP_007969914.2;XP_037844359.1;XP_037844360.1;XP_037844361.1	.	4.18829	4.64786	5.40949	3.77358	4.3863	3.86488	1.60627	1.56721	1.26277	9.83979	10.7696	12.8078	8.85417	10.1304	8.88592	3.35777	3.34515	2.64841	-1.21445	1000.52	0.122197	-2.29389	0.0217969	0.145424	-2.51612	622.97	0.131712	-10.1069	5.14921e-24	5.24894e-23	10.1002	9.81924	8.46941	9.73887	9.81682	9.94033	9.63102	9.74346	9.62505	9.00679	8.95613	8.82962	991
103221052	XM_007971735,XM_037988442,XM_037988443	SCN5A	sodium voltage-gated channel alpha subunit 5, transcript variant X3	protein_coding	XP_007969926.2;XP_037844370.1;XP_037844371.1	.	0.167544	0.116044	0.174832	0.151422	0.108868	0.147765	0.306332	0.398306	0.361468	0.393621	0.268887	0.41394	0.35529	0.251436	0.339734	0.64036	0.850167	0.758113	-1.15584	69.38	0.342586	-0.609883	0.541939	0.78656	2.77804	119.87	0.263464	5.59494	2.20696e-08	8.41134e-08	6.21769	6.00757	7.46159	6.48646	6.26258	6.48669	6.41013	6.21514	6.37855	6.91105	7.10223	7.03404	84
103221066	XM_007971759	DLEC1	DLEC1 cilia and flagella associated protein	protein_coding	XP_007969950.2	.	0.126154	0.058829	0.12454	0.034295	0.069467	0.069665	0.01324	0.018456	0.018553	0.29638	0.136314	0.294865	0.080468	0.160439	0.160169	0.027676	0.039394	0.038911	-1.82981	28.3213	0.547191	-1.59303	0.111154	NA	-3.07287	13.0772	0.756513	-2.14086	0.0322857	0.0556476	5.19612	4.3207	2.68341	4.60367	4.28646	4.5692	4.13407	4.32123	4.33439	3.99747	4.04097	4.03496	46
103221070	XM_007971770,XM_037988450,XM_037988451,XR_005237239	VILL	villin like, transcript variant X1	protein_coding	XP_007969961.2;XP_037844378.1;XP_037844379.1	.	1.76977	1.37556	1.75032	1.43413	1.6349	1.99877	0.476758	0.190991	0.35357	4.15783	3.18732	4.14414	3.36499	3.77589	4.59546	0.99662	0.407661	0.741547	1.01742	267.062	0.196004	0.127146	0.898825	0.965719	-4.57008	161.951	0.281574	-7.78558	6.93942e-15	4.27435e-14	8.04913	8.07283	5.86159	7.80991	7.59301	7.78706	7.64695	7.70285	7.8925	6.92723	6.49763	6.75302	292
103221080	XM_037988470	LOC103221080	cyclin-dependent kinases regulatory subunit 1-like	protein_coding	XP_037844398.1	.	0.230845	0.136274	0.176445	0.373971	0.059687	0.21503	1.0523	0.736717	0.406259	0.542337	0.315761	0.41776	0.877472	0.137851	0.494385	2.19973	1.57249	0.852052	1.10815	5.68894	1.11929	0.132369	0.894693	NA	3.52199	13.3165	0.809735	2.2432	0.0248842	0.043967	2.43139	2.58105	4.37392	3.25061	3.18436	3.21796	3.31482	3.14124	3.22791	3.63507	3.49966	3.35178	7
103221104	XM_037984868,XM_037984869,XM_037984870,XM_037984871,XM_037984872,XM_037984873,XM_037984874,XM_037984875	LOC103221104	cystathionine beta-synthase, transcript variant X3	protein_coding	XP_037840796.1;XP_037840797.1;XP_037840798.1;XP_037840799.1;XP_037840800.1;XP_037840801.1;XP_037840802.1;XP_037840803.1	.	8.06578	7.85988	8.31687	8.11813	7.8288	7.72167	3.5723	2.90196	2.68048	18.9494	18.2122	19.6914	19.0481	18.081	17.7533	7.46758	6.19411	5.62181	-1.03969	1135.01	0.102104	-0.549988	0.582327	0.812671	-2.46372	771.941	0.124142	-10.4786	1.08332e-25	1.18555e-24	10.1763	10.1201	8.80019	9.99524	9.94597	9.97577	9.99298	9.91631	9.91599	9.32813	9.17063	9.1209	1195
103221110	XM_007971852,XM_007971853,XM_007971854	LIPH	lipase H, transcript variant X3	protein_coding	XP_007970043.2;XP_007970044.2;XP_007970045.2	.	0.115002	0.172944	0.139299	0.248867	0.267513	0.204088	0.607978	1.40681	0.78639	0.270181	0.40073	0.32981	0.583931	0.617834	0.469228	1.27092	3.00277	1.64931	1.68594	46.7013	0.398913	1.88901	0.0588903	NA	3.85781	140.584	0.284039	6.85744	7.01044e-12	3.55932e-11	5.11868	5.87427	7.80277	5.94717	6.07616	5.96128	6.21891	6.26425	6.14108	6.83556	7.283	7.00946	30
103221124	XM_007971873	EPHB3	EPH receptor B3	protein_coding	XP_007970064.2	.	0.27052	0.411047	0.531676	0.369875	0.208019	0.186218	0.093676	0.125219	0.100257	0.635548	0.952441	1.25882	0.86786	0.480431	0.428143	0.195822	0.267275	0.210271	-1.60727	77.8112	0.373743	-1.83176	0.0669869	0.278249	-2.22712	42.6354	0.446348	-2.58806	0.00965173	0.0185165	6.58393	5.89944	4.7232	5.86674	6.1159	6.27892	6.05092	5.69987	5.64504	5.40935	5.50835	5.42576	66
103221126	XM_007971874,XM_007971875,XR_005237249	CHRD	chordin, transcript variant X3	protein_coding	XP_007970065.2;XP_007970066.2	.	1.38432	0.912341	1.32515	1.01008	1.58937	1.07519	0.146274	0.252367	0.280563	3.25225	2.11399	3.13749	2.37001	3.67073	2.47202	0.305773	0.538666	0.588428	-1.01349	238.324	0.23848	-0.0810545	0.935399	0.979271	-4.93966	140.396	0.290927	-7.92092	2.35759e-15	1.49579e-14	7.90703	7.88645	5.56229	7.70146	7.3133	7.63033	7.39312	7.77389	7.45805	6.35644	6.58044	6.63484	286
103221127	XM_007971878	THPO	thrombopoietin	protein_coding	XP_007970069.2	.	0.261278	0.43032	0.390839	0.171931	0.183881	0.224747	0.039596	0.073465	0.023043	0.613834	0.997097	0.925368	0.403411	0.424682	0.516727	0.082772	0.156808	0.048328	-1.86524	46.1929	0.406994	-2.20977	0.027121	NA	-3.90236	19.9934	0.64623	-3.0397	0.00236812	0.00503127	5.91051	5.01056	3.03077	5.06896	5.33234	5.26408	4.88157	4.89393	4.98081	4.51577	4.63503	4.44482	45
103221140	XM_007971917,XM_007971918,XM_007971919,XM_007971920,XM_007971921,XM_007971922,XM_007971923,XM_007971924,XM_007971925,XM_007971926,XM_037988500	VWA5B2	von Willebrand factor A domain containing 5B2, transcript variant X10	protein_coding	XP_007970108.1;XP_007970109.1;XP_007970110.1;XP_007970111.1;XP_007970112.1;XP_007970113.1;XP_007970114.1;XP_007970115.1;XP_007970116.1;XP_007970117.1;XP_037844428.1	.	0.458724	0.413471	0.529151	0.357266	0.421024	0.438555	0.089	0.258496	0.194702	1.07771	0.958055	1.25284	0.838274	0.972375	1.0083	0.186047	0.551748	0.408351	-1.17922	153.13	0.228464	-1.04102	0.297868	0.605328	-2.10188	102.284	0.333721	-3.2113	0.00132138	0.00292623	7.37338	7.13393	6.04335	7.10385	6.99784	7.17223	6.90549	6.994	7.02937	6.18985	6.7158	6.55583	169
103221148	XM_037985438	COL18A1	collagen type XVIII alpha 1 chain	protein_coding	XP_037841366.1	.	46.0333	38.752	53.5765	45.1563	51.7751	44.882	20.4868	22.6289	22.6965	108.149	89.7926	126.85	105.953	119.577	103.19	42.8259	48.3004	47.6016	1.00097	15068.5	0.104272	0.0133876	0.989319	0.996757	-2.02103	11118.3	0.0675779	-15.0211	5.34497e-51	1.54959e-49	13.8786	13.8799	12.8456	13.7479	13.5687	13.8454	13.7144	13.8023	13.6789	13.0832	13.1511	13.1572	15502
103221157	XM_007971949,XM_007971950,XM_007971951,XM_007971953,XM_007971954,XM_007971955,XM_007971956,XM_037988523,XM_037988524,XM_037988525	MCCC1	methylcrotonoyl-CoA carboxylase 1, transcript variant X5	protein_coding	XP_007970140.2;XP_007970141.2;XP_007970142.2;XP_007970144.2;XP_007970145.2;XP_007970146.2;XP_007970147.2;XP_037844451.1;XP_037844452.1;XP_037844453.1	.	23.4857	24.476	21.8622	19.5131	22.8391	21.4339	10.9114	9.53503	10.1088	55.1763	56.7135	51.7619	45.7847	52.7481	49.2796	22.8094	20.3521	21.2013	-1.10276	3550.12	0.0838477	-1.68306	0.0923633	0.330055	-2.01892	2491.51	0.0872561	-11.6162	3.41102e-31	4.75901e-30	11.8624	11.7214	10.6888	11.7055	11.7219	11.6	11.5504	11.6392	11.5877	11.0937	10.9385	10.9673	3870
103221166	XM_007971972,XM_007971973,XM_007971975,XM_037988514,XM_037988515	KLHL24	kelch like family member 24, transcript variant X1	protein_coding	XP_007970163.1;XP_007970164.1;XP_007970166.1;XP_037844442.1;XP_037844443.1	.	34.8215	42.5976	39.0557	34.9712	38.0782	37.8469	11.301	9.97288	10.4685	81.808	98.7032	92.47	82.055	87.9435	87.0156	23.6238	21.2867	21.9557	-1.07358	8553.02	0.0804947	-1.27242	0.203223	0.499876	-3.27252	5314.32	0.0701702	-24.375	3.14818e-131	6.05052e-129	13.1125	13.0101	11.2806	12.7829	12.9493	12.8493	12.7704	12.8154	12.8178	11.8729	11.7612	11.7985	8180
103221188	XR_005237285,XR_005237286,XR_005237287,XR_005237288,XR_005237289,XR_005237290,XR_005237291	LOC103221188	uncharacterized LOC103221188, transcript variant X7	lncRNA	.	.	0.047441	0.180735	0.142667	0.05966	0.10669	0.093954	0.264301	0.293487	0.424381	0.111456	0.418783	0.337785	0.139985	0.246406	0.216014	0.552497	0.626436	0.89006	-1.58491	15.2634	0.728466	-0.912056	0.361739	NA	3.92858	28.7459	0.535929	3.68334	0.000230201	0.000566885	4.22641	3.56169	5.51837	4.26825	4.6162	4.47133	4.27326	4.39508	4.35907	4.7274	4.75299	4.99294	8
103221196	XM_007972009	CCDC39	coiled-coil domain containing 39	protein_coding	XP_007970200.1	.	2.67386	3.98128	2.64913	2.24351	2.73707	3.26936	1.35344	1.02616	1.12402	6.28184	9.22505	6.2722	5.26408	6.3214	7.51674	2.82925	2.19029	2.35742	-1.15395	677.572	0.169579	-1.21818	0.223155	0.525083	-2.20108	451.679	0.164861	-6.90409	5.05259e-12	2.59144e-11	9.50361	9.2975	8.14082	9.16567	9.49251	9.11901	9.00307	9.13636	9.29599	8.6448	8.43623	8.5024	647
103221216	XM_007972053	KCNMB2	potassium calcium-activated channel subfamily M regulatory beta subunit 2	protein_coding	XP_007970244.1	.	0.289789	0.198388	0.226733	0.216358	0.171563	0.270054	0.042879	0.037076	0.045898	0.680817	0.459687	0.536824	0.507654	0.396234	0.620895	0.089634	0.079138	0.096262	-1.11178	38.9508	0.438759	-0.348411	0.727532	NA	-4.67871	22.0903	0.601492	-3.70098	0.000214765	0.000531398	5.35807	5.20504	2.95963	5.00096	4.80893	4.86479	4.8558	4.73767	4.94085	4.41185	4.39145	4.40521	51
103221229	XM_037988553	LOC103221229	inactive N-acetylated-alpha-linked acidic dipeptidase-like protein 2	protein_coding	XP_037844481.1	.	0.932769	1.34597	1.42136	0.788584	0.923674	0.745118	0.347241	0.334149	0.344786	2.19141	3.11876	3.36529	1.8503	2.13327	1.71314	0.725876	0.713228	0.723123	-1.52774	97.8552	0.28801	-2.12285	0.0337661	0.188109	-2.23541	55.2694	0.357557	-3.24575	0.00117142	0.0026141	6.88644	6.27425	5.09441	6.294	6.52022	6.54584	6.17578	6.25193	6.12775	5.78662	5.76209	5.78403	93
103221235	XM_007972080,XM_037988660,XM_037988661,XM_037988662,XM_037988663,XM_037988664,XM_037988665,XM_037988666,XM_037988667,XM_037988668,XM_037988669,XM_037988670,XM_037988671,XM_037988672,XM_037988673,XM_037988674	NLGN1	neuroligin 1, transcript variant X9	protein_coding	XP_007970271.1;XP_037844588.1;XP_037844589.1;XP_037844590.1;XP_037844591.1;XP_037844592.1;XP_037844593.1;XP_037844594.1;XP_037844595.1;XP_037844596.1;XP_037844597.1;XP_037844598.1;XP_037844599.1;XP_037844600.1;XP_037844601.1;XP_037844602.1	.	33.3729	40.7782	37.1737	30.4341	37.1998	37.6544	6.51953	4.49327	5.59827	78.4048	94.4874	88.0142	71.4094	85.9148	86.5729	13.6285	9.5907	11.7413	-1.08543	18443.7	0.0868436	-1.36177	0.173269	0.459349	-5.77512	10239.9	0.17366	-14.5678	4.49922e-48	1.18581e-46	14.2288	14.1105	11.5617	13.8204	13.9792	13.8829	13.7189	13.8623	13.8811	12.5101	12.255	12.3962	17845
103221251	XM_007972099,XM_007972100,XM_007972101,XM_007972102	PLD1	phospholipase D1, transcript variant X2	protein_coding	XP_007970290.2;XP_007970291.2;XP_007970292.2;XP_007970293.1	.	20.3654	25.6438	24.5143	17.3752	20.6894	19.9105	8.07558	7.28018	8.07625	47.8455	59.4193	58.0412	40.7685	47.7833	45.7772	16.8813	15.5392	16.9384	-1.24134	7224.48	0.0899586	-3.46711	0.000526078	0.0102596	-2.3191	4552.59	0.0764999	-15.8636	1.13191e-56	3.9838e-55	12.9662	12.6543	11.4217	12.6136	12.7988	12.7378	12.4534	12.5757	12.5467	11.856	11.7582	11.8491	7181
103221259	XM_007972110,XM_007972111	RPL22L1	ribosomal protein L22 like 1, transcript variant X1	protein_coding	XP_007970301.1;XP_007970302.1	.	239.329	262.299	220.77	272.986	266.653	283.2	679.581	716.274	609.779	562.269	607.774	522.706	640.523	615.848	651.119	1420.6	1528.86	1278.9	1.10978	9746.1	0.0789495	1.90344	0.0569837	0.253532	2.54907	17954.6	0.0677324	19.9309	2.19464e-88	1.80477e-86	13.1735	13.3238	14.6546	13.3869	13.4504	13.3131	13.4912	13.4291	13.5025	14.3635	14.3587	14.228	9329
103221276	XM_007972145	LRRC31	leucine rich repeat containing 31	protein_coding	XP_007970336.2	.	0.984371	0.694873	0.486559	1.33538	1.39973	1.49899	2.56936	3.66112	3.29633	2.31264	1.6101	1.152	3.13329	3.23275	3.44639	5.37101	7.8145	6.91345	1.89315	146.075	0.271188	3.3954	0.000685285	0.0124724	2.39753	320.681	0.174495	7.22971	4.84029e-13	2.65278e-12	6.65633	7.57956	8.82209	7.41541	7.18055	6.97651	7.61719	7.62181	7.6786	8.17902	8.47832	8.38925	141
103221277	XM_007972149,XM_037994655	ITGA1	integrin subunit alpha 1, transcript variant X1	protein_coding	XP_007970340.2;XP_037850583.1	.	18.7281	23.6426	21.7554	17.8314	19.3353	19.4737	6.09359	5.73815	6.31095	43.9989	54.7823	51.5091	41.8389	44.6558	44.7729	12.7381	12.2478	13.2361	-1.152	12218.1	0.0818877	-2.49295	0.0126686	0.102677	-2.93349	7512.59	0.0631111	-24.6014	1.22107e-133	2.54713e-131	13.6752	13.4711	11.8992	13.3233	13.5095	13.4153	13.2635	13.299	13.3146	12.4052	12.3445	12.4255	11881
103221365	XM_007972258,XM_007972259,XM_038006166,XM_038006167,XM_038006168	EFHC1	EF-hand domain containing 1, transcript variant X1	protein_coding	XP_007970449.2;XP_007970450.2;XP_037862094.1;XP_037862095.1;XP_037862096.1	.	34.1901	43.2945	35.4027	31.5158	32.3653	33.4601	12.0795	11.7369	12.4794	80.3246	100.318	83.821	73.9475	74.7492	76.9296	25.2512	25.0518	26.1732	-1.19081	4426.54	0.0909347	-2.77061	0.00559507	0.0594954	-2.50789	2788.93	0.0697809	-19.0091	1.43379e-80	9.61762e-79	12.2324	11.9806	10.6348	11.9201	12.1127	11.9166	11.8334	11.8207	11.8411	11.0778	11.0353	11.0839	4507
103221367	XM_007972262,XM_007972266	PAQR8	progestin and adipoQ receptor family member 8, transcript variant X2	protein_coding	XP_007970453.1;XP_007970457.1	.	2.90275	3.1866	3.45755	2.57395	3.09145	3.46259	1.54908	1.13805	1.31216	6.81959	7.38369	8.18624	6.03942	7.13985	7.96101	3.23821	2.42912	2.75201	-1.07379	825.432	0.128707	-0.798068	0.424831	0.705783	-2.13221	576.998	0.148053	-7.37811	1.60555e-13	9.08468e-13	9.73976	9.6364	8.52539	9.48171	9.54807	9.59915	9.36228	9.49474	9.58982	8.99708	8.76383	8.86242	801
103221375	XM_007972274	PKHD1	PKHD1 ciliary IPT domain containing fibrocystin/polyductin	protein_coding	XP_007970465.2	.	9.27031	11.8528	12.1701	6.81792	8.25748	8.36369	1.18388	0.788031	0.970884	21.7793	27.4643	28.8146	15.9973	19.0711	19.2294	2.4748	1.68202	2.03625	-1.4527	8866.33	0.0996161	-5.40815	6.36801e-08	3.85038e-06	-7.45286	4046.27	0.188663	-15.3596	3.05235e-53	9.52746e-52	13.3585	12.8197	9.90294	12.7572	12.9682	12.9771	12.4525	12.593	12.6115	11.105	10.8512	10.9748	9066
103221405	XM_038005670	ADGRF1	adhesion G protein-coupled receptor F1	protein_coding	XP_037861598.1	.	0.322402	0.430783	0.327944	0.355801	0.157513	0.206768	0.15699	0.064715	0.089854	0.757436	0.998169	0.776455	0.834839	0.363784	0.47539	0.328173	0.138131	0.188451	-1.52397	90.3118	0.342627	-1.77404	0.0760571	0.297456	-2.1715	51.5759	0.452551	-2.47196	0.0134373	0.0250403	6.76804	6.16258	5.02307	6.27306	6.45206	6.25205	6.32262	5.82325	5.97447	5.86645	5.51287	5.61427	101
103221407	XM_007972325,XM_007972326,XM_007972327,XM_007972328	ADGRF5	adhesion G protein-coupled receptor F5, transcript variant X1	protein_coding	XP_007970516.1;XP_007970517.1;XP_007970518.1;XP_007970519.1	.	6.61755	6.84348	6.71039	7.60754	7.61902	8.20565	2.59287	2.2687	2.40473	15.547	15.8571	15.8878	17.85	17.5965	18.866	5.42016	4.84243	5.04347	1.13355	2294.46	0.0835486	2.16462	0.0304172	0.177456	-2.99897	1604.1	0.0906556	-17.4779	2.11159e-68	1.01457e-66	11.0707	11.2516	9.64795	10.9051	10.9143	10.8756	11.0117	10.9794	11.0561	10.167	10.0452	10.0881	2182
103221411	XM_007972331,XM_007972332	PLA2G7	phospholipase A2 group VII, transcript variant X1	protein_coding	XP_007970522.1;XP_007970523.1	.	1.0283	1.31409	1.01091	1.09795	1.32708	0.941648	0.298872	0.428	0.299393	2.41585	3.04489	2.39348	2.57619	3.06495	2.16499	0.624765	0.913548	0.627921	-1.00748	114.713	0.264211	-0.0406702	0.967559	0.990293	-3.05568	74.8726	0.329358	-4.89282	9.94016e-07	3.22081e-06	6.8467	6.83706	5.20691	6.53392	6.65768	6.49258	6.56329	6.66823	6.44163	5.89146	6.03099	5.88937	111
103221413	XM_007972339,XM_007972341,XR_005243044,XR_005243045,XR_493009	SLC25A27	solute carrier family 25 member 27, transcript variant X1	protein_coding	XP_007970530.1;XP_007970532.1	.	9.77518	11.141	13.2245	10.6586	10.4947	10.4278	4.35192	4.99422	5.03903	22.9654	25.8149	31.311	25.009	24.238	23.975	9.09731	10.6599	10.5684	-1.15908	1575.89	0.102372	-2.08047	0.0374825	0.200838	-2.10571	1062.09	0.0987625	-10.8777	1.47254e-27	1.72283e-26	10.7247	10.5114	9.41768	10.4159	10.5209	10.5872	10.4007	10.3835	10.3658	9.70303	9.81083	9.79651	1532
103221419	XM_007972351,XM_007972352,XM_007972353,XM_007972354,XM_007972356,XM_038006142	ENPP5	ectonucleotide pyrophosphatase/phosphodiesterase family member 5, transcript variant X3	protein_coding	XP_007970542.2;XP_007970543.2;XP_007970544.2;XP_007970545.2;XP_007970547.2;XP_037862070.1	.	33.5658	40.604	31.8046	30.4559	34.9753	36.6315	17.0265	13.5037	16.196	78.858	94.0838	75.302	71.4606	80.7773	84.2211	35.5925	28.8231	33.9681	-1.06207	7313.99	0.0957059	-0.907775	0.363997	0.661151	-2.03912	5217.31	0.08806	-11.6732	1.74667e-31	2.46508e-30	12.8792	12.7924	11.7454	12.6823	12.8316	12.5905	12.5812	12.6665	12.7139	12.1277	11.932	12.0801	7396
103221422	XM_007972358,XM_038006139,XM_038006140	CLIC5	chloride intracellular channel 5, transcript variant X2	protein_coding	XP_007970549.2;XP_037862067.1;XP_037862068.1	.	3.19776	3.15064	3.47208	3.61999	3.30329	3.33781	7.66993	6.55205	7.72823	7.51267	7.30037	8.22065	8.49382	7.62912	7.67412	16.0333	13.9851	16.2085	1.02394	1095.77	0.10746	0.317683	0.750726	0.89934	2.2565	1781.07	0.0855866	13.7182	7.90532e-43	1.74253e-41	10.0808	10.1145	11.2693	10.2779	10.1611	10.2676	10.2712	10.2517	10.2578	11.0198	10.8923	11.0106	1146
103221431	XM_007972383,XM_007972384	TMEM151B	transmembrane protein 151B, transcript variant X2	protein_coding	XP_007970574.1;XP_007970575.1	.	0.291099	0.255563	0.24377	0.219516	0.389482	0.215322	0.049664	0.117655	0.133361	0.683895	0.592168	0.577162	0.515064	0.899528	0.495056	0.103819	0.25113	0.279699	1.13706	90.1966	0.319945	0.579202	0.562453	0.799527	-2.55287	65.9128	0.407512	-3.31799	0.000906668	0.00205984	6.39919	6.58484	5.21293	6.28345	6.19042	6.1169	6.16164	6.51418	6.12961	5.52712	5.84308	5.91094	97
103221436	XM_007972397,XM_007972399,XM_038006129,XM_038006130	HSP90AB1	heat shock protein 90 alpha family class B member 1, transcript variant X2	protein_coding	XP_007970588.1;XP_007970590.1;XP_037862057.1;XP_037862058.1	.	402.779	431.629	370.82	404.215	429.449	423.984	950.665	1128.88	1023.99	946.272	1000.13	877.971	948.435	991.834	974.8	1987.28	2409.55	2147.64	1.01989	58964.9	0.0727978	0.390297	0.696317	0.8727	2.63011	106651	0.0619981	22.5027	3.90984e-112	4.99088e-110	15.8333	15.8617	17.2377	16.0373	16.0717	15.9321	16.0258	16.0423	16.0376	16.8339	16.9841	16.8949	60394
103221449	XM_007972435	RSPH9	radial spoke head component 9	protein_coding	XP_007970626.1	.	2.5883	3.22236	2.35682	2.27463	3.56768	2.11031	0.737715	1.13141	1.04492	6.08084	7.46655	5.58011	5.3371	8.23975	4.85192	1.54213	2.41495	2.19153	-1.05105	165.262	0.252433	-0.284543	0.775994	0.910967	-2.54313	110.815	0.296846	-4.53636	5.72322e-06	1.71206e-05	7.40365	7.33271	5.96696	7.12553	7.27009	7.02858	7.0202	7.32968	6.94544	6.39006	6.59599	6.56035	166
103221478	XM_007972516,XM_007972517,XM_007972518	KLC4	kinesin light chain 4, transcript variant X1	protein_coding	XP_007970707.1;XP_007970708.1;XP_007970709.1	.	10.9732	9.2388	9.15715	7.17221	8.36664	8.25591	3.23271	3.1012	2.92907	25.78	21.4073	21.6809	16.8286	19.3232	18.9816	6.75768	6.61938	6.14318	-1.3007	1328.03	0.105195	-3.60552	0.000311523	0.00672918	-2.44844	802.328	0.107579	-12.0085	3.20416e-33	4.83308e-32	10.5523	10.173	8.86225	10.3667	10.2354	10.2116	10.0022	10.0879	10.0365	9.31422	9.35164	9.30296	1674
103221500	XM_007972589,XM_007972598	PLPP1	phospholipid phosphatase 1, transcript variant X2	protein_coding	XP_007970780.1;XP_007970789.1	.	37.2412	39.2162	33.9038	36.5561	32.4605	37.3809	16.4562	14.5487	16.8704	87.4928	90.8681	80.2723	85.7738	74.9692	85.9441	34.4001	31.0536	35.3825	-1.06046	3312.51	0.0941136	-0.899813	0.36822	0.664562	-2.08526	2347.17	0.0901555	-11.76	6.27606e-32	9.04398e-31	11.7353	11.6509	10.5712	11.5905	11.6124	11.4656	11.5579	11.4157	11.5478	10.9215	10.8129	10.933	3560
103221506	XM_007972590	BYSL	bystin like	protein_coding	XP_007970781.1	.	8.06568	7.2068	7.48462	9.18855	9.37703	9.36873	17.6766	22.0829	20.922	18.9491	16.6989	17.7209	21.5597	21.6567	21.5401	36.9514	47.1351	43.88	1.19851	925.187	0.110372	2.36696	0.0179347	0.129071	2.31464	1649.62	0.0948819	12.761	2.70692e-37	4.88933e-36	9.71706	9.97833	11.1698	10.017	9.90639	9.92233	10.1087	10.0925	10.0972	10.7245	10.9182	10.8717	922
103221548	XM_007972706,XM_007972713,XM_038006040,XM_038006041,XM_038006042	KIF6	kinesin family member 6, transcript variant X4	protein_coding	XP_007970897.2;XP_007970904.2;XP_037861968.1;XP_037861969.1;XP_037861970.1	.	6.21406	6.7005	6.89502	6.19369	6.43103	6.66804	3.33512	1.73571	3.54806	14.599	15.5258	16.325	14.5326	14.8528	15.3308	6.97177	3.7048	7.4414	-1.04981	1032.07	0.104327	-0.672204	0.501454	0.760706	-2.44669	699.822	0.161847	-7.97564	1.51593e-15	9.6971e-15	10.0461	9.97568	8.66544	9.79986	9.84539	9.86344	9.77721	9.77646	9.83887	9.21484	8.8113	9.15202	1021
103221553	XM_007972719	KCNK5	potassium two pore domain channel subfamily K member 5	protein_coding	XP_007970910.2	.	0.118102	0.008571	0.044597	0.164214	0.062363	0.078146	0.025982	0.031058	0.027558	0.277463	0.01986	0.10559	0.385304	0.14403	0.179668	0.054313	0.066292	0.057797	1.69835	18.2118	0.798992	0.956372	0.338885	NA	-3.33753	14.6843	0.743024	-2.34014	0.0192766	0.0348101	3.75443	4.51903	2.75816	3.94808	3.48587	3.67108	4.07619	3.72688	3.79327	3.58387	3.60552	3.59997	28
103221583	XM_007972779,XM_007972780	CDKN1A	cyclin dependent kinase inhibitor 1A, transcript variant X1	protein_coding	XP_007970970.1;XP_007970971.1	.	85.2364	76.0839	74.9102	89.0275	72.9349	77.4643	157.363	159.885	170.029	200.251	176.294	177.361	208.891	168.447	178.102	328.954	341.267	356.604	-1.00901	9720.51	0.0981999	-0.131836	0.895114	0.964026	2.16544	15110.1	0.0783797	14.2213	6.7582e-46	1.65141e-44	13.2532	13.2404	14.3355	13.4669	13.348	13.3202	13.4887	13.2871	13.3432	14.0458	14.0473	14.1091	10891
103221595	XM_007972805,XM_007972806	MAPK13	mitogen-activated protein kinase 13, transcript variant X2	protein_coding	XP_007970996.2;XP_007970997.2	.	0.197925	0.168109	0.185298	0.259713	0.219735	0.180785	0.082271	0.099416	0.090727	0.464996	0.389527	0.438719	0.60938	0.507489	0.415651	0.171981	0.212198	0.190283	1.17216	56.6265	0.362312	0.632514	0.527051	0.7779	-2.25477	43.5124	0.410295	-2.85887	0.00425149	0.00866044	5.70402	5.93367	4.74042	5.60316	5.50248	5.54203	5.74857	5.62484	5.52803	5.23657	5.29305	5.26612	58
103221599	XM_007972818,XM_007972819,XM_007972820,XM_007972821	LHFPL5	LHFPL tetraspan subfamily member 5, transcript variant X2	protein_coding	XP_007971009.1;XP_007971010.1;XP_007971011.1;XP_007971012.1	.	0.22581	0.165976	0.205636	0.289973	0.098692	0.206339	0.673892	0.580391	0.781946	0.530508	0.384583	0.486873	0.680382	0.227935	0.474404	1.40871	1.23882	1.63999	-1.1309	28.245	0.547171	-0.324339	0.745682	NA	3.75162	62.0461	0.406876	4.68819	2.75637e-06	8.54281e-06	4.90541	4.72905	6.61381	5.36898	5.23905	5.30758	5.42976	5.04034	5.27111	5.9937	5.8211	6.05697	35
103221607	XM_007972831,XM_038006008	FKBP5	FKBP prolyl isomerase 5, transcript variant X2	protein_coding	XP_007971022.1;XP_037861936.1	.	1.67727	1.58901	1.78577	1.80295	1.64445	2.10163	5.88939	5.23939	4.89564	3.94051	3.6819	4.22807	4.23038	3.79795	4.83195	12.3112	11.1833	10.2677	1.0764	369.792	0.160722	0.660859	0.508703	0.765517	3.07205	770.242	0.12734	12.7156	4.84273e-37	8.67381e-36	8.47677	8.58244	10.1827	8.75759	8.70033	8.77339	8.8037	8.7029	8.89546	9.86636	9.74081	9.68382	365
103221611	XM_007972856,XM_038010399,XM_038010401	IL6ST	interleukin 6 signal transducer, transcript variant X3	protein_coding	XP_007971047.1;XP_037866327.1;XP_037866329.1	.	169.262	189.753	159.261	193.881	214.982	218.713	96.0594	76.151	84.6826	397.656	439.678	377.073	454.914	496.512	502.853	200.804	162.541	177.606	1.17882	73989.6	0.0734557	3.23107	0.00123328	0.0194141	-2.30461	56645.1	0.0746666	-16.1321	1.51885e-58	5.58708e-57	16.0515	16.2888	15.0652	15.9406	16.011	15.8594	16.0644	16.0863	16.1256	15.4651	15.2711	15.3716	68563
103221639	XM_007972893,XM_007972894,XM_007972895,XM_007972897,XM_007972898,XM_007972899	HMGA1	high mobility group AT-hook 1, transcript variant X1	protein_coding	XP_007971084.1;XP_007971085.1;XP_007971086.1;XP_007971088.1;XP_007971089.1;XP_007971090.1	.	24.9187	20.478	23.941	22.4763	21.753	20.478	54.2151	62.1408	68.8629	58.5428	47.4498	56.6839	52.7375	50.2397	47.0818	113.332	132.637	144.427	-1.08723	2734.37	0.104451	-1.15521	0.248004	0.55278	2.95207	5107.67	0.085017	18.3696	2.30208e-75	1.30821e-73	11.4761	11.3554	12.8975	11.7291	11.5426	11.6453	11.6477	11.5707	11.5094	12.4345	12.5533	12.628	3184
103221660	XM_007972938,XM_007972939,XM_038005971,XM_038005972	KIFC1	kinesin family member C1, transcript variant X1	protein_coding	XP_007971129.1;XP_007971130.2;XP_037861899.1;XP_037861900.1	.	4.50631	4.29971	3.68881	4.9476	5.05248	5.02761	10.8474	9.88043	11.6392	10.5869	9.96288	8.7338	11.6089	11.669	11.5592	22.6756	21.0893	24.411	1.16797	707.614	0.127024	1.76352	0.0778131	0.301145	2.31013	1245.41	0.0965671	12.5092	6.65002e-36	1.14205e-34	9.35005	9.57484	10.7635	9.65893	9.59471	9.46138	9.711	9.69206	9.70447	10.4641	10.3435	10.495	731
103221668	XM_007972956	B3GALT4	beta-1,3-galactosyltransferase 4	protein_coding	XP_007971147.1	.	0.030575	0.108747	0.154488	0.101628	0.08551	0.096665	0.359726	0.377737	0.558065	0.071833	0.251978	0.365772	0.238455	0.19749	0.222247	0.751975	0.806262	1.17044	-1.03114	13.7546	0.756894	-0.0584466	0.953393	NA	4.67927	37.8662	0.468271	4.75427	1.99168e-06	6.26129e-06	3.80554	3.75774	5.96317	4.31404	4.52132	4.62125	4.51877	4.45375	4.48935	5.02629	5.04822	5.28543	5
103221688	XM_007972985	MHC-DMA	HLA class II histocompatibility antigen, DM alpha chain	protein_coding	XP_007971176.2	.	8.77227	10.5503	9.27649	10.2432	7.18832	10.6499	2.47316	1.77208	2.92306	20.6092	24.4461	21.9634	24.0342	16.6018	24.4857	5.16992	3.78243	6.13058	-1.03934	965.474	0.147251	-0.378084	0.705368	0.877953	-3.67559	594.205	0.182217	-10.3063	6.60269e-25	6.98016e-24	9.9425	9.88716	7.98912	9.61842	9.75933	9.62804	9.74122	9.39455	9.74713	8.64505	8.41925	8.7512	935
103221689	XM_007972986	MHC-DMB	major histocompatibility complex, class II, DM beta	protein_coding	XP_007971177.1	.	53.6474	61.3633	50.3002	42.5393	48.3523	53.1955	9.2852	7.85335	10.4244	126.037	142.185	119.093	99.8126	111.672	122.304	19.4099	16.7626	21.8631	-1.17471	6109.25	0.094218	-2.4656	0.0136783	0.107837	-4.89666	3338.74	0.0993035	-23.0787	7.57645e-118	1.08903e-115	12.6882	12.456	10.145	12.349	12.4502	12.246	12.1166	12.1975	12.2931	10.9286	10.8071	11.0011	6632
103221692	XM_007972988,XM_007972989	TAP1	transporter 1, ATP binding cassette subfamily B member, transcript variant X2	protein_coding	XP_007971179.2;XP_007971180.2	.	18.9647	20.0244	18.2391	33.2463	32.9408	36.2285	14.0354	11.4434	14.0913	44.5549	46.3987	43.1838	78.0079	76.0785	83.2947	29.3397	24.4254	29.5538	1.74875	4388.47	0.0797966	10.1048	5.26272e-24	1.1184e-21	-2.42599	3890.84	0.0861645	-14.8387	8.22843e-50	2.28857e-48	11.6406	12.4471	11.1493	11.6819	11.7048	11.61	12.1691	12.1233	12.2181	11.4564	11.2812	11.4515	3275
103221701	XM_007973000,XM_007973008	MAP3K1	mitogen-activated protein kinase kinase kinase 1, transcript variant X1	protein_coding	XP_007971191.2;XP_007971199.2	.	162.426	179.261	160.277	163.957	172.147	173.727	48.3269	37.8264	46.2012	381.597	415.368	379.479	384.703	397.582	399.424	101.023	80.7387	96.8984	-1.00579	48986.7	0.0677819	-0.122823	0.902247	0.966886	-3.60348	30788.4	0.0779997	-23.7103	2.82615e-124	4.60394e-122	15.5842	15.5759	13.7074	15.3385	15.4041	15.283	15.3294	15.3399	15.3557	14.3405	14.1493	14.2955	49251
103221709	XM_007973010	AGER	advanced glycosylation end-product specific receptor	protein_coding	XP_007971201.2	.	1.05472	0.520788	1.03582	0.736586	0.477909	1.01871	0.284973	0.182076	0.33015	2.4779	1.20672	2.45246	1.7283	1.10376	2.34216	0.595711	0.388634	0.692428	-1.19242	66.0937	0.400829	-0.63343	0.526453	0.777521	-2.62881	41.0325	0.463618	-3.00767	0.00263261	0.00555592	6.16865	5.91292	4.49844	5.92014	5.50221	5.87459	5.6898	5.45322	5.86677	5.28516	5.1429	5.32882	90
103221713	XM_007973015,XM_007973017,XM_038005941,XM_038005943,XM_038005944	EGFL8	EGF like domain multiple 8, transcript variant X2	protein_coding	XP_007971206.1;XP_007971208.1;XP_037861869.1;XP_037861871.1;XP_037861872.1	.	2.0912	2.51603	2.65075	2.66737	2.35418	2.27588	1.13909	1.02255	0.931497	4.91297	5.82992	6.27602	6.25862	5.43711	5.23258	2.38118	2.18258	1.95364	-1.05567	190.627	0.21612	-0.361665	0.717602	0.883954	-2.10016	135.028	0.249329	-4.2935	1.75876e-05	4.97989e-05	7.61355	7.53458	6.44506	7.26113	7.40427	7.5106	7.44331	7.30898	7.32256	6.99335	6.83565	6.74185	164
103221732	XM_037995760	LOC103221732	complement C4-A	protein_coding	XP_037851688.1	.	1.47699	1.71743	1.77955	2.27504	3.46016	2.34505	0.420035	0.648061	0.39337	3.46998	3.97946	4.21334	5.33806	7.99142	5.39163	0.878045	1.38326	0.825021	1.58618	680.019	0.158319	4.20387	2.62386e-05	0.000873674	-5.17728	491.105	0.194933	-12.1693	4.53086e-34	7.11665e-33	9.03887	9.704	7.31365	8.81703	8.91988	8.93671	9.17552	9.52375	9.17278	7.93416	8.20298	7.88729	484
103221743	XM_038005655	LOC103221743	heat shock 70 kDa protein 1A	protein_coding	XP_037861583.1	.	31.2876	29.1969	30.0506	30.4619	37.3958	32.7652	112.119	189.54	134.92	73.5058	67.6524	71.1491	71.4746	86.3676	75.332	234.375	404.565	282.969	1.08467	4289.22	0.0876997	1.33707	0.181199	0.469857	4.62434	12386.7	0.234814	9.4085	5.03247e-21	4.35189e-20	12.0067	12.1239	14.3141	12.3942	12.3178	12.3268	12.359	12.4911	12.3904	13.5565	14.0631	13.7273	4399
103221744	XM_007973081	LOC103221744	heat shock 70 kDa protein 1-like	protein_coding	XP_007971272.2	.	0.830906	0.508123	0.463788	0.352291	0.4317	0.351555	1.39542	2.28627	1.56138	1.95209	1.17738	1.09808	0.826602	0.997034	0.808278	2.91701	4.87995	3.2747	-1.62542	69.1283	0.357392	-1.96091	0.0498896	0.235298	4.88757	153.071	0.262159	8.73179	2.50667e-18	1.88717e-17	6.41911	5.71924	7.98957	6.83037	6.49357	6.43301	6.31083	6.38521	6.28967	7.24182	7.6442	7.3219	122
103221745	XM_007973082	LOC103221745	heat shock 70 kDa protein 1A	protein_coding	XP_007971273.2	.	19.0552	15.4708	16.2733	16.6034	18.219	16.431	90.1289	160.394	120.656	44.7675	35.8475	38.5293	38.9575	42.0778	37.7773	188.406	342.355	253.053	-1.01634	902.92	0.123329	-0.189568	0.849648	0.944322	7.71196	3849.67	0.235187	12.5308	5.06244e-36	8.75059e-35	9.83007	9.80675	12.7346	10.375	10.1969	10.2217	10.2564	10.296	10.2238	11.7863	12.3543	12.0673	1055
103221747	XM_007973084,XM_007973085	VARS1	valyl-tRNA synthetase 1, transcript variant X1	protein_coding	XP_007971275.1;XP_007971276.1	.	7.02942	6.32285	7.98939	7.70071	7.95632	7.90337	22.8058	26.0054	23.6493	16.5146	14.6507	18.916	18.0686	18.3755	18.171	47.6734	55.5075	49.6	1.07925	1701.74	0.104268	1.05526	0.291309	0.6001	3.27221	3723.07	0.0711716	24.0301	1.34643e-127	2.37429e-125	10.677	10.7865	12.4776	10.9475	10.8439	11.0162	11.0076	11.0023	11.0018	12.018	12.1301	12.0434	1666
103221771	XM_037996054,XM_037996055	LOC103221771	class I histocompatibility antigen, Gogo-B*0101 alpha chain-like, transcript variant X2	protein_coding	XP_037851982.1;XP_037851983.1	.	35.5997	34.6153	34.3599	54.32	53.2485	55.3668	23.7336	22.6854	27.9629	83.6364	80.2074	81.3521	127.454	122.98	127.296	49.6129	48.421	58.647	1.52394	4204.96	0.0762547	7.97077	1.57684e-15	2.07154e-13	-2.05937	3721.73	0.0818609	-12.7314	3.95872e-37	7.10535e-36	11.7022	12.31	11.2484	11.7409	11.696	11.6742	12.1053	12.0508	12.0955	11.4284	11.3797	11.5544	3501
103221810	XM_007973178	SFTA2	surfactant associated 2	protein_coding	XP_007971369.2	.	2.01268	2.62047	2.67538	2.53658	1.14528	1.35388	0.266343	0.219278	0.45519	4.72849	6.07191	6.33436	5.95172	2.64509	3.11277	0.556767	0.468039	0.954676	-1.46543	68.2728	0.378573	-1.45632	0.145303	0.420634	-4.90621	32.8749	0.546979	-4.19506	2.72795e-05	7.55165e-05	6.34215	5.79225	3.47374	5.66275	5.81398	5.81629	5.80143	5.34112	5.41992	4.91969	4.8997	5.03974	69
103221819	XM_007973204	TUBB	tubulin beta class I	protein_coding	XP_007971395.1	.	158.795	158.106	160.068	159.653	154.097	163.601	412.579	427.36	432.77	373.067	366.349	378.984	374.602	355.894	376.143	862.459	912.182	907.655	-1.02194	23532.4	0.0671036	-0.4667	0.640715	0.846574	2.84054	44105.5	0.0532281	28.2964	3.82275e-176	2.04338e-173	14.5379	14.5066	15.9935	14.7537	14.7291	14.7254	14.7443	14.6873	14.7376	15.6057	15.6233	15.6383	24508
103221820	XM_007973210	PLK2	polo like kinase 2	protein_coding	XP_007971401.1	.	85.7779	89.7558	82.3279	132.645	121.58	133.744	348.323	352.941	366.28	201.523	207.974	194.923	311.232	280.796	307.496	728.138	753.337	768.204	1.47163	17610.6	0.0757724	7.35638	1.88967e-13	2.10059e-11	2.9308	40669.1	0.0597641	25.957	1.51703e-148	4.80533e-146	13.7987	14.3561	15.8881	14.1855	14.1993	14.1185	14.5276	14.4206	14.5064	15.4572	15.4555	15.4961	14671
103221821	XM_038005831	MDC1	mediator of DNA damage checkpoint 1	protein_coding	XP_037861759.1	.	0.499482	0.553478	1.04516	0.534644	0.526345	0.746641	1.46473	1.83504	1.25328	1.17346	1.28247	2.47456	1.25447	1.21562	1.71664	3.0619	3.91682	2.62853	-1.18325	255.462	0.256941	-0.94477	0.344776	0.646472	2.6802	424.799	0.179157	7.93909	2.03676e-15	1.29464e-14	8.11421	7.86934	9.27335	8.00785	8.05836	8.53655	8.043	8.00357	8.26406	8.89209	9.08239	8.74692	205
103221837	XM_007973256,XM_007973257,XM_007973259,XM_037996090	LOC103221837	popy class I histocompatibility antigen, alpha chain E, transcript variant X1	protein_coding	XP_007971447.2;XP_007971448.2;XP_007971450.2;XP_037852018.1	.	53.0255	49.5474	48.2383	76.2845	82.2521	77.0391	34.0512	30.5675	37.2575	124.576	114.807	114.211	178.991	189.966	177.124	71.1809	65.245	78.1407	1.5283	4900.39	0.0775172	7.89412	2.92379e-15	3.73909e-13	-2.16326	4274.18	0.0771712	-14.4252	3.5942e-47	9.27281e-46	11.9204	12.5325	11.3999	11.97	11.9097	11.8615	12.294	12.3253	12.2755	11.6343	11.5417	11.7029	4160
103221933	XM_007973396	HIST1H2BO	histone cluster 1, H2bo	protein_coding	XP_007971587.1	.	179.35	167.843	174.466	191.971	185.028	190.91	446.432	396.827	443.801	421.357	388.911	413.073	450.433	427.332	438.931	933.226	847.01	930.789	1.06416	4755.29	0.0783038	1.14576	0.251893	0.557022	2.4149	8260.46	0.0673142	18.896	1.23135e-79	8.00845e-78	12.1698	12.2595	13.5121	12.3974	12.3198	12.3373	12.4396	12.3752	12.407	13.2442	13.1185	13.2287	4900
103221934	XM_007973400,XM_007973406	DEPDC1B	DEP domain containing 1B, transcript variant X1	protein_coding	XP_007971591.2;XP_007971597.2	.	1.60464	1.63584	1.27478	1.80799	2.30882	2.18226	5.66697	5.17871	6.58973	3.76986	3.7904	3.01823	4.24219	5.33234	5.01734	11.8463	11.0537	13.8207	1.34864	312.328	0.177957	2.42476	0.0153187	0.116205	3.02654	713.037	0.130223	12.2687	1.33334e-34	2.14753e-33	8.05443	8.48709	10.066	8.49427	8.49995	8.29725	8.56967	8.72384	8.68244	9.6089	9.50165	9.72594	291
103221935	XM_007973397	HIST1H2AM	histone cluster 1, H2am	protein_coding	XP_007971588.1	.	112.879	104.152	115.086	85.0736	84.3005	93.3214	248.74	230.383	272.146	265.194	241.332	272.483	199.613	194.696	214.56	519.969	491.742	570.776	-1.29377	3408.28	0.0857456	-4.33352	1.46746e-05	0.000522323	3.04801	5935.1	0.0751451	21.3968	1.43023e-101	1.57832e-99	11.9087	11.537	13.1257	12.0472	11.9563	12.0253	11.7991	11.7598	11.847	12.7901	12.7032	12.8663	4043
103221936	XM_007973398	LOC103221936	histone H2A type 1-J	protein_coding	XP_007971589.1	.	182.436	191.841	212.777	128.198	134.172	148.127	524.153	489.399	525.433	428.608	444.516	503.779	300.798	309.877	340.566	1095.69	1044.6	1102	-1.46278	4802.9	0.0846388	-6.48299	8.99234e-11	7.25968e-09	3.99749	9617.54	0.0657275	30.4149	3.48768e-203	3.31427e-200	12.4782	11.9293	13.9094	12.5521	12.5709	12.6437	12.2533	12.2576	12.3407	13.5394	13.4586	13.5317	5491
103221937	XM_007973399	LOC103221937	histone H2B type 1-M	protein_coding	XP_007971590.1	.	31.8978	30.9494	33.052	42.0821	38.9922	41.9485	118.016	94.1409	109.948	74.9394	71.7131	78.2553	98.7398	90.0545	96.4457	246.701	200.94	230.595	1.25419	1177.15	0.102764	3.1797	0.00147428	0.0223254	2.78947	2448.66	0.0940301	15.7395	8.10401e-56	2.76133e-54	10.0285	10.3552	11.8157	10.3402	10.2949	10.3329	10.5494	10.4537	10.5191	11.5241	11.2942	11.4461	1075
103221939	XM_038005624	LOC103221939	histone H2A type 1	protein_coding	XP_037861552.1	.	3.31095	3.00394	2.94478	2.9744	3.16696	3.11423	8.9789	8.00312	10.1668	7.7786	6.96044	6.9722	6.97901	7.31426	7.16007	18.7696	17.0823	21.3229	-1.02468	489.73	0.136741	-0.257242	0.796992	0.920941	3.12528	984.655	0.112802	14.5741	4.10502e-48	1.08358e-46	8.95321	8.91827	10.5429	9.26263	9.17301	9.14857	9.17435	9.18905	9.18206	10.1168	10.0067	10.2118	548
103221940	XM_007973403	LOC103221940	histone H2B type 1-N	protein_coding	XP_007971594.1	.	7.16021	7.34439	7.17489	5.05762	5.70152	7.68244	15.5774	18.0635	16.5501	16.8219	17.0177	16.9876	11.867	13.1679	17.6631	32.5632	38.5558	34.7107	-1.20442	640.039	0.150327	-1.785	0.0742605	0.293288	2.90134	1118.21	0.128989	11.9136	1.00562e-32	1.49315e-31	9.45009	9.18146	10.6998	9.58944	9.58754	9.55475	9.3055	9.36465	9.60528	10.2938	10.4174	10.3404	715
103221943	XM_007973404	HIST1H2AL	histone cluster 1, H2al	protein_coding	XP_007971595.1	.	7.49174	7.26945	7.25497	6.76141	7.66603	9.37772	25.5847	20.0466	22.3237	17.6008	16.8441	17.1772	15.8647	17.7051	21.5607	53.4825	42.7885	46.8199	1.05453	326.692	0.170752	0.448633	0.653697	0.854014	3.04336	669.281	0.14183	11.3211	1.03168e-29	1.34179e-28	8.31314	8.38942	9.9767	8.60567	8.56116	8.5483	8.51495	8.57928	8.73858	9.68324	9.44311	9.54655	335
103221946	XM_038005622	LOC103221946	histone H3.1	protein_coding	XP_037861550.1	.	84.4905	85.7284	92.4575	90.0744	78.1501	85.3522	216.517	195.902	214.441	198.498	198.642	218.906	211.347	180.492	196.237	452.609	418.145	449.751	-1.05829	4447.43	0.0876821	-0.932196	0.351235	0.651678	2.63263	7743.95	0.0750038	18.6191	2.24974e-77	1.36946e-75	12.1591	12.0773	13.4543	12.3014	12.2903	12.3389	12.3399	12.19	12.2677	13.1738	13.0645	13.1547	4554
103221947	XM_007973409	LOC103221947	histone H2A type 1	protein_coding	XP_007971600.1	.	81.1231	83.2949	87.129	54.5808	55.626	64.6934	192.977	178.202	200.283	190.587	193.003	206.29	128.066	128.471	148.739	403.401	380.364	420.056	-1.47164	5628.87	0.0826723	-6.74256	1.55619e-11	1.37967e-09	3.48373	10076.9	0.0733004	24.5651	2.98012e-133	6.14157e-131	12.7106	12.1531	13.9347	12.7822	12.781	12.8046	12.4437	12.4271	12.5525	13.5988	13.5083	13.6246	6692
103221948	XM_007973410	LOC103221948	histone H2B type 1-F/J/L	protein_coding	XP_007971601.1	.	70.6039	67.4888	75.8654	58.7718	64.7875	69.2073	191.686	172.966	183.118	165.874	156.379	179.622	137.9	149.63	159.118	400.702	369.188	384.056	-1.13633	1828.5	0.0958053	-1.9246	0.0542794	0.246825	3.03085	3404.54	0.0768396	20.819	2.91481e-96	2.91567e-94	10.9259	10.7411	12.3219	11.0938	11.0338	11.1157	10.931	10.9764	11.0354	12.0179	11.9059	11.9643	1987
103221959	XM_007973411,XM_038005619,XM_038005620	ZNF391	zinc finger protein 391, transcript variant X3	protein_coding	XP_007971602.1;XP_037861547.1;XP_037861548.1	.	3.95491	5.52236	4.77318	4.04226	3.62454	4.43565	2.15592	1.50698	1.40595	9.29149	12.7959	11.3012	9.4846	8.37107	10.1982	4.50676	3.21658	2.94871	-1.20159	925.085	0.134125	-1.97533	0.0482308	0.230424	-2.24137	599.715	0.16042	-7.25832	3.91935e-13	2.16609e-12	9.97974	9.71502	8.53175	9.59769	9.86932	9.72119	9.60166	9.47005	9.65332	9.12315	8.84543	8.79894	870
103221968	XM_007973420	LOC103221968	histone H2A type 1-H	protein_coding	XP_007971611.1	.	98.0711	101.889	105.02	85.3792	87.3337	90.2689	261.374	244.462	239.791	230.404	236.087	248.649	200.33	201.702	207.541	546.379	521.793	502.917	-1.18596	2554.25	0.080155	-3.06971	0.00214266	0.0295366	3.02191	4637.31	0.0666122	23.9515	8.91833e-127	1.55661e-124	11.4365	11.1904	12.7667	11.5639	11.5726	11.5834	11.4364	11.4221	11.4545	12.474	12.3958	12.3818	2759
103221969	XM_007973421,XM_007973422	LOC103221969	histone H2B type 1-J, transcript variant X1	protein_coding	XP_007971612.1;XP_007971613.1	.	75.3801	72.4431	77.7517	80.8044	71.7308	80.3825	188.566	171.879	202.011	177.095	167.858	184.088	189.596	165.666	184.811	394.181	366.867	423.68	1.01109	4336.87	0.0862586	0.184486	0.853632	0.945169	2.56899	7677.87	0.0777666	17.5036	1.34382e-68	6.51164e-67	12.0745	12.0904	13.4322	12.2705	12.2152	12.2594	12.3154	12.1822	12.2833	13.1202	13.018	13.1758	4458
103221970	XM_007973425	LOC103221970	histone H2A type 1	protein_coding	XP_007971616.1	.	80.4535	79.1302	71.0795	63.3032	80.455	80.8337	193.653	174.046	168.472	189.014	183.353	168.291	148.532	185.815	185.849	404.815	371.495	353.338	-1.05316	5193.67	0.0965207	-0.774177	0.438826	0.715338	2.5491	8861.43	0.0838378	16.1024	2.45515e-58	8.91622e-57	12.3794	12.3047	13.6359	12.5831	12.5458	12.4427	12.371	12.5346	12.5442	13.4069	13.291	13.2646	5749
103221971	XM_007973426	LOC103221971	histone H4	protein_coding	XP_007971617.1	.	126.771	117.534	125.588	131.356	119.44	123.337	358.57	332.021	332.395	297.83	272.34	297.348	308.209	275.854	283.569	749.56	708.684	697.137	-1.01081	2761.87	0.0899805	-0.172348	0.863164	0.949056	2.91212	5301.39	0.071727	21.4992	1.58552e-102	1.78423e-100	11.4392	11.4237	12.9462	11.6767	11.5921	11.6319	11.6916	11.5807	11.6125	12.6405	12.5524	12.5579	2944
103221972	XM_007973427,XM_038005625	LOC103221972	histone H2B type 1-K, transcript variant X1	protein_coding	XP_007971618.1;XP_037861553.1	.	126.629	130.153	141.304	116.057	109.378	117.525	267.613	228.134	270.845	297.496	301.579	334.559	272.311	252.613	270.208	559.422	486.943	568.047	-1.18884	6123.93	0.0776836	-3.21237	0.00131643	0.0206108	2.41007	9413.67	0.0706468	17.9636	3.75306e-72	1.99367e-70	12.6997	12.45	13.6998	12.7743	12.7614	12.8154	12.6733	12.5922	12.6632	13.4602	13.3353	13.473	6620
103221993	XM_007973463	LOC103221993	histone H4	protein_coding	XP_007971654.1	.	162.848	156.506	154.402	118.059	108.491	107.298	243.503	220.146	230.472	382.588	362.641	365.568	277.009	250.565	246.694	509.022	469.892	483.372	-1.45093	7792.71	0.0806069	-6.66166	2.70758e-11	2.34295e-09	2.21456	10084.2	0.0693365	16.5428	1.8035e-61	7.25856e-60	13.1715	12.6346	13.7622	13.2085	13.1494	13.1227	12.9181	12.8157	12.8123	13.6032	13.4959	13.5425	9811
103221994	XM_007973464	LOC103221994	histone H2B type 1-C/E/F/G/I	protein_coding	XP_007971655.1	.	196.247	182.379	190.127	169.78	152.477	174.058	488.516	475.903	498.246	461.053	422.592	450.154	398.366	352.152	400.185	1021.2	1015.79	1044.98	-1.17202	4871.79	0.0862972	-2.6536	0.00796389	0.0756151	3.13871	9159.55	0.0677939	24.341	7.22162e-131	1.37251e-128	12.3602	12.1312	13.762	12.5574	12.4733	12.4934	12.4228	12.3039	12.416	13.4117	13.3723	13.4207	5611
103221995	XM_007973466	LOC103221995	histone H3.1	protein_coding	XP_007971657.2	.	63.37	59.1453	67.6832	62.6001	56.3053	61.3226	149.374	137.862	156.872	148.879	137.046	160.25	146.882	130.04	140.99	312.253	294.261	329.01	-1.07893	6927.45	0.085635	-1.27983	0.200605	0.496395	2.62446	11916.1	0.0706571	19.7011	2.1104e-86	1.64833e-84	12.8119	12.7022	14.0749	12.9738	12.8933	12.9912	12.9488	12.8283	12.904	13.7739	13.6836	13.8107	7413
103221996	XM_007973467	LOC103221996	histone H2B type 1-F/J/L-like	protein_coding	XP_007971658.1	.	122.856	113.394	125.81	101.072	101.017	115.833	328.296	279.82	333.39	288.631	262.746	297.874	237.152	233.304	266.316	686.274	597.264	699.224	-1.16551	3039.66	0.0904411	-2.44314	0.01456	0.112488	3.15696	5757.83	0.081948	20.2389	4.45349e-91	3.96755e-89	11.676	11.4549	13.0943	11.8632	11.7739	11.8455	11.6891	11.6565	11.7725	12.7807	12.6139	12.7855	3435
103221997	XM_007973468	LOC103221997	histone H2A type 1-D	protein_coding	XP_007971659.1	.	103.488	90.4146	93.4545	74.1258	72.9795	75.7721	182.641	177.902	181.101	243.129	209.5	221.267	173.926	168.55	174.211	381.795	379.724	379.825	-1.32	3288.72	0.0889754	-4.50165	6.74271e-06	0.000265501	2.58953	5020.9	0.0615715	22.2943	4.20147e-110	5.17023e-108	11.8697	11.4692	12.8226	12.0151	11.8759	11.8894	11.7201	11.6748	11.7109	12.5585	12.5197	12.5408	4167
103221998	XM_007973469	LOC103221998	histone H2B type 1-C/E/F/G/I	protein_coding	XP_007971660.1	.	7.43292	8.02288	7.37771	6.65631	6.5083	5.05549	12.3008	10.7386	12.7062	17.4626	18.5899	17.4678	15.6181	15.0313	11.6233	25.7137	22.9211	26.6489	-1.27983	491.542	0.151379	-2.35141	0.0187023	0.132435	2.09016	657.301	0.137058	7.76032	8.47127e-15	5.19545e-14	9.10792	8.7526	9.79618	9.13838	9.17824	9.09594	9.03571	8.98691	8.79982	9.59807	9.46491	9.61789	556
103222001	XM_007973471	LOC103222001	histone H2B type 1-C/E/F/G/I	protein_coding	XP_007971662.1	.	182.06	199.922	192.904	165.009	155.087	175.159	410.195	359.814	407.056	427.723	463.241	456.728	387.17	358.18	402.716	857.475	768.007	853.724	-1.18645	4861.96	0.0800096	-3.08271	0.00205123	0.0285296	2.53262	7751.41	0.0736955	18.1915	6.03201e-74	3.30697e-72	12.3654	12.1188	13.4401	12.4393	12.4951	12.4501	12.3429	12.2594	12.3647	13.1982	13.0607	13.1811	5174
103222003	XM_007973472	LOC103222003	histone H2A type 1-B	protein_coding	XP_007971663.1	.	111.849	100.641	100.897	83.7781	91.5758	104.48	236.689	200.97	199.868	262.774	233.196	238.889	196.574	211.499	240.215	494.778	428.961	419.185	-1.14795	3034.76	0.0972923	-2.04601	0.0407551	0.210942	2.43098	4784.31	0.0881106	14.5446	6.31778e-48	1.65999e-46	11.6635	11.4644	12.727	11.842	11.7294	11.7171	11.5871	11.6266	11.7412	12.5505	12.3822	12.3812	3580
103222004	XM_038005629	LOC103222004	uncharacterized LOC103222004	protein_coding	XP_037861557.1	.	117.397	117.342	119.568	75.7178	76.5886	84.2257	174.862	159.314	176.342	275.807	271.893	283.094	177.661	176.885	193.647	365.533	340.049	369.845	-1.53269	8310.33	0.0723987	-8.50935	1.74913e-17	2.57925e-15	2.30099	10688.4	0.065817	18.2667	1.52508e-74	8.46962e-73	13.2961	12.68	13.8631	13.2884	13.2637	13.2649	12.9028	12.8796	12.9626	13.6789	13.5789	13.6771	10314
103222005	XR_493149	LOC103222005	uncharacterized LOC103222005	lncRNA	.	.	1.08147	1.42169	1.65873	0.643926	1.43088	1.30984	0.396535	0.242893	0.38846	2.54076	3.2942	3.92727	1.51088	3.30468	3.01152	0.828921	0.518445	0.814723	-1.26168	31.1471	0.501977	-0.668046	0.504104	NA	-3.09395	17.9732	0.661965	-2.46154	0.0138344	0.0257102	5.12024	4.78203	3.13437	4.5448	4.64928	4.70507	4.37118	4.63135	4.60473	4.26978	4.18911	4.26263	28
103222006	XM_007973474	H1-3	H1.3 linker histone, cluster member	protein_coding	XP_007971665.2	.	66.9705	66.1552	67.4396	67.9706	60.818	61.9315	182.572	161.437	175.043	157.338	153.289	159.673	159.484	140.462	142.39	381.65	344.581	367.121	-1.07471	2858.78	0.0885054	-1.17448	0.240203	0.544497	2.89819	5299.38	0.0769915	19.9393	1.85812e-88	1.53542e-86	11.5322	11.4283	12.9439	11.7213	11.6883	11.69	11.7191	11.5953	11.6158	12.6523	12.5206	12.602	3060
103222015	XM_007973484	LOC103222015	histone H2B type 1-C/E/F/G/I	protein_coding	XP_007971675.1	.	303.869	305.463	302.159	213.77	227.353	226.007	509.134	426.613	527.197	713.897	707.79	715.404	501.582	525.084	519.622	1064.3	910.588	1105.7	-1.39819	7353.95	0.0679239	-7.11919	1.08563e-12	1.08948e-10	2.33823	10101.3	0.07643	16.0332	7.49439e-58	2.69877e-56	13.0659	12.5824	13.7886	13.1013	13.0816	13.0573	12.79	12.8074	12.8083	13.5978	13.4201	13.6208	8847
103222017	XM_007973487	LOC103222017	histone H3.1	protein_coding	XP_007971678.1	.	69.2075	63.5155	63.3523	42.9962	50.4265	48.6658	173.199	148.98	179.749	162.593	147.172	149.996	100.885	116.463	111.89	362.056	317.992	376.99	-1.41424	2104.21	0.0941109	-5.31316	1.07738e-07	6.1296e-06	3.76837	4101.59	0.0838285	22.8316	2.2245e-115	3.06855e-113	11.2675	10.7675	12.6624	11.4491	11.3538	11.3373	11.0494	11.1425	11.1198	12.3137	12.1553	12.3397	2691
103222018	XM_007973488	LOC103222018	histone H3.1-like	protein_coding	XP_007971679.1	.	283.632	263.061	283.864	194.252	187.661	193.982	609.013	549.025	592.084	666.353	609.54	672.089	455.785	433.413	445.993	1273.09	1171.87	1241.79	-1.4754	10785.2	0.0744745	-7.53424	4.91198e-14	5.77098e-12	3.23833	18220.6	0.0612642	27.6711	1.55475e-168	7.18758e-166	13.6502	13.0891	14.765	13.7533	13.6651	13.7152	13.4228	13.3631	13.3951	14.4816	14.3684	14.4447	13582
103222019	XM_007973489	LOC103222019	histone H2B type 1-B	protein_coding	XP_007971680.2	.	120.915	110.709	109.302	97.2973	93.353	90.9665	207.576	180.06	228.481	284.072	256.525	258.788	228.295	215.603	209.145	433.919	384.33	479.197	-1.23856	2917.84	0.0895812	-3.44564	0.000569716	0.010887	2.33065	4283.47	0.0865193	14.1094	3.32404e-45	7.85328e-44	11.6567	11.3482	12.5495	11.7912	11.6922	11.6669	11.5926	11.5258	11.5103	12.3071	12.1614	12.3876	3541
103222022	XM_007973492,XM_007973495,XM_007973496,XM_007973497,XM_038005788	HFE	homeostatic iron regulator, transcript variant X5	protein_coding	XP_007971683.1;XP_007971686.1;XP_007971687.1;XP_007971688.1;XP_037861716.1	.	11.1446	11.5122	9.60931	9.09781	8.95474	9.72277	3.7923	3.82715	4.45672	26.1826	26.6749	22.7514	21.3468	20.6814	22.3541	7.92746	8.16889	9.34714	-1.18817	2959.96	0.0927044	-2.68319	0.00729244	0.0714671	-2.14791	1956.39	0.088097	-12.5196	5.83642e-36	1.00739e-34	11.6502	11.4018	10.2794	11.4793	11.488	11.3091	11.2843	11.2377	11.3074	10.6019	10.5907	10.722	3423
103222024	XM_038005789	H1-1	H1.1 linker histone, cluster member	protein_coding	XP_037861717.1	.	3.20751	2.40625	2.28309	2.2035	1.61498	4.12277	8.54247	10.6444	10.9131	7.53559	5.57554	5.40556	5.17022	3.72989	9.47886	17.8573	22.72	22.8882	-1.02233	138.166	0.319025	-0.0998844	0.920436	0.972312	4.0292	339.234	0.402569	4.99416	5.90916e-07	1.96417e-06	7.12608	7.09427	9.08634	7.59962	7.38273	7.34171	7.33264	7.12307	7.74762	8.41703	8.60274	8.63084	175
103222026	XM_007973503,XM_038005784,XM_038005785	SLC17A2	solute carrier family 17 member 2, transcript variant X3	protein_coding	XP_007971694.1;XP_037861712.1;XP_037861713.1	.	7.87025	9.07672	7.79982	7.37733	7.99927	7.4957	0.921878	0.650534	0.885033	18.49	21.0317	18.4672	17.3099	18.4747	17.2337	1.92711	1.38854	1.85619	-1.10889	2105.69	0.0908819	-1.64082	0.100835	0.346697	-8.62292	1099.61	0.124093	-25.0471	1.87696e-138	4.39799e-136	11.1126	10.9637	7.83584	10.6953	10.8033	10.6518	10.6149	10.6561	10.6056	9.05677	8.83629	9.0136	2176
103222027	XM_007973506,XM_007973507,XM_038005781,XM_038005782,XM_038005783,XR_005242975	SLC17A3	solute carrier family 17 member 3, transcript variant X1	protein_coding	XP_007971697.1;XP_007971698.1;XP_037861709.1;XP_037861710.1;XP_037861711.1	.	28.2214	30.9168	26.3087	24.0935	21.7917	24.6264	10.3231	8.60057	10.2263	66.302	71.6374	62.2896	56.532	50.3291	56.6198	21.5795	18.3575	21.4477	-1.24393	3061.04	0.0910339	-3.45924	0.000541698	0.0104654	-2.19019	1960.69	0.0935905	-12.0851	1.26576e-33	1.95053e-32	11.7286	11.4139	10.2634	11.4946	11.5541	11.411	11.3439	11.2168	11.3194	10.6743	10.5545	10.697	3443
103222029	XM_007973512,XM_038005778,XM_038005779,XM_038005780	SLC17A1	solute carrier family 17 member 1, transcript variant X3	protein_coding	XP_007971703.2;XP_037861706.1;XP_037861707.1;XP_037861708.1	.	93.6194	112.794	97.2088	80.0856	86.5455	87.6661	18.2323	12.2835	15.2702	219.945	261.356	230.156	187.91	199.881	201.557	38.113	26.2186	32.0263	-1.2291	8942.69	0.0822715	-3.61736	0.000297619	0.00648702	-5.20523	4719.63	0.105431	-22.5737	7.85496e-113	1.01787e-110	13.2676	12.9701	10.571	12.8408	13.0143	12.8645	12.6832	12.728	12.7462	11.5148	11.2362	11.3813	9242
103222030	XM_007973516	LOC103222030	histone H2B type 1-A-like	protein_coding	XP_007971707.2	.	0.250657	0.445507	0.423579	0.187151	0.367624	0.190709	0.009478	0.076633	0.020055	0.588882	1.03229	1.00289	0.439125	0.849046	0.438468	0.019813	0.163571	0.042061	-1.53545	45.001	0.442503	-1.3981	0.162082	NA	-5.73305	20.57	0.713278	-3.53201	0.000412413	0.000980856	5.76876	5.14895	2.6139	4.92869	5.21543	5.17683	4.79353	5.09071	4.79192	4.33941	4.55447	4.3815	38
103222052	XM_007973548,XM_038005752	MRS2	magnesium transporter MRS2, transcript variant X1	protein_coding	XP_007971739.2;XP_037861680.1	.	124.927	142.424	124.618	111.05	133.063	121.379	30.8857	25.425	28.5901	293.498	330.011	295.05	260.563	307.316	279.068	64.5637	54.2685	59.9624	-1.09768	27742.8	0.079001	-1.70205	0.0887459	0.323722	-4.03309	16287.8	0.0769845	-26.1336	1.51231e-150	4.97464e-148	14.8255	14.691	12.6601	14.5202	14.6174	14.4757	14.3944	14.525	14.4459	13.3681	13.2177	13.3042	28656
103222053	XM_038005748,XM_038005749,XM_038005750,XM_038005751	GPLD1	glycosylphosphatidylinositol specific phospholipase D1, transcript variant X3	protein_coding	XP_037861676.1;XP_037861677.1;XP_037861678.1;XP_037861679.1	.	1.5385	2.17048	2.01247	1.76029	2.2248	1.46447	0.799451	0.572983	0.66502	3.61449	5.02924	4.76481	4.13029	5.13828	3.36704	1.67118	1.22301	1.39476	-1.21892	614.818	0.136501	-2.09233	0.0364088	0.196915	-2.05841	406.166	0.159083	-6.54708	5.86736e-11	2.76858e-10	9.40009	9.11376	8.05322	9.05741	9.16508	9.24746	8.94917	9.06359	8.96561	8.55899	8.30928	8.41102	604
103222056	XM_007973558,XM_007973559	DCDC2	doublecortin domain containing 2, transcript variant X1	protein_coding	XP_007971749.2;XP_007971750.2	.	12.3328	12.5255	10.8682	10.4182	11.8177	11.0092	3.72802	2.73142	3.70839	28.9741	29.0229	25.7321	24.4448	27.2936	25.3117	7.7931	5.8301	7.77767	-1.1119	3151.33	0.0897129	-1.70575	0.0880547	0.322473	-3.01562	1960.94	0.109604	-14.5292	7.91579e-48	2.07668e-46	11.6961	11.5433	9.93158	11.4917	11.4871	11.3455	11.2953	11.4018	11.3522	10.5159	10.2792	10.5044	3522
103222071	gene-LOC103222071	LOC103222071	.	pseudogene	.	.	0.284207	0.300019	1.00322	0.697427	0.64102	0.417362	1.07263	1.71619	0.702706	0.667704	0.695175	2.37526	1.63641	1.48047	0.959577	2.24225	3.66313	1.47379	1.08859	57.4744	0.479384	0.255453	0.798373	0.921274	2.10907	91.7215	0.355637	3.02726	0.00246781	0.00522903	5.78472	5.90257	6.95928	5.73724	5.73868	6.37851	6.16599	6.09416	5.87063	6.47649	6.8119	6.19548	31
103222104	XM_007973595,XM_007973596,XM_038005741	TPMT	thiopurine S-methyltransferase, transcript variant X3	protein_coding	XP_007971786.1;XP_007971787.1;XP_037861669.1	.	18.3864	21.8314	19.6134	15.0954	18.8681	15.5239	4.92062	3.75166	4.19505	43.1961	50.5857	46.4375	35.4193	43.5768	35.6916	10.2861	8.00775	8.79834	-1.25494	3381.84	0.0920001	-3.56106	0.000369358	0.00767998	-3.45928	1907.86	0.102914	-17.3977	8.58769e-68	4.06904e-66	11.8781	11.5505	9.7409	11.5406	11.6295	11.5254	11.3043	11.4604	11.3113	10.4259	10.253	10.3641	3689
103222123	XM_007973622,XM_007973623	LOC103222123	myosin regulatory light chain interacting protein, transcript variant X1	protein_coding	XP_007971813.1;XP_007971814.1	.	5.41116	7.14055	6.30135	7.09174	8.05721	7.50484	1.80447	2.32073	2.05395	12.7127	16.5454	14.9194	16.6398	18.6085	17.2547	3.77208	4.95351	4.30777	1.17463	1191.19	0.11373	2.04178	0.0411731	0.211652	-3.43059	820.088	0.117554	-15.1289	1.04459e-51	3.10743e-50	10.0973	10.3297	8.53224	9.80511	10.0248	9.89606	10.0234	10.1077	10.0493	8.97519	9.14255	9.05681	976
103222135	XM_007973640,XM_007973641	CD83	CD83 molecule, transcript variant X1	protein_coding	XP_007971831.2;XP_007971832.2	.	6.22065	6.48324	5.88181	5.89101	7.02452	5.06167	1.77808	1.60556	1.78373	14.6145	15.0224	13.926	13.8224	16.2235	11.6375	3.71692	3.427	3.74105	-1.05825	837.289	0.136567	-0.598069	0.549794	0.791326	-3.19495	527.053	0.152527	-10.9869	4.4207e-28	5.28046e-27	9.74967	9.66834	7.97298	9.52044	9.5318	9.4277	9.46514	9.58214	9.27494	8.56675	8.47729	8.5623	893
103222145	XM_007973660	GFOD1	glucose-fructose oxidoreductase domain containing 1	protein_coding	XP_007971851.2	.	0.165532	0.247348	0.173376	0.162872	0.086052	0.182156	0.449143	0.245273	0.426601	0.388894	0.573131	0.410493	0.382156	0.198741	0.418803	0.938893	0.523524	0.894716	-1.39321	31.558	0.501116	-0.954698	0.33973	NA	2.77656	49.1515	0.433628	3.39761	0.000679779	0.00157364	5.19861	4.72209	6.17516	5.26112	5.43322	5.26577	5.24567	5.0271	5.27995	5.8056	5.45187	5.76985	32
103222149	XM_007973663,XM_007973664,XM_007973665,XM_007973666,XM_007973667,XM_007973668,XM_007973669,XM_038005563,XM_038005564,XM_038005565,XM_038005566,XM_038005567,XM_038005568,XM_038005569,XM_038005570,XM_038005571,XM_038005572,XM_038005573	PHACTR1	phosphatase and actin regulator 1, transcript variant X3	protein_coding	XP_007971854.1;XP_007971855.1;XP_007971856.1;XP_007971857.1;XP_007971858.1;XP_007971859.1;XP_007971860.1;XP_037861491.1;XP_037861492.1;XP_037861493.1;XP_037861494.1;XP_037861495.1;XP_037861496.1;XP_037861497.1;XP_037861498.1;XP_037861499.1;XP_037861500.1;XP_037861501.1	.	0.067577	0.143701	0.158609	0.188162	0.152091	0.217735	0.431962	0.562607	0.366559	0.158763	0.332971	0.375529	0.441494	0.351263	0.500605	0.902979	1.20086	0.768793	1.30434	67.5327	0.3651	1.04992	0.293756	0.602411	2.39184	127.879	0.256612	4.90282	9.44687e-07	3.07203e-06	5.87462	6.25536	7.49484	6.02789	6.31034	6.43476	6.41381	6.40005	6.45806	6.96397	7.19903	6.89159	35
103222160	XM_007973684,XM_007973685	LOC103222160	androgen dependent TFPI regulating protein, transcript variant X1	protein_coding	XP_007971875.2;XP_007971876.2	.	4.97727	4.13946	4.32866	7.47595	5.98459	6.56302	17.0062	15.4002	15.7944	11.6934	9.59157	10.2487	17.5413	13.8217	15.0893	35.5499	32.8711	33.1258	1.45499	785.139	0.137894	3.92334	8.73284e-05	0.00239921	2.55853	1633.49	0.102489	13.2241	6.37364e-40	1.26328e-38	9.32093	9.86221	11.1977	9.7662	9.60473	9.62736	10.0845	9.86475	9.94599	10.8686	10.7606	10.7882	731
103222175	XM_007973702,XM_007973705	MAK	male germ cell associated kinase, transcript variant X1	protein_coding	XP_007971893.2;XP_007971896.2	.	0.8798	1.57611	1.33525	1.04384	1.24246	1.13057	0.296161	0.138046	0.225092	2.06697	3.65202	3.1614	2.44922	2.86954	2.59934	0.619099	0.294652	0.472088	-1.13096	259.854	0.212459	-0.835658	0.403347	0.690531	-4.80872	145.362	0.269414	-8.40957	4.1152e-17	2.89435e-16	8.10759	7.93007	5.64512	7.46584	7.91773	7.76299	7.58514	7.69369	7.62422	6.77534	6.4363	6.62737	199
103222186	XM_007973724,XM_007973725	PAK1IP1	PAK1 interacting protein 1, transcript variant X2	protein_coding	XP_007971915.2;XP_007971916.2	.	7.98931	10.4161	9.21999	10.8549	11.4623	12.192	21.8678	23.7537	23.9664	18.7697	24.1351	21.8297	25.4696	26.4728	28.0312	45.7126	50.7013	50.265	1.21969	1008.59	0.116083	2.46817	0.0135805	0.1073	2.14885	1722.29	0.083365	13.2377	5.31333e-40	1.0568e-38	9.82767	10.1144	11.1989	9.96141	10.1463	10.0355	10.1875	10.2	10.2571	10.8465	10.9078	10.9212	817
103222190	XM_007973728,XM_007973729	TFAP2A	transcription factor AP-2 alpha, transcript variant X2	protein_coding	XP_007971919.1;XP_007971920.1	.	2.66645	2.10691	3.51017	2.47982	2.76229	2.59276	0.967836	1.51737	0.976492	6.26444	4.88194	8.31083	5.81857	6.37966	5.96113	2.02317	3.23876	2.04801	-1.10787	557.457	0.169517	-0.871824	0.383304	0.675998	-2.20874	379.013	0.169828	-6.73162	1.67782e-11	8.27304e-11	9.19536	9.04622	7.88456	8.97004	8.74208	9.16074	8.85208	8.89899	8.91558	8.19649	8.44535	8.15377	588
103222207	XM_007973751	BMP6	bone morphogenetic protein 6	protein_coding	XP_007971942.1	.	0.057588	0.02237	0.035592	0.057141	0.029456	0.06032	0.974588	0.710224	0.893705	0.135295	0.051834	0.08427	0.134074	0.068031	0.138684	2.03729	1.51594	1.87438	1.2545	9.4875	0.868831	0.376498	0.706547	NA	17.9361	98.5302	0.372919	11.1681	5.843e-29	7.25814e-28	3.07328	3.40029	7.54414	4.85423	4.65836	4.73612	4.84106	4.71265	4.84909	6.5544	6.26692	6.46947	13
103222216	XM_007973771	RIOK1	RIO kinase 1	protein_coding	XP_007971962.2	.	3.7556	5.06035	3.81207	4.52252	5.43956	4.33072	11.3394	10.9309	9.72511	8.82325	11.7254	9.02564	10.6115	12.563	9.95696	23.704	23.3315	20.3966	1.10693	772.716	0.141771	1.03383	0.301215	0.607565	2.38631	1356.94	0.105385	11.9066	1.09342e-32	1.62071e-31	9.51829	9.66554	10.9012	9.65446	9.87072	9.63108	9.78798	9.90547	9.72644	10.6371	10.589	10.4847	676
103222277	gene-LOC103222277	LOC103222277	.	pseudogene	.	.	0.126016	0.091933	0.039498	0.216563	0.314174	0.081325	0.485566	0.767697	0.537049	0.296055	0.21302	0.093516	0.508136	0.725601	0.186978	1.01503	1.63861	1.12636	2.13967	6.77122	1.05057	1.04457	0.296221	NA	3.01109	18.2806	0.667718	2.38167	0.0172341	0.0314309	2.10413	3.20837	4.7784	3.51278	3.4881	3.43023	3.59851	3.66469	3.46788	3.81671	3.9897	3.85136	6
103222398	XM_007973939,XM_007973940,XM_007973942,XM_007973943,XM_007973944,XM_037982245	NLN	neurolysin, transcript variant X1	protein_coding	XP_007972130.1;XP_007972131.1;XP_007972133.1;XP_007972134.1;XP_007972135.1;XP_037838173.1	.	2.86344	3.31139	3.10758	2.75933	3.62402	3.44222	7.48857	9.67665	7.97125	6.72723	7.67285	7.35763	6.47439	8.36985	7.91417	15.6542	20.6544	16.7182	1.08367	1277.25	0.11026	1.05137	0.29309	0.601969	2.53093	2314.81	0.090432	14.8141	1.18792e-49	3.27732e-48	10.2599	10.3754	11.6964	10.4034	10.4815	10.5086	10.4403	10.5714	10.586	11.2928	11.4258	11.3526	1142
103222403	XM_007973954,XM_007973955,XM_007973956,XM_007973960,XM_007973961,XM_007973962,XM_007973963,XM_037982275	CUNH18orf54	chromosome unknown C18orf54 homolog, transcript variant X1	protein_coding	XP_007972145.2;XP_007972146.2;XP_007972147.2;XP_007972151.2;XP_007972152.2;XP_007972153.2;XP_007972154.2;XP_037838203.1	.	0.818269	0.963455	0.984457	0.945884	0.864168	1.03629	2.92992	3.91879	3.01707	1.92241	2.23243	2.33085	2.21939	1.99584	2.38258	6.12475	8.3645	6.32775	-1.00013	299.372	0.16663	-0.0011337	0.999095	0.999662	3.6797	691.259	0.136914	13.7283	6.87314e-43	1.52286e-41	8.22596	8.22563	10.0863	8.4346	8.56469	8.52593	8.50263	8.4956	8.54071	9.56132	9.7839	9.4966	272
103222417	XM_007973995,XM_007973996,XM_007973999,XM_007974000,XM_037982282	MRO	maestro, transcript variant X5	protein_coding	XP_007972186.1;XP_007972187.2;XP_007972190.1;XP_007972191.1;XP_037838210.1	.	6.82926	8.00131	7.03939	5.75758	6.59108	6.03666	2.13511	2.03744	2.08835	16.0444	18.5399	16.6668	13.5094	15.2224	13.8792	4.46327	4.34882	4.37992	-1.22061	1970.25	0.0928413	-3.0978	0.0019496	0.0273265	-2.78652	1189.85	0.0943808	-15.6649	2.62929e-55	8.83575e-54	11.0807	10.7933	9.29566	10.7837	10.885	10.7489	10.5997	10.6785	10.613	9.8175	9.76059	9.81158	2126
103222423	XM_007974009	SKA1	spindle and kinetochore associated complex subunit 1	protein_coding	XP_007972200.1	.	2.85378	2.71197	2.2518	3.4871	2.78119	3.69546	8.3559	8.77306	9.52533	6.70455	6.28393	5.33147	8.182	6.42331	8.4964	17.4673	18.7257	19.9776	1.24524	416.538	0.169188	1.87027	0.0614468	0.264491	2.8465	876.951	0.123673	12.2031	2.99387e-34	4.74607e-33	8.53487	8.85231	10.3419	8.93624	8.87562	8.72694	9.07864	8.87164	9.09843	9.88017	9.91175	9.99329	419
103222434	XM_007974054,XM_037982327,XM_037982328,XM_037982329	LIPG	lipase G, endothelial type, transcript variant X4	protein_coding	XP_007972245.1;XP_037838255.1;XP_037838256.1;XP_037838257.1	.	1.10841	0.735382	0.759145	1.14952	0.978745	0.827641	0.291305	0.287787	0.462547	2.60405	1.70396	1.79739	2.6972	2.26046	1.90287	0.608947	0.614269	0.970107	1.10272	137.542	0.264602	0.533151	0.593929	0.820699	-2.65309	97.9733	0.302446	-4.6543	3.25079e-06	9.97215e-06	7.03095	7.17301	5.74388	7.01577	6.70884	6.7203	7.01689	6.89111	6.7732	6.21538	6.20534	6.45254	171
103222435	XM_007974093	CTSF	cathepsin F	protein_coding	XP_007972284.2	.	33.9358	32.556	34.6795	25.1681	29.5408	27.5934	7.60819	8.30183	6.69333	79.7273	75.4358	82.1087	59.0534	68.2259	63.4414	15.9042	17.7199	14.038	-1.25874	3495.81	0.0828178	-4.00861	6.10767e-05	0.0017903	-3.41206	1974.95	0.0933719	-18.9633	3.42688e-80	2.2632e-78	11.9279	11.5958	9.80645	11.6456	11.5809	11.6236	11.3549	11.4636	11.4079	10.4225	10.4744	10.3247	4044
103222488	XM_007974167	SIGLEC15	sialic acid binding Ig like lectin 15	protein_coding	XP_007972358.2	.	0.111746	0.050895	0.100343	0.071919	0.046864	0.045311	0.170783	0.147831	0.228979	0.262531	0.11793	0.237577	0.168748	0.108236	0.104178	0.357008	0.315538	0.480241	-1.62204	12.5886	0.757911	-0.920698	0.357208	NA	3.46262	21.0971	0.603865	2.96732	0.00300404	0.00627248	3.96117	3.26335	5.0323	4.20567	4.0296	4.16163	4.09577	3.99453	3.99382	4.37021	4.31428	4.49437	20
103222527	gene-LOC103222527	LOC103222527	.	pseudogene	.	.	0.161717	0.116746	0.265761	0.066005	0.131528	0.07733	0.457338	0.351263	0.32967	0.379932	0.270512	0.629228	0.154872	0.303771	0.177793	0.956025	0.749757	0.691421	-1.94044	18.3835	0.655813	-1.45832	0.144752	NA	4.17647	31.9049	0.508158	4.05835	4.94204e-05	0.000132394	4.60239	3.64102	5.68638	4.67088	4.56757	4.85577	4.45416	4.60474	4.4831	5.159	5.00511	4.97727	22
103222543	XM_007974272,XM_007974282,XM_037982370,XM_037982371,XM_037982372,XM_037982373,XM_037982374,XM_037982375,XM_037982376,XM_037982377,XM_037982378,XM_037982379,XM_037982380,XM_037982381	ZSCAN30	zinc finger and SCAN domain containing 30, transcript variant X13	protein_coding	XP_007972463.1;XP_007972473.2;XP_037838298.1;XP_037838299.1;XP_037838300.1;XP_037838301.1;XP_037838302.1;XP_037838303.1;XP_037838304.1;XP_037838305.1;XP_037838306.1;XP_037838307.1;XP_037838308.1;XP_037838309.1	.	2.11326	3.02595	2.19274	2.44809	2.27119	2.68844	0.673632	1.2528	1.12035	4.96479	7.01144	5.19162	5.7441	5.24542	6.18112	1.40817	2.67404	2.34972	1.03033	587.009	0.145667	0.295942	0.767274	0.907207	-2.00542	440.653	0.140825	-7.12873	1.01302e-12	5.44727e-12	9.17516	9.21898	8.19591	8.92481	9.1919	8.94148	9.02969	9.05514	9.08211	8.41034	8.56028	8.53475	516
103222551	XM_007974313,XM_007974314,XM_007974315,XM_007974316,XM_007974318,XM_007974321,XM_007974322,XM_007974323,XM_037982402,XM_037982403,XM_037982404,XM_037982405,XM_037982406,XM_037982407,XM_037982408,XM_037982409,XM_037982410,XM_037982411,XM_037982412,XM_037982413	NOL4	nucleolar protein 4, transcript variant X2	protein_coding	XP_007972504.1;XP_007972505.1;XP_007972506.1;XP_007972507.1;XP_007972509.1;XP_007972512.1;XP_007972513.1;XP_007972514.1;XP_037838330.1;XP_037838331.1;XP_037838332.1;XP_037838333.1;XP_037838334.1;XP_037838335.1;XP_037838336.1;XP_037838337.1;XP_037838338.1;XP_037838339.1;XP_037838340.1;XP_037838341.1	.	0.091861	0.256918	0.355737	0.241879	0.339021	0.318787	0.016596	0.065885	0.036027	0.215815	0.595309	0.842259	0.567535	0.782987	0.732937	0.034692	0.140629	0.075559	1.22395	60.0657	0.409461	0.712034	0.476444	0.744325	-6.02037	38.0109	0.505603	-5.1223	3.01826e-07	1.03441e-06	5.75716	6.0454	3.43739	5.11572	5.45594	5.63111	5.42452	5.65367	5.53511	4.73495	4.94942	4.84927	28
103222582	XM_007974374,XM_007974376	DSC2	desmocollin 2, transcript variant X1	protein_coding	XP_007972565.1;XP_007972567.1	.	3.67163	3.59203	3.20201	2.70175	3.36824	3.14466	1.18615	1.23602	1.11678	8.62597	8.32312	7.58122	6.33927	7.77911	7.23004	2.47955	2.63822	2.34224	-1.16504	945.371	0.118868	-1.85395	0.0637466	0.270452	-2.43464	608.037	0.126206	-10.1715	2.65678e-24	2.73267e-23	9.99062	9.77046	8.46814	9.8147	9.77019	9.65015	9.5275	9.68697	9.62926	8.91942	8.93456	8.86629	1105
103222652	XR_493495	LOC103222652	uncharacterized LOC103222652	lncRNA	.	.	0.207767	0.225959	0.478407	0.257684	0.29004	0.279092	0.163978	0.037157	0.061764	0.488119	0.52357	1.1327	0.604619	0.669862	0.641674	0.342782	0.079311	0.129539	-1.12714	98.1642	0.336119	-0.513701	0.607461	0.829953	-2.91659	61.0834	0.448415	-3.44387	0.000573449	0.00134202	6.70256	6.52631	4.96371	6.11741	6.14906	6.65018	6.23346	6.28757	6.26459	5.99834	5.43938	5.57116	74
103222671	XM_007974487,XM_007974488	USP14	ubiquitin specific peptidase 14, transcript variant X1	protein_coding	XP_007972678.1;XP_007972679.1	.	6.16536	7.78612	11.0466	7.54719	7.95302	8.95027	15.7206	18.5372	16.5555	14.4846	18.0413	26.1543	17.7084	18.3679	20.578	32.8625	39.5668	34.7221	-1.04655	2296.2	0.243396	-0.269662	0.78742	0.916627	2.21615	3561.13	0.0818296	14.0299	1.02367e-44	2.40521e-43	11.1976	11.1318	12.2609	11.0917	11.2533	11.5392	11.2335	11.2501	11.3508	11.927	12.0631	11.9601	1800
103222679	XM_007974497,XM_037982460,XM_037982461,XM_037982462	ENOSF1	enolase superfamily member 1, transcript variant X2	protein_coding	XP_007972688.2;XP_037838388.1;XP_037838389.1;XP_037838390.1	.	58.4502	62.6838	53.4902	52.4896	51.4638	51.8904	23.7861	19.8546	22.8781	137.32	145.245	126.646	123.16	118.858	119.304	49.7227	42.3789	47.9825	-1.14427	5464.46	0.0826925	-2.35118	0.0187138	0.132435	-2.19762	3659.02	0.0792603	-14.3318	1.38462e-46	3.49321e-45	12.5097	12.3155	11.1602	12.3254	12.3663	12.1985	12.2093	12.1598	12.172	11.581	11.4272	11.5402	6047
103222693	XM_007974508	NDC80	NDC80 kinetochore complex component	protein_coding	XP_007972699.1	.	3.30041	4.10265	4.42452	4.55069	5.36731	4.27389	14.0758	12.7117	12.0938	7.75383	9.50627	10.4757	10.6776	12.3961	9.82629	29.4242	27.1327	25.3646	1.17402	518.549	0.151032	1.53254	0.125389	0.389196	2.92092	1083.27	0.111219	13.9043	5.96122e-44	1.36574e-42	8.89829	9.12916	10.6564	9.07251	9.21443	9.25947	9.30313	9.40234	9.22742	10.3358	10.2255	10.1833	413
103222696	XM_007974514,XM_007974515,XM_007974516,XM_007974517	LPIN2	lipin 2, transcript variant X1	protein_coding	XP_007972705.2;XP_007972706.1;XP_007972707.1;XP_007972708.1	.	35.8589	39.5205	40.7565	29.3572	34.6287	33.1661	11.5839	12.8626	13.0755	84.2453	91.5733	96.497	68.8826	79.9768	76.2538	24.2152	27.4546	27.4235	-1.22204	12500.5	0.0765109	-3.78108	0.000156152	0.00385735	-2.44648	7820.95	0.0688264	-18.7531	1.82762e-78	1.14932e-76	13.7471	13.4578	12.148	13.45	13.5163	13.5274	13.2539	13.3676	13.3332	12.5202	12.5821	12.6008	13136
103222729	XM_007974605,XM_007974606,XM_007974607,XM_007974608,XM_007974612	ARHGAP28	Rho GTPase activating protein 28, transcript variant X3	protein_coding	XP_007972796.1;XP_007972797.1;XP_007972798.1;XP_007972799.1;XP_007972803.1	.	1.8201	2.34465	1.87975	1.36846	2.05335	1.27958	0.85078	0.599019	0.61212	4.27605	5.43279	4.45058	3.2109	4.74231	2.94193	1.77848	1.27858	1.28381	-1.11115	486.377	0.465276	-0.326804	0.743816	0.896189	-2.17466	331.904	0.170139	-6.58752	4.47239e-11	2.1333e-10	8.99996	8.84789	7.70813	8.16587	9.06791	8.86444	8.6145	8.83066	8.57737	8.11645	8.05578	8.07307	242
103222731	XM_007974613,XM_007974614	LAMA1	laminin subunit alpha 1, transcript variant X2	protein_coding	XP_007972804.2;XP_007972805.2	.	11.5431	12.2276	13.6085	9.06014	10.8916	11.5041	1.46446	1.13896	1.35165	27.1188	28.3327	32.2201	21.2584	25.1547	26.4497	3.06132	2.43106	2.83483	-1.21686	6114.68	0.0920707	-3.07556	0.00210109	0.029111	-7.42161	3088.87	0.100036	-28.9069	9.76866e-184	6.42665e-181	12.7128	12.4294	9.51872	12.2631	12.2917	12.3783	12.0192	12.153	12.212	10.6178	10.4563	10.5615	6418
103222732	gene-LOC103222732	LOC103222732	.	pseudogene	.	.	1.88436	1.57183	1.24187	1.65797	1.55845	1.18692	0.579772	0.220585	0.100022	4.42704	3.64209	2.94031	3.89019	3.59932	2.7289	1.21196	0.470829	0.209778	-1.09423	133.016	0.265569	-0.489195	0.624704	0.839152	-4.4963	76.6638	0.439976	-4.92922	8.25588e-07	2.70168e-06	7.11808	6.99	4.80369	6.88216	6.7238	6.54749	6.77142	6.69792	6.50789	6.13512	5.74365	5.56855	172
103222755	XM_007974657	TWSG1	twisted gastrulation BMP signaling modulator 1	protein_coding	XP_007972848.1	.	26.3811	30.4932	23.9973	22.1569	25.6367	25.4833	9.64894	8.91553	9.48311	61.9787	70.6561	56.8172	51.9882	59.2094	58.5898	20.1703	19.0298	19.8891	-1.12985	5325.93	0.0939967	-1.8738	0.0609586	0.263116	-2.44789	3476.16	0.0742465	-17.3953	8.95868e-68	4.2331e-66	12.4641	12.2881	10.9776	12.2428	12.3512	12.1156	12.0686	12.1638	12.1646	11.4135	11.3412	11.392	5707
103222771	XR_005234843,XR_005234844	LOC103222771	uncharacterized LOC103222771, transcript variant X1	lncRNA	.	.	0.328614	0.407276	0.607816	0.449112	0.443673	0.278621	0.087078	0.112412	0.128902	0.772031	0.943702	1.43909	1.05378	1.02469	0.640591	0.182029	0.239939	0.270348	-1.20728	144.061	0.281836	-0.964257	0.334917	0.637398	-2.95273	86.1235	0.317243	-4.92382	8.48717e-07	2.77365e-06	7.30108	7.02699	5.4449	6.79896	6.78634	7.18701	6.78352	6.96486	6.65579	6.07979	6.18229	6.2565	130
103222799	XM_007974706	CENPH	centromere protein H	protein_coding	XP_007972897.1	.	3.53075	4.09818	3.72955	4.64911	3.64964	3.63177	7.44245	7.56753	8.27302	8.29499	9.49591	8.83024	10.9085	8.42903	8.34998	15.5578	16.1526	17.3511	1.0293	503.552	0.153193	0.271953	0.785658	0.915466	2.07425	774.537	0.128142	8.21427	2.13463e-16	1.43413e-15	8.95466	8.99702	10.0293	9.06689	9.16173	9.07418	9.27244	9.04693	9.04875	9.7212	9.72307	9.80782	478
103222804	XM_007974713	CCNB1	cyclin B1	protein_coding	XP_007972904.2	.	35.1203	34.2525	33.2638	35.7434	32.8727	40.5912	100.995	88.7769	98.1151	82.51	79.3666	78.7567	83.8669	75.9213	93.3251	211.121	189.49	205.778	1.03995	3248.67	0.094526	0.5978	0.549973	0.791326	2.80939	6225.77	0.0826155	18.0384	9.72373e-73	5.23032e-71	11.6371	11.6936	13.1647	11.8855	11.8422	11.8043	11.8855	11.7845	11.9634	12.8633	12.7258	12.8255	3372
103222806	XM_007974711	LOC103222806	60S ribosomal protein L12	protein_coding	XP_007972902.1	.	1.61201	1.41714	1.71687	1.45224	1.44981	0.788165	2.31401	2.85211	2.23522	3.78718	3.28367	4.06493	3.40748	3.34842	1.81211	4.83724	6.08771	4.68796	-1.31458	45.1218	0.41657	-0.947272	0.3435	NA	2.11506	59.8804	0.368483	2.93284	0.00335879	0.00696051	5.67959	5.28502	6.34522	5.755	5.67235	5.7638	5.68714	5.6693	5.43187	5.97031	6.0927	5.94267	54
103222808	XM_007974714,XM_037982984,XM_037982985	TUBB6	tubulin beta 6 class V, transcript variant X1	protein_coding	XP_007972905.1;XP_037838912.1;XP_037838913.1	.	23.4429	20.8214	21.1727	25.5206	24.0809	24.3147	72.7857	79.4329	85.6453	55.0756	48.2453	50.1294	59.8805	55.6161	55.9031	152.152	169.546	179.625	1.10811	2579.69	0.0931199	1.59048	0.111726	0.365944	3.44237	5943.45	0.0730249	24.4218	1.0036e-131	1.99611e-129	11.257	11.4052	13.1691	11.6188	11.5005	11.4988	11.6752	11.5959	11.6091	12.6653	12.7369	12.8131	2715
103222924	XM_007974893,XM_007974895	MAP1B	microtubule associated protein 1B, transcript variant X1	protein_coding	XP_007973084.2;XP_007973086.2	.	3.49294	3.45461	6.34532	4.5691	4.28373	5.52721	13.948	18.5979	13.611	8.20615	8.00469	15.0235	10.7208	9.8935	12.7079	29.1571	39.6964	28.5466	1.05866	3060.2	0.309304	0.265903	0.790314	0.917925	3.42012	6864.36	0.183951	9.64412	5.20577e-22	4.75412e-21	11.5378	11.6199	13.3749	11.6238	11.5935	12.0724	11.8218	11.7376	11.9504	12.8622	13.1284	12.8288	2423
103222942	XM_007974912,XM_037994752	YPEL1	yippee like 1, transcript variant X1	protein_coding	XP_007973103.2;XP_037850680.1	.	4.76063	6.07435	5.97838	5.31301	4.8894	5.02023	1.67458	1.81898	2.41423	11.1844	14.0749	14.1547	12.4662	11.2923	11.5422	3.50056	3.88253	5.0634	-1.10795	327.386	0.166108	-0.890307	0.373301	0.667404	-2.41184	216.732	0.195994	-6.4805	9.14171e-11	4.25725e-10	8.42694	8.27897	6.98863	8.07616	8.23604	8.22812	8.16354	8.06483	8.07739	7.37469	7.45124	7.55959	304
103222947	XM_007974921	YDJC	YdjC chitooligosaccharide deacetylase homolog	protein_coding	XP_007973112.1	.	12.0293	9.99997	12.3532	14.0609	11.3491	15.2089	28.5315	33.041	35.0325	28.261	23.171	29.248	32.992	26.2113	34.9675	59.6426	70.5245	73.4741	1.15565	1008.71	0.136743	1.52625	0.126947	0.392171	2.53039	1883.47	0.111075	12.0582	1.75572e-33	2.70068e-32	9.87036	10.0787	11.3987	10.1624	9.99461	10.1471	10.2753	10.0702	10.3126	10.9424	11.0662	11.126	1013
103222951	XM_007974930,XM_007974931	TMEM191C	transmembrane protein 191C, transcript variant X1	protein_coding	XP_007973121.2;XP_007973122.2	.	3.6575	3.3346	3.54792	2.9792	4.11549	2.01911	1.24223	1.00098	1.70512	8.59277	7.72662	8.4002	6.99028	9.50494	4.64224	2.59676	2.13656	3.57617	-1.18181	254.202	0.231032	-1.04313	0.29689	0.604261	-2.16335	168.056	0.279034	-3.98973	6.61488e-05	0.00017453	8.10531	7.86429	6.73076	7.89286	7.79189	7.8314	7.71503	7.94303	7.40442	7.14396	7.00595	7.3359	296
103222966	XM_037996417	LRRC74B	leucine rich repeat containing 74B	protein_coding	XP_037852345.1	.	2.56658	2.25926	2.75026	1.30168	2.3351	2.28074	0.095455	0.264846	0.382892	6.02981	5.23496	6.51163	3.05422	5.39302	5.24376	0.19954	0.565303	0.803045	-1.31093	128.922	0.271522	-1.43852	0.150286	0.428868	-7.25582	62.6104	0.439605	-6.50388	7.82738e-11	3.66915e-10	7.19324	6.80088	3.92064	6.70116	6.58857	6.72064	6.22539	6.58839	6.58	5.3776	5.56316	5.66059	153
103222969	XR_005239145	LOC103222969	uncharacterized LOC103222969	lncRNA	.	.	0.138121	0.14651	0.271516	0.17291	0.181369	0.222071	0.507336	0.526061	0.49206	0.324496	0.33948	0.642854	0.405709	0.418882	0.510574	1.06054	1.12285	1.03201	1.01835	89.1167	0.330574	0.079378	0.936732	0.979578	2.80559	168.71	0.21525	6.91431	4.70147e-12	2.4157e-11	6.4663	6.48886	7.95873	6.58693	6.60368	6.97951	6.70889	6.70816	6.84287	7.50808	7.52565	7.47475	68
103223001	XM_007975042,XM_037994848	CDC45	cell division cycle 45, transcript variant X1	protein_coding	XP_007973233.1;XP_037850776.1	.	6.47013	7.01719	6.19965	8.61515	8.42771	11.1041	25.0339	24.0072	23.9792	15.2006	16.2596	14.6786	20.2142	19.4642	25.53	52.3311	51.2423	50.2919	1.40429	923.355	0.126944	3.85874	0.000113972	0.00297293	2.75883	2000.95	0.0993878	14.7308	4.09036e-49	1.11233e-47	9.58499	10.0751	11.5203	9.94495	9.97249	9.879	10.1616	10.107	10.3346	11.1539	11.0927	11.0951	786
103223022	XM_007975089,XM_037995418	CHCHD10	coiled-coil-helix-coiled-coil-helix domain containing 10, transcript variant X2	protein_coding	XP_007973280.1;XP_037851346.1	.	22.3528	19.2905	22.8809	19.4039	20.1811	16.1928	50.0793	69.2136	67.0116	52.5147	44.698	54.1738	45.5286	46.6094	37.2297	104.686	147.733	140.544	-1.18299	777.155	0.133142	-1.82092	0.0686186	0.281723	3.55325	1598.99	0.121431	15.0633	2.82451e-51	8.27283e-50	9.71829	9.47563	11.2851	9.94783	9.80709	9.92966	9.82079	9.81887	9.65586	10.6812	10.9738	10.9464	903
103223032	XM_007975119,XM_007975121,XM_007975130,XM_007975132,XM_037995380,XM_037995381,XM_037995382,XM_037995383,XM_037995384,XM_037995385,XM_037995386,XM_037995387,XM_037995388,XM_037995389,XM_037995390,XM_037995391,XM_037995392,XM_037995393,XM_037995394,XM_037995395,XM_037995396,XM_037995397,XM_037995398,XM_037995399,XM_037995400,XM_037995401,XM_037995402,XR_005239340	SLC2A11	solute carrier family 2 member 11, transcript variant X14	protein_coding	XP_007973310.2;XP_007973312.2;XP_007973321.2;XP_007973323.2;XP_037851308.1;XP_037851309.1;XP_037851310.1;XP_037851311.1;XP_037851312.1;XP_037851313.1;XP_037851314.1;XP_037851315.1;XP_037851316.1;XP_037851317.1;XP_037851318.1;XP_037851319.1;XP_037851320.1;XP_037851321.1;XP_037851322.1;XP_037851323.1;XP_037851324.1;XP_037851325.1;XP_037851326.1;XP_037851327.1;XP_037851328.1;XP_037851329.1;XP_037851…	.	8.92767	8.53989	8.27934	6.61608	9.08242	7.89384	2.76735	2.83431	3.59339	20.9743	19.7879	19.6025	15.5237	20.9763	18.1491	5.7849	6.04972	7.53646	-1.16777	1645.12	0.10318	-2.16863	0.0301107	0.176613	-2.34454	1068.37	0.116139	-10.5848	3.50696e-26	3.89777e-25	10.7916	10.5677	9.31924	10.5977	10.5605	10.5138	10.3148	10.5041	10.4419	9.68524	9.66314	9.82044	1865
103223033	XM_007975125	FOXD1	forkhead box D1	protein_coding	XP_007973316.1	.	0.698228	0.33445	0.843208	0.595209	0.888197	0.826695	1.36715	1.60717	1.40184	1.64039	0.774957	1.99642	1.39658	2.05134	1.90069	2.8579	3.43043	2.9401	1.19943	109.427	0.332764	0.78838	0.430474	0.70975	2.01797	177.665	0.21844	4.637	3.53496e-06	1.08013e-05	6.63847	6.89756	7.89265	6.97548	6.54606	7.07611	6.86281	7.10187	7.05834	7.48848	7.60578	7.50154	114
103223040	XM_007975143,XM_037995373,XM_037995374,XM_037995375,XM_037995376	LOC103223040	glutathione S-transferase theta-1, transcript variant X5	protein_coding	XP_007973334.2;XP_037851301.1;XP_037851302.1;XP_037851303.1;XP_037851304.1	.	5.29121	5.20889	5.95277	4.52483	4.0877	4.24217	1.5243	1.1307	1.07917	12.4309	12.0696	14.094	10.6169	9.44075	9.75338	3.18641	2.41343	2.26335	-1.31145	290.474	0.171473	-2.28121	0.0225359	0.1483	-3.28354	161.732	0.231849	-7.39813	1.38118e-13	7.85146e-13	8.3648	7.97324	6.23885	7.99302	7.94591	8.05744	7.85095	7.72505	7.76673	7.10206	6.90831	6.92084	329
103223043	XM_037999043	LOC103223043	glutaredoxin-like protein C5orf63	protein_coding	XP_037854971.1	.	1.60903	1.20036	1.12494	1.33655	1.71388	1.58367	0.53218	0.344113	0.446963	3.78019	2.78137	2.66344	3.13604	3.9583	3.64109	1.11247	0.734494	0.937422	1.14399	189.202	0.2238	0.867159	0.385855	0.677849	-3.27403	130.089	0.25832	-6.62382	3.50024e-11	1.68415e-10	7.46322	7.6578	5.92779	7.42181	7.17692	7.11512	7.26256	7.42389	7.36674	6.68485	6.45611	6.58482	223
103223056	XM_037994822	LRRC75B	leucine rich repeat containing 75B	protein_coding	XP_037850750.1	.	12.5232	10.9588	12.4729	11.2743	10.7751	10.1987	4.17753	3.77224	4.22244	29.4215	25.3928	29.5315	26.4536	24.8857	23.4483	8.73276	8.05168	8.85579	-1.1403	1472.57	0.10546	-1.79603	0.072489	0.290089	-2.48538	951.881	0.106038	-12.3868	3.08076e-35	5.10752e-34	10.6158	10.4263	9.09312	10.4414	10.2961	10.397	10.3303	10.2548	10.2124	9.55357	9.46673	9.55274	1690
103223127	XM_007975274,XM_038007651	ZNRF3	zinc and ring finger 3, transcript variant X1	protein_coding	XP_007973465.2;XP_037863579.1	.	5.11151	4.80616	5.7241	5.02165	5.22269	5.02296	2.17244	2.37488	2.24309	12.0088	11.1364	13.5526	11.7826	12.0621	11.5485	4.5413	5.06907	4.70446	-1.04788	1561.57	0.100111	-0.673955	0.50034	0.760099	-2.09633	1111.17	0.0930922	-11.4711	1.84381e-30	2.47943e-29	10.6423	10.5744	9.48732	10.4695	10.389	10.5307	10.4436	10.4342	10.405	9.79001	9.84795	9.80653	1617
103223128	XM_007975287,XM_007975288,XM_038007648,XM_038007649	EMID1	EMI domain containing 1, transcript variant X2	protein_coding	XP_007973478.2;XP_007973479.2;XP_037863576.1;XP_037863577.1	.	7.64278	7.27001	6.94962	5.29923	5.46168	5.46862	1.30022	2.35458	1.60571	17.9556	16.8454	16.4542	12.4339	12.614	12.5732	2.718	5.02575	3.36768	-1.37632	758.801	0.115916	-3.97548	7.02387e-05	0.00200597	-2.92566	422.854	0.187683	-8.25204	1.55708e-16	1.05606e-15	9.77958	9.31897	7.75133	9.50988	9.42756	9.38718	9.16678	9.15845	9.1708	8.13497	8.55686	8.28882	953
103223135	XM_007975313,XM_007975314	RASL10A	RAS like family 10 member A, transcript variant X1	protein_coding	XP_007973504.2;XP_007973505.2	.	0.460883	0.436277	0.622667	0.777274	0.459381	0.527753	0.122019	0.253003	0.101875	1.08278	1.0109	1.47426	1.82377	1.06096	1.21338	0.25507	0.540025	0.213663	1.14165	77.6238	0.337879	0.565648	0.571633	0.805369	-3.38423	52.8611	0.434819	-4.04496	5.23313e-05	0.000139754	6.18032	6.37029	4.59273	5.86192	5.83859	6.04584	6.19631	5.85574	5.92853	5.32883	5.59353	5.28573	66
103223145	XM_007975347,XM_007975348	NIPSNAP1	nipsnap homolog 1, transcript variant X2	protein_coding	XP_007973538.1;XP_007973539.1	.	76.5975	80.9423	81.5313	75.7956	76.3449	77.7461	32.5079	28.5688	33.4954	179.955	187.552	193.037	177.844	176.323	178.75	67.9549	60.9789	70.2505	-1.06258	9418.46	0.0679065	-1.28963	0.19718	0.492472	-2.2774	6484.19	0.0686713	-17.2909	5.5073e-67	2.55985e-65	13.2444	13.1568	11.9501	13.051	13.0809	13.0302	13.0297	12.999	12.9803	12.3447	12.2331	12.3357	9738
103223154	XM_007975375	HEXB	hexosaminidase subunit beta	protein_coding	XP_007973566.2	.	68.992	85.1791	68.3321	69.5513	76.4385	71.5873	27.2109	23.5626	24.8178	162.087	197.369	161.786	163.192	176.539	164.59	56.8821	50.2934	52.0507	-1.04569	7633.97	0.0889597	-0.7245	0.468759	0.738934	-2.69863	5047.25	0.0717916	-19.9498	1.50584e-88	1.25646e-86	12.93	12.8657	11.4143	12.6744	12.8433	12.6247	12.6657	12.7151	12.6617	11.911	11.7889	11.8318	7496
103223158	gene-LOC103223158	LOC103223158	.	pseudogene	.	.	0.164891	0.215936	0.303616	0.022194	0.226177	0.104949	0.842773	1.1271	0.43976	0.387387	0.500347	0.718854	0.052075	0.522367	0.241294	1.76174	2.40575	0.922314	-1.98074	16.0672	0.773618	-1.27458	0.202459	NA	7.1144	43.2422	0.575923	4.91514	8.87208e-07	2.89281e-06	4.41803	3.42717	6.24525	4.66811	4.74371	4.86005	4.3822	4.74898	4.55144	5.4319	5.62359	5.05339	16
103223159	XM_007975384,XM_007975385,XM_007975386,XM_038007615	CASTOR1	cytosolic arginine sensor for mTORC1 subunit 1, transcript variant X3	protein_coding	XP_007973575.1;XP_007973576.1;XP_007973577.1;XP_037863543.1	.	4.3923	4.04	4.37875	3.88773	4.09143	3.91279	1.80082	1.07912	1.71993	10.3191	9.36111	10.3673	9.12202	9.44937	8.99608	3.76446	2.30334	3.60723	-1.10231	392.038	0.147204	-0.954686	0.339736	0.641559	-2.39349	260.832	0.202984	-6.20303	5.53875e-10	2.40519e-09	8.68355	8.54271	7.26385	8.49144	8.38931	8.45309	8.37555	8.37407	8.35562	7.83618	7.49426	7.79353	437
103223169	XM_038007607,XM_038007608	GAL3ST1	galactose-3-O-sulfotransferase 1, transcript variant X2	protein_coding	XP_037863535.1;XP_037863536.1	.	2.2283	1.93141	2.26778	1.29675	2.08513	1.11533	0.370517	0.410335	0.365518	5.23508	4.47528	5.36929	3.04264	4.81571	2.56431	0.774534	0.875843	0.766606	-1.45773	202.663	0.237326	-2.29102	0.0219621	0.145922	-2.67551	111.739	0.298692	-4.75344	1.99983e-06	6.28574e-06	7.90966	7.36514	5.92567	7.55442	7.41527	7.56774	7.14887	7.45531	7.02869	6.50356	6.61453	6.69377	254
103223171	XM_007975421,XM_007975422,XM_007975424,XM_038007605	TCN2	transcobalamin 2, transcript variant X1	protein_coding	XP_007973612.2;XP_007973613.2;XP_007973615.2;XP_037863533.1	.	60.2364	58.3162	58.3369	51.0887	53.8926	57.1239	19.2173	17.7782	23.185	141.517	135.125	138.121	119.873	124.468	131.336	40.1722	37.9468	48.6262	-1.12168	6833.86	0.0716653	-2.31162	0.0207986	0.141202	-2.54223	4428.57	0.0805731	-16.7065	1.17524e-62	4.90305e-61	12.8189	12.6533	11.2879	12.6375	12.5757	12.5618	12.4814	12.4805	12.5125	11.7108	11.6143	11.7918	7642
103223185	XM_007975458,XR_005243516	PIK3IP1	phosphoinositide-3-kinase interacting protein 1, transcript variant X2	protein_coding	XP_007973649.1	.	0.970038	1.1352	0.674114	0.663229	0.770216	0.802556	0.288115	0.101355	0.344855	2.27897	2.63039	1.59606	1.55617	1.77885	1.84519	0.602279	0.216338	0.723269	-1.30183	120.287	0.272674	-1.39559	0.162838	0.445929	-2.88742	69.47	0.388069	-3.94204	8.07913e-05	0.000210918	7.08732	6.70857	5.1586	6.74437	6.83893	6.46129	6.43719	6.54973	6.54704	6.03862	5.65658	6.05379	147
103223226	XM_038006336	LOC103223226	cyclin-dependent kinases regulatory subunit 1-like	protein_coding	XP_037862264.1	.	1.81745	0.824642	0.647453	0.859743	1.23413	0.822659	3.09475	1.01077	2.12283	4.26984	1.91078	1.53294	2.01727	2.85029	1.89141	6.46931	2.15744	4.45223	-1.16223	43.376	0.477229	-0.454497	0.649471	NA	2.26087	64.5988	0.416331	2.82679	0.00470178	0.00950526	5.54241	5.32722	6.4851	5.95481	5.52941	5.42683	5.55249	5.70073	5.52226	6.33344	5.63701	6.06474	79
103223230	XM_007975600	HMOX1	heme oxygenase 1	protein_coding	XP_007973791.1	.	19.6439	15.3163	16.7074	21.0907	20.6246	19.4485	98.54	150.445	124.444	46.1505	35.4895	39.5572	49.4864	47.6336	44.715	205.989	321.118	260.999	1.15582	2103.54	0.110582	1.88921	0.0588631	0.258351	6.49788	8343.4	0.174968	15.4312	1.00999e-53	3.21114e-52	10.9303	11.1393	13.8199	11.5115	11.3029	11.3543	11.5534	11.5044	11.4645	12.9842	13.3971	13.2079	2292
103223270	XM_007975692	C1QTNF6	C1q and TNF related 6	protein_coding	XP_007973883.2	.	3.30452	2.98017	3.73378	2.64635	3.40225	3.15932	0.938502	1.02075	0.801497	7.76349	6.90538	8.84026	6.2093	7.85768	7.26375	1.96185	2.17875	1.68099	-1.11411	539.056	0.145751	-1.06957	0.284811	0.593497	-3.12082	332.201	0.169025	-9.71407	2.62639e-22	2.45355e-21	9.15064	8.99368	7.33362	8.88442	8.77134	8.95201	8.67977	8.85988	8.80174	7.94517	7.98908	7.83607	580
103223280	XM_007975702,XM_038007475	CDC42EP1	CDC42 effector protein 1, transcript variant X2	protein_coding	XP_007973893.1;XP_037863403.1	.	3.02012	2.43189	2.99983	4.06876	5.4102	4.05226	7.16876	10.6057	10.3432	7.09533	5.63494	7.10253	9.54677	12.4951	9.31673	14.9857	22.6375	21.693	1.55289	450.021	0.161382	3.9345	8.337e-05	0.00230801	2.20908	866.7	0.14439	7.91912	2.39205e-15	1.51653e-14	8.46226	9.09632	10.2207	8.88324	8.7015	8.85136	9.10257	9.27622	9.0891	9.62473	9.96146	9.94038	389
103223281	XM_038007476	LGALS2	galectin 2	protein_coding	XP_037863404.1	.	71.2995	73.8911	67.2442	65.119	59.5757	64.7969	18.5392	13.976	18.1786	167.508	171.214	159.21	152.793	137.593	148.978	38.7546	29.8311	38.1263	-1.14629	3063.02	0.0869259	-2.266	0.0234514	0.151699	-3.50663	1809.81	0.106876	-16.9364	2.4258e-64	1.05313e-62	11.6758	11.479	9.64938	11.4193	11.4268	11.3233	11.319	11.2017	11.2843	10.3167	10.1062	10.2941	3398
103223298	XM_007975726,XM_007975727,XM_007975728,XM_007975730,XM_007975731,XM_038007461	CUNH22orf23	chromosome unknown C22orf23 homolog, transcript variant X3	protein_coding	XP_007973917.2;XP_007973918.2;XP_007973919.2;XP_007973921.2;XP_007973922.1;XP_037863389.1	.	1.98755	2.45639	2.81368	1.89078	1.26809	2.28634	0.481751	0.279787	0.558639	4.66946	5.69173	6.66179	4.43644	2.92872	5.25662	1.00706	0.597194	1.17164	-1.32797	198.745	0.237749	-1.72123	0.0852099	0.316762	-3.61559	107.497	0.320055	-5.79347	6.89468e-09	2.73818e-08	7.82521	7.41533	5.54068	7.2997	7.4157	7.51993	7.24529	6.94747	7.36045	6.46817	6.22881	6.51534	197
103223341	XM_007975835	F2RL2	coagulation factor II thrombin receptor like 2	protein_coding	XP_007974026.1	.	0.129619	0.303934	0.253643	0.240887	0.07432	0.015014	0.44493	0.381532	0.254529	0.30452	0.704249	0.600538	0.565209	0.171646	0.034519	0.930086	0.814364	0.533828	-2.10179	22.8268	0.748844	-1.43103	0.152421	NA	3.46905	32.3782	0.655089	2.73939	0.00615538	0.012203	4.9499	3.88223	5.65059	4.6889	5.0025	4.92346	4.90299	4.54618	4.38101	5.24026	5.14059	4.95217	18
103223356	XR_005243470	LOC103223356	60S ribosomal protein L4-like	transcribed_pseudogene	.	.	0.083409	0.271697	0.234823	0.119253	0.480913	0.118612	0.380049	0.772469	0.709067	0.195958	0.629551	0.555978	0.27981	1.11069	0.272707	0.794459	1.6488	1.48714	1.17259	21.5573	0.699819	0.328223	0.742743	NA	2.73509	42.9095	0.537582	2.70022	0.00692937	0.0136238	4.31147	4.53972	5.97401	4.60433	4.90646	4.8553	4.66787	5.14487	4.65741	5.07134	5.45643	5.40222	9
103223376	XM_007975902,XM_007975903	RANGAP1	Ran GTPase activating protein 1, transcript variant X1	protein_coding	XP_007974093.1;XP_007974094.1	.	8.30322	6.55177	7.29755	8.48299	9.15657	9.98952	19.7221	21.997	24.7588	19.5072	15.1811	17.278	19.9042	21.1476	22.9674	41.2273	46.9517	51.927	1.22444	1786.5	0.110111	2.653	0.007978	0.0756994	2.54226	3437.53	0.0874909	15.3858	2.03977e-53	6.41367e-52	10.6496	10.9415	12.2686	11.0106	10.806	10.893	11.0239	11.0682	11.1316	11.8093	11.902	12.0164	1839
103223378	XM_007975905,XM_007975906	TEF	TEF transcription factor, PAR bZIP family member, transcript variant X1	protein_coding	XP_007974096.1;XP_007974097.1	.	7.83264	6.84709	7.49269	6.17576	7.28225	5.79515	2.6805	2.38244	2.793	18.4017	15.8654	17.74	14.4906	16.8187	13.3239	5.60334	5.08521	5.85779	-1.17936	1683.05	0.109496	-2.17363	0.0297332	0.175234	-2.29742	1093.64	0.111534	-10.7591	5.36753e-27	6.14535e-26	10.831	10.5929	9.37346	10.6713	10.5242	10.5897	10.4417	10.5525	10.3572	9.79539	9.69693	9.81885	1990
103223401	XM_007975936,XM_007975937,XM_038007360,XM_038007361,XM_038007362	CENPM	centromere protein M, transcript variant X3	protein_coding	XP_007974127.2;XP_007974128.1;XP_037863288.1;XP_037863289.1;XP_037863290.1	.	21.9952	17.2087	18.2625	19.6888	18.1435	18.5465	43.4192	41.0358	50.2441	51.6746	39.8744	43.2392	46.197	41.9033	42.6411	90.7641	87.5891	105.378	-1.05341	1018.77	0.125036	-0.600328	0.548288	0.79068	2.56935	1747.15	0.0955646	14.2459	4.75232e-46	1.16626e-44	10.0296	9.95468	11.2964	10.3139	10.0928	10.1266	10.1952	10.1097	10.126	10.9535	10.8801	11.0732	1234
103223403	XM_007975943,XM_007975951,XM_007975959,XM_007975969,XM_007975977,XM_007975985,XM_037982120,XM_037982121,XM_037982122,XM_037982123	PDE8B	phosphodiesterase 8B, transcript variant X8	protein_coding	XP_007974134.1;XP_007974142.1;XP_007974150.1;XP_007974160.1;XP_007974168.1;XP_007974176.1;XP_037838048.1;XP_037838049.1;XP_037838050.1;XP_037838051.1	.	0.603794	0.5516	0.455028	0.466194	0.502988	0.456463	0.080839	0.211925	0.180855	1.41853	1.27812	1.07734	1.09386	1.16168	1.04947	0.168988	0.452344	0.379309	-1.16382	124.683	0.249618	-0.876823	0.380583	0.673961	-2.75829	77.5029	0.347903	-4.20741	2.58309e-05	7.17268e-05	7.06682	6.84922	5.36583	6.83764	6.75485	6.60617	6.636	6.6636	6.60279	5.8294	6.19238	6.11492	155
103223426	XM_007975987,XM_007975988,XM_007975989,XM_007975990,XM_007975991,XM_007975992	A4GALT	alpha 1,4-galactosyltransferase (P blood group), transcript variant X1	protein_coding	XP_007974178.2;XP_007974179.2;XP_007974180.2;XP_007974181.2;XP_007974182.2;XP_007974183.2	.	43.5579	35.2434	38.3337	31.8743	40.755	32.3053	13.2347	14.778	14.5188	102.333	81.6628	90.7605	74.7886	94.1258	74.2746	27.6661	31.5431	30.4505	-1.14197	5067.36	0.105549	-1.81457	0.0695898	0.284122	-2.30992	3345.18	0.0896388	-13.4745	2.20866e-41	4.60159e-40	12.3996	12.2081	10.9811	12.292	12.0892	12.1486	12.0116	12.1873	11.9805	11.3196	11.3892	11.3732	6140
103223448	XM_007976023,XM_007976025,XM_038007345,XM_038007346,XM_038007347	EFCAB6	EF-hand calcium binding domain 6, transcript variant X3	protein_coding	XP_007974214.2;XP_007974216.2;XP_037863273.1;XP_037863274.1;XP_037863275.1	.	3.51823	3.83397	4.27477	3.29024	3.71791	3.9484	1.22412	1.61142	1.62371	8.26557	8.88371	10.1211	7.72009	8.58671	9.07794	2.55892	3.43952	3.40543	-1.09974	1013.22	0.112819	-1.21583	0.224051	0.526258	-2.28094	684.806	0.128865	-9.23162	2.66566e-20	2.21879e-19	10.052	9.91418	8.70532	9.77357	9.82737	9.91111	9.70129	9.77111	9.80377	8.96875	9.13433	9.16763	992
103223495	XM_038007682	GTSE1	G2 and S-phase expressed 1	protein_coding	XP_037863610.1	.	1.06639	0.970539	1.07977	0.999428	1.26947	1.17785	3.41427	2.905	4.16959	2.50534	2.24884	2.55652	2.34502	2.9319	2.70805	7.13723	6.20059	8.74494	1.07645	180.244	0.208581	0.50957	0.610353	0.831024	3.24379	391.276	0.170492	9.95757	2.3371e-23	2.28827e-22	7.44011	7.54558	9.2244	7.78377	7.69863	7.75986	7.72597	7.86363	7.81429	8.74989	8.59305	8.92399	184
103223540	XM_038007285,XM_038007286	LOC103223540	translation initiation factor IF-2-like, transcript variant X1	protein_coding	XP_037863213.1;XP_037863214.1	.	0.683623	0.736314	0.784371	0.710077	0.544427	0.436876	0.161391	0.412785	0.123721	1.60607	1.70612	1.85711	1.6661	1.25738	1.00444	0.337375	0.881072	0.259482	-1.34673	155.204	0.247036	-1.73846	0.0821298	0.310046	-2.2699	94.0086	0.388569	-3.04355	0.00233801	0.004971	7.47659	7.04771	5.84614	7.07431	7.11941	7.16086	7.08884	6.86559	6.72357	6.24195	6.73017	6.12377	169
103223547	XM_007976180	PANX2	pannexin 2	protein_coding	XP_007974371.1	.	0.492061	0.367259	0.808156	0.427333	0.531395	0.399686	1.11731	0.865532	1.07722	1.15603	0.850978	1.91343	1.00268	1.22728	0.918936	2.33565	1.84744	2.25927	-1.2452	85.875	0.341434	-0.9266	0.354134	0.653671	2.39027	127.792	0.251262	5.00343	5.63192e-07	1.87457e-06	6.57515	6.25552	7.49342	6.61016	6.42856	6.90748	6.52193	6.62417	6.46708	7.20797	7.00368	7.1706	87
103223557	XM_038007250,XM_038007251,XM_038007252,XM_038007253,XM_038007254,XM_038007255	PLXNB2	plexin B2, transcript variant X2	protein_coding	XP_037863178.1;XP_037863179.1;XP_037863180.1;XP_037863181.1;XP_037863182.1;XP_037863183.1	.	69.7968	59.7333	77.6057	56.7591	68.4661	61.9179	26.8981	29.9318	28.551	163.977	138.408	183.743	133.177	158.126	142.358	56.228	63.8881	59.8804	-1.13065	23733.3	0.0968393	-1.82931	0.067353	0.278773	-2.05621	16338.3	0.0669262	-15.5394	1.87794e-54	6.17733e-53	14.6205	14.4433	13.3842	14.4552	14.2879	14.5158	14.2555	14.3891	14.3035	13.6654	13.741	13.7056	26214
103223561	XM_007976237,XM_007976247,XM_007976256	ARSB	arylsulfatase B, transcript variant X1	protein_coding	XP_007974428.1;XP_007974438.2;XP_007974447.1	.	5.06658	5.95412	6.18443	5.45633	5.44905	5.13892	1.89411	2.10575	2.0624	11.9032	13.7963	14.6425	12.8025	12.5849	11.8151	3.95947	4.49462	4.3255	-1.0939	1823.86	0.0984078	-1.31574	0.18826	0.480746	-2.52168	1200.18	0.0963535	-13.8488	1.29288e-43	2.92911e-42	10.8961	10.7665	9.41265	10.5855	10.7083	10.7233	10.6382	10.6006	10.5532	9.77877	9.86765	9.86233	1738
103223563	XM_007976248,XM_007976250	MIOX	myo-inositol oxygenase, transcript variant X2	protein_coding	XP_007974439.2;XP_007974441.2	.	1.44445	2.48548	1.79202	1.4417	1.37349	1.21279	0.283854	0.167013	0.011809	3.39353	5.75911	4.24287	3.38274	3.17215	2.78838	0.593372	0.356481	0.024768	-1.46298	103.504	0.289808	-1.89406	0.0582167	0.256726	-7.3834	47.1267	0.538568	-5.35547	8.53352e-08	3.07426e-07	6.94143	6.39404	3.49544	6.19591	6.56299	6.28718	6.15544	6.10957	6.03732	5.42806	5.28998	5.0529	98
103223657	XM_007976352,XM_007976353,XM_007976354,XM_007976356	UAP1	UDP-N-acetylglucosamine pyrophosphorylase 1, transcript variant X1	protein_coding	XP_007974543.2;XP_007974544.2;XP_007974545.2;XP_007974547.2	.	15.3015	17.2344	15.0186	20.8235	21.4785	23.4278	51.8076	55.1343	51.5563	35.9486	39.9339	35.5588	48.8595	49.6058	53.864	108.299	117.682	108.13	1.35365	2312.85	0.0911852	4.79082	1.66097e-06	7.57182e-05	2.57115	4688.34	0.0675096	20.1811	1.43657e-90	1.26013e-88	10.9404	11.3775	12.7209	11.2364	11.3114	11.186	11.4735	11.466	11.5459	12.3384	12.3847	12.3232	1956
[truncated: 1,925 more rows]
[truncated: 8 more columns]

## Sheet: AB
Gene_ID	Transcript_ID	Gene_Symbol	Description	gene_biotype	Protein_ID	VGNC	M1_FPKM	M2_FPKM	M3_FPKM	P1_FPKM	P2_FPKM	P3_FPKM	R1_FPKM	R2_FPKM	R3_FPKM	M1_TPM	M2_TPM	M3_TPM	P1_TPM	P2_TPM	P3_TPM	R1_TPM	R2_TPM	R3_TPM	P/M.fc	P/M.baseMean	P/M.lfcSE	P/M.stat	P/M.raw.pval	P/M.bh.pval	R/P.fc	R/P.baseMean	R/P.lfcSE	R/P.stat	R/P.raw.pval	R/P.bh.pval	M.mean	P.mean	R.mean	N_M1	N_M2	N_M3	N_P1	N_P2	N_P3	N_R1	N_R2	N_R3	M1_Read_Count
[truncated: 130 more rows]
[truncated: 8 more columns]
