# Supplementary material for: RNA-Seq-based investigation of interferon-mediated antiviral activity of chlorophyll a from Tetraselmis sp
Source: EXCLI J. 2026 Jan 9;25:150–66. doi: 10.17179/excli2025-8841 (PMC12901952; doi:10.17179/excli2025-8841)
Supplement: Table S2 Heatmap category for 130 differentially expressed genes [file EXCLI-25-150-s-003.xlsx]

## Sheet: venn_130genes
Gene_ID	Gene_Symbol	Description	gene_biotype	category
119622165	LOC119622165	uncharacterized LOC119622165	transcribed_pseudogene	1
103222009	LOC103222009	60S ribosomal protein L36a-like	protein_coding	1
119625252	DYNLT2	dynein light chain Tctex-type 2	protein_coding	1
103223203	SLC5A1	solute carrier family 5 member 1	protein_coding	1
103218442	VWF	von Willebrand factor	protein_coding	1
103238532	LOC103238532	60 kDa heat shock protein, mitochondrial-like	transcribed_pseudogene	1
119620601	LOC119620601	U4atac minor spliceosomal RNA	snRNA	1
103216289	LOC103216289	.	pseudogene	1
103240234	LOC103240234	.	pseudogene	1
103222116	LOC103222116	.	pseudogene	1
119623712	LOC119623712	.	pseudogene	1
103240288	LOC103240288	mitochondrial carrier homolog 1-like	transcribed_pseudogene	1
119621688	LOC119621688	uncharacterized LOC119621688	lncRNA	1
103237171	LOC103237171	mRNA turnover protein 4 homolog	protein_coding	1
103243668	LOC103243668	uncharacterized LOC103243668, transcript variant X2	lncRNA	1
103235958	PIGY	phosphatidylinositol glycan anchor biosynthesis class Y	protein_coding	1
119627968	LOC119627968	uncharacterized LOC119627968	lncRNA	1
103241063	DUSP2	dual specificity phosphatase 2	protein_coding	2
103233496	LOC103233496	tubulin beta-3 chain, transcript variant X1	protein_coding	2
103248336	MMP10	matrix metallopeptidase 10	protein_coding	2
103235804	EREG	epiregulin	protein_coding	2
103229710	LOC103229710	uncharacterized LOC103229710, transcript variant X1	lncRNA	2
103244980	DUSP1	dual specificity phosphatase 1	protein_coding	2
103237141	GEM	GTP binding protein overexpressed in skeletal muscle, transcript variant X5	protein_coding	2
103246698	SERPINE1	serpin family E member 1	protein_coding	2
103229352	FOS	Fos proto-oncogene, AP-1 transcription factor subunit	protein_coding	2
103216504	DUSP5	dual specificity phosphatase 5	protein_coding	2
103224726	JUN	Jun proto-oncogene, AP-1 transcription factor subunit	protein_coding	2
119619241	TRNAC-GCA	tRNA-Cys	tRNA	2
103233650	GADD45B	growth arrest and DNA damage inducible beta	protein_coding	2
103222274	LOC103222274	tubulin beta-2A chain	protein_coding	2
103233435	SLC7A5	solute carrier family 7 member 5, transcript variant X1	protein_coding	2
103218408	RCAN1	regulator of calcineurin 1, transcript variant X4	protein_coding	2
103216995	CXCR4	C-X-C motif chemokine receptor 4	protein_coding	2
103245338	SEMA7A	semaphorin 7A (John Milton Hagen blood group)	protein_coding	2
103248347	MMP13	matrix metallopeptidase 13	protein_coding	2
103241154	IL1RL1	interleukin 1 receptor like 1	protein_coding	2
103234996	FUT1	fucosyltransferase 1 (H blood group), transcript variant X1	protein_coding	2
119626859	LOC119626859	uncharacterized LOC119626859	protein_coding	2
103228233	ARHGAP31	Rho GTPase activating protein 31, transcript variant X1	protein_coding	2
103244654	HBEGF	heparin binding EGF like growth factor	protein_coding	2
103216242	ANKRD1	ankyrin repeat domain 1	protein_coding	2
103224158	LOC103224158	uncharacterized LOC103224158, transcript variant X2	lncRNA	2
103228468	LOC103228468	uncharacterized LOC103228468	lncRNA	2
103224160	NGF	nerve growth factor, transcript variant X4	protein_coding	2
103227053	PRSS58	serine protease 58, transcript variant X2	protein_coding	2
103241402	IL12A	interleukin 12A	protein_coding	2
119618325	LOC119618325	uncharacterized LOC119618325, transcript variant X7	lncRNA	2
103225555	FOSL1	FOS like 1, AP-1 transcription factor subunit, transcript variant X3	protein_coding	2
119626992	TRNAS-CGA	tRNA-Ser	tRNA	2
103228195	SLC15A2	solute carrier family 15 member 2, transcript variant X7	protein_coding	2
103221423	RUNX2	RUNX family transcription factor 2, transcript variant X4	protein_coding	2
119627049	TRNAL-UAA	tRNA-Leu	tRNA	2
119623468	LOC119623468	tubulin beta chain-like	protein_coding	2
103236940	SLCO5A1	solute carrier organic anion transporter family member 5A1, transcript variant X1	protein_coding	2
103230123	ATF3	activating transcription factor 3	protein_coding	2
103240296	TNFAIP3	TNF alpha induced protein 3, transcript variant X3	protein_coding	2
103217839	LOC103217839	uncharacterized LOC103217839	lncRNA	2
103248335	MMP1	matrix metallopeptidase 1	protein_coding	2
119620472	TRNAP-UGG	tRNA-Pro	tRNA	2
103241391	ARL14	ADP ribosylation factor like GTPase 14	protein_coding	2
119620238	LOC119620238	uncharacterized LOC119620238	lncRNA	2
103221642	LOC103221642	uncharacterized LOC103221642, transcript variant X1	lncRNA	2
103219053	KLF4	Kruppel like factor 4, transcript variant X2	protein_coding	2
103236522	DUSP8	dual specificity phosphatase 8, transcript variant X3	protein_coding	2
119624215	LOC119624215	uncharacterized LOC119624215	protein_coding	2
119624276	LOC119624276	uncharacterized LOC119624276	lncRNA	3
103243927	MC3R	melanocortin 3 receptor	protein_coding	3
103248261	PIWIL4	piwi like RNA-mediated gene silencing 4	protein_coding	3
103247459	MAP3K8	mitogen-activated protein kinase kinase kinase 8	protein_coding	3
119626625	LOC119626625	uncharacterized LOC119626625, transcript variant X3	protein_coding	3
103221786	LOC103221786	class I histocompatibility antigen, Gogo-B*0101 alpha chain	protein_coding	3
103243422	DHX58	DExH-box helicase 58, transcript variant X1	protein_coding	3
103241074	ARID5A	AT-rich interaction domain 5A, transcript variant X2	protein_coding	3
103235824	CXCL10	C-X-C motif chemokine ligand 10	protein_coding	3
103216228	IFIT2	interferon induced protein with tetratricopeptide repeats 2	protein_coding	3
103242710	CCL2	C-C motif chemokine ligand 2	protein_coding	3
103216233	IFIT5	interferon induced protein with tetratricopeptide repeats 5	protein_coding	3
103230157	LAMB3	laminin subunit beta 3, transcript variant X1	protein_coding	3
103235390	UBE2L6	ubiquitin conjugating enzyme E2 L6	protein_coding	3
103234140	BST2	bone marrow stromal cell antigen 2	protein_coding	3
103237004	LOC103237004	uncharacterized LOC103237004	lncRNA	3
103221779	LOC103221779	patr class I histocompatibility antigen, B-2 alpha chain-like, transcript variant X1	protein_coding	3
119620499	LOC119620499	interferon-induced transmembrane protein 3-like	protein_coding	3
103229601	IFI27	interferon alpha inducible protein 27, transcript variant X2	protein_coding	3
103238018	LOC103238018	interferon-induced transmembrane protein 1	protein_coding	3
103238525	STAT2	signal transducer and activator of transcription 2	protein_coding	3
103224362	VCAM1	vascular cell adhesion molecule 1	protein_coding	3
119626820	LST1	leukocyte specific transcript 1, transcript variant X1	protein_coding	3
103219164	CCDC180	coiled-coil domain containing 180, transcript variant X1	protein_coding	3
103223625	APOL4	apolipoprotein L4	protein_coding	3
103225663	TNFRSF9	TNF receptor superfamily member 9, transcript variant X4	protein_coding	3
103228714	REC8	REC8 meiotic recombination protein, transcript variant X7	protein_coding	3
103223666	LOC103223666	interferon-induced transmembrane protein 3-like	protein_coding	3
103238550	LOC103238550	interferon-induced transmembrane protein 3, transcript variant X2	protein_coding	3
103246133	TXK	TXK tyrosine kinase	protein_coding	3
103237538	RAG1	recombination activating 1	protein_coding	3
119621925	LOC119621925	uncharacterized LOC119621925	lncRNA	3
103227222	GIMAP2	GTPase, IMAP family member 2	protein_coding	3
103220885	RSAD2	radical S-adenosyl methionine domain containing 2	protein_coding	3
119623720	LOC119623720	apolipoprotein L2-like	protein_coding	3
103233700	PLAAT2	phospholipase A and acyltransferase 2	protein_coding	3
103223244	APOL2	apolipoprotein L2, transcript variant X1	protein_coding	3
103217190	IFIH1	interferon induced with helicase C domain 1	protein_coding	3
103216230	IFIT1	interferon induced protein with tetratricopeptide repeats 1	protein_coding	3
103238565	INHBE	inhibin subunit beta E	protein_coding	3
103242259	XAF1	XIAP associated factor 1, transcript variant X1	protein_coding	3
103235954	HERC6	HECT and RLD domain containing E3 ubiquitin protein ligase family member 6, transcript variant X1	protein_coding	3
103226003	IRF7	interferon regulatory factor 7, transcript variant X2	protein_coding	3
103220884	CMPK2	cytidine/uridine monophosphate kinase 2	protein_coding	3
103228181	PARP9	poly(ADP-ribose) polymerase family member 9, transcript variant X2	protein_coding	3
103224570	IFI44L	interferon induced protein 44 like	protein_coding	3
103224569	IFI44	interferon induced protein 44, transcript variant X4	protein_coding	3
103216229	IFIT3	interferon induced protein with tetratricopeptide repeats 3, transcript variant X1	protein_coding	3
103239154	OAS1	2'-5'-oligoadenylate synthetase 1, transcript variant X2	protein_coding	3
103225282	IFI6	interferon alpha inducible protein 6	protein_coding	3
103219311	DDX58	DExD/H-box helicase 58, transcript variant X2	protein_coding	3
103223335	APOBEC3H	apolipoprotein B mRNA editing enzyme catalytic subunit 3H	protein_coding	3
119623478	LOC119623478	UMP-CMP kinase 2, mitochondrial-like	protein_coding	3
103235528	PLA2G4C	phospholipase A2 group IVC, transcript variant X1	protein_coding	3
103225828	ISG15	ISG15 ubiquitin like modifier	protein_coding	3
103236502	DDX60	DExD/H-box helicase 60, transcript variant X1	protein_coding	3
103239155	OAS3	2'-5'-oligoadenylate synthetase 3	protein_coding	3
103216105	DNAJC12	DnaJ heat shock protein family (Hsp40) member C12	protein_coding	3
103239426	MMP17	matrix metallopeptidase 17, transcript variant X3	protein_coding	3
103216231	LOC103216231	uncharacterized LOC103216231, transcript variant X1	protein_coding	3
103224955	ERAP2	endoplasmic reticulum aminopeptidase 2	protein_coding	3
103216871	SFT2D3	SFT2 domain containing 3	protein_coding	4
119624919	LOC119624919	.	pseudogene	4
119623434	LOC119623434	translation initiation factor IF-2-like, transcript variant X1	protein_coding	4
