# Supplementary material for: RNA-Seq-based investigation of interferon-mediated antiviral activity of chlorophyll a from Tetraselmis sp
Source: EXCLI J. 2026 Jan 9;25:150–66. doi: 10.17179/excli2025-8841 (PMC12901952; doi:10.17179/excli2025-8841)
Supplement: Table S3 List for DEGs upregulated by CA treatment following ZIKV infection [file EXCLI-25-150-s-004.xlsx]

## Sheet: excli2025-8841
Abbreviations
The following abbreviations are used in this file:
M	Mock; Untreated, uninfected cells
P	Positive control; ZIKV-infected cells
R	CA-treated, ZIKV-infected cells
VGNC	Vertebrate Gene Nomenclature Committee
FPKM	Fragments per kilobase of transcript per million mapped reads
TPM	Transcripts per million

## Sheet: A
Gene_ID	Transcript_ID	Gene_Symbol	Description	gene_biotype	Protein_ID	VGNC	M1_FPKM	M2_FPKM	M3_FPKM	P1_FPKM	P2_FPKM	P3_FPKM	R1_FPKM	R2_FPKM	R3_FPKM	M1_TPM	M2_TPM	M3_TPM	P1_TPM	P2_TPM	P3_TPM	R1_TPM	R2_TPM	R3_TPM	P/M.fc	P/M.baseMean	P/M.lfcSE	P/M.stat	P/M.raw.pval	P/M.bh.pval	R/P.fc	R/P.baseMean	R/P.lfcSE	R/P.stat	R/P.raw.pval	R/P.bh.pval	M.mean	P.mean	R.mean	N_M1	N_M2	N_M3	N_P1	N_P2	N_P3	N_R1	N_R2	N_R3	M1_Read_Count
103215210	XM_007961494,XM_007961495,XM_007961497	NIM1K	NIM1 serine/threonine protein kinase, transcript variant X1	protein_coding	XP_007959685.2;XP_007959686.2;XP_007959688.2	.	0.403331	0.481731	0.503169	0.878048	1.41743	0.976466	1.05862	1.46741	1.7387	0.94757	1.11622	1.19132	2.06022	3.27363	2.24504	2.21296	3.13213	3.6466	2.21518	108.612	0.28263	4.05981	4.91119e-05	0.00150364	1.42105	178.763	0.26192	1.93554	0.0529243	0.0865873	6.07855	7.22538	7.71317	6.5649	6.6295	6.62259	7.01147	7.29219	7.00485	7.07334	7.4263	7.57313	63
103215558	XM_007962075	DUSP4	dual specificity phosphatase 4	protein_coding	XP_007960266.1	.	0.909427	0.615614	0.97173	2.64981	1.98162	2.59983	1.50918	2.03221	2.07765	2.13657	1.42644	2.30071	6.21742	4.57665	5.97738	3.15481	4.33767	4.35749	2.83523	493.682	0.186218	8.07369	6.82053e-16	9.387e-14	-1.20939	657.572	0.152476	-1.79883	0.0720456	0.114127	8.00927	9.51119	9.21719	8.50049	8.21486	8.5161	9.35878	9.07025	9.31286	8.91922	9.15686	9.17992	290
103215851	XM_007962655	ZNF488	zinc finger protein 488	protein_coding	XP_007960846.2	.	0.049281	0.117436	0.183787	0.307737	0.264138	0.439877	0.243182	0.248511	0.283718	0.115779	0.272111	0.435141	0.722061	0.610041	1.01134	0.508351	0.530437	0.595046	2.78741	49.6648	0.461644	3.2036	0.0013572	0.0209988	-1.21851	65.6098	0.342083	-0.833464	0.404583	0.502716	4.71737	6.19028	5.88624	5.1209	5.34032	5.52265	5.79308	5.69171	5.99846	5.69748	5.69806	5.77266	12
103216242	XM_007963523	ANKRD1	ankyrin repeat domain 1	protein_coding	XP_007961714.2	.	0.395131	0.211803	0.082105	0.523337	0.665795	0.449378	16.5246	20.1099	17.3052	0.928304	0.49077	0.194396	1.22794	1.53769	1.03319	34.5433	42.9237	36.2945	2.24889	43.022	0.503361	2.32281	0.0201892	NA	34.7025	1050.26	0.152558	33.5412	1.20845e-246	2.29673e-243	4.72347	5.89786	10.9955	6.71952	6.46178	6.25544	6.85148	6.9585	6.75176	9.8523	10.0481	9.89083	46
103216504	XM_007964077	DUSP5	dual specificity phosphatase 5	protein_coding	XP_007962268.2	.	5.42986	4.62577	4.65287	11.0037	9.4182	10.8089	30.407	35.7921	33.3918	12.7567	10.7184	11.0163	25.8188	21.7518	24.8512	63.5631	76.3968	70.033	2.07412	1080.44	0.121983	8.62824	6.23005e-18	9.78592e-16	3.39325	3159.86	0.0873309	20.1838	1.35887e-90	1.19812e-88	9.45703	10.5098	12.253	10.1398	10.0059	9.99826	10.6834	10.521	10.6402	11.6597	11.8053	11.7414	802
103216548	NM_001292080,XM_007964147	SAMHD1	SAM and HD domain containing deoxynucleoside triphosphate triphosphohydrolase 1	protein_coding	NP_001279009.1;XP_007962338.2	.	11.0397	12.8944	12.5093	30.8543	32.2647	33.4138	22.3652	22.5388	24.7287	25.9361	29.8777	29.6175	72.3954	74.517	76.8232	46.7526	48.1081	51.8638	2.58741	2338.59	0.087918	15.5998	7.29842e-55	3.76676e-52	-1.30264	2942.1	0.0716947	-5.32035	1.0357e-07	3.70775e-07	10.3485	11.72	11.3193	10.6141	10.7179	10.6757	11.4692	11.474	11.5083	11.2228	11.2183	11.3014	1221
103216919	XR_005237042	LOC103216919	uncharacterized LOC103216919	lncRNA	.	.	0.330523	0.295264	0.177709	0.360839	0.5699	1.34471	0.125887	0.302964	0.479794	0.776517	0.684159	0.420752	0.846659	1.31621	3.09169	0.263155	0.646664	1.00628	2.60683	22.8241	0.645258	2.14224	0.0321742	NA	-2.3066	23.3648	0.662124	-1.82106	0.068597	0.109251	3.66005	5.04471	3.82038	4.14838	4.10731	4.01552	4.15547	4.28553	4.68744	3.96936	4.12797	4.25152	16
103216995	XM_007964858	CXCR4	C-X-C motif chemokine receptor 4	protein_coding	XP_007963049.1	.	0.020178	0.020219	0.045457	0.286412	0.172451	0.371069	1.80222	1.72872	1.53017	0.047406	0.046849	0.107626	0.672026	0.398286	0.853142	3.76737	3.68987	3.20925	7.90593	15.0412	0.797643	3.73969	0.000184249	NA	6.34031	96.6585	0.320504	8.31364	9.28083e-17	6.35503e-16	1.76256	4.73819	7.38353	4.70274	4.69758	4.74472	5.21147	5.00765	5.30932	6.43324	6.38961	6.28955	3
103217082	XM_007964957	TNFAIP6	TNF alpha induced protein 6	protein_coding	XP_007963148.1	.	4.57438	3.78722	3.93235	10.592	7.48576	10.8772	21.2581	12.9252	19.1131	10.7468	8.77541	9.31041	24.8526	17.2888	25.0082	44.4381	27.5883	40.0861	2.3011	549.363	0.169613	7.08863	1.35448e-12	1.33154e-10	1.95924	1118.13	0.280541	3.45865	0.000542892	0.00127347	8.3785	9.58106	10.5319	8.98658	8.83264	8.8478	9.64131	9.31814	9.63555	10.3232	9.84728	10.2121	383
103217839	XR_491289	LOC103217839	uncharacterized LOC103217839	lncRNA	.	.	0.606598	0.55057	0.385854	2.11339	1.18157	2.06852	4.6282	5.06401	4.19575	1.42511	1.27573	0.913566	4.95878	2.72891	4.75584	9.67484	10.8089	8.79981	3.36526	95.4627	0.334466	5.23437	1.65553e-07	9.11502e-06	2.74499	271.987	0.214889	6.77932	1.20743e-11	6.02306e-11	5.44813	7.20231	8.6391	6.5768	6.51604	6.36735	7.34834	6.91689	7.30917	8.04455	8.11222	7.94699	53
103217994	XM_007966497	TM4SF20	transmembrane 4 L six family member 20	protein_coding	XP_007964688.2	.	0.161902	0.189316	0.249018	0.406142	0.691225	0.171762	0.180518	0.179861	0.330128	0.380366	0.438665	0.589587	0.952955	1.59642	0.394907	0.377357	0.383906	0.692381	2.05629	42.396	0.508212	2.04647	0.0407102	NA	-1.72112	44.4564	0.50518	-1.55063	0.120991	0.180228	4.79552	5.83342	5.02936	4.99658	5.04354	5.15104	5.39003	5.69105	5.00575	5.0454	5.0458	5.30506	23
103218034	XM_038001415,XM_038001416,XM_038001417	LOC103218034	nuclear body protein SP140-like protein, transcript variant X1	protein_coding	XP_037857343.1;XP_037857344.1;XP_037857345.1	.	0.736756	0.783664	1.29057	2.36635	2.26944	2.54019	1.66702	1.987	2.54261	1.7309	1.81583	3.05562	5.5523	5.24139	5.84027	3.48476	4.24118	5.33266	2.44224	202.228	0.232485	5.54102	3.00707e-08	1.90593e-06	-1.0554	275.444	0.187253	-0.415438	0.677821	0.754825	6.87917	8.1636	8.06586	7.16805	7.18794	7.49221	7.97934	7.89957	7.94679	7.73829	7.86691	8.0698	96
103218036	XM_038001401,XM_038001402,XM_038001403,XM_038001404,XM_038001405,XM_038001406,XM_038001407,XM_038001408,XM_038001409,XM_038001410,XM_038001411,XM_038001412,XM_038001413,XM_038001414	SP100	SP100 nuclear antigen, transcript variant X2	protein_coding	XP_037857329.1;XP_037857330.1;XP_037857331.1;XP_037857332.1;XP_037857333.1;XP_037857334.1;XP_037857335.1;XP_037857336.1;XP_037857337.1;XP_037857338.1;XP_037857339.1;XP_037857340.1;XP_037857341.1;XP_037857342.1	.	8.0943	9.40216	9.04543	19.4007	17.9257	19.6449	9.87035	10.0862	10.3141	19.0164	21.7858	21.4164	45.521	41.4003	45.1664	20.6331	21.5285	21.6319	2.15038	6113.97	0.0795483	13.8858	7.72321e-44	2.93705e-41	-1.81185	6390.49	0.0649084	-13.2104	7.63904e-40	1.51234e-38	11.9224	13.027	12.1501	12.0382	12.1285	12.0936	12.8053	12.707	12.7827	12.2308	12.2121	12.269	3681
103218408	XM_007967272,XM_007967276,XM_007967287,XM_037984764	RCAN1	regulator of calcineurin 1, transcript variant X4	protein_coding	XP_007965463.2;XP_007965467.2;XP_007965478.1;XP_037840692.1	.	6.0993	6.98223	5.94858	13.4036	11.029	13.9776	41.4409	40.3405	39.1523	14.3294	16.1786	14.0841	31.4497	25.4719	32.1364	86.6284	86.105	82.1147	2.031	1506.03	0.115881	8.82104	1.13405e-18	1.84136e-16	3.46395	4444.99	0.0878719	20.3981	1.73892e-92	1.6343e-90	9.9565	10.979	12.752	10.5182	10.593	10.5036	11.1606	10.9523	11.1539	12.2661	12.2327	12.2086	972
103218838	XM_007968133	ETS2	ETS proto-oncogene 2, transcription factor	protein_coding	XP_007966324.1	.	0.471696	0.568792	0.606616	1.42453	1.8156	1.90532	2.78277	3.3926	2.66417	1.10818	1.31795	1.43625	3.34245	4.19322	4.3806	5.81713	7.24136	5.5876	3.0406	235.93	0.200303	8.00967	1.15014e-15	1.52484e-13	1.83326	496.508	0.149242	5.85902	4.65604e-09	1.87745e-08	6.86865	8.47167	9.32785	7.51409	7.60587	7.63354	8.25244	8.41439	8.4599	8.86207	9.02906	8.81293	104
103218917	XM_007968224,XM_007968225,XM_037984416,XM_037984422,XM_037984429,XM_037984432,XM_037984435	TRAF1	TNF receptor associated factor 1, transcript variant X7	protein_coding	XP_007966415.1;XP_007966416.1;XP_037840344.1;XP_037840350.1;XP_037840357.1;XP_037840360.1;XP_037840363.1	.	0.022613	0.014161	0.123319	0.710066	0.594354	0.823382	0.82193	0.530122	0.379339	0.053125	0.032813	0.291974	1.66607	1.37269	1.89308	1.71817	1.13152	0.795593	12.8345	128.408	0.841238	4.37683	1.20415e-05	0.000441655	-1.15209	219.552	0.25385	-0.8046	0.42105	0.519218	4.22071	7.89585	7.67296	5.77956	5.73625	6.25475	7.4223	7.2441	7.51878	7.58892	7.21197	6.96275	8
103219053	XM_007968488,XM_007968489	KLF4	Kruppel like factor 4, transcript variant X2	protein_coding	XP_007966679.1;XP_007966680.1	.	0.156497	0.193208	0.224546	0.833844	0.697856	1.17685	1.44338	2.51313	1.33914	0.367668	0.447684	0.531646	1.9565	1.61173	2.70575	3.01725	5.36418	2.80859	4.49162	92.5389	0.323873	6.69162	2.20715e-11	1.94485e-09	2.06961	229.288	0.256691	4.08804	4.35036e-05	0.000117463	5.07684	7.24153	8.2725	6.19407	6.25419	6.31237	7.07057	6.94133	7.30693	7.53744	8.0237	7.46911	29
103220482	XM_007970945,XM_038006796,XM_038006797	EIF2AK2	eukaryotic translation initiation factor 2 alpha kinase 2, transcript variant X2	protein_coding	XP_007969136.2;XP_037862724.1;XP_037862725.1	.	6.20283	7.78815	9.1947	17.0371	18.2487	19.2069	12.5067	13.005	12.0014	14.5727	18.046	21.7698	39.9751	42.1464	44.1594	26.1442	27.7585	25.1708	2.30176	3175.47	0.113399	10.6063	2.78709e-26	6.94417e-24	-1.36252	3787.69	0.0688512	-6.48181	9.06313e-11	4.22411e-10	10.9099	12.1121	11.6468	11.0127	11.1689	11.2904	11.8506	11.876	11.9317	11.6172	11.6403	11.5749	1596
103221087	XM_007971810,XM_007971813,XM_037988474	TRANK1	tetratricopeptide repeat and ankyrin repeat containing 1, transcript variant X2	protein_coding	XP_007970001.2;XP_007970004.2;XP_037844402.1	.	0.089392	0.121664	0.081413	0.19036	0.268533	0.233975	0.357852	0.337397	0.331322	0.210013	0.281908	0.192756	0.446654	0.620191	0.537942	0.748057	0.720159	0.694887	2.29843	96.8947	0.294613	4.07534	4.59471e-05	0.00141273	1.58057	172.102	0.212476	3.10831	0.0018816	0.00406784	5.87488	7.07795	7.72013	6.45581	6.59732	6.38838	6.88257	7.0919	7.00211	7.3842	7.32412	7.31319	56
103221423	XM_007972361,XM_007972363,XM_007972366,XM_038005646	RUNX2	RUNX family transcription factor 2, transcript variant X4	protein_coding	XP_007970552.1;XP_007970554.1;XP_007970557.1;XP_037861574.1	.	0.05125	0.09276	0.204978	0.26034	0.321384	0.333688	1.04394	0.890763	0.723965	0.120404	0.214935	0.485316	0.61085	0.742255	0.767198	2.18226	1.9013	1.51838	2.56155	71.418	0.411991	3.29379	0.000988446	0.0165324	3.10507	207.927	0.213916	7.64145	2.14796e-14	1.2869e-13	5.33072	6.68077	8.29737	5.98209	6.16824	6.52679	6.69599	6.79878	6.83876	7.81638	7.66018	7.49062	19
103221565	XM_007972739,XM_007972740,XM_007972741	MDGA1	MAM domain containing glycosylphosphatidylinositol anchor 1, transcript variant X2	protein_coding	XP_007970930.1;XP_007970931.1;XP_007970932.1	.	0.396035	0.411988	0.845983	0.760181	0.848008	1.21976	1.9095	1.65504	1.49032	0.930427	0.954619	2.00299	1.78366	1.95852	2.80439	3.99163	3.53262	3.12567	2.02202	249.224	0.193178	5.25836	1.45344e-07	8.1095e-06	1.73154	449.339	0.147603	5.36611	8.04548e-08	2.90272e-07	7.36743	8.38077	9.15413	7.76678	7.75404	7.94151	8.28445	8.35572	8.38892	8.69991	8.93332	8.78173	152
103221642	XR_005243005,XR_005243006	LOC103221642	uncharacterized LOC103221642, transcript variant X1	lncRNA	.	.	0.018751	0.056046	0.04297	0.20092	0.065053	0.196258	0.311197	0.507868	0.449517	0.044053	0.129865	0.101738	0.471432	0.150243	0.451225	0.650531	1.08402	0.94278	3.3386	24.0091	0.634522	2.74103	0.00612471	NA	2.57041	65.0779	0.395864	3.44058	0.000580464	0.00135696	3.46746	5.20777	6.54984	4.76583	4.94916	4.88642	5.34944	4.97091	5.42782	5.72517	5.87016	5.84031	6
103221693	XM_007972990	PSMB9	proteasome 20S subunit beta 9	protein_coding	XP_007971181.1	.	18.0619	19.0817	16.2785	37.2917	35.8213	37.8823	22.0125	19.5892	21.8782	42.4339	44.2144	38.5417	87.4997	82.7312	87.097	46.0151	41.8124	45.8855	2.02977	1189.84	0.106259	9.61157	7.145e-22	1.30699e-19	-1.63975	1266.42	0.0937091	-7.61369	2.66379e-14	1.58484e-13	9.6168	10.6389	9.90604	9.81744	9.83872	9.69837	10.4251	10.3525	10.409	10.0075	9.89777	9.99337	822
103222166	XM_007973687,XM_007973688	NEDD9	neural precursor cell expressed, developmentally down-regulated 9, transcript variant X1	protein_coding	XP_007971878.2;XP_007971879.2	.	0.189167	0.15854	0.043718	0.486855	0.469306	0.96491	1.11014	1.38804	1.10297	0.444421	0.367354	0.103509	1.14234	1.08389	2.21847	2.32064	2.96271	2.31327	4.61217	98.1823	0.410985	5.36625	8.03911e-08	4.78079e-06	1.95765	235.87	0.242895	3.98988	6.61071e-05	0.000174473	5.12333	7.33547	8.28676	6.45904	6.3763	5.9868	7.02259	6.96913	7.48864	7.67916	7.85709	7.66031	51
103222274	XM_038005555	LOC103222274	tubulin beta-2A chain	protein_coding	XP_037861483.1	.	5.16632	5.32822	5.70654	12.056	13.3693	12.9133	29.4627	35.7838	35.2065	12.1375	12.3461	13.5111	28.2876	30.877	29.6897	61.5892	76.379	73.8391	2.30992	682.045	0.120062	10.0601	8.28964e-24	1.73614e-21	2.79165	1780.78	0.0927585	15.9675	2.15376e-57	7.69105e-56	8.68737	9.89458	11.3566	9.28332	9.28534	9.32117	9.91402	9.96688	9.94404	10.7614	10.9347	10.9233	407
103223541	XM_007976156,XM_007976157,XM_007976158,XM_038007284	CRELD2	cysteine rich with EGF like domains 2, transcript variant X3	protein_coding	XP_007974347.2;XP_007974348.1;XP_007974349.2;XP_037863212.1	.	15.6212	11.0662	12.7147	31.1292	29.0716	27.0365	30.066	29.8102	29.581	36.6998	25.6416	30.1038	73.0404	67.1423	62.1608	62.8504	63.6286	62.0405	2.16625	1681.11	0.129742	8.59547	8.29228e-18	1.27481e-15	1.09058	2372.2	0.0817171	1.53081	0.125817	0.18641	10.0524	11.1676	11.2731	10.5284	10.2338	10.332	11.1055	11.0085	10.9496	11.1186	11.0975	11.094	1302
103223602	XM_007976310	DMGDH	dimethylglycine dehydrogenase	protein_coding	XP_007974501.1	.	0.077139	0.204782	0.128514	0.195445	0.299786	0.40538	0.186402	0.094166	0.200656	0.181228	0.474502	0.304275	0.458583	0.69237	0.932028	0.389658	0.200994	0.42084	2.14064	37.7401	0.495424	2.21636	0.0266668	NA	-1.71175	40.2462	0.465858	-1.6646	0.0959922	0.147036	4.58602	5.68545	4.89148	4.76148	5.07611	4.89836	5.06166	5.24602	5.41674	5.07363	4.82756	5.09643	14
103223655	XM_007976347,XM_007976348,XM_007976350	DDR2	discoidin domain receptor tyrosine kinase 2, transcript variant X1	protein_coding	XP_007974538.2;XP_007974539.2;XP_007974541.2	.	0.247174	0.29628	0.407675	1.00502	0.916334	0.954409	0.64092	0.68981	0.633017	0.580699	0.686512	0.965229	2.35814	2.11632	2.19433	1.33979	1.47237	1.32764	2.9659	250.331	0.206847	7.58275	3.38304e-14	4.04036e-12	-1.37377	318.997	0.155252	-2.95097	0.00316781	0.00659029	6.98233	8.54774	8.07018	7.29653	7.3884	7.58497	8.30286	8.19201	8.23174	7.97698	8.02243	7.95721	102
103223767	XM_007976589,XM_037997711	IFI16	interferon gamma inducible protein 16, transcript variant X1	protein_coding	XP_007974780.2;XP_037853639.1	.	13.8424	16.4028	13.6145	39.8548	35.6242	41.2912	35.4482	33.1555	36.5911	32.5208	38.007	32.2344	93.5138	82.2759	94.9345	74.1013	70.769	76.743	2.59416	4005.78	0.0974072	14.1187	2.91253e-45	1.13754e-42	-1.04181	5591.53	0.07736	-0.763777	0.445	0.543191	11.122	12.4976	12.4192	11.4692	11.5783	11.42	12.3499	12.1998	12.3521	12.289	12.2097	12.3034	2182
103224158	XR_005240353,XR_005240354,XR_005240355	LOC103224158	uncharacterized LOC103224158, transcript variant X2	lncRNA	.	.	0.100801	0.117233	0.07019	0.471531	0.243345	0.494632	4.54579	4.5898	4.81428	0.236817	0.271641	0.166185	1.10638	0.562018	1.13723	9.50258	9.79674	10.0971	2.62237	50.7179	0.390887	3.55824	0.000373342	0.00772947	13.1576	513.195	0.15973	23.2757	7.81271e-120	1.15204e-117	4.80424	6.19959	9.89765	6.33503	6.38482	6.21125	6.81623	6.73502	6.80623	9.02989	8.86244	9.0161	30
103224160	XM_007977453,XM_007977454,XM_007977455,XM_007977456	NGF	nerve growth factor, transcript variant X4	protein_coding	XP_007975644.1;XP_007975645.1;XP_007975646.1;XP_007975647.1	.	0.738957	0.528958	1.64435	2.32371	2.51162	2.29672	19.952	22.7414	23.5468	1.73607	1.22565	3.89324	5.45226	5.80071	5.2805	41.7078	48.5406	49.385	2.43565	109.511	0.336558	3.816	0.000135633	0.00345077	9.32052	789.77	0.125413	25.6784	2.03582e-145	5.80377e-143	5.99878	7.27684	10.4783	7.05388	6.90528	7.40309	7.65748	7.70757	7.67428	9.56223	9.67314	9.7151	53
103224269	XM_007977659,XM_007977660,XM_007977661	CSF1	colony stimulating factor 1, transcript variant X2	protein_coding	XP_007975850.2;XP_007975851.2;XP_007975852.2	.	1.67758	0.791889	1.23385	3.29394	3.15201	2.85504	2.02978	1.88967	2.08187	3.94123	1.83489	2.92132	7.72878	7.27974	6.56416	4.24308	4.03343	4.36633	2.74578	464.404	0.169074	8.61879	6.76635e-18	1.0514e-15	-1.4611	565.574	0.127004	-4.30741	1.65181e-05	4.69312e-05	7.95517	9.41075	8.84412	8.40395	8.12099	8.38253	9.16157	9.13578	9.07043	8.859	8.71022	8.82987	284
103224354	XM_007977798,XM_007977799,XM_037998120	S1PR1	sphingosine-1-phosphate receptor 1, transcript variant X2	protein_coding	XP_007975989.1;XP_007975990.1;XP_037854048.1	.	0.02192	0.01926	0.060508	0.130656	0.295187	0.282323	0.077477	0.135372	0.308655	0.051499	0.044627	0.143261	0.306567	0.681749	0.649102	0.16196	0.288945	0.647346	6.17821	23.2545	0.651756	4.03094	5.55543e-05	NA	-1.26391	35.3327	0.537662	-0.628445	0.529713	0.625094	2.70929	5.32081	4.96356	4.19807	4.17286	4.31608	4.54464	4.85358	4.83046	4.40578	4.53971	4.92076	5
103224476	XM_007978040,XM_038002634	LOC103224476	guanylate-binding protein 2, transcript variant X1	protein_coding	XP_007976231.1;XP_037858562.1	.	0.955958	0.684273	1.06012	3.60918	3.29099	3.62046	3.44158	3.21726	3.32108	2.24588	1.58553	2.50998	8.46844	7.6007	8.32396	7.19431	6.8671	6.96535	3.80318	264.657	0.202553	9.51456	1.82482e-21	3.29631e-19	1.0093	415.261	0.138434	0.0965176	0.923109	0.946366	6.78644	8.71055	8.70446	7.51762	7.30799	7.5543	8.48673	8.37633	8.46216	8.48856	8.41823	8.4504	121
103224726	XM_007978554	JUN	Jun proto-oncogene, AP-1 transcription factor subunit	protein_coding	XP_007976745.1	.	8.2887	7.37456	7.52094	18.7064	16.7301	14.9459	45.1996	64.6112	59.3598	19.4731	17.0876	17.8069	43.8919	38.639	34.3629	94.4857	137.91	124.496	2.12554	2414.94	0.108838	9.99487	1.6049e-23	3.31321e-21	3.57039	7405.02	0.179451	10.2317	1.4304e-24	1.48735e-23	10.5936	11.6815	13.498	11.267	11.1635	11.1653	11.9028	11.7737	11.686	12.7605	13.0991	13.0188	1708
103224950	XM_007979028,XM_007979030,XM_007979034,XM_007979036,XM_037998327,XM_037998331,XM_037998337,XM_037998348,XM_037998351,XM_037998356,XM_037998361,XM_037998366	SLC6A9	solute carrier family 6 member 9, transcript variant X12	protein_coding	XP_007977219.1;XP_007977221.1;XP_007977225.1;XP_007977227.1;XP_037854255.1;XP_037854259.1;XP_037854265.1;XP_037854276.1;XP_037854279.1;XP_037854284.1;XP_037854289.1;XP_037854294.1	.	0.318243	0.092425	0.148103	0.348473	0.594878	0.204627	0.320502	0.255395	0.159175	0.747667	0.21416	0.350656	0.817643	1.3739	0.470468	0.669981	0.545133	0.333839	2.0049	55.5172	0.493505	2.03347	0.042005	0.213587	-1.45518	61.6826	0.42651	-1.26891	0.204474	0.283522	5.20747	6.21112	5.65149	5.75984	5.23255	5.38614	5.80076	6.13675	5.52301	5.7991	5.65471	5.44375	64
103224993	XM_007979134,XM_007979135,XM_037998019	TMEM269	transmembrane protein 269, transcript variant X1	protein_coding	XP_007977325.2;XP_007977326.2;XP_037853947.1	.	0.054707	0.103048	0.120602	0.265396	0.23256	0.125506	0.160918	0.280396	0.151492	0.128526	0.238774	0.285542	0.622715	0.537108	0.288557	0.336385	0.598493	0.317726	2.21851	30.4995	0.53201	2.16084	0.0307077	NA	1.00711	41.5901	0.454555	0.0224917	0.982056	0.98667	4.24589	5.3932	5.38314	4.70588	4.84377	4.90809	5.26359	5.17363	4.91917	5.05258	5.2986	5.02585	12
103225042	XM_007979289,XM_037997520	MFSD2A	major facilitator superfamily domain containing 2A, transcript variant X2	protein_coding	XP_007977480.1;XP_037853448.1	.	0.974757	0.819488	1.04723	2.65444	2.04115	2.08524	3.4207	4.1121	4.21118	2.29005	1.89884	2.47947	6.22828	4.71415	4.79427	7.15068	8.77709	8.83216	2.32349	189.963	0.222441	5.46793	4.55313e-08	2.82392e-06	1.8413	372.037	0.166321	5.29534	1.18795e-07	4.22273e-07	6.83755	8.05288	8.91321	7.44375	7.33095	7.45944	8.15153	7.91418	7.9361	8.40694	8.55546	8.58173	121
103225555	XM_007980481,XM_007980562,XM_007980645	FOSL1	FOS like 1, AP-1 transcription factor subunit, transcript variant X3	protein_coding	XP_007978672.1;XP_007978753.1;XP_007978836.1	.	0.109943	0.123017	0.086119	0.390548	0.408388	0.261618	2.54005	2.61116	2.08232	0.258295	0.285043	0.203898	0.916367	0.943193	0.601497	5.30974	5.57341	4.36727	3.06261	25.8255	0.546414	2.9552	0.0031247	NA	7.14757	156.464	0.257465	11.0207	3.03613e-28	3.65468e-27	3.66587	5.28388	8.10064	5.40494	5.43071	5.37218	5.85571	5.84785	5.64593	7.21503	7.22755	7.04018	13
103226552	XM_007982153,XM_007982154	SAMD9L	sterile alpha motif domain containing 9 like, transcript variant X1	protein_coding	XP_007980344.1;XP_007980345.1	.	0.199984	0.167381	0.243253	0.777772	0.734478	0.591134	0.639701	0.727361	0.94418	0.469833	0.387841	0.575936	1.82493	1.69631	1.3591	1.33724	1.55252	1.98024	3.34705	143.243	0.256106	6.80533	1.00815e-11	9.10548e-10	1.17059	235.988	0.205547	1.10549	0.268946	0.358029	6.0445	7.78451	7.99132	6.76068	6.6567	6.84173	7.65688	7.57811	7.41717	7.54249	7.62962	7.85109	67
103226553	XM_007982155	SAMD9	sterile alpha motif domain containing 9	protein_coding	XP_007980346.2	.	0.010253	0.066781	0.039594	0.239693	0.192021	0.332381	0.313933	0.148363	0.288483	0.024089	0.154738	0.093744	0.562406	0.443482	0.764194	0.656249	0.316675	0.605039	6.30446	54.8841	0.494237	5.37469	7.67128e-08	4.58089e-06	1.04331	95.5517	0.336821	0.181584	0.855909	0.897189	3.90646	6.5664	6.60835	5.10729	5.48886	5.32144	6.1386	5.97444	6.34495	6.35784	5.86603	6.29148	4
103226942	XM_007983009,XM_037991089	TMEM140	transmembrane protein 140, transcript variant X1	protein_coding	XP_007981200.1;XP_037847017.1	.	2.6097	3.2415	2.59937	6.74365	6.63985	7.5389	4.59996	5.97538	4.88359	6.13111	7.5109	6.15439	15.823	15.3351	17.333	9.6158	12.7542	10.2424	2.40497	471.509	0.147416	8.58806	8.84486e-18	1.34544e-15	-1.26588	588.427	0.134079	-2.53683	0.0111863	0.0211778	8.11269	9.37986	9.02076	8.40098	8.53323	8.37189	9.13886	9.0873	9.2037	8.85514	9.06874	8.89922	265
103227053	XM_007983207,XM_037991185	PRSS58	serine protease 58, transcript variant X2	protein_coding	XP_007981398.2;XP_037847113.1	.	0.147354	0.239644	0.388795	0.526216	0.664993	0.505228	7.59898	7.48876	7.28222	0.346188	0.555281	0.920529	1.23469	1.53584	1.16159	15.885	15.9844	15.2731	2.12398	30.3104	0.517526	2.09993	0.035735	NA	13.7971	300.566	0.200589	18.8759	1.79947e-79	1.15281e-77	4.28249	5.36318	9.13061	5.65529	5.7546	5.94593	6.08878	6.18754	6.04131	8.1966	8.17978	8.1341	12
103228177	XM_038003407	PARP14	poly(ADP-ribose) polymerase family member 14	protein_coding	XP_037859335.1	.	0.19178	0.198869	0.19919	0.711503	0.583843	0.812859	0.39492	0.332702	0.427579	0.45056	0.460802	0.47161	1.66944	1.34841	1.86888	0.825544	0.710137	0.896766	3.48619	191.423	0.221536	8.13254	4.2038e-16	5.84125e-14	-1.71324	232.441	0.200031	-3.88306	0.00010315	0.000266	6.41514	8.21678	7.42044	6.93118	6.93561	6.92637	7.85355	7.66093	7.93888	7.42988	7.29321	7.4793	86
103228182	XM_007985604	DTX3L	deltex E3 ubiquitin ligase 3L	protein_coding	XP_007983795.2	.	8.79857	9.82177	8.10694	22.7431	22.6371	22.0922	11.8769	12.8139	12.7811	20.671	22.7581	19.1943	53.3636	52.2815	50.7933	24.8275	27.3508	26.8059	2.46831	5019.3	0.0857555	15.2005	3.5119e-52	1.69168e-49	-1.69007	5610.52	0.0624077	-12.1312	7.21556e-34	1.12304e-32	11.4988	12.8027	12.0262	11.7477	11.8146	11.6468	12.5636	12.5217	12.5056	12.0252	12.0779	12.0796	2949
103228195	XM_007985631,XM_007985632,XM_007985633,XM_007985634,XM_007985635,XM_007985636,XM_038003404	SLC15A2	solute carrier family 15 member 2, transcript variant X7	protein_coding	XP_007983822.1;XP_007983823.1;XP_007983824.1;XP_007983825.1;XP_007983826.1;XP_007983827.1;XP_037859332.1	.	0.041326	0.065329	0.07192	0.158857	0.166282	0.210843	0.430719	0.345734	0.448197	0.097091	0.151374	0.170282	0.372736	0.384037	0.484759	0.90038	0.737954	0.940011	2.8921	30.7937	0.497709	3.07834	0.00208156	NA	2.10855	70.1958	0.325479	3.30667	0.000944133	0.00213956	3.98525	5.51571	6.57353	5.02107	5.14899	5.14962	5.49017	5.49458	5.55632	6.07397	5.94364	5.83782	11
103228233	XM_038003366,XM_038003367	ARHGAP31	Rho GTPase activating protein 31, transcript variant X1	protein_coding	XP_037859294.1;XP_037859295.1	.	0.020579	0.052339	0.024396	0.128435	0.137912	0.173239	0.735145	1.36686	0.836567	0.048348	0.121274	0.057761	0.301356	0.318514	0.398302	1.53676	2.9175	1.75454	4.20861	36.394	0.498774	4.15688	3.22629e-05	NA	7.08057	234.851	0.251451	11.2303	2.896e-29	3.66662e-28	3.79958	5.87929	8.68511	5.53054	5.76939	5.57543	6.17028	6.19087	6.33148	7.52666	8.10325	7.63746	9
103228468	XR_005241987	LOC103228468	uncharacterized LOC103228468	lncRNA	.	.	0.773551	0.321628	0.327395	1.29151	1.0091	1.55654	20.1499	21.2998	20.3329	1.81735	0.745246	0.775155	3.03035	2.33056	3.57872	42.1215	45.4636	42.6446	2.5758	32.9114	0.516726	2.64167	0.00824981	NA	16.9034	419	0.182435	22.3599	9.66688e-111	1.20695e-108	4.2008	5.56783	9.62788	6.09267	5.80893	5.82776	6.33284	6.19326	6.41482	8.62615	8.66807	8.6247	30
103228710	XM_007986291,XM_007986292,XM_007986293	IRF9	interferon regulatory factor 9, transcript variant X1	protein_coding	XP_007984482.2;XP_007984483.2;XP_007984484.2	.	17.0779	13.5707	14.6836	46.3944	48.3128	44.4	23.4231	23.7422	25.762	40.122	31.4448	34.7655	108.858	111.581	102.082	48.964	50.6768	54.031	3.02121	3206.13	0.0999649	15.9569	2.55276e-57	1.41885e-54	-1.78235	3710.25	0.0721423	-11.5575	6.76745e-31	9.29778e-30	10.639	12.2341	11.3809	11.0672	10.8766	10.9233	11.9431	11.9484	11.8657	11.3723	11.3719	11.4548	1840
103228823	XM_007986484	NFKBIA	NFKB inhibitor alpha	protein_coding	XP_007984675.1	.	10.2479	10.7779	10.0021	30.2887	30.2122	28.0612	20.2022	16.9956	19.0971	24.0759	24.9735	23.6814	71.0683	69.7766	64.5168	42.2309	36.2763	40.0527	2.79089	2412.09	0.0879513	16.8357	1.33548e-63	7.7196e-61	-1.47608	2939.32	0.0832704	-6.74631	1.51655e-11	7.51031e-11	10.3133	11.7944	11.2132	10.6534	10.6707	10.5996	11.5701	11.5303	11.4686	11.2476	11.0831	11.1885	1301
103229352	XM_007987321	FOS	Fos proto-oncogene, AP-1 transcription factor subunit	protein_coding	XP_007985512.1	.	1.17368	0.696348	1.11855	3.22589	3.249	3.48601	16.3931	27.1524	19.9834	2.75739	1.61351	2.64833	7.56912	7.50373	8.01485	34.2683	57.9555	41.9114	3.2443	256.673	0.213162	7.96534	1.64772e-15	2.14516e-13	6.78673	1507.07	0.140022	19.7306	1.17709e-86	9.27838e-85	6.92003	8.61563	11.3592	8.1588	7.87254	8.10616	8.83557	8.81116	8.87016	10.3493	10.851	10.5394	147
103229644	XM_007987762	BDKRB1	bradykinin receptor B1	protein_coding	XP_007985953.2	.	0.299542	0.277326	0.242618	0.402497	0.452825	1.05065	0.369353	0.526221	0.391912	0.703732	0.642593	0.574434	0.944403	1.04582	2.41561	0.7721	1.1232	0.821962	2.25692	74.6846	0.39323	2.98644	0.00282249	0.0360635	-1.39152	87.8614	0.368521	-1.29343	0.195863	0.273645	5.51901	6.69368	6.19977	5.94562	5.89275	5.82026	6.09667	6.14123	6.71385	6.06857	6.27257	6.10229	52
103229710	XR_005235525,XR_005235526,XR_005235527,XR_005235528,XR_005235529,XR_005235530,XR_005235531,XR_005235532	LOC103229710	uncharacterized LOC103229710, transcript variant X1	lncRNA	.	.	0.107415	0.072618	0.081697	0.220255	0.227659	0.184084	1.32148	1.46916	1.31486	0.252355	0.168264	0.19343	0.516795	0.525791	0.423238	2.76243	3.13586	2.75768	2.35029	238.082	0.210487	5.85707	4.71093e-09	3.2573e-07	6.88681	1299.38	0.106759	26.0758	6.86223e-150	2.21469e-147	7.15088	8.38393	11.1479	8.22833	7.98725	8.04533	8.72494	8.71827	8.56426	10.3921	10.4844	10.3715	179
103230122	XM_007988499	FAM71A	family with sequence similarity 71 member A	protein_coding	XP_007986690.2	.	0.113589	0.142033	0.217094	0.725347	0.690145	0.55149	1.04305	1.24236	1.03919	0.26686	0.329107	0.514	1.70193	1.59393	1.26796	2.1804	2.65176	2.1795	4.06962	130.629	0.284099	7.12742	1.0227e-12	1.0335e-10	1.79709	289.115	0.178121	4.7477	2.05741e-06	6.45726e-06	5.69147	7.71136	8.53711	6.55719	6.63281	6.83452	7.66567	7.59533	7.42781	8.01032	8.15044	7.99707	39
103230123	XM_007988501	ATF3	activating transcription factor 3	protein_coding	XP_007986692.2	.	3.0329	2.17796	2.98685	12.2694	11.5401	12.5432	26.542	37.3744	31.4267	7.12536	5.04656	7.07181	28.7883	26.6524	28.8387	55.4837	79.7741	65.9117	4.32831	852.871	0.139695	15.1316	1.00286e-51	4.67496e-49	2.79121	2591.21	0.104459	14.1768	1.27516e-45	3.07638e-44	8.32366	10.436	11.8976	9.36376	9.1512	9.32679	10.4145	10.3267	10.4048	11.1758	11.5	11.3317	366
103230403	XM_007989127	RGS2	regulator of G protein signaling 2	protein_coding	XP_007987318.2	.	19.4677	18.9732	18.9617	40.5627	38.7505	43.5437	48.6631	50.1362	43.42	45.7366	43.9628	44.8945	95.1747	89.4962	100.113	101.726	107.014	91.0653	2.09181	2243.63	0.0894791	11.8994	1.19142e-32	3.51372e-30	1.23342	3345.55	0.0795237	3.80595	0.000141262	0.000358871	10.5031	11.5679	11.8515	10.8668	10.8248	10.8113	11.4688	11.3927	11.5024	11.6794	11.6932	11.566	1523
103232737	XM_037989262,XM_037989263,XM_037989264,XM_037989265,XM_037989266,XM_037989267,XM_037989268,XM_037989269,XM_037989270,XM_037989271,XM_037989272,XM_037989273,XM_037989274,XM_037989275,XM_037989276,XR_005237525	MAMLD1	mastermind like domain containing 1, transcript variant X2	protein_coding	XP_037845190.1;XP_037845191.1;XP_037845192.1;XP_037845193.1;XP_037845194.1;XP_037845195.1;XP_037845196.1;XP_037845197.1;XP_037845198.1;XP_037845199.1;XP_037845200.1;XP_037845201.1;XP_037845202.1;XP_037845203.1;XP_037845204.1	.	0.20389	0.123888	0.330842	0.554887	0.339502	0.97126	0.534614	0.395485	0.596364	0.479011	0.287062	0.783317	1.30197	0.784096	2.23307	1.11756	0.844145	1.25076	2.54187	97.908	0.432531	3.11166	0.00186038	0.026383	-1.13439	130.411	0.325635	-0.558652	0.576399	0.667206	5.79238	7.13334	6.93318	6.26416	5.87858	6.50714	6.64271	6.51968	7.20571	6.72929	6.62949	6.87024	57
103233048	XM_007993398,XM_007993399	HERPUD1	homocysteine inducible ER protein with ubiquitin like domain 1, transcript variant X1	protein_coding	XP_007991589.2;XP_007991590.2	.	17.4212	19.2162	17.2251	45.2693	46.0356	49.0162	42.9128	46.938	45.3955	40.9287	44.526	40.7829	106.218	106.322	112.695	89.7054	100.187	95.2087	2.54555	3984.36	0.0798329	16.885	5.79994e-64	3.64413e-61	1.02699	5722.2	0.0629851	0.610045	0.541832	0.636319	11.1339	12.4822	12.5014	11.5065	11.5612	11.4626	12.2971	12.2755	12.3386	12.2941	12.3623	12.3349	2251
103233110	XM_037999120	PYGM	glycogen phosphorylase, muscle associated	protein_coding	XP_037855048.1	.	0.123328	0.192676	0.219919	0.432043	0.496782	0.418639	0.198505	0.181722	0.356061	0.289742	0.446452	0.520691	1.01373	1.14734	0.962512	0.414958	0.387879	0.746772	2.44041	55.7497	0.378127	3.40395	0.000664198	0.0121498	-1.71462	61.7229	0.367488	-2.11677	0.0342791	0.0587225	5.02015	6.30468	5.50598	5.29561	5.45364	5.51034	5.87483	5.93595	5.83495	5.48883	5.45192	5.78022	23
103233435	XM_007994302,XM_007994303	SLC7A5	solute carrier family 7 member 5, transcript variant X1	protein_coding	XP_007992493.1;XP_007992494.1	.	1.04677	0.806946	1.33414	2.4569	2.46331	2.65856	6.44736	8.22974	6.77635	2.45924	1.86978	3.15876	5.76477	5.68914	6.11243	13.4776	17.566	14.2121	2.32359	463.073	0.174305	6.97831	2.98745e-12	2.84024e-10	3.01452	1281.95	0.107267	14.8408	7.97745e-50	2.22238e-48	8.124	9.338	10.9109	8.77378	8.58989	8.91232	9.39973	9.3686	9.43848	10.3081	10.5305	10.346	283
103233496	XM_007994445,XM_007994446	LOC103233496	tubulin beta-3 chain, transcript variant X1	protein_coding	XP_007992636.2;XP_007992637.1	.	0.033517	0.044315	0.016386	0.114438	0.057707	0.254812	1.35685	1.53748	1.7768	0.078744	0.102682	0.038796	0.268512	0.133278	0.58585	2.83638	3.28169	3.72651	4.2187	16.4297	0.775797	2.67699	0.00742868	NA	6.15975	94.047	0.38536	6.80629	1.00149e-11	5.02802e-11	2.64788	4.73292	7.33843	4.82253	4.8605	4.73997	5.12926	4.90759	5.47487	6.23307	6.36095	6.45571	7
103233650	XM_007994716	GADD45B	growth arrest and DNA damage inducible beta	protein_coding	XP_007992907.1	.	15.463	12.95	13.5866	28.0964	29.2146	31.5511	57.378	69.1821	61.5029	36.328	30.0066	32.1683	65.9243	67.4727	72.5407	119.944	147.666	128.991	2.0642	2453.95	0.098703	10.5933	3.20246e-26	7.84386e-24	2.25533	5310.69	0.0761353	15.4113	1.37472e-53	4.34651e-52	10.6454	11.691	12.8452	11.2088	11.0546	11.0776	11.6809	11.68	11.7524	12.3758	12.5417	12.4324	1823
103234546	XM_007996442,XM_007996444,XM_037991572,XM_037991573,XM_037991574	NFKBID	NFKB inhibitor delta, transcript variant X1	protein_coding	XP_007994633.2;XP_007994635.2;XP_037847500.1;XP_037847501.1;XP_037847502.1	.	0.396607	0.323472	0.34758	0.735628	0.817487	0.935383	0.556089	0.506453	0.65607	0.93177	0.749519	0.822945	1.72605	1.88803	2.15058	1.16246	1.081	1.37598	2.21966	81.0902	0.309062	3.72203	0.000197628	0.00461597	-1.30665	97.3951	0.275516	-1.40053	0.161356	0.231562	5.65466	6.80483	6.39989	6.1206	5.99372	6.01164	6.43567	6.50028	6.60016	6.33265	6.26254	6.42576	59
103234788	XM_037991747	LOC103234788	phospholipase A2 inhibitor and LY6/PLAUR domain containing	protein_coding	XP_037847675.1	.	0.223792	0.351682	0.301892	1.74153	1.28154	1.49302	1.09104	1.27859	1.06659	0.525766	0.814884	0.714774	4.08626	2.95978	3.43267	2.28072	2.7291	2.23698	5.02488	93.0238	0.317474	7.33632	2.19551e-13	2.40359e-11	-1.235	138.521	0.239597	-1.27093	0.203752	0.28275	4.94761	7.27788	6.95356	5.86416	6.01254	5.94784	6.99876	6.74085	6.85469	6.68904	6.79288	6.66631	25
103234797	XM_037991750,XM_037991751	PLAUR	plasminogen activator, urokinase receptor, transcript variant X1	protein_coding	XP_037847678.1;XP_037847679.1	.	5.17118	2.99678	3.26177	14.828	10.2245	16.1548	22.9025	23.4473	26.0987	12.1489	6.94386	7.72271	34.7917	23.614	37.1422	47.8756	50.0472	54.7372	3.51732	745.367	0.33673	5.38852	7.10422e-08	4.27763e-06	1.86995	1643.39	0.132393	6.82057	9.06779e-12	4.56593e-11	8.36624	10.1808	11.0644	9.31171	8.92991	8.97374	10.1533	9.79715	10.1982	10.5987	10.6068	10.7132	460
103234809	XR_497700	LOC103234809	uncharacterized LOC103234809	lncRNA	.	.	0.317539	0.308319	0.183056	1.50031	0.713796	0.877895	0.778895	0.368769	0.470741	0.746012	0.714409	0.433411	3.52028	1.64855	2.01841	1.62821	0.787121	0.987292	3.52751	13.6055	0.764778	2.37801	0.0174065	NA	-1.76368	16.3916	0.682855	-1.19877	0.230617	0.314395	2.58264	4.4074	3.56778	3.51889	3.51494	3.46488	3.91435	3.66375	3.71196	3.7145	3.54803	3.58112	7
103234996	XM_007997463,XM_007997464	FUT1	fucosyltransferase 1 (H blood group), transcript variant X1	protein_coding	XP_007995654.1;XP_007995655.1	.	0.13324	0.173615	0.378366	0.625564	0.444043	0.327509	2.073	3.14626	2.38322	0.313029	0.402284	0.895835	1.4678	1.02554	0.752991	4.33342	6.71555	4.99837	2.01048	53.621	0.450928	2.23438	0.0254584	0.159582	5.72012	236.771	0.244948	10.2718	9.44717e-25	9.91982e-24	5.15816	6.16056	8.65463	5.96708	6.04018	6.39291	6.72167	6.47363	6.3123	7.69283	8.08295	7.8267	22
103235804	XM_007998897	EREG	epiregulin	protein_coding	XP_007997088.2	.	0.139601	0.069375	0.077073	0.322977	0.211101	0.534975	1.3286	1.68147	1.62972	0.327972	0.160748	0.182481	0.75782	0.487549	1.22999	2.77732	3.58903	3.41803	3.54204	60.9225	0.438123	4.16454	3.11986e-05	0.00100412	4.61354	263.336	0.249221	8.85106	8.66927e-19	6.68867e-18	4.74498	6.57031	8.75779	6.25293	5.98107	6.02073	6.69832	6.42411	7.02767	7.85944	8.06255	8.0393	40
103236274	XM_007999809,XM_007999810	NOCT	nocturnin, transcript variant X1	protein_coding	XP_007998000.2;XP_007998001.1	.	0.362475	0.375885	0.631574	3.07699	2.70433	2.66309	4.08426	3.92633	4.91601	0.851582	0.870965	1.49534	7.21973	6.24579	6.12283	8.53778	8.38059	10.3104	5.87111	321.701	0.210934	12.1063	9.77901e-34	2.94409e-31	1.62621	711.631	0.131932	5.31722	1.05365e-07	3.7657e-07	6.55374	9.10186	9.7833	7.5282	7.533	7.80134	8.99573	8.82117	8.82756	9.25916	9.245	9.45817	77
103236522	XM_037998794,XM_037998795,XM_037998797	DUSP8	dual specificity phosphatase 8, transcript variant X3	protein_coding	XP_037854722.1;XP_037854723.1;XP_037854725.1	.	0.06604	0.087326	0.102255	0.226519	0.211977	0.164775	0.241514	0.634727	0.453861	0.155151	0.202344	0.242104	0.531496	0.489573	0.378841	0.504864	1.3548	0.951888	2.2781	37.0649	0.451465	2.63106	0.00851196	NA	2.32579	84.4567	0.360235	3.38035	0.000723928	0.00166974	4.50043	5.68638	6.88402	5.30834	5.39028	5.44421	5.81325	5.7639	5.63581	5.88594	6.53486	6.29044	18
103236940	XM_008000825,XM_008000826,XM_008000829,XM_038000417	SLCO5A1	solute carrier organic anion transporter family member 5A1, transcript variant X1	protein_coding	XP_007999016.2;XP_007999017.2;XP_007999020.2;XP_037856345.1	.	0.358111	0.286375	0.395027	0.981069	0.952639	1.21005	2.97693	2.64001	2.78744	0.84133	0.663562	0.935282	2.30194	2.20017	2.78207	6.223	5.635	5.84613	2.93993	365.282	0.170404	9.12998	6.85117e-20	1.16478e-17	2.722	1000.9	0.107469	13.4426	3.40263e-41	7.02923e-40	7.53583	9.09009	10.5157	8.36086	8.1993	8.34686	9.08923	9.0216	9.17229	10.0636	9.93867	9.99246	204
103237141	XM_008001102,XM_038000280,XM_038000281,XM_038000282,XM_038000283	GEM	GTP binding protein overexpressed in skeletal muscle, transcript variant X5	protein_coding	XP_007999293.1;XP_037856208.1;XP_037856209.1;XP_037856210.1;XP_037856211.1	.	4.61969	4.45226	3.62566	11.6903	9.89081	12.2484	75.0629	98.0676	90.4716	10.8533	10.3164	8.58428	27.4297	22.8433	28.1608	156.912	209.321	189.747	2.59333	914.589	0.135326	10.1592	3.01617e-24	6.61552e-22	8.48723	6180	0.0915418	33.7037	5.10691e-249	1.24791e-245	8.99084	10.3668	13.4327	10.0563	10.0287	9.88852	10.7154	10.5511	10.7281	12.5484	12.7583	12.6776	567
103238245	XM_008003083	RND1	Rho family GTPase 1	protein_coding	XP_008001274.1	.	0.591667	0.714804	0.687297	1.64511	1.78084	0.989417	1.74113	2.14939	1.76035	1.39004	1.65628	1.62728	3.86003	4.11295	2.27482	3.63967	4.58779	3.69199	2.14787	99.4355	0.308073	3.58002	0.00034357	0.00729065	1.36129	158.029	0.252605	1.76154	0.0781465	0.122745	5.98109	7.08433	7.50932	6.44224	6.52761	6.50015	7.06343	7.09245	6.69991	7.14445	7.29268	7.14225	58
103238331	XM_008003309	TAMALIN	trafficking regulator and scaffold protein tamalin	protein_coding	XP_008001500.1	.	0.32643	0.115991	0.244763	0.789795	0.892163	1.04884	0.808994	1.26315	0.523555	0.766899	0.268764	0.579513	1.85314	2.0605	2.41143	1.69113	2.69613	1.09806	3.77034	62.0196	0.401395	4.77011	1.8413e-06	8.31518e-05	1.01508	97.4871	0.327964	0.0658415	0.947504	0.964008	4.703	6.61461	6.6185	5.75059	5.41072	5.61456	6.20765	6.26258	6.37529	6.25495	6.56094	5.98921	38
103238566	XM_008003778,XM_008003780	DDIT3	DNA damage inducible transcript 3, transcript variant X1	protein_coding	XP_008001969.1;XP_008001971.1	.	18.0461	18.4808	15.8737	80.5077	82.6268	79.5597	81.3966	90.7734	85.7856	42.3968	42.8219	37.5833	188.9	190.831	182.919	170.152	193.752	179.919	4.50133	2442.56	0.0925117	23.4603	1.0376e-121	9.37147e-119	1.14513	4230.81	0.065643	2.97849	0.00289669	0.00606535	9.79366	11.9649	12.1412	10.5359	10.5287	10.413	11.7384	11.7269	11.6978	11.8104	11.8929	11.8445	950
103238707	XM_037986196	MYRFL	myelin regulatory factor like	protein_coding	XP_037842124.1	.	0.054499	0.067866	0.135907	0.143366	0.232539	0.274529	0.135693	0.257259	0.077726	0.128038	0.157254	0.321779	0.336389	0.537061	0.631181	0.283654	0.549108	0.163015	2.42766	26.8998	0.564678	2.26601	0.023451	NA	-1.28483	33.4163	0.523301	-0.690965	0.489588	0.586607	3.97815	5.24945	4.87168	4.43621	4.48386	4.67644	4.70315	4.87864	4.96365	4.69899	4.96549	4.53033	10
103239128	XM_008004724,XM_008004725,XM_008004726,XM_008004727	SH2B3	SH2B adaptor protein 3, transcript variant X4	protein_coding	XP_008002915.1;XP_008002916.1;XP_008002917.1;XP_008002918.1	.	1.17808	1.23496	1.7763	3.06941	2.81247	2.76091	3.31628	4.1455	3.38635	2.76773	2.86153	4.20566	7.20194	6.49555	6.34773	6.93239	8.84839	7.10225	2.02013	645.656	0.156972	6.4626	1.02918e-10	8.21699e-09	1.33492	994.51	0.11409	3.65285	0.000259345	0.000634272	8.7411	9.75392	10.1512	8.98553	8.9988	9.25902	9.73258	9.62348	9.61403	9.8438	10.0335	9.85531	373
103239814	XM_008006097,XM_008006098,XM_008006099,XM_008006100,XM_008006101,XM_008006103	SLC25A25	solute carrier family 25 member 25, transcript variant X1	protein_coding	XP_008004288.1;XP_008004289.1;XP_008004290.1;XP_008004291.1;XP_008004292.1;XP_008004294.1	.	2.57115	1.87545	2.49732	4.96651	4.34288	4.9909	6.66903	7.53777	7.14771	6.04054	4.34561	5.91277	11.6532	10.0301	11.4748	13.941	16.0891	14.991	2.04671	730.683	0.143257	7.21296	5.47483e-13	5.6512e-11	1.60328	1260.62	0.098787	6.8939	5.4283e-12	2.77831e-11	8.90627	9.93895	10.6006	9.40272	9.16544	9.33238	9.92909	9.78885	9.92087	10.2532	10.3506	10.3057	550
103240296	XM_008006879,XM_008006880,XM_038000827	TNFAIP3	TNF alpha induced protein 3, transcript variant X3	protein_coding	XP_008005070.2;XP_008005071.2;XP_037856755.1	.	0.940742	1.1035	0.911272	3.41163	3.36315	3.76719	6.88502	7.70635	8.373	2.21014	2.55693	2.15757	8.00492	7.76738	8.66132	14.3925	16.4489	17.5608	3.22131	624.727	0.136435	12.3696	3.8166e-35	1.22564e-32	2.30224	1553.84	0.0966661	12.4453	1.48292e-35	2.48924e-34	8.20832	9.89737	11.0812	9.0173	8.97937	8.85966	9.83889	9.79497	9.90363	10.517	10.612	10.6974	328
103240803	XM_038001158,XM_038001159,XM_038001160,XM_038001161,XM_038001162	SYTL3	synaptotagmin like 3, transcript variant X3	protein_coding	XP_037857086.1;XP_037857087.1;XP_037857088.1;XP_037857089.1;XP_037857090.1	.	0.124772	0.229832	0.11039	0.321688	0.255619	0.311817	0.439269	0.359775	0.448008	0.293134	0.532545	0.261365	0.754797	0.590366	0.716913	0.918254	0.767924	0.939614	2.02564	42.3675	0.441118	2.30863	0.020964	NA	1.45108	68.6371	0.336927	1.59418	0.110895	0.166977	4.80518	5.82724	6.34445	5.35734	5.53615	5.34015	5.83123	5.56561	5.79968	6.03207	5.92439	5.91209	24
103241063	XM_008007964	DUSP2	dual specificity phosphatase 2	protein_coding	XP_008006155.1	.	0.202867	0.441963	0.363805	0.805846	0.830247	0.639357	2.09901	2.50082	3.56972	0.476607	1.02408	0.861362	1.89081	1.9175	1.46998	4.38779	5.33789	7.48682	2.20943	69.4706	0.361446	3.16417	0.00155527	0.0232422	3.80342	226.565	0.230073	8.3769	5.43399e-17	3.78608e-16	5.43559	6.57988	8.48684	6.13228	6.46393	6.35873	6.83066	6.819	6.65839	7.59917	7.7389	8.0662	27
103241073	XM_008007976	NEURL3	neuralized E3 ubiquitin protein ligase 3	protein_coding	XP_008006167.2	.	4.81629	4.60502	5.36032	36.2851	26.6548	30.7686	17.5822	17.6531	20.3746	11.3152	10.6703	12.6913	85.138	61.5607	70.7415	36.754	37.6799	42.732	6.20425	1478.06	0.131206	20.0697	1.35797e-89	9.81201e-87	-1.58444	2047.99	0.112397	-5.90739	3.47566e-09	1.4199e-08	8.68128	11.3138	10.63	9.41235	9.3644	9.45428	11.076	10.7455	10.8864	10.4499	10.44	10.5723	414
103241076	XM_008007979	LOC103241076	uncharacterized LOC103241076	protein_coding	XP_008006170.2	.	0.083674	0.086241	0.110789	0.299136	0.344056	0.29154	0.4643	0.547396	0.54832	0.196581	0.19983	0.262309	0.70188	0.794615	0.670292	0.970577	1.16839	1.15	3.20569	42.5839	0.422409	3.97869	6.92955e-05	NA	1.78004	88.9922	0.282286	2.94705	0.00320819	0.00667024	4.34233	6.01977	6.83238	5.38815	5.37931	5.46118	5.91634	5.97345	5.88438	6.22479	6.32941	6.3359	19
103241154	XM_008008253	IL1RL1	interleukin 1 receptor like 1	protein_coding	XP_008006444.1	.	0.327911	0.118199	0.35054	0.829653	0.452692	0.771952	2.90168	2.70933	3.16615	0.77038	0.27388	0.829954	1.94667	1.04552	1.77483	6.06569	5.78294	6.64041	2.50072	78.6753	0.402008	3.28934	0.00100423	0.0166806	4.53036	306.204	0.205966	10.5824	3.59458e-26	3.99256e-25	5.49281	6.81148	8.9704	6.60794	6.19708	6.62111	7.17119	6.75276	7.09388	8.26109	8.18268	8.33416	57
103241156	XM_008008261	LOC103241156	interleukin 18 receptor accessory protein	protein_coding	XP_008006452.1	.	0.005044	0.024252	0.03514	0.231737	0.274046	0.281779	0.233593	0.347955	0.301571	0.01185	0.056194	0.083199	0.54374	0.632924	0.64785	0.488306	0.742696	0.63249	10.8162	32.0068	0.589015	5.83199	5.47699e-09	NA	1.19418	63.402	0.337656	0.758213	0.448324	0.546623	2.4503	5.87155	6.10896	4.64529	4.72866	4.79185	5.41135	5.49022	5.50644	5.44727	5.67775	5.58945	2
103241384	XM_038002645	SPTSSB	serine palmitoyltransferase small subunit B	protein_coding	XP_037858573.1	.	0.099002	0.03544	0.027093	0.126686	0.185474	0.221013	0.212042	0.141607	0.124598	0.232592	0.082117	0.064146	0.29725	0.428362	0.508142	0.443254	0.302255	0.26132	3.10543	21.892	0.648469	2.521	0.0117022	NA	-1.03858	32.1248	0.48267	-0.113152	0.90991	0.93697	3.41196	5.0505	4.9788	4.49981	4.26724	4.24231	4.56881	4.70276	4.78353	4.80344	4.6229	4.58161	20
103241391	XM_008008529	ARL14	ADP ribosylation factor like GTPase 14	protein_coding	XP_008006720.1	.	0.06216	0.447686	0.181919	1.11612	0.623105	0.736894	1.3062	2.12053	1.68615	0.146036	1.03734	0.43072	2.61882	1.43909	1.69423	2.73049	4.52617	3.53638	3.47239	37.0623	0.57214	3.13897	0.00169544	NA	2.19452	90.6883	0.324825	3.49083	0.000481526	0.0011356	4.04599	5.84816	6.96073	5.06415	5.51063	5.22313	5.99367	5.64944	5.73312	6.13475	6.47725	6.30837	5
103241402	XM_008008547	IL12A	interleukin 12A	protein_coding	XP_008006738.1	.	0.122749	0.093934	0.10694	0.422954	0.371877	0.198438	1.63999	1.53743	1.17001	0.288382	0.217654	0.253196	0.992403	0.85887	0.456237	3.42825	3.28159	2.45387	2.88555	19.6003	0.634072	2.41115	0.0159022	NA	4.61056	80.4788	0.348499	6.32697	2.5002e-10	1.11982e-09	3.33425	4.86368	7.04705	4.94797	4.88057	4.90706	5.35509	5.28441	5.0534	6.26477	6.20432	5.9987	12
103241867	XM_008009472,XM_008009473,XM_038003049	STAC	SH3 and cysteine rich domain, transcript variant X1	protein_coding	XP_008007663.2;XP_008007664.2;XP_037858977.1	.	0.030003	0.027687	0.021495	0.096175	0.058389	0.225232	0.164415	0.193477	0.139275	0.070488	0.064153	0.050892	0.225662	0.134852	0.517842	0.343694	0.412969	0.292103	4.43789	13.6636	0.812607	2.64565	0.00815342	NA	1.32187	25.5801	0.58085	0.693094	0.48825	0.585414	2.32822	4.47931	4.86476	3.89939	3.87477	3.8662	4.11073	3.99547	4.41623	4.30439	4.33242	4.24935	6
103241885	XM_008009504,XM_008009506,XM_008009507	BCL6	BCL6 transcription repressor, transcript variant X1	protein_coding	XP_008007695.1;XP_008007697.1;XP_008007698.1	.	0.980997	0.887523	1.00646	2.14898	1.95565	1.9925	1.93026	1.77635	1.89681	2.30471	2.05649	2.38294	5.04229	4.51668	4.58105	4.03505	3.79154	3.97821	2.16064	335.378	0.169034	6.57535	4.85398e-11	4.07819e-09	-1.06821	437.806	0.136646	-0.696656	0.486018	0.583314	7.73037	8.84045	8.72566	8.06462	7.96565	8.12433	8.72544	8.59889	8.63273	8.63894	8.57787	8.58415	217
103241950	XM_008009574	FAM43A	family with sequence similarity 43 member A	protein_coding	XP_008007765.1	.	0.153963	0.09228	0.058542	0.397869	0.275526	0.221003	0.41011	0.394453	0.372575	0.361715	0.213822	0.138607	0.933544	0.636342	0.508119	0.857299	0.841943	0.781406	2.78305	35.2993	0.512784	2.87971	0.00398044	NA	1.40116	61.5207	0.358581	1.35709	0.174753	0.247877	4.21827	5.70003	6.16539	5.25743	5.07336	4.97902	5.70469	5.4768	5.37556	5.75507	5.72171	5.68449	29
103242618	XM_008010790,XM_008010800,XR_500814	HELZ2	helicase with zinc finger 2, transcript variant X2	protein_coding	XP_008008981.2;XP_008008991.2	.	2.66711	1.8211	2.88324	6.51926	7.10746	6.6067	3.24834	4.5888	3.85837	6.26599	4.21969	6.82648	15.2965	16.415	15.1898	6.79038	9.7946	8.09222	2.66306	2538.9	0.133729	10.5667	4.25021e-26	1.02366e-23	-1.61978	2945.48	0.0995752	-6.98768	2.79469e-12	1.46187e-11	10.4374	11.8498	11.1349	10.8019	10.4863	10.8287	11.5642	11.6015	11.5355	10.9895	11.273	11.1273	1550
103242808	XM_008011204	TBX2	T-box transcription factor 2	protein_coding	XP_008009395.2	.	0.331359	0.265184	0.325384	0.805416	0.671128	0.664826	0.328239	0.397528	0.415794	0.778481	0.614459	0.770395	1.8898	1.55001	1.52853	0.686154	0.848506	0.87205	2.25387	98.668	0.284722	4.11771	3.82655e-05	0.00120474	-1.75615	105.78	0.267386	-3.03835	0.00237876	0.00505162	5.92292	7.09451	6.26181	6.27053	6.14264	6.24207	6.8395	6.67641	6.67366	6.28391	6.39053	6.41485	67
103243275	XM_008012288,XM_037993373	MYL4	myosin light chain 4, transcript variant X1	protein_coding	XP_008010479.2;XP_037849301.1	.	0.131499	0.541591	0.138192	0.61819	0.591555	0.848449	0.604364	0.653898	0.597448	0.308937	1.25493	0.327189	1.4505	1.36623	1.95071	1.26337	1.39572	1.25303	2.39644	26.2919	0.607386	2.07593	0.0379	NA	-1.02261	36.2764	0.434749	-0.0741903	0.940859	0.960323	3.94724	5.21562	5.16501	4.47918	4.83005	4.49396	4.87651	4.86148	5.02081	4.91376	4.92675	4.89959	8
103243373	XM_008012545	IFI35	interferon induced protein 35	protein_coding	XP_008010736.1	.	53.5931	50.8615	50.6562	129.121	121.09	124.382	72.9579	66.1636	78.0568	125.909	117.852	119.936	302.965	279.663	285.972	152.512	141.223	163.71	2.36081	6021.5	0.0789994	15.6872	1.84938e-55	9.89829e-53	-1.61899	6751.32	0.0734203	-9.46729	2.87198e-21	2.51795e-20	11.807	13.0464	12.3319	12.0836	12.0183	12.0013	12.8426	12.7456	12.7768	12.3722	12.2748	12.4221	3830
103244189	XM_008013902,XM_008013903,XM_037987966	PMAIP1	phorbol-12-myristate-13-acetate-induced protein 1, transcript variant X1	protein_coding	XP_008012093.1;XP_008012094.1;XP_037843894.1	.	4.33634	4.9791	3.96218	37.1387	37.0283	36.1997	38.2963	36.5563	36.4598	10.1876	11.5371	9.38104	87.1407	85.5187	83.2284	80.055	78.0278	76.4676	8.26164	2265.88	0.101568	29.994	1.17414e-197	1.88528e-194	1.08988	4168.57	0.0636993	1.94937	0.0512516	0.0841987	8.93299	11.9812	12.0861	9.9808	10.0611	9.90385	11.6763	11.6485	11.6212	11.7621	11.7221	11.7142	490
103244513	XM_008014366,XM_008014368	IRF1	interferon regulatory factor 1, transcript variant X2	protein_coding	XP_008012557.1;XP_008012559.1	.	7.52804	6.3102	7.29063	14.9595	17.9408	15.6647	10.0326	9.65141	10.2934	17.686	14.6214	17.2616	35.1004	41.4352	36.0154	20.9722	20.6005	21.5885	2.25112	1369.08	0.111517	10.4974	8.87658e-26	2.10288e-23	-1.533	1545.57	0.0900284	-6.84629	7.57903e-12	3.8423e-11	9.71838	10.8886	10.2531	10.0122	9.85915	9.95901	10.593	10.723	10.6043	10.2793	10.2353	10.2872	922
103244608	XM_008014564	EGR1	early growth response 1	protein_coding	XP_008012755.2	.	0.269421	0.080168	0.42443	0.647533	0.635241	1.15207	0.847997	1.09615	1.36581	0.632965	0.185759	1.0049	1.51935	1.46712	2.64878	1.77266	2.33968	2.86453	3.06171	92.8939	0.43069	3.74827	0.000178062	0.00428862	1.44647	168.94	0.268423	1.98395	0.0472609	0.0783635	5.52017	7.12821	7.64226	6.30359	5.88158	6.52613	6.80631	6.76968	7.20466	7.03303	7.21854	7.40233	49
103244654	XM_008014669	HBEGF	heparin binding EGF like growth factor	protein_coding	XP_008012860.1	.	0.54991	0.691071	0.479519	1.36523	1.56354	1.84178	8.38785	13.6763	11.3625	1.29193	1.60129	1.13533	3.20334	3.61108	4.23453	17.534	29.1914	23.8308	2.69719	230.889	0.208862	6.85359	7.20186e-12	6.62892e-10	7.45326	1406.26	0.145592	19.904	3.75388e-88	3.05762e-86	6.96303	8.39667	11.2761	8.0059	8.12319	7.91641	8.58516	8.65572	8.78817	10.2332	10.7171	10.5304	123
103244980	XM_008015304	DUSP1	dual specificity phosphatase 1	protein_coding	XP_008013495.1	.	3.92036	3.9962	3.49214	11.1527	10.6529	9.73538	65.0338	83.3053	73.479	9.21032	9.25962	8.26815	26.1683	24.6035	22.3831	135.947	177.812	154.108	2.7012	820.489	0.123415	11.6161	3.41526e-31	9.87078e-29	7.48463	5013.04	0.0897998	32.3378	2.0576e-229	2.70732e-226	8.79161	10.2262	13.1105	9.81412	9.80832	9.7185	10.5552	10.486	10.4202	12.2433	12.4845	12.3587	471
103245338	XM_008015894	SEMA7A	semaphorin 7A (John Milton Hagen blood group)	protein_coding	XP_008014085.1	.	1.05106	0.897849	1.26822	3.2308	2.82017	2.65808	12.5005	11.5412	13.1617	2.46931	2.08041	3.00268	7.58061	6.51333	6.11131	26.1312	24.6343	27.6042	2.65212	366.672	0.177982	7.9061	2.65578e-15	3.42667e-13	4.54546	1455.71	0.103791	21.0465	2.4643e-98	2.53927e-96	7.651	9.05624	11.2205	8.50855	8.39777	8.60111	9.31012	9.16736	9.12522	10.6002	10.5059	10.6416	203
103245780	XM_038009863	SPTBN5	spectrin beta, non-erythrocytic 5	protein_coding	XP_037865791.1	.	0.182909	0.136677	0.137707	0.318995	0.291998	0.332046	0.463917	0.350937	0.438716	0.429718	0.316696	0.326041	0.748478	0.674384	0.763422	0.969777	0.74906	0.920125	2.0052	205.175	0.211025	4.75652	1.9696e-06	8.86688e-05	1.41659	326.465	0.1676	2.99774	0.00271992	0.00572536	7.09281	8.09722	8.58013	7.64187	7.43545	7.43145	8.04338	7.94206	8.04734	8.39366	8.14827	8.33843	168
103245804	XR_502063	LOC103245804	uncharacterized LOC103245804	lncRNA	.	.	0.072003	0.027463	0.051505	0.121037	0.088937	0.226341	0.205106	0.154506	0.096201	0.169161	0.063635	0.121945	0.283996	0.205406	0.520392	0.428756	0.329787	0.201763	2.74116	20.8618	0.652155	2.23074	0.0256983	NA	1.11378	31.8917	0.522127	0.29774	0.765902	0.826494	3.48175	4.9332	5.0714	4.42943	4.24114	4.35913	4.59201	4.4748	4.84327	4.83248	4.69916	4.53126	16
103245806	XM_008016986	CHAC1	ChaC glutathione specific gamma-glutamylcyclotransferase 1	protein_coding	XP_008015177.2	.	1.01997	0.472612	0.617796	1.63119	1.66546	1.60509	2.71333	2.28072	3.31112	2.39628	1.09509	1.46272	3.82737	3.84647	3.69034	5.67198	4.8681	6.94447	2.25784	130.264	0.293197	4.00734	6.14056e-05	0.0017963	1.80427	249.759	0.190847	4.46123	8.14908e-06	2.39667e-05	6.32129	7.49636	8.32801	7.14704	6.69714	6.82574	7.46309	7.44821	7.42906	7.91013	7.75213	8.07067	119
103245808	XM_008016987	DLL4	delta like canonical Notch ligand 4	protein_coding	XP_008015178.2	.	0.16731	0.234462	0.188681	0.321842	0.438276	0.488614	0.38358	0.991282	0.880802	0.39307	0.543272	0.446729	0.755158	1.01222	1.12339	0.801839	2.11585	1.84732	2.02883	58.3338	0.36518	2.79493	0.00519114	0.0564888	1.92184	112.733	0.333039	2.82997	0.0046552	0.00941776	5.26712	6.28833	7.21252	5.849	5.98161	5.88247	6.14443	6.30399	6.38034	6.28118	6.93744	6.85025	34
103246034	XM_037985312	SNURF	SNRPN upstream reading frame	protein_coding	XP_037841240.1	.	0.260627	0.133847	0.703882	3.99325	3.7087	0.218916	0.553869	4.34156	1.10502	0.612307	0.310137	1.66654	9.3696	8.56543	0.503319	1.15781	9.26688	2.31758	6.87926	61.4701	1.1802	2.35744	0.0184012	0.131317	-1.23769	95.6187	1.24697	-0.246716	0.805128	0.857517	3.96631	6.74563	6.41721	5.06122	4.92815	5.35248	6.45154	6.36182	4.99579	5.29578	6.55177	5.60538	12
103246698	XM_037990449	SERPINE1	serpin family E member 1	protein_coding	XP_037846377.1	.	24.3915	21.578	22.6353	56.0575	53.3696	59.2291	367.519	380.478	339.876	57.3044	49.9986	53.5923	131.531	123.26	136.176	768.266	812.113	712.826	2.40156	6933.83	0.0842972	14.9942	8.00629e-51	3.61559e-48	6.87255	38029	0.0633451	43.8999	0	0	11.9932	13.2572	16.0188	12.9173	12.8181	12.8381	13.5259	13.4536	13.5436	15.337	15.3575	15.2455	4482
103246810	XM_037995470	LOC103246810	small integral membrane protein 10-like protein 2A	protein_coding	XP_037851398.1	.	0.034522	0.027059	0.051364	0.378865	0.663672	0.029168	0.025459	0.030242	0.270753	0.081104	0.062698	0.121611	0.888953	1.53278	0.067061	0.05322	0.06455	0.567854	8.18732	12.4212	1.02402	2.96223	0.00305421	NA	-2.97155	14.5743	0.996624	-1.57654	0.114902	0.172289	1.43967	4.46792	2.87228	3.04237	3.01608	3.04947	3.45176	3.66923	3.01691	3.02216	3.02224	3.35126	3
103247147	XR_005242981	LOC103247147	HLA class I histocompatibility antigen, B alpha chain-like	transcribed_pseudogene	.	.	3.66572	3.08879	3.62302	7.60164	6.32667	7.31398	3.72394	3.56009	4.33434	8.61209	7.15706	8.57803	17.8362	14.6118	16.8159	7.78456	7.59886	9.09047	2.0007	605.751	0.142218	7.035	1.99263e-12	1.90699e-10	-1.71599	630.571	0.13214	-5.8956	3.7333e-09	1.52043e-08	8.65757	9.65764	8.85872	8.88166	8.72846	8.83741	9.48216	9.28569	9.41838	8.92048	8.87303	9.03381	441
103247896	XM_008019889	UBQLNL	ubiquilin like	protein_coding	XP_008018080.1	.	0.005513	0.01619	0.019056	0.126472	0.159497	0.074376	0.02951	0.085345	0.040627	0.012953	0.037514	0.045117	0.296749	0.368368	0.171001	0.061688	0.182165	0.085208	7.82977	14.8874	0.804222	3.69173	0.000222734	NA	-2.13279	19.1259	0.65176	-1.6766	0.0936199	0.143919	1.75787	4.72207	3.61053	3.4501	3.49247	3.50407	3.9215	4.00028	3.74028	3.56797	3.79357	3.62305	2
103248332	XM_008020653	BIRC3	baculoviral IAP repeat containing 3	protein_coding	XP_008018844.1	.	8.91002	8.90165	7.45259	19.6611	18.5138	18.9903	18.8263	15.467	16.5767	20.9328	20.6261	17.6451	46.1321	42.7585	43.6614	39.3548	33.0136	34.7666	2.21157	5219.98	0.0916006	12.5007	7.39738e-36	2.42954e-33	-1.05453	6910.6	0.0783601	-0.977568	0.328288	0.423706	11.6663	12.8117	12.7158	12.022	11.9986	11.8453	12.6909	12.5997	12.629	12.6974	12.5062	12.5723	3546
103248335	XM_008020656	MMP1	matrix metallopeptidase 1	protein_coding	XP_008018847.1	.	10.6972	7.60216	8.29843	25.7437	13.9665	21.3893	52.0185	43.0238	48.0658	25.1316	17.615	19.6477	60.4041	32.2565	49.1772	108.74	91.8326	100.809	2.24902	1648.78	0.309415	3.77906	0.000157423	0.00386891	2.48766	3926.36	0.271103	4.84979	1.23593e-06	3.9641e-06	9.98715	11.1565	12.4515	10.6784	10.4087	10.4584	11.3946	10.8419	11.2023	12.1032	11.9044	12.0159	1260
103248336	XM_008020658	MMP10	matrix metallopeptidase 10	protein_coding	XP_008018849.2	.	0.644485	0.175172	0.34899	1.60148	1.13499	2.36682	12.1135	11.7256	13.3289	1.51412	0.405891	0.826284	3.75765	2.62132	5.44166	25.3222	25.0277	27.9549	4.21911	101.973	0.400339	5.18796	2.12612e-07	1.14218e-05	7.72014	709.43	0.301395	9.78326	1.32855e-22	1.26109e-21	5.28897	7.36501	10.2948	7.04251	6.54947	6.76004	7.60018	7.33831	7.86843	9.43898	9.391	9.52659	66
103248347	XM_038005276	MMP13	matrix metallopeptidase 13	protein_coding	XP_037861204.1	.	0.265484	0.3487	0.41253	1.50328	1.45056	1.69848	11.0858	9.04046	10.2722	0.623716	0.807975	0.976725	3.52724	3.35014	3.90506	23.1739	19.2965	21.5441	4.42333	171.058	0.235948	9.09154	9.76434e-20	1.64075e-17	6.95515	1094.86	0.116332	24.0525	7.85575e-128	1.41445e-125	5.98165	8.12373	10.9027	7.31917	7.41583	7.49505	8.32399	8.26754	8.39384	10.2052	9.98145	10.1161	51
103249053	XM_037982649,XM_037982650,XM_037982651,XM_037982652,XM_037982653	ZNFX1	zinc finger NFX1-type containing 1, transcript variant X2	protein_coding	XP_037838577.1;XP_037838578.1;XP_037838579.1;XP_037838580.1;XP_037838581.1	.	3.98775	3.83918	4.0497	8.68005	9.21623	8.02782	7.30373	7.38523	7.63347	9.36865	8.89579	9.58825	20.3665	21.2854	18.4571	15.2678	15.7635	16.0098	2.17821	2471.09	0.0921111	12.1934	3.37165e-34	1.03667e-31	-1.09619	3195.28	0.0735963	-1.80031	0.0718116	0.113835	10.6029	11.7258	11.5739	10.889	10.8444	10.9149	11.5645	11.6028	11.4766	11.4621	11.4633	11.4819	1577
119618090	XM_037986636	PYURF	PIGY upstream reading frame	protein_coding	XP_037842564.1	.	6.52532	0.436453	1.72801	55.048	53.3351	45.88	38.265	1.13161	0.5429	15.3303	1.01131	4.09132	129.163	123.18	105.485	79.9896	2.41538	1.13863	17.091	1995.29	0.984445	4.15987	3.18434e-05	0.00102033	-3.6008	2376.23	1.5347	-1.20435	0.228455	0.311994	7.78515	11.8803	10.0126	9.15358	7.72616	8.23762	11.145	11.0698	10.9208	10.8197	8.06576	7.80394	505
119618325	XR_005234637,XR_005234638,XR_005234639,XR_005234640,XR_005234641,XR_005234642,XR_005234643,XR_005234644	LOC119618325	uncharacterized LOC119618325, transcript variant X7	lncRNA	.	.	0.109575	0.068908	0.089439	0.43816	0.427647	0.312127	4.01957	3.30639	2.81514	0.257432	0.159667	0.211759	1.02808	0.987673	0.717626	8.40256	7.05735	5.90423	4.82393	20.5089	0.645507	3.51694	0.000436559	NA	7.62738	144.568	0.276393	10.6051	2.82059e-26	3.14307e-25	2.81434	5.08678	7.9978	5.23431	5.11149	5.1326	5.64877	5.64326	5.50649	7.17731	6.95131	6.82666	11
119619241	rna-TRNAC-GCA-4	TRNAC-GCA	tRNA-Cys	tRNA	.	.	2.23553	1.18799	0.702594	5.70751	6.19633	4.4034	16.0927	18.9137	17.2187	5.25207	2.75271	1.66349	13.3919	14.3108	10.1241	33.6404	40.3705	36.1129	3.62384	13.874	0.762138	2.43725	0.0147996	NA	3.37351	46.9485	0.400165	4.38382	1.16619e-05	3.37124e-05	2.58047	4.44405	6.17836	4.48833	4.3779	4.34707	4.72705	4.74422	4.63117	5.25735	5.34741	5.29203	10
119619283	XM_037984734	LOC119619283	deoxynucleoside triphosphate triphosphohydrolase SAMHD1-like	protein_coding	XP_037840662.1	.	3.17631	3.35185	3.1758	6.85827	7.34509	8.17742	5.50242	6.3507	4.9473	7.46227	7.76659	7.51916	16.092	16.9639	18.8011	11.5023	13.5553	10.376	2.24563	330.084	0.161572	7.22353	5.0655e-13	5.2663e-11	-1.24852	405.991	0.150105	-2.1333	0.0329004	0.0565759	7.66805	8.83537	8.49661	7.97996	7.99825	7.94962	8.55898	8.58214	8.6796	8.41968	8.52413	8.32652	206
119620238	XR_005236711	LOC119620238	uncharacterized LOC119620238	lncRNA	.	.	0.007388	0.076416	0.060803	0.138606	0.089183	0.286783	0.349514	0.458996	0.405463	0.017357	0.177065	0.143959	0.325221	0.205972	0.659356	0.730628	0.979706	0.850382	3.42348	17.8229	0.75427	2.35388	0.0185784	NA	2.47121	47.2858	0.447274	2.91815	0.00352111	0.00727032	3.0109	4.78582	6.07337	4.37958	4.6017	4.54888	4.78617	4.64168	5.06978	5.22243	5.38146	5.30844	2
119620472	rna-TRNAP-UGG-3	TRNAP-UGG	tRNA-Pro	tRNA	.	.	3.10451	5.44854	4.15925	12.4367	7.62875	8.69325	19.4396	19.3558	17.0309	7.2936	12.6249	9.84762	29.181	17.619	19.9871	40.6368	41.3141	35.7192	2.20077	27.8952	0.527685	2.1566	0.0310365	NA	2.05076	57.7057	0.364305	2.84421	0.00445224	0.00903329	4.12209	5.26219	6.27723	4.93656	5.08727	5.01014	5.44149	5.20303	5.25198	5.73032	5.71495	5.63656	13
119621125	XM_037989520	LOC119621125	xylulose kinase-like	protein_coding	XP_037845448.1	.	0.056287	0.097453	0.152824	0.194974	0.359486	0.340346	0.312082	0.266142	0.145105	0.132239	0.225809	0.361834	0.457479	0.830252	0.782505	0.652379	0.568069	0.30433	2.74069	15.2391	0.713963	2.03727	0.0416226	NA	-1.15891	20.5209	0.599325	-0.355021	0.722574	0.79203	3.03173	4.47899	4.2499	3.77682	3.83259	3.9094	3.97014	4.14236	4.12716	4.12202	4.06088	3.91611	5
119621930	XR_005238561	LOC119621930	uncharacterized LOC119621930	lncRNA	.	.	0.078655	0.077913	0.093954	0.187868	0.148418	0.257816	0.187548	0.196755	0.166918	0.184788	0.180532	0.22245	0.440806	0.342779	0.592756	0.392052	0.419966	0.350079	2.29581	20.5576	0.597002	2.00837	0.0446037	NA	-1.01752	28.0158	0.499945	-0.050114	0.960032	0.972828	3.6425	4.8393	4.79589	4.29885	4.29289	4.3347	4.54112	4.457	4.66502	4.56544	4.57962	4.51113	12
119622853	XR_005239410	LOC119622853	small nucleolar RNA U83B	snoRNA	.	.	3.38222	3.81746	4.57784	6.73008	11.6191	6.62325	13.2906	15.1247	14.9624	7.94603	8.84546	10.8387	15.7912	26.8348	15.2278	27.7828	32.283	31.3809	2.04568	31.831	0.491741	2.09984	0.0357428	NA	1.84366	59.9867	0.362132	2.43716	0.0148032	0.0273355	4.38703	5.41747	6.28158	5.11068	5.13236	5.18262	5.34233	5.59127	5.32459	5.71704	5.7923	5.78724	19
119622866	XR_005239415	LOC119622866	uncharacterized LOC119622866	lncRNA	.	.	6.8186	6.01594	3.89535	12.2853	12.1521	10.7316	9.74704	11.9365	11.7795	16.0193	13.9396	9.22281	28.8258	28.0659	24.6735	20.3753	25.4779	24.7054	2.04772	224.391	0.225068	4.59425	4.34311e-06	0.00017881	1.0124	299.498	0.16638	0.106856	0.914903	0.940526	7.2003	8.23706	8.23509	7.68664	7.58041	7.2982	8.12321	8.08355	7.98919	7.97862	8.12864	8.12168	185
119623412	XM_037996089	LOC119623412	cytochrome P450 2C19-like	protein_coding	XP_037852017.1	.	0.058688	0.139881	0.049579	0.218494	0.204039	0.457316	0.157204	0.026372	0.208502	0.137879	0.324119	0.117385	0.512665	0.471239	1.05144	0.32862	0.056291	0.437294	3.11771	12.9876	0.789627	2.07755	0.0377511	NA	-2.06427	14.4208	0.789496	-1.32443	0.18536	0.260996	2.65249	4.29922	3.23333	3.34848	3.44332	3.33523	3.54435	3.51814	3.77128	3.47798	3.28685	3.54308	5
119623468	XM_037996159	LOC119623468	tubulin beta chain-like	protein_coding	XP_037852087.1	.	0.597193	0.59104	0.585014	1.05004	1.41277	1.76993	3.24533	3.4658	3.68626	1.40302	1.3695	1.38511	2.46378	3.26287	4.06932	6.78407	7.39761	7.73125	2.29579	38.1722	0.445013	2.69427	0.00705424	NA	2.6195	95.0523	0.291246	4.77018	1.84064e-06	5.79924e-06	4.53421	5.73265	7.10446	5.49283	5.48284	5.4759	5.71227	5.8444	5.97165	6.4317	6.46674	6.51719	24
119624215	XM_037997515	LOC119624215	uncharacterized LOC119624215	protein_coding	XP_037853443.1	.	0.221827	0.074265	0.175398	0.314496	0.311672	0.396519	1.06193	0.443727	0.438218	0.52115	0.17208	0.415281	0.737922	0.719822	0.911655	2.21988	0.947116	0.91908	2.0803	56.3136	0.420949	2.51051	0.0120558	0.0997658	2.03498	113.872	0.342842	2.98977	0.00279187	0.00586525	5.19418	6.24825	7.25478	6.03211	5.59501	5.89484	6.21016	6.18017	6.33215	7.13452	6.45396	6.45102	53
119624615	XR_005240771	LOC119624615	small nucleolar RNA SNORA3/SNORA45 family	snoRNA	.	.	2.79759	2.97495	2.03986	4.74779	6.50126	6.52935	7.74142	3.00945	4.48108	6.57254	6.89328	4.82966	11.14	15.015	15.0119	16.1828	6.42355	9.39824	2.16842	31.1905	0.485108	2.30185	0.0213437	NA	-1.0928	40.3834	0.460581	-0.277987	0.781023	0.838473	4.29734	5.4168	5.2706	4.86149	4.86704	4.7603	5.0427	5.16046	5.16874	5.2974	4.87955	5.02834	22
119625379	XR_005241582	LOC119625379	uncharacterized LOC119625379	lncRNA	.	.	0.143829	0.068055	0.092039	0.251289	0.227437	0.400797	0.081576	0.236837	0.081464	0.337905	0.157691	0.217917	0.589615	0.525278	0.921491	0.170528	0.505519	0.170856	2.75139	20.1716	0.624691	2.33741	0.0194179	NA	-2.04765	21.7424	0.623935	-1.65718	0.0974838	0.149093	3.42723	4.88684	3.8361	4.05749	3.92515	3.96359	4.23681	4.18073	4.4119	3.95953	4.21777	3.95309	15
119625925	XM_038004137	LOC119625925	uncharacterized LOC119625925	protein_coding	XP_037860065.1	.	0.288409	0.470981	0.272214	1.01102	0.755899	0.725912	0.362167	0.097497	0.714783	0.677576	1.09131	0.644505	2.37222	1.74579	1.66898	0.757079	0.208103	1.49912	2.36537	62.2481	0.37254	3.33404	0.000855937	0.0147711	-1.96519	65.1423	0.48191	-2.02251	0.0431236	0.0720696	5.20617	6.45254	5.45597	5.4471	5.65907	5.41085	6.12644	5.91245	5.89443	5.56909	5.14655	5.93158	32
119626722	XR_005242864	LOC119626722	uncharacterized LOC119626722	lncRNA	.	.	0.051938	0.046035	0.04858	0.117596	0.203787	0.126405	0.057209	0.187789	0.043964	0.122022	0.106668	0.11502	0.275923	0.470657	0.290624	0.119591	0.400827	0.092206	2.89764	15.6963	0.687558	2.23236	0.0255909	NA	-1.41091	19.6923	0.669422	-0.741879	0.45816	0.556241	3.00964	4.54467	4.03125	3.79435	3.77049	3.76725	3.97584	4.14941	3.97948	3.82416	4.14837	3.77854	9
119626859	XM_038006189	LOC119626859	uncharacterized LOC119626859	protein_coding	XP_037862117.1	.	0.1385	0.020197	0.086024	0.270817	0.286101	0.209944	2.0184	5.16989	2.90173	0.325385	0.046799	0.203673	0.635435	0.660765	0.482692	4.21929	11.0349	6.08585	2.9265	16.6011	0.714836	2.16718	0.0302214	NA	13.7333	179.706	0.329158	11.4827	1.61227e-30	2.1732e-29	3.08235	4.62832	8.38807	5.23772	4.97034	5.12816	5.47321	5.48814	5.36717	6.87215	7.74969	7.19412	14
119626992	rna-TRNAS-CGA-3	TRNAS-CGA	tRNA-Ser	tRNA	.	.	0.892611	1.19393	1.87428	4.78229	3.40947	4.6076	19.0025	21.6708	13.8294	2.09706	2.76646	4.43763	11.221	7.87434	10.5935	39.723	46.2554	29.0045	3.07747	13.1247	0.751711	2.1574	0.0309742	NA	4.41379	52.8556	0.401023	5.34138	9.22439e-08	3.31617e-07	2.6906	4.30696	6.42932	4.4397	4.45737	4.52345	4.77623	4.66045	4.76123	5.52963	5.6054	5.31248	5
119627049	rna-TRNAL-UAA-3	TRNAL-UAA	tRNA-Leu	tRNA	.	.	7.4741	5.65973	6.73218	11.1508	15.8332	16.7245	34.8229	26.0096	29.257	17.5593	13.1142	15.9394	26.1637	36.5675	38.4521	72.7943	55.5164	61.3611	2.13191	48.9833	0.394123	2.77107	0.00558719	0.0594954	2.18901	104.979	0.278805	4.05401	5.03477e-05	0.000134836	4.96805	6.05891	7.17144	5.79213	5.68097	5.73607	5.97962	6.14857	6.18606	6.75026	6.52348	6.61093	36
119627208	XR_005243282	LOC119627208	uncharacterized LOC119627208	lncRNA	.	.	0.040509	0.035258	0.013074	0.105187	0.156755	0.080341	0.084648	0.090672	0.132652	0.09517	0.081696	0.030955	0.246807	0.362033	0.184716	0.176949	0.193536	0.278213	3.50476	20.9217	0.641595	2.82002	0.004802	NA	-1.03604	31.596	0.488629	-0.104548	0.916735	0.942126	3.20915	5.02659	4.95553	4.3466	4.3048	4.18207	4.61597	4.78161	4.51737	4.55619	4.58559	4.73949	13
119627237	XR_005243338	LOC119627237	uncharacterized LOC119627237	transcribed_pseudogene	.	.	0.008235	0.002397	0.005103	0.007298	1.04767	0.002217	0.220812	0.074323	0.20882	0.019346	0.005555	0.012082	0.017123	2.41966	0.005097	0.461589	0.158638	0.437961	21.964	11.5824	1.43301	3.11028	0.00186907	NA	-1.90831	16.6747	1.07969	-0.863479	0.387874	0.485873	0.0151916	4.46951	3.51965	2.91407	2.91243	2.9189	2.91572	3.91525	2.91313	3.25446	3.02708	3.22514	1
[truncated: 8 more columns]

## Sheet: B
Gene_ID	Transcript_ID	Gene_Symbol	Description	gene_biotype	Protein_ID	VGNC	M1_FPKM	M2_FPKM	M3_FPKM	P1_FPKM	P2_FPKM	P3_FPKM	R1_FPKM	R2_FPKM	R3_FPKM	M1_TPM	M2_TPM	M3_TPM	P1_TPM	P2_TPM	P3_TPM	R1_TPM	R2_TPM	R3_TPM	P/M.fc	P/M.baseMean	P/M.lfcSE	P/M.stat	P/M.raw.pval	P/M.bh.pval	R/P.fc	R/P.baseMean	R/P.lfcSE	R/P.stat	R/P.raw.pval	R/P.bh.pval	M.mean	P.mean	R.mean	N_M1	N_M2	N_M3	N_P1	N_P2	N_P3	N_R1	N_R2	N_R3	M1_Read_Count
103214206	XM_007960034,XM_007960038,XM_007960041,XM_037986863,XM_037986864,XM_037986865	MTUS2	microtubule associated scaffold protein 2, transcript variant X6	protein_coding	XP_007958225.2;XP_007958229.2;XP_007958232.2;XP_037842791.1;XP_037842792.1;XP_037842793.1	.	0.762785	0.972942	1.31335	0.599818	0.802424	0.655327	0.302399	0.292138	0.257461	1.79206	2.25441	3.10955	1.40739	1.85324	1.50669	0.632138	0.623556	0.539976	-1.51745	408.923	0.190644	-3.15585	0.00160033	0.0236707	-2.34112	228.7	0.199866	-6.14012	8.24595e-10	3.53501e-09	8.94587	8.34296	7.09759	8.37196	8.55366	8.79876	8.15951	8.35863	8.2036	7.69641	7.66994	7.51086	384
103214215	XM_007960048	UBL3	ubiquitin like 3	protein_coding	XP_007958239.1	.	30.4609	33.5362	30.0328	31.8622	36.2665	32.7584	17.5181	14.3154	15.2557	71.5634	77.7069	71.107	74.7602	83.7593	75.3164	36.6199	30.5556	31.9959	1.04847	7920.9	0.076924	0.887715	0.374694	0.668676	-2.00807	5993.12	0.0803419	-12.5191	5.8684e-36	1.01188e-34	12.9169	12.9852	11.9603	12.7808	12.8426	12.7277	12.8054	12.8865	12.8004	12.3312	12.1558	12.2102	7756
103214250	XM_007960078,XM_007960079,XM_037986844,XM_037986845,XM_037986846,XM_037986847	FRY	FRY microtubule binding protein, transcript variant X6	protein_coding	XP_007958269.1;XP_007958270.1;XP_037842772.1;XP_037842773.1;XP_037842774.1;XP_037842775.1	.	1.00007	1.08629	1.69756	1.03242	1.38064	1.10281	0.419259	0.359251	0.305481	2.34951	2.51704	4.01922	2.42243	3.18866	2.53552	0.876424	0.766805	0.64069	-1.09561	994.878	0.167405	-0.786884	0.43135	0.710282	-3.03515	622.734	0.148113	-10.8145	2.93797e-27	3.39784e-26	10.0232	9.89053	8.27029	9.57921	9.63025	10.0119	9.59419	9.81744	9.62365	8.91261	8.79241	8.68377	853
103214256	XM_037986843	N4BP2L1	NEDD4 binding protein 2 like 1	protein_coding	XP_037842771.1	.	2.00513	2.7976	2.39659	2.61095	2.82843	2.92146	0.91797	0.908146	1.00183	4.71077	6.48233	5.67427	6.12623	6.53241	6.71687	1.91894	1.9384	2.10115	1.13577	695.744	0.134877	1.3618	0.173259	0.459349	-2.76531	497.173	0.130771	-11.2215	3.19737e-29	4.03921e-28	9.34753	9.53144	8.04469	9.05196	9.31301	9.1639	9.26091	9.29643	9.33051	8.47668	8.45784	8.52997	563
103214365	XM_007960311,XM_007960312,XM_007960313,XM_007960315,XM_007960316,XM_037986726,XM_037986727,XR_005236494,XR_005236495	TSC22D1	TSC22 domain family member 1, transcript variant X1	protein_coding	XP_007958502.1;XP_007958503.1;XP_007958504.1;XP_007958506.1;XP_007958507.1;XP_037842654.1;XP_037842655.1	.	252.787	255.687	229.739	247.081	262.005	255.798	62.5557	54.9965	61.5398	593.888	592.453	543.94	579.741	605.114	588.117	130.767	117.388	129.068	-1.00552	27697.6	0.0649358	-0.122225	0.902721	0.966886	-3.17179	17925	0.057992	-28.716	2.41218e-181	1.47359e-178	14.7614	14.7535	13.069	14.569	14.5584	14.4895	14.5301	14.5471	14.5387	13.5929	13.5137	13.5875	28877
103214375	XM_007960329,XM_037986722	SLC25A30	solute carrier family 25 member 30, transcript variant X2	protein_coding	XP_007958520.2;XP_037842650.1	.	94.0942	118.12	94.4628	87.302	99.5143	93.4908	40.4244	37.2051	39.8531	221.061	273.697	223.654	204.842	229.834	214.949	84.5036	79.4127	83.5844	-1.11876	19844.9	0.0892621	-1.81379	0.0697108	0.284122	-2.23199	13384.3	0.0624808	-18.539	1.00016e-76	6.02383e-75	14.3551	14.1933	13.0158	14.0995	14.2837	14.0564	14.0109	14.098	14.0466	13.4044	13.3234	13.385	19962
103214399	XM_037984749	SPTLC3	serine palmitoyltransferase long chain base subunit 3	protein_coding	XP_037840677.1	.	45.8281	61.3245	50.5639	33.105	41.008	39.1481	5.92269	3.87561	5.29511	107.666	142.095	119.717	77.6763	94.7102	90.0073	12.3809	8.27233	11.1055	-1.42446	8811.48	0.100029	-5.10265	3.34923e-07	1.75361e-05	-7.02198	4097.69	0.191776	-14.6623	1.12351e-48	3.00518e-47	13.3379	12.8275	9.99661	12.79	13.0461	12.8411	12.4682	12.6297	12.5927	11.1402	10.875	11.062	9326
103214403	XM_007960379	ITM2B	integral membrane protein 2B	protein_coding	XP_007958570.1	.	122.439	139.941	133.009	115.656	134.063	109.607	47.727	48.0857	50.3017	287.652	324.259	314.917	271.37	309.626	252.002	99.769	102.637	105.498	-1.1254	11600.8	0.0845495	-2.0159	0.0438104	0.218429	-2.30616	7721.25	0.0734595	-16.4103	1.61456e-60	6.24819e-59	13.5846	13.4142	12.1894	13.3281	13.4254	13.3626	13.2601	13.358	13.182	12.5538	12.548	12.5869	11783
103214407	XM_007960382,XM_037986690,XM_037986691,XM_037986692,XM_037986693,XM_037986694,XM_037986695,XM_037986696,XM_037986697,XM_037986698,XM_037986699,XM_037986700,XM_037986701,XR_005236485,XR_005236486,XR_005236487,XR_005236488,XR_005236489,XR_005236490,XR_005236491,XR_489520	CYSLTR2	cysteinyl leukotriene receptor 2, transcript variant X6	protein_coding	XP_007958573.2;XP_037842618.1;XP_037842619.1;XP_037842620.1;XP_037842621.1;XP_037842622.1;XP_037842623.1;XP_037842624.1;XP_037842625.1;XP_037842626.1;XP_037842627.1;XP_037842628.1;XP_037842629.1	.	6.18641	5.84253	7.47756	4.77192	5.57628	5.22777	2.58806	2.87392	3.3801	14.5341	13.5378	17.7042	11.1966	12.8787	12.0194	5.41011	6.13426	7.08913	-1.23919	763.078	0.135262	-2.28735	0.0221753	0.146728	-2.27523	483.933	0.131815	-8.99758	2.30738e-19	1.83571e-18	9.72244	9.4123	8.20717	9.34273	9.4288	9.60007	9.29438	9.30973	9.23591	8.68048	8.62524	8.59587	741
103214448	XR_005236466,XR_489542	LOC103214448	uncharacterized LOC103214448, transcript variant X1	lncRNA	.	.	0.12566	0.540714	0.242542	0.35121	0.177562	0.273525	0.035552	0.013276	0.081392	0.295221	1.25289	0.574253	0.824065	0.410089	0.628875	0.074319	0.028336	0.170705	-1.15617	44.5271	0.511529	-0.409278	0.682336	NA	-5.27012	24.2464	0.641497	-3.73788	0.00018558	0.000463748	5.57609	5.36976	2.94647	4.69554	5.38187	4.93968	5.12317	4.79555	4.98348	4.43207	4.36372	4.58374	21
103214455	XR_005236463	LOC103214455	uncharacterized LOC103214455	lncRNA	.	.	0.44266	0.308434	0.379795	0.190934	0.19674	0.436505	0.185701	0.027453	0.09304	1.03997	0.714675	0.899219	0.448	0.454381	1.00359	0.388191	0.058597	0.195135	-1.37723	42.1159	0.458686	-1.00671	0.314073	NA	-2.46122	24.5867	0.654974	-1.98386	0.0472718	0.078374	5.60947	5.14607	3.82894	5.2263	5.02683	5.1198	4.84287	4.84367	5.19932	4.85327	4.47636	4.64824	59
103214545	gene-LOC103214545	LOC103214545	.	pseudogene	.	.	0.113532	0.687511	0.42226	0.49532	0.191042	0.513474	0.090349	0.038377	0.134806	0.266728	1.59304	0.999761	1.1622	0.441221	1.18055	0.188866	0.081914	0.28273	-1.03926	24.5768	0.653781	-0.0849685	0.932286	NA	-3.92048	14.9242	0.76348	-2.58164	0.00983323	0.0188288	4.64589	4.59206	2.59812	3.90085	4.40708	4.20011	4.26877	3.97479	4.2664	3.86839	3.80119	3.92457	8
103214569	XM_007960558,XM_007960560	DACH1	dachshund family transcription factor 1, transcript variant X1	protein_coding	XP_007958749.2;XP_007958751.2	.	3.00215	2.50692	4.50412	2.61956	2.53332	3.0794	0.169194	0.081842	0.129866	7.05313	5.80881	10.6642	6.14643	5.85083	7.08	0.353685	0.174689	0.27237	-1.228	841.845	0.174461	-1.69845	0.089422	0.325009	-18.6791	392.695	0.210495	-20.064	1.52473e-89	1.31058e-87	9.85842	9.56111	5.31819	9.27379	9.07743	9.60745	9.12145	9.06403	9.27391	7.34542	7.10689	7.2416	867
103214590	XM_007960599,XM_038007748,XM_038007749,XM_038007750,XM_038007751,XM_038007752,XM_038007753,XM_038007754,XM_038007755,XM_038007756,XM_038007757,XM_038007758,XM_038007759,XM_038007760,XM_038007761,XM_038007762,XM_038007763,XM_038007764,XM_038007765,XM_038007766,XM_038007767	LMO7	LIM domain 7, transcript variant X2	protein_coding	XP_007958790.2;XP_037863676.1;XP_037863677.1;XP_037863678.1;XP_037863679.1;XP_037863680.1;XP_037863681.1;XP_037863682.1;XP_037863683.1;XP_037863684.1;XP_037863685.1;XP_037863686.1;XP_037863687.1;XP_037863688.1;XP_037863689.1;XP_037863690.1;XP_037863691.1;XP_037863692.1;XP_037863693.1;XP_037863694.1;XP_037863695.1	.	15.4608	16.1052	15.4852	14.3295	16.2501	13.9925	6.45416	6.22101	4.63468	36.323	37.3174	36.6635	33.6223	37.5305	32.1708	13.4919	13.2785	9.72038	-1.10049	4392.59	0.0826659	-1.67116	0.0946901	0.334611	-2.40088	2923.43	0.0903387	-13.987	1.87188e-44	4.35625e-43	12.1682	12.0302	10.7477	11.9235	12.0373	11.9023	11.8448	11.9171	11.8558	11.2164	11.166	11.0236	4474
103214641	XM_007960676,XM_007960677,XM_007960678	SLITRK5	SLIT and NTRK like family member 5, transcript variant X1	protein_coding	XP_007958867.2;XP_007958868.2;XP_007958869.2	.	7.71134	7.29818	9.28737	6.84069	7.60765	6.66466	2.64698	3.05143	2.79366	18.1167	16.9107	21.9892	16.0507	17.5703	15.323	5.53328	6.51316	5.85918	-1.17701	2109.18	0.104267	-2.25506	0.0241295	0.154809	-2.31142	1369.4	0.09302	-12.9949	1.30855e-38	2.48421e-37	11.1554	10.9199	9.69192	10.8963	10.8304	11.0288	10.7834	10.8212	10.7337	10.0416	10.1438	10.0787	2231
103214663	XM_007960685	GPC6	glypican 6	protein_coding	XP_007958876.1	.	3.90866	5.23868	5.01251	3.12345	4.15103	3.77043	0.910691	0.523841	0.618512	9.18284	12.1386	11.8678	7.32875	9.58701	8.66877	1.90372	1.11812	1.29721	-1.31102	1510.46	0.122857	-3.18002	0.00147263	0.0223254	-5.02728	773.33	0.164806	-14.1365	2.26383e-45	5.39314e-44	10.743	10.3521	8.00368	10.206	10.4533	10.395	9.98809	10.2085	10.1268	9.05244	8.69762	8.79642	1467
103214676	XM_007960703,XM_038007815,XM_038007816,XM_038007817,XM_038007818,XM_038007819	DZIP1	DAZ interacting zinc finger protein 1, transcript variant X3	protein_coding	XP_007958894.1;XP_037863743.1;XP_037863744.1;XP_037863745.1;XP_037863746.1;XP_037863747.1	.	25.2698	28.7966	26.0886	26.012	27.3275	28.3521	11.8176	12.0875	13.3494	59.3677	66.7248	61.7684	61.0336	63.1143	65.1856	24.7037	25.8002	27.9979	-1.00747	6731.38	0.075071	-0.143024	0.886271	0.960659	-2.05315	4920.63	0.0670362	-15.4817	4.60809e-54	1.4872e-52	12.722	12.7113	11.6543	12.5391	12.6343	12.5245	12.5461	12.5538	12.5928	11.9232	11.9254	12.0054	6598
103214726	XM_007960785,XM_007960786,XM_007960787	PCCA	propionyl-CoA carboxylase subunit alpha, transcript variant X3	protein_coding	XP_007958976.1;XP_007958977.1;XP_007958978.2	.	12.8313	14.2685	12.7682	12.8003	14.4793	13.9599	6.08608	5.88166	6.36884	30.1452	33.0616	30.2305	30.0342	33.4407	32.0958	12.7224	12.5542	13.3575	1.00803	1911.76	0.0903917	0.127697	0.898389	0.965466	-2.10657	1396.72	0.0880408	-12.2091	2.78106e-34	4.4375e-33	10.8948	10.9065	9.81246	10.7282	10.7991	10.6848	10.7101	10.7817	10.7558	10.1286	10.0924	10.1595	1896
103214743	XM_007960841,XM_007960842,XM_007960843,XM_007960844,XM_038007872	POGLUT2	protein O-glucosyltransferase 2, transcript variant X2	protein_coding	XP_007959032.2;XP_007959033.2;XP_007959034.2;XP_007959035.2;XP_037863800.1	.	128.476	171.01	140.243	129.64	148.515	142.201	60.1921	53.513	61.7892	301.835	396.249	332.045	304.182	343.004	326.942	125.826	114.221	129.591	-1.08044	15920.6	0.0924785	-1.20702	0.227426	0.530117	-2.23948	10924	0.0664698	-17.4991	1.4546e-68	7.00872e-67	14.0133	13.9017	12.7194	13.7232	13.9626	13.7587	13.7092	13.7829	13.7668	13.1036	13.0007	13.0987	14978
103214748	XM_007960851	SLC10A2	solute carrier family 10 member 2	protein_coding	XP_007959042.2	.	0.397406	0.537995	0.453606	0.596658	0.534678	0.545419	0.091581	0.016108	0.262318	0.933647	1.24659	1.07398	1.39997	1.23487	1.254	0.191442	0.034382	0.550163	1.17584	63.448	0.336599	0.694268	0.487514	0.751714	-4.12099	42.0283	0.562676	-3.63085	0.000282492	0.000686855	5.86531	6.10015	4.03322	5.51393	5.66588	5.55289	5.72954	5.63999	5.65514	4.99929	4.81695	5.3206	52
103214766	XM_007960854,XM_038007877	EFNB2	ephrin B2, transcript variant X1	protein_coding	XP_007959045.1;XP_037863805.1	.	5.72704	6.51851	6.63267	5.83429	7.63656	6.69231	2.86239	2.54555	2.38348	13.4548	15.1041	15.7038	13.6893	17.637	15.3866	5.98357	5.43338	4.9989	1.05189	1734.43	0.105882	0.68935	0.490603	0.753361	-2.45826	1234.49	0.113772	-11.4056	3.91978e-30	5.17744e-29	10.7234	10.7962	9.47991	10.5128	10.5923	10.5573	10.5021	10.7175	10.5818	9.93137	9.86399	9.77121	1624
103214793	XM_007960882	COL4A2	collagen type IV alpha 2 chain	protein_coding	XP_007959073.2	.	84.2399	83.2541	85.429	82.8884	84.3117	81.1457	29.5917	26.8083	31.3955	197.91	192.909	202.266	194.486	194.722	186.566	61.8588	57.2212	65.8463	-1.04178	29385.9	0.0650433	-0.907793	0.363987	0.661151	-2.65396	19552.1	0.0651468	-21.615	1.29775e-103	1.47987e-101	14.8721	14.813	13.3855	14.6866	14.6502	14.658	14.6554	14.6341	14.6055	13.8199	13.7324	13.8582	30908
103214795	XM_007960883,XM_007960884,XM_038007721	COL4A1	collagen type IV alpha 1 chain, transcript variant X1	protein_coding	XP_007959074.2;XP_007959075.2;XP_037863649.1	.	334.753	324.324	326.749	289.617	345.782	305.811	98.2306	86.6341	97.6267	786.453	751.495	773.626	679.546	798.601	703.105	205.342	184.917	204.754	-1.07443	114348	0.0741832	-1.39624	0.162642	0.445648	-3.14185	71710	0.0695824	-23.7361	1.53025e-124	2.51683e-122	16.8539	16.7503	15.0796	16.6516	16.5975	16.5831	16.4975	16.6262	16.5192	15.6252	15.5174	15.6111	124567
103214855	XM_038007725	LOC103214855	growth arrest-specific protein 6	protein_coding	XP_037863653.1	.	6.91972	6.09351	6.85816	5.576	6.7031	6.61971	2.23111	2.0824	1.90737	16.2569	14.1193	16.2377	13.0833	15.4812	15.2197	4.66394	4.4448	4.00035	-1.07771	654.93	0.129416	-0.83428	0.404123	0.691071	-2.84014	420.581	0.146883	-10.2528	1.14958e-24	1.20266e-23	9.40844	9.29991	7.77548	9.2216	9.08593	9.17368	9.01905	9.14224	9.13749	8.34936	8.29134	8.23258	732
103214901	XM_007961068,XM_037988701,XM_037988702,XM_037988703	AHRR	aryl-hydrocarbon receptor repressor, transcript variant X1	protein_coding	XP_007959259.1;XP_037844629.1;XP_037844630.1;XP_037844631.1	.	6.93382	6.70228	7.66348	5.62342	6.84196	6.16467	1.56031	1.77248	1.23262	16.29	15.5299	18.1444	13.1946	15.8019	14.1735	3.26168	3.78328	2.5852	-1.16754	2035.67	0.0978469	-2.28395	0.0223743	0.147572	-3.82124	1169.31	0.122091	-15.841	1.62318e-56	5.65467e-55	11.0989	10.875	8.92255	10.7917	10.7374	10.8437	10.5861	10.7324	10.6401	9.59702	9.6786	9.43894	2207
103214922	XM_007961145,XM_007961153,XM_037993970,XM_037993971,XM_037993972	DZANK1	double zinc ribbon and ankyrin repeat domains 1, transcript variant X4	protein_coding	XP_007959336.2;XP_007959344.2;XP_037849898.1;XP_037849899.1;XP_037849900.1	.	3.56505	4.24221	4.03295	3.62375	3.38023	3.11727	1.0159	1.47472	1.17974	8.37556	9.82967	9.54859	8.50264	7.80681	7.16706	2.12366	3.14773	2.47428	-1.24446	830.979	0.120235	-2.62424	0.00868421	0.0804458	-2.14352	535.712	0.139162	-7.90434	2.69355e-15	1.70263e-14	9.84776	9.53238	8.41288	9.53114	9.64214	9.62071	9.49337	9.39032	9.34804	8.71822	8.90045	8.79647	859
103214994	XM_007961192,XM_007961194,XM_037988733	SEMA5A	semaphorin 5A, transcript variant X1	protein_coding	XP_007959383.2;XP_007959385.2;XP_037844661.1	.	3.59461	3.67375	6.09511	2.79914	3.29601	3.3514	0.820876	0.934954	0.874502	8.44502	8.51247	14.431	6.5678	7.6123	7.70536	1.71597	1.99562	1.83411	-1.44567	2468.98	0.266249	-1.99715	0.0458086	0.22385	-3.36325	1292.51	0.0990033	-17.6747	6.56393e-70	3.33163e-68	11.5113	10.9794	9.21069	10.9766	10.9705	11.4328	10.7356	10.8454	10.8661	9.80504	9.88453	9.84046	2435
103215007	XM_007961214,XM_037988730	ROPN1L	rhophilin associated tail protein 1 like, transcript variant X2	protein_coding	XP_007959405.1;XP_037844658.1	.	1.92654	1.63334	1.70853	1.09297	1.44903	1.27432	0.368579	0.247256	0.362159	4.52613	3.78463	4.0452	2.56451	3.34661	2.92984	0.770481	0.527757	0.759562	-1.41383	379.931	0.162828	-3.06834	0.0021525	0.0296245	-3.61873	198.228	0.221259	-8.38604	5.02805e-17	3.5104e-16	8.79801	8.29808	6.42321	8.50511	8.33348	8.3579	8.0146	8.2075	8.10704	7.30126	7.07576	7.2752	504
103215082	XM_007961271,XM_037990718,XM_037990719	CDH6	cadherin 6, transcript variant X3	protein_coding	XP_007959462.2;XP_037846646.1;XP_037846647.1	.	81.1955	92.407	91.179	82.9907	94.7555	93.0859	12.2344	7.70914	10.662	190.757	214.117	215.879	194.726	218.843	214.018	25.5749	16.4548	22.3615	-1.00025	40316.5	0.071976	-0.00495604	0.996046	0.99888	-8.32802	22279.3	0.197372	-15.4934	3.8421e-54	1.24704e-52	15.2993	15.2989	12.2218	14.8912	14.9867	14.9585	14.8932	14.9831	14.9734	13.3659	13.0708	13.2656	38317
103215085	XM_007961283,XM_007961294,XM_007961303,XM_007961307,XM_007961312,XM_007961329,XM_007961338,XM_037993964	RIN2	Ras and Rab interactor 2, transcript variant X4	protein_coding	XP_007959474.2;XP_007959485.2;XP_007959494.2;XP_007959498.2;XP_007959503.2;XP_007959520.2;XP_007959529.2;XP_037849892.1	.	14.9438	17.3921	13.7169	14.5102	15.5227	15.6678	7.99476	6.893	6.62106	35.1083	40.2993	32.4766	34.0461	35.8505	36.0225	16.7123	14.7128	13.8864	-1.04804	3973.96	0.0939905	-0.720211	0.471395	0.740367	-2.0801	2835.8	0.0804298	-13.1376	2.00458e-39	3.92314e-38	11.9897	11.9222	10.8467	11.8203	11.9191	11.703	11.7155	11.8023	11.817	11.2241	11.1358	11.1193	4110
103215098	XM_007961304,XM_007961305,XM_007961306,XM_037990736,XM_037990737	NPR3	natriuretic peptide receptor 3, transcript variant X5	protein_coding	XP_007959495.2;XP_007959496.2;XP_007959497.1;XP_037846664.1;XP_037846665.1	.	15.8849	18.1326	16.2258	13.376	16.0672	14.4918	4.33128	3.17127	3.45869	37.3192	42.0151	38.4169	31.3849	37.108	33.3187	9.05415	6.76894	7.25396	-1.17636	3048.57	0.0918654	-2.55077	0.0107486	0.0927881	-3.98889	1728.95	0.099308	-20.0989	7.53809e-90	6.51207e-88	11.6863	11.4521	9.43709	11.3384	11.4542	11.3274	11.1792	11.3125	11.1902	10.1898	10.0516	10.0759	3192
103215100	XR_005238023,XR_005238024,XR_489992	LOC103215100	uncharacterized LOC103215100, transcript variant X2	lncRNA	.	.	0.28053	0.393568	0.606158	0.439176	0.47271	0.361514	0.121432	0.120327	0.062479	0.659065	0.911939	1.43517	1.03046	1.09175	0.831173	0.253843	0.256831	0.131038	-1.14337	138.577	0.284051	-0.680477	0.496202	0.757673	-2.52235	89.0358	0.316034	-4.22348	2.40555e-05	6.69928e-05	7.20891	7.01358	5.6606	6.63301	6.85813	7.14161	6.83226	6.88372	6.69727	6.39955	6.252	6.08508	101
103215102	XR_489996	LOC103215102	uncharacterized LOC103215102	lncRNA	.	.	0.819212	1.66405	1.36704	1.58105	0.95927	1.40129	0.771749	0.391969	0.279807	1.92462	3.85578	3.23665	3.70971	2.21548	3.22177	1.61327	0.836641	0.586842	-1.00215	47.9353	0.421551	-0.00735465	0.994132	0.998069	-2.53046	32.9708	0.517463	-2.5884	0.00964229	0.0185004	5.58408	5.58195	4.22407	5.10293	5.42849	5.31414	5.4013	5.13584	5.3215	5.08511	4.87107	4.791	32
103215109	XM_007961314,XM_007961316,XM_007961317	C1QTNF3	C1q and TNF related 3, transcript variant X2	protein_coding	XP_007959505.2;XP_007959507.2;XP_007959508.2	.	0.265193	0.338124	0.261653	0.46487	0.316004	0.619375	0.15389	0.128146	0.294312	0.623033	0.78347	0.6195	1.09075	0.729829	1.42403	0.321694	0.273522	0.617264	1.57107	46.8708	0.416836	1.56357	0.117919	0.377502	-2.26919	40.7194	0.47332	-2.49763	0.0125026	0.0234467	5.18732	5.84059	4.63731	5.18675	5.27838	5.15369	5.44606	5.22944	5.58737	5.00074	4.93635	5.23184	35
103215118	XM_007961343	PRLR	prolactin receptor	protein_coding	XP_007959534.2	.	0.324719	0.545258	0.350948	0.179518	0.25327	0.310957	0.012106	0.007369	0.005918	0.762881	1.26342	0.83092	0.421213	0.584939	0.714935	0.025307	0.015728	0.012412	-1.68056	212.404	0.248481	-3.01409	0.00257751	0.0337082	-27.1869	81.1188	0.468503	-10.1704	2.68936e-24	2.76285e-23	8.05698	7.30829	2.52867	7.22562	7.65273	7.25138	6.74669	6.97952	7.14706	5.6393	5.57824	5.54873	220
103215120	XM_007961348,XM_007961349,XM_007961354,XM_037990746,XM_037990747,XM_037990748,XM_037990749,XM_037990750,XM_037990752,XM_037990753,XM_037990754	SPEF2	sperm flagellar 2, transcript variant X10	protein_coding	XP_007959539.2;XP_007959540.2;XP_007959545.2;XP_037846674.1;XP_037846675.1;XP_037846676.1;XP_037846677.1;XP_037846678.1;XP_037846680.1;XP_037846681.1;XP_037846682.1	.	10.4299	13.703	12.9109	9.34333	11.3572	10.4167	1.57745	0.975941	1.15334	24.5036	31.7513	30.5684	21.9228	26.23	23.9494	3.29751	2.0831	2.41892	-1.21256	4178.77	0.0990932	-2.80601	0.00501595	0.0550802	-7.90038	2099.75	0.21854	-13.6447	2.16997e-42	4.66885e-41	12.1612	11.8831	8.88217	11.6203	11.8474	11.7768	11.4996	11.6463	11.5718	10.1114	9.82026	9.91719	4014
103215137	XM_007961384,XM_007961391,XM_037993951,XM_037993952	CFAP61	cilia and flagella associated protein 61, transcript variant X1	protein_coding	XP_007959575.2;XP_007959582.2;XP_037849879.1;XP_037849880.1	.	5.00584	5.70951	4.96504	3.61336	4.23351	4.03137	1.4175	1.42052	1.2928	11.7605	13.2295	11.7555	8.47826	9.7775	9.2687	2.96315	3.03204	2.71141	-1.35468	1061.59	0.108958	-4.0195	5.83223e-05	0.00171966	-2.68831	610.513	0.122202	-11.6749	1.71312e-31	2.41973e-30	10.2543	9.8166	8.37119	9.9245	10.0245	9.88097	9.62192	9.72718	9.68425	8.92167	8.91818	8.85732	1203
103215220	XM_007961517,XM_007961527,XM_007961540,XM_007961545,XM_007961551,XM_007961557	KIZ	kizuna centrosomal protein, transcript variant X5	protein_coding	XP_007959708.2;XP_007959718.2;XP_007959731.2;XP_007959736.2;XP_007959742.2;XP_007959748.2	.	15.6024	19.3485	16.0475	14.6727	16.844	18.5035	7.00364	6.38553	6.23019	36.6555	44.8324	37.9947	34.4275	38.9021	42.5423	14.6405	13.6296	13.0667	-1.0464	1575.76	0.109642	-0.596787	0.55065	0.791706	-2.38133	1079.22	0.10633	-11.7725	5.41025e-32	7.82268e-31	10.6541	10.5888	9.31837	10.4043	10.5689	10.3873	10.3364	10.4193	10.4984	9.76446	9.68306	9.66736	1531
103215254	XM_007961552,XM_007961553	ZNF596	zinc finger protein 596, transcript variant X1	protein_coding	XP_007959743.2;XP_007959744.2	.	4.41432	4.80943	4.43681	4.6949	5.79394	6.17678	2.75331	1.95054	2.46403	10.3708	11.144	10.5048	11.0159	13.3814	14.2013	5.75555	4.16334	5.16785	1.15661	785.764	0.128189	1.63748	0.101529	0.348132	-2.12477	611.685	0.146309	-7.43157	1.07312e-13	6.1411e-13	9.50923	9.71905	8.61293	9.37181	9.45045	9.36504	9.3923	9.55122	9.6223	9.00605	8.77293	8.94601	713
103215275	XM_007961589,XM_037985348	MYOM2	myomesin 2, transcript variant X1	protein_coding	XP_007959780.2;XP_037841276.1	.	0.785636	0.876993	0.943326	0.553998	0.755731	0.725246	0.332637	0.252503	0.173857	1.84574	2.03208	2.23346	1.29988	1.7454	1.66745	0.695349	0.538957	0.364633	-1.3098	241.896	0.190671	-2.04195	0.0411561	0.211652	-2.49695	144.742	0.266426	-4.95509	7.2296e-07	2.37858e-06	8.10027	7.70989	6.37222	7.7091	7.77805	7.82095	7.43184	7.63266	7.60592	7.11742	6.94254	6.74504	256
103215277	XM_007961593,XM_037985345,XM_037985346,XM_037985347	KBTBD11	kelch repeat and BTB domain containing 11, transcript variant X1	protein_coding	XP_007959784.2;XP_037841273.1;XP_037841274.1;XP_037841275.1	.	43.0081	39.5709	44.9418	32.4905	35.7117	29.8238	15.3276	13.3031	14.8283	101.041	91.69	106.406	76.2344	82.478	68.5694	32.041	28.3948	31.0995	-1.39018	16483.8	0.0695779	-6.83079	8.44485e-12	7.72383e-10	-2.2415	9841.5	0.0593222	-19.6295	8.65896e-86	6.67169e-84	14.2269	13.7517	12.568	13.9272	14.0081	13.9128	13.6345	13.6844	13.638	12.9797	12.9425	13.0097	18843
103215297	XM_007961613	DEFB1	defensin beta 1	protein_coding	XP_007959804.1	.	6.0735	8.07708	7.48045	6.43489	5.90601	6.77038	0.97282	0.892481	1.47689	14.2688	18.7154	17.7111	15.0986	13.6402	15.5661	2.03359	1.90496	3.09751	-1.15778	159.612	0.223642	-0.945083	0.344616	0.64634	-5.2097	86.9847	0.319976	-7.4418	9.93222e-14	5.70729e-13	7.42016	7.20896	4.80633	6.89717	7.09521	7.02003	6.92581	6.83324	6.93936	5.93978	5.91185	6.09021	149
103215319	XM_007961633,XM_037983835,XM_037983836,XM_037983838,XM_037983839,XM_037983840,XM_037983841,XM_037983842	CTSB	cathepsin B, transcript variant X8	protein_coding	XP_007959824.1;XP_037839763.1;XP_037839764.1;XP_037839766.1;XP_037839767.1;XP_037839768.1;XP_037839769.1;XP_037839770.1	.	112.939	114.321	115.826	106.529	115.329	109.46	46.3082	42.3905	51.2168	265.333	264.895	274.234	249.955	266.358	251.665	96.8031	90.4807	107.418	-1.05946	19993	0.0641562	-1.29874	0.194033	0.488325	-2.22168	13891.3	0.0694209	-16.5894	8.31656e-62	3.3951e-60	14.3283	14.2449	13.074	14.1541	14.1398	14.1362	14.0854	14.1203	14.0793	13.4172	13.3363	13.4886	20956
103215392	XM_007961748	PDGFRL	platelet derived growth factor receptor like	protein_coding	XP_007959939.2	.	0.346598	0.384402	0.262887	0.210349	0.26776	0.205156	0.002808	0.033812	0.086839	0.814281	0.890701	0.622422	0.493555	0.618406	0.471683	0.005871	0.07217	0.182129	-1.49105	69.6553	0.332332	-1.73419	0.0828852	0.311758	-4.98781	33.1293	0.624208	-3.71416	0.000203883	0.00050645	6.38109	5.80637	3.46401	5.8477	5.89468	5.64974	5.53302	5.64732	5.51165	4.76165	4.93777	5.16984	90
103215400	XM_007961774	ASAH1	N-acylsphingosine amidohydrolase 1	protein_coding	XP_007959965.1	.	84.0505	94.1442	79.0908	76.8561	84.0704	84.4705	31.1233	24.4192	30.2467	197.465	218.142	187.259	180.332	194.165	194.21	65.0604	52.1218	63.4369	-1.07298	12071	0.0789271	-1.28758	0.197893	0.49339	-2.68079	7890.01	0.0832754	-17.0838	1.96079e-65	8.77991e-64	13.6091	13.5076	12.0658	13.3935	13.4728	13.2965	13.2953	13.3404	13.3512	12.5697	12.373	12.5392	12638
103215447	XM_007961873,XR_005235262	BMP1	bone morphogenetic protein 1, transcript variant X1	protein_coding	XP_007960064.2	.	6.91482	5.54544	6.70984	6.51932	5.91625	6.78745	2.72724	2.78111	3.10088	16.2454	12.8494	15.8865	15.2967	13.6639	15.6053	5.70105	5.93616	6.50352	-1.03684	1443.42	0.111465	-0.468203	0.639639	0.845848	-2.06596	1037.53	0.100717	-10.3935	2.65296e-25	2.85761e-24	10.5213	10.4688	9.40237	10.4359	10.225	10.3746	10.3601	10.282	10.3207	9.70895	9.66992	9.78203	1630
103215467	XM_007961923,XM_007961929,XM_037995590	LOC103215467	cystatin-SA, transcript variant X1	protein_coding	XP_007960114.2;XP_007960120.2;XP_037851518.1	.	16.8514	13.7026	13.5407	13.226	13.5644	15.0674	0.753133	0.269266	0.31391	39.59	31.7504	32.0596	31.033	31.3276	34.6422	1.57436	0.574737	0.658367	-1.07441	803.975	0.125431	-0.825504	0.409086	0.693781	-24.8527	397.894	0.215817	-21.4781	2.49523e-102	2.7896e-100	9.70173	9.59843	4.94357	9.33039	9.17918	9.11081	9.11019	9.11501	9.21599	7.20908	6.97215	7.09528	952
103215475	XR_490160	LOC103215475	uncharacterized LOC103215475	lncRNA	.	.	1.37132	1.14556	1.78977	0.756494	1.55733	2.00819	0.388889	0.482499	0.623414	3.22171	2.65439	4.23754	1.77501	3.59673	4.61711	0.812939	1.02987	1.3075	-1.02165	107.597	0.337176	-0.091653	0.926974	0.974942	-2.68291	72.0815	0.387926	-3.67028	0.000242284	0.000594587	6.76617	6.73263	5.29067	6.46657	6.33724	6.6197	6.10146	6.51422	6.70475	5.81971	5.90653	6.02091	107
103215478	XM_007961936	LOXL2	lysyl oxidase like 2	protein_coding	XP_007960127.2	.	0.135691	0.067618	0.11135	0.091964	0.072256	0.202022	0.024528	0.037511	0.047044	0.318787	0.156678	0.263637	0.21578	0.166878	0.464479	0.051273	0.080065	0.098665	1.14207	22.7924	0.608631	0.314894	0.752842	NA	-3.08861	15.8677	0.720485	-2.25814	0.0239369	0.0424336	4.41274	4.60201	2.95585	4.22559	4.0044	4.14814	4.10106	4.02511	4.36989	3.84702	3.91021	3.94288	28
103215503	XM_007961962,XM_007961963	GNRH1	gonadotropin releasing hormone 1, transcript variant X2	protein_coding	XP_007960153.1;XP_007960154.1	.	3.1214	3.21784	3.7137	3.02067	3.40826	3.66418	1.60111	1.85392	1.55414	7.33328	7.45608	8.79272	7.08758	7.87156	8.4245	3.34697	3.95711	3.25953	1.00802	593.156	0.135342	0.0851587	0.932135	0.977453	-2.00391	440.42	0.141372	-7.09342	1.30833e-12	6.99126e-12	9.20691	9.21761	8.1962	8.9759	9.03944	9.12744	9.0141	9.0264	9.13658	8.53599	8.54673	8.44487	545
103215526	XM_007961995,XM_007961996,XM_037983656	EPHX2	epoxide hydrolase 2, transcript variant X2	protein_coding	XP_007960186.2;XP_007960187.2;XP_037839584.1	.	36.1547	37.15	35.7773	29.6924	32.2935	29.7676	12.7867	12.3719	14.6346	84.9403	86.0805	84.708	69.6692	74.5836	68.4401	26.7295	26.4073	30.6934	-1.2302	3925.19	0.0799526	-3.73841	0.000185191	0.00442347	-2.04781	2584.94	0.0806568	-12.8208	1.25405e-37	2.2991e-36	12.0802	11.7814	10.728	11.8926	11.88	11.7907	11.645	11.7143	11.6561	11.0756	11.0064	11.1326	4542
103215589	XM_007962122,XM_007962123,XM_007962124	PURG	purine rich element binding protein G, transcript variant X3	protein_coding	XP_007960313.1;XP_007960314.1;XP_007960315.1	.	0.868185	0.939429	1.16525	0.72703	0.898838	0.833217	0.425212	0.319993	0.218515	2.03967	2.17676	2.75891	1.70587	2.07591	1.91569	0.888869	0.68301	0.458295	-1.22856	491.221	0.163685	-1.81425	0.0696385	0.284122	-2.33856	310.501	0.215509	-5.68708	1.29228e-08	5.01803e-08	9.08156	8.78353	7.53991	8.66071	8.80218	8.93961	8.52572	8.75076	8.62058	8.18854	8.00801	7.73159	459
103215599	XM_007962154,XM_037994977,XR_005239226,XR_005239227	EBF4	EBF family member 4, transcript variant X1	protein_coding	XP_007960345.2;XP_037850905.1	.	5.83571	5.39152	5.27048	4.76112	4.76282	4.86625	1.3701	1.5228	1.58264	13.7102	12.4927	12.4786	11.1713	11	11.1882	2.86406	3.25034	3.3193	-1.18932	858.075	0.114054	-2.19318	0.0282944	0.170226	-2.96273	517.3	0.12995	-12.0579	1.7616e-33	2.7073e-32	9.86448	9.61464	8.02813	9.65801	9.56052	9.52108	9.46213	9.39828	9.43561	8.53229	8.59341	8.62117	1022
103215626	XM_037983608	LOC103215626	UPF0428 protein CXorf56-like	protein_coding	XP_037839536.1	.	1.65545	2.81027	1.6517	1.47459	2.2471	1.93462	0.654501	0.68619	0.748871	3.88924	6.5117	3.91065	3.45992	5.18978	4.44798	1.36818	1.46464	1.57062	-1.10725	179.229	0.256007	-0.574117	0.565889	0.80181	-2.50955	117.457	0.264112	-5.02601	5.00794e-07	1.67634e-06	7.55672	7.41092	6.0648	7.14528	7.53507	7.11106	7.05113	7.33296	7.22234	6.58883	6.60636	6.65154	158
103215683	XM_007962316,XM_007962317,XM_037983534,XM_037983535	AP3M2	adaptor related protein complex 3 subunit mu 2, transcript variant X4	protein_coding	XP_007960507.1;XP_007960508.1;XP_037839462.1;XP_037839463.1	.	7.21884	7.0662	7.09602	6.7623	6.77661	6.78202	3.50143	3.24015	2.58302	16.9596	16.3731	16.8009	15.8668	15.6509	15.5929	7.31943	6.91597	5.41741	-1.06756	1382.4	0.093295	-1.0109	0.312063	0.617507	-2.05367	981.128	0.117211	-8.85759	8.17611e-19	6.32244e-18	10.4793	10.3851	9.32802	10.3306	10.2889	10.2736	10.2584	10.2316	10.243	9.74928	9.67982	9.51099	1491
103215685	XM_007962322	PLAT	plasminogen activator, tissue type	protein_coding	XP_007960513.2	.	14.4151	15.078	13.2548	19.1472	20.4619	20.1703	4.3077	4.59796	5.4891	33.8662	34.9374	31.3825	44.9262	47.2578	46.3745	9.00487	9.81414	11.5124	1.36596	2548.34	0.08596	5.23399	1.65888e-07	9.11502e-06	-3.89405	1824.73	0.0943319	-20.7912	5.1996e-96	5.17088e-94	11.0727	11.523	9.54209	10.9574	10.9726	10.8427	11.2003	11.2249	11.2178	10.0078	10.0434	10.1772	2248
103215698	XM_007962349,XM_007962350,XM_007962351,XM_007962353,XM_007962354,XM_037983522,XM_037983523,XM_037983524	RNF170	ring finger protein 170, transcript variant X7	protein_coding	XP_007960540.1;XP_007960541.1;XP_007960542.1;XP_007960544.1;XP_007960545.1;XP_037839450.1;XP_037839451.1;XP_037839452.1	.	11.8847	12.3025	12.4069	9.79204	11.6513	10.1511	4.92775	5.05631	4.63073	27.9214	28.5062	29.3751	22.9757	26.9092	23.3389	10.301	10.7925	9.71211	-1.17558	2915.76	0.0836978	-2.78825	0.00529938	0.0572357	-2.1093	1949.51	0.0854326	-12.6037	2.01451e-36	3.5378e-35	11.6216	11.3882	10.2924	11.3949	11.4192	11.4048	11.2552	11.3251	11.2113	10.6432	10.6858	10.5972	3133
103215731	XM_037988154	LOC103215731	zinc finger protein 25	protein_coding	XP_037844082.1	.	1.1079	1.72653	1.88119	1.51008	1.94877	2.14629	0.727665	0.794618	1.04206	2.60285	4.00055	4.454	3.54318	4.50079	4.93465	1.52112	1.69608	2.18553	1.16395	324.495	0.204336	1.07194	0.283749	0.592351	-2.04456	256.43	0.199598	-5.16936	2.34903e-07	8.12376e-07	8.22899	8.4469	7.39595	7.86805	8.18902	8.24577	8.09144	8.26385	8.35107	7.59885	7.64943	7.8383	219
103215772	XM_007962476,XM_007962477,XM_007962479,XM_037986538,XM_037986539	ZNF32	zinc finger protein 32, transcript variant X1	protein_coding	XP_007960667.1;XP_007960668.1;XP_007960670.1;XP_037842466.1;XP_037842467.1	.	16.6959	15.7367	15.6393	12.5714	14.6252	16.6409	5.57278	5.78796	6.50387	39.2246	36.4636	37.0283	29.497	33.7776	38.2598	11.6494	12.3542	13.6407	-1.15764	1969.48	0.090483	-2.33401	0.0195954	0.136403	-2.21825	1306.83	0.100218	-11.4692	1.88377e-30	2.53117e-29	11.0454	10.8341	9.66545	10.8628	10.8199	10.7918	10.6469	10.6885	10.7564	10.0399	9.96346	10.1124	2218
103215787	XM_007962486	TMEM72	transmembrane protein 72	protein_coding	XP_007960677.2	.	11.4554	12.1234	12.1831	11.2439	11.5781	10.3976	1.07269	0.448559	0.860944	26.9127	28.0911	28.8453	26.3822	26.7403	23.9056	2.24236	0.95743	1.80567	-1.10069	1969.8	0.0896004	-1.54476	0.122404	0.384032	-13.0084	996.342	0.3342	-11.0753	1.65306e-28	2.0168e-27	11.0114	10.873	7.15211	10.558	10.5856	10.5737	10.5233	10.5133	10.4185	8.74614	8.34463	8.62548	2047
103215788	XM_007962488,XM_007962489,XM_007962490,XM_007962491,XR_490309	RASSF4	Ras association domain family member 4, transcript variant X4	protein_coding	XP_007960679.1;XP_007960680.1;XP_007960681.1;XP_007960682.1	.	9.99071	11.6387	8.81112	11.9805	12.8523	12.4214	4.30704	4.89272	6.34148	23.4717	26.968	20.8616	28.1106	29.6831	28.5585	9.00349	10.4433	13.3001	1.1967	1550.4	0.108022	2.39821	0.0164755	0.121784	-2.24593	1204.68	0.121581	-9.6011	7.90977e-22	7.18516e-21	10.4627	10.7224	9.53549	10.3685	10.4648	10.2203	10.5106	10.537	10.5091	9.71207	9.78362	10.0029	1443
103215824	XM_007962561,XM_038008893,XM_038008894,XM_038008896,XM_038008897,XM_038008898,XM_038008899,XM_038008901,XM_038008902,XR_005244095,XR_005244096	OGDHL	oxoglutarate dehydrogenase L, transcript variant X8	protein_coding	XP_007960752.1;XP_037864821.1;XP_037864822.1;XP_037864824.1;XP_037864825.1;XP_037864826.1;XP_037864827.1;XP_037864829.1;XP_037864830.1	.	67.3803	62.3754	65.048	61.1919	65.8593	61.597	29.013	27.7126	29.6261	158.3	144.531	154.01	143.578	152.105	141.621	60.6492	59.1514	62.1352	-1.06139	12849.6	0.0713956	-1.20386	0.228644	0.53186	-2.07335	9117.56	0.0579781	-18.1441	1.42922e-73	7.7856e-72	13.6918	13.6058	12.5346	13.5705	13.4766	13.5024	13.4671	13.4857	13.4497	12.8462	12.8138	12.8792	14121
103215876	XM_038008960,XM_038008961,XM_038008962,XM_038008963,XM_038008964,XM_038008965	LDB3	LIM domain binding 3, transcript variant X1	protein_coding	XP_037864888.1;XP_037864889.1;XP_037864890.1;XP_037864891.1;XP_037864892.1;XP_037864893.1	.	0.653871	0.878045	1.49616	0.830696	0.672605	0.873292	0.33453	0.199624	0.210872	1.53618	2.03452	3.54237	1.94911	1.55342	2.00783	0.699305	0.42609	0.442264	-1.29604	271.903	0.25162	-1.48679	0.13707	0.408243	-2.98501	155.908	0.255312	-6.17965	6.42448e-10	2.77993e-09	8.26259	7.88691	6.29026	7.57773	7.78756	8.2248	7.7521	7.55464	7.76351	7.13244	6.83627	6.86577	206
103215993	XM_007963019,XM_007963020,XM_007963021	FUT11	fucosyltransferase 11, transcript variant X3	protein_coding	XP_007961210.1;XP_007961211.1;XP_007961212.1	.	23.3151	24.7672	23.5613	18.1327	21.4204	21.584	10.541	9.16753	9.32224	54.7755	57.3883	55.7848	42.5459	49.4715	49.6248	22.0351	19.5677	19.5517	-1.19407	3132.38	0.0853051	-2.99966	0.00270278	0.0349668	-2.00567	2111.51	0.0912183	-11.0075	3.51523e-28	4.22544e-27	11.7353	11.4794	10.4565	11.5156	11.5568	11.4957	11.2881	11.3935	11.4166	10.8667	10.7421	10.7445	3406
103215994	XM_007963022,XM_038009034	MYOZ1	myozenin 1, transcript variant X2	protein_coding	XP_007961213.1;XP_037864962.1	.	2.89125	3.01571	3.02557	2.51655	2.91315	2.76536	0.617748	0.214378	0.37288	6.79257	6.98773	7.16348	5.90475	6.72807	6.35797	1.29135	0.45758	0.782046	-1.11714	294.739	0.164308	-0.972659	0.330723	0.633269	-7.25657	156.298	0.265189	-10.7821	4.18309e-27	4.81182e-26	8.2811	8.12106	5.242	7.86677	7.87962	7.85526	7.72035	7.82473	7.78742	6.64933	6.37096	6.56345	313
103216004	XM_007963061,XM_007963062,XM_007963063,XM_007963064,XM_007963067,XM_007963070	CFAP70	cilia and flagella associated protein 70, transcript variant X1	protein_coding	XP_007961252.1;XP_007961253.1;XP_007961254.1;XP_007961255.1;XP_007961258.2;XP_007961261.1	.	4.96166	5.47161	5.21858	4.15884	4.26901	4.98887	2.03589	1.73509	1.40177	11.6567	12.6783	12.3557	9.75814	9.85949	11.4701	4.25584	3.70348	2.93995	-1.13087	1508.3	0.110834	-1.60092	0.109395	0.361753	-2.51701	976.105	0.127382	-10.4545	1.39736e-25	1.52145e-24	10.6447	10.4672	9.11685	10.359	10.4481	10.4195	10.2829	10.1946	10.421	9.61835	9.59717	9.42634	1524
103216008	XM_007963076,XM_007963079,XM_038009066,XM_038009067,XR_490390	NUDT13	nudix hydrolase 13, transcript variant X3	protein_coding	XP_007961267.1;XP_007961270.1;XP_037864994.1;XP_037864995.1	.	8.36875	11.6305	8.26686	6.44039	5.52277	7.57385	2.61524	2.91768	2.58395	19.6612	26.9492	19.573	15.1115	12.7551	17.4134	5.46692	6.22767	5.41936	-1.44642	1028.82	0.133826	-3.97896	6.92188e-05	0.00198075	-2.3334	592.987	0.136529	-8.95365	3.43921e-19	2.70597e-18	10.2484	9.71641	8.47498	9.91234	10.0748	9.80725	9.62741	9.4834	9.71716	8.92677	8.99664	8.90942	1193
103216039	XM_007963138,XM_007963139	SLC29A3	solute carrier family 29 member 3, transcript variant X2	protein_coding	XP_007961329.1;XP_007961330.1	.	1.74218	2.34175	2.06487	1.82053	1.75819	1.56564	0.574788	0.780168	0.675739	4.093	5.42609	4.88888	4.27163	4.06064	3.59965	1.20154	1.66524	1.41724	-1.20936	244.06	0.189042	-1.45072	0.146858	0.423095	-2.37705	154.866	0.227325	-5.49511	3.90471e-08	1.45575e-07	8.06147	7.78775	6.51902	7.6754	7.87092	7.7729	7.69532	7.63682	7.55251	6.9533	7.11941	7.03573	237
103216090	XM_007963244,XM_007963246,XM_007963247,XM_038009150	STOX1	storkhead box 1, transcript variant X2	protein_coding	XP_007961435.2;XP_007961437.2;XP_007961438.1;XP_037865078.1	.	9.82001	12.6372	9.78626	9.70402	10.4537	11.3029	5.29123	4.84628	4.04543	23.0707	29.2818	23.1704	22.7691	24.1433	25.9871	11.0608	10.3442	8.48453	-1.05615	1982.66	0.108037	-0.729478	0.465709	0.736078	-2.19334	1385.7	0.0962513	-11.7726	5.40104e-32	7.81597e-31	10.9919	10.9134	9.76155	10.7505	10.9467	10.7049	10.7151	10.7495	10.8153	10.1698	10.1123	10.037	1929
103216093	XM_007963255,XM_038009144	TET1	tet methylcytosine dioxygenase 1, transcript variant X2	protein_coding	XP_007961446.2;XP_037865072.1	.	0.413198	0.619373	0.8469	0.399044	0.462177	0.673013	0.195293	0.192795	0.169679	0.97075	1.43515	2.00516	0.936302	1.06742	1.54736	0.408243	0.411512	0.355869	-1.2542	305.509	0.242298	-1.34861	0.177463	0.464372	-2.55664	186.038	0.23515	-5.75909	8.45677e-09	3.33456e-08	8.40988	8.08163	6.70946	7.78309	8.08774	8.33768	7.74092	7.82316	8.13459	7.28799	7.27129	7.1964	232
103216097	XM_007963271,XM_007963273,XM_007963274,XM_007963275	PBLD	phenazine biosynthesis like protein domain containing, transcript variant X4	protein_coding	XP_007961462.1;XP_007961464.1;XP_007961465.1;XP_007961466.1	.	45.9171	50.59	44.3492	40.0807	46.3419	44.5205	19.7972	15.876	18.9527	107.876	117.223	105.003	94.0438	107.029	102.359	41.3843	33.8867	39.7498	-1.10111	6526.08	0.0797458	-1.74244	0.0814315	0.308863	-2.24522	4430.51	0.0851997	-13.6955	1.07945e-42	2.3581e-41	12.7398	12.6009	11.4149	12.5412	12.6035	12.4678	12.4006	12.4972	12.4662	11.8449	11.6618	11.8027	6908
103216111	XM_007963300,XM_007963302	CTNNA3	catenin alpha 3, transcript variant X2	protein_coding	XP_007961491.2;XP_007961493.1	.	0.214137	0.327503	0.374092	0.225368	0.215164	0.300478	0.078321	0.03144	0.059255	0.503084	0.758859	0.885717	0.528794	0.496933	0.690842	0.163723	0.067108	0.124276	-1.25938	165.105	0.253492	-1.3125	0.18935	0.482253	-4.02365	89.9962	0.344405	-5.83181	5.483e-09	2.19899e-08	7.52459	7.1906	5.16276	6.86591	7.16334	7.25357	6.88939	6.82581	7.07838	6.28738	5.92231	6.15353	134
103216144	XM_007963339,XM_007963340,XM_007963341,XM_007963343,XM_007963344,XM_007963347,XM_038009187,XM_038009188,XM_038009189,XM_038009190,XM_038009191,XM_038009192,XM_038009193,XM_038009194,XM_038009195,XM_038009196,XM_038009197,XM_038009198,XM_038009199,XM_038009200,XM_038009201,XM_038009202,XM_038009203,XM_038009204,XM_038009205,XM_038009206	RHOBTB1	Rho related BTB domain containing 1, transcript variant X11	protein_coding	XP_007961530.1;XP_007961531.1;XP_007961532.1;XP_007961534.1;XP_007961535.1;XP_007961538.1;XP_037865115.1;XP_037865116.1;XP_037865117.1;XP_037865118.1;XP_037865119.1;XP_037865120.1;XP_037865121.1;XP_037865122.1;XP_037865123.1;XP_037865124.1;XP_037865125.1;XP_037865126.1;XP_037865127.1;XP_037865128.1;XP_037865129.1;XP_037865130.1;XP_037865131.1;XP_037865132.1;XP_037865133.1;XP_037865134.1	.	116.081	137.174	118.426	103.265	118.024	112.513	35.6151	30.0019	35.9566	272.714	317.846	280.391	242.298	272.582	258.684	74.4502	64.0379	75.4124	-1.14895	29666.1	0.0762248	-2.62793	0.00859062	0.0798861	-3.12473	17983.1	0.0709021	-23.1831	6.73874e-119	9.85181e-117	14.9532	14.7529	13.09	14.648	14.7829	14.63	14.5283	14.5845	14.5801	13.6661	13.5225	13.6387	30577
103216149	XM_007963354,XM_007963355,XM_007963356,XM_007963357,XM_007963358,XM_007963359,XM_007963360,XM_007963362,XM_007963364,XM_007963365,XM_007963366,XM_007963367,XM_007963368,XM_007963369,XM_007963370,XM_007963371,XM_007963372,XM_007963373,XM_007963374,XM_007963375,XM_007963376,XM_038008747,XM_038008748,XM_038008749,XM_038008751,XM_038008752,XM_038008753,XM_038008755	ANK3	ankyrin 3, transcript variant X26	protein_coding	XP_007961545.2;XP_007961546.2;XP_007961547.2;XP_007961548.2;XP_007961549.2;XP_007961550.2;XP_007961551.2;XP_007961553.2;XP_007961555.2;XP_007961556.2;XP_007961557.2;XP_007961558.2;XP_007961559.2;XP_007961560.2;XP_007961561.2;XP_007961562.2;XP_007961563.2;XP_007961564.2;XP_007961565.2;XP_007961566.2;XP_007961567.1;XP_037864675.1;XP_037864676.1;XP_037864677.1;XP_037864679.1;XP_037864680.1;XP_037864…	.	4.12892	4.90218	5.13457	3.96012	4.6121	4.74175	1.59977	1.71397	1.99376	9.70029	11.3589	12.1568	9.29186	10.6519	10.902	3.34417	3.65839	4.18154	-1.08196	2034.93	0.0996705	-1.14017	0.254216	0.559681	-2.2984	1384.08	0.0911509	-13.1719	1.273e-39	2.50571e-38	11.0466	10.9327	9.71289	10.7392	10.8829	10.9022	10.7245	10.797	10.8095	10.0497	10.0802	10.1316	1894
103216199	XM_007963486,XM_037998947,XM_037998948	UNC93B1	unc-93 homolog B1, TLR signaling regulator, transcript variant X3	protein_coding	XP_007961677.1;XP_037854875.1;XP_037854876.1	.	78.9159	61.6558	70.0856	75.1435	80.2912	63.5927	23.9666	24.3823	27.2096	185.401	142.863	165.938	176.314	185.437	146.209	50.1	52.043	57.0672	1.01564	9333.16	0.106982	0.209316	0.834202	0.93669	-2.71978	6345.93	0.0848711	-17.008	7.16319e-65	3.13367e-63	13.1769	13.1993	11.7363	13.1093	12.8633	12.9609	13.0487	13.0746	12.8696	12.124	12.1248	12.2122	10693
103216221	XM_007963485	ANKRD22	ankyrin repeat domain 22	protein_coding	XP_007961676.1	.	1.68299	2.11851	1.49975	3.39001	2.55766	3.37265	1.21433	0.955749	0.988446	3.95394	4.9088	3.55087	7.95419	5.90706	7.75423	2.53845	2.04	2.07308	1.71783	340.372	0.187856	4.15524	3.24952e-05	0.00103662	-2.76342	289.201	0.189535	-7.73709	1.01717e-14	6.20497e-14	7.96744	8.74972	7.26389	7.94952	8.10726	7.83156	8.50782	8.23423	8.47486	7.7352	7.56461	7.58857	246
103216227	XM_007963495,XM_038009244	LIPA	lipase A, lysosomal acid type, transcript variant X1	protein_coding	XP_007961686.2;XP_037865172.1	.	26.7139	29.2408	24.2958	33.4357	33.7373	40.1858	18.0087	15.5689	16.2538	62.7604	67.754	57.5239	78.4522	77.918	92.3931	37.6455	33.2312	34.0892	1.30803	4805.72	0.0955018	4.05641	4.98329e-05	0.00151927	-2.01512	4021.87	0.0849814	-11.8951	1.25464e-32	1.85166e-31	12.0238	12.4113	11.3815	11.9904	12.0471	11.8693	12.1771	12.1478	12.315	11.6812	11.5557	11.5931	4287
103216327	XM_007963706,XM_007963707	BLNK	B cell linker, transcript variant X2	protein_coding	XP_007961897.2;XP_007961898.2	.	3.123	4.38813	3.80027	3.24238	4.10447	4.3368	0.067796	0.050235	0.070583	7.33704	10.1678	8.9977	7.60778	9.47948	9.97094	0.141721	0.107225	0.148035	-1.01004	399.758	0.164511	-0.0876383	0.930164	0.97652	-41.4633	201.018	0.335612	-16.0118	1.05624e-57	3.77969e-56	8.65021	8.63573	3.24102	8.03056	8.264	8.1245	8.00469	8.1678	8.2326	6.2052	6.15488	6.21128	356
103216335	XM_007963731	FRAT1	FRAT regulator of WNT signaling pathway 1	protein_coding	XP_007961922.2	.	2.2455	1.70622	2.19572	2.40864	2.4749	1.68593	0.93715	0.588742	0.869567	5.27547	3.95349	5.19869	5.65154	5.7159	3.87621	1.95903	1.25665	1.82376	1.04566	318.36	0.197622	0.325942	0.744468	0.896451	-2.56683	223.032	0.228776	-5.94465	2.77056e-09	1.14139e-08	8.28211	8.34621	6.96604	8.17343	7.93225	8.11814	8.21808	8.20843	7.90504	7.54088	7.24364	7.48557	351
103216344	XM_007963751	CUNH10orf62	chromosome unknown C10orf62 homolog	protein_coding	XP_007961942.1	.	0.630696	0.422614	0.689668	0.490889	0.502373	0.462488	0.216804	0.185808	0.138384	1.48173	0.979241	1.63289	1.1518	1.16026	1.06333	0.453209	0.396599	0.290234	-1.21916	74.282	0.328425	-0.870482	0.384037	0.676574	-2.52894	46.0649	0.400868	-3.33908	0.000840551	0.0019183	6.35166	6.06389	4.70712	6.05021	5.79604	6.08274	5.8864	5.88235	5.8375	5.51207	5.44491	5.34499	91
103216345	XM_007963753	HOGA1	4-hydroxy-2-oxoglutarate aldolase 1	protein_coding	XP_007961944.2	.	52.0601	44.4946	43.6702	36.5284	45.0728	38.1577	11.7007	11.7629	14.0776	122.308	103.099	103.395	85.7088	104.098	87.7301	24.4592	25.1074	29.5251	-1.20063	3036	0.104203	-2.53148	0.0113583	0.0960025	-2.98999	1816.73	0.100393	-15.7396	8.09853e-56	2.76133e-54	11.6938	11.4301	9.83056	11.5381	11.3665	11.3333	11.1967	11.3506	11.2061	10.3113	10.3043	10.4401	3801
103216362	XM_007963794,XM_007963795,XM_007963796,XM_007963798,XM_007963799,XM_007963801,XM_007963802,XM_007963803,XM_007963804,XM_038009423,XR_005244195,XR_005244196,XR_005244197	PYROXD2	pyridine nucleotide-disulphide oxidoreductase domain 2, transcript variant X1	protein_coding	XP_007961985.2;XP_007961986.2;XP_007961987.2;XP_007961989.2;XP_007961990.2;XP_007961992.2;XP_007961993.2;XP_007961994.2;XP_007961995.2;XP_037865351.1	.	4.74488	4.96215	3.70143	3.51378	3.8178	2.9769	1.51106	0.758853	0.92268	11.1474	11.4978	8.76366	8.24459	8.81741	6.84433	3.15873	1.61974	1.93515	-1.31587	692.366	0.144844	-2.73412	0.00625466	0.0640581	-2.91919	396.19	0.203323	-7.60156	2.92593e-14	1.73537e-13	9.61948	9.22433	7.65964	9.36522	9.38635	9.11275	9.07823	9.13666	8.95037	8.47968	8.03351	8.14729	857
103216396	XR_005244203,XR_005244204	LOC103216396	uncharacterized LOC103216396, transcript variant X1	lncRNA	.	.	0.407534	0.210006	0.468953	0.432045	0.603681	0.349901	0.033969	0.187212	0.193314	0.957444	0.486605	1.11031	1.01374	1.39423	0.804474	0.071009	0.399597	0.40544	1.24691	42.7753	0.45105	0.705818	0.480301	NA	-3.08189	30.9837	0.570752	-2.84504	0.00444054	0.00901121	5.25265	5.56761	3.92322	5.10438	4.82832	5.1514	5.12772	5.27934	5.01701	4.5113	4.81004	4.81427	44
103216405	XM_007963885,XM_007963886,XM_007963888,XM_007963889,XM_007963891,XM_038009474,XM_038009476,XR_005244211,XR_005244212	KAZALD1	Kazal type serine peptidase inhibitor domain 1, transcript variant X9	protein_coding	XP_007962076.1;XP_007962077.1;XP_007962079.1;XP_007962080.1;XP_007962082.1;XP_037865402.1;XP_037865404.1	.	6.32232	6.08705	6.19274	5.54244	5.89092	5.63652	2.77936	2.22996	2.25214	14.8534	14.1043	14.6622	13.0046	13.6054	12.9592	5.81001	4.75975	4.72345	-1.10762	1375.64	0.0953907	-1.54585	0.122141	0.383709	-2.23446	932.353	0.108756	-10.6654	1.477e-26	1.66211e-25	10.4977	10.3503	9.17133	10.3342	10.274	10.2592	10.2034	10.229	10.1761	9.63754	9.49797	9.4934	1530
103216432	XM_007964001,XM_037998950,XM_037998951	LOC103216432	double C2-like domain-containing protein gamma, transcript variant X1	protein_coding	XP_007962192.2;XP_037854878.1;XP_037854879.1	.	0.990095	1.39185	1.23452	1.10567	1.56977	1.12729	0.510061	0.589659	0.675932	2.32609	3.22506	2.92292	2.59431	3.62546	2.5918	1.06624	1.2586	1.41764	1.03502	315.012	0.190671	0.260476	0.794497	0.91983	-2.03487	235.803	0.206347	-4.96706	6.79741e-07	2.24242e-06	8.27419	8.32392	7.27959	7.98546	8.23506	8.10656	8.05693	8.31049	8.04714	7.50244	7.62109	7.71798	265
103216435	XM_007963968,XM_038009499	PSD	pleckstrin and Sec7 domain containing, transcript variant X2	protein_coding	XP_007962159.2;XP_037865427.1	.	0.189968	0.237389	0.184593	0.202653	0.157271	0.228144	0.044397	0.111757	0.088063	0.446303	0.550056	0.437051	0.475498	0.363225	0.524536	0.092808	0.23854	0.184697	-1.0641	57.116	0.360175	-0.248858	0.803471	0.923461	-2.24373	39.4903	0.461174	-2.52812	0.0114676	0.0216553	5.87928	5.79102	4.60555	5.57501	5.67598	5.53361	5.59813	5.44892	5.63958	5.04042	5.32595	5.24566	57
103216448	XM_007963996,XM_007963997,XR_005244218	CNNM2	cyclin and CBS domain divalent metal cation transport mediator 2, transcript variant X1	protein_coding	XP_007962187.1;XP_007962188.1	.	1.2308	1.36963	2.42338	1.32295	1.18632	1.35797	0.494035	0.677392	0.55375	2.89158	3.17359	5.7377	3.10412	2.73987	3.12217	1.03273	1.44586	1.16139	-1.27724	1172.45	0.284611	-1.24041	0.214823	0.515406	-2.14775	744.506	0.129972	-8.48511	2.15508e-17	1.53915e-16	10.3612	10.0079	8.88592	9.88407	9.93114	10.4001	9.93041	9.80363	9.92499	9.18081	9.39298	9.22476	1037
103216470	XM_007964038,XM_038009537,XM_038009538,XM_038009539,XM_038009540,XM_038009541,XM_038009542	CFAP43	cilia and flagella associated protein 43, transcript variant X1	protein_coding	XP_007962229.1;XP_037865465.1;XP_037865466.1;XP_037865467.1;XP_037865468.1;XP_037865469.1;XP_037865470.1	.	15.5496	21.0918	17.6338	14.6674	17.498	16.5793	4.06941	3.35844	3.81772	36.5315	48.8719	41.7506	34.4149	40.4126	38.1183	8.50673	7.16844	8.00695	-1.13881	5030.96	0.0995467	-1.88387	0.0595827	0.259953	-4.02182	2898.6	0.0901824	-22.2643	8.19817e-110	1.00164e-107	12.3873	12.1998	10.1729	11.9716	12.2193	12.0541	11.8935	12.029	11.9833	10.8991	10.7443	10.8393	4768
103216476	XM_007964048	SORCS3	sortilin related VPS10 domain containing receptor 3	protein_coding	XP_007962239.2	.	0.200731	0.194675	0.339821	0.340688	0.321929	0.243708	0.074658	0.123655	0.068989	0.47159	0.451082	0.804575	0.799377	0.743511	0.560321	0.156066	0.263936	0.144691	1.21308	87.7124	0.325126	0.857128	0.391374	0.681724	-3.14058	62.4849	0.370362	-4.45788	8.27725e-06	2.43269e-05	6.31022	6.58604	4.91626	5.99832	5.96651	6.3017	6.32144	6.25889	6.08697	5.5682	5.75986	5.54139	67
103216494	XM_007964061,XM_007964062,XM_007964063,XM_007964064,XM_007964066,XM_007964067,XM_038009550,XM_038009551,XM_038009552,XM_038009553,XM_038009554	ADD3	adducin 3, transcript variant X6	protein_coding	XP_007962252.2;XP_007962253.2;XP_007962254.2;XP_007962255.2;XP_007962257.2;XP_007962258.2;XP_037865478.1;XP_037865479.1;XP_037865480.1;XP_037865481.1;XP_037865482.1	.	23.9826	28.3949	22.4623	22.643	25.2248	24.9307	9.75769	8.13605	8.7614	56.3436	65.794	53.1827	53.1287	58.2581	57.3193	20.3976	17.3661	18.3754	-1.052	6052.89	0.0904484	-0.808647	0.418718	0.70134	-2.54784	4053.68	0.0790047	-17.0784	2.15043e-65	9.60393e-64	12.5994	12.5265	11.1581	12.3794	12.5109	12.2796	12.3128	12.3714	12.3697	11.6443	11.4888	11.5533	6154
103216499	XM_007964069,XM_007964070,XM_007964071,XM_007964072,XM_038009555	MXI1	MAX interactor 1, dimerization protein, transcript variant X1	protein_coding	XP_007962260.2;XP_007962261.2;XP_007962262.2;XP_007962263.2;XP_037865483.1	.	28.4554	33.3952	29.0497	29.8239	27.887	32.2785	13.5139	12.2336	14.865	66.8518	77.3802	68.7794	69.9777	64.4066	74.213	28.2496	26.112	31.1765	-1.01377	4306.03	0.0897159	-0.219888	0.825958	0.933807	-2.06008	3134.29	0.0834031	-12.5019	7.28846e-36	1.24794e-34	12.0819	12.0623	11.0003	11.8871	12.0114	11.865	11.938	11.8358	11.9661	11.3065	11.2336	11.3627	4196
103216521	XM_007966450,XM_007967097,XM_037998740,XM_037998741	LMNTD2	lamin tail domain containing 2, transcript variant X1	protein_coding	XP_007964641.1;XP_007965288.1;XP_037854668.1;XP_037854669.1	.	8.92366	8.20586	8.78296	7.72621	7.41368	5.90439	2.7724	1.58331	2.89347	20.9649	19.0139	20.7949	18.1285	17.1223	13.5751	5.79545	3.3795	6.06852	-1.25602	905.663	0.130487	-2.52024	0.0117275	0.0980426	-2.73787	540.663	0.190144	-7.64187	2.14086e-14	1.28353e-13	9.97785	9.64913	8.17593	9.73717	9.62713	9.68362	9.58978	9.52145	9.32992	8.79738	8.40945	8.82285	1077
103216535	XM_007964115	HABP2	hyaluronan binding protein 2	protein_coding	XP_007962306.2	.	24.8442	26.2653	26.7602	23.9703	27.7495	27.1387	12.4742	10.5622	13.3964	58.3678	60.8596	63.3587	56.2429	64.089	62.3959	26.0762	22.5446	28.0964	-1.01077	4396.08	0.0778403	-0.198575	0.842595	0.940404	-2.02838	3221.03	0.0894961	-11.4008	4.14096e-30	5.44855e-29	12.1098	12.0942	11.0547	11.937	11.9619	11.9632	11.889	11.9844	11.9707	11.377	11.2339	11.4265	4366
103216651	XM_007964320	ACADSB	acyl-CoA dehydrogenase short/branched chain	protein_coding	XP_007962511.1	.	38.287	43.8657	37.6924	34.1722	38.9293	38.1085	18.5183	13.8446	16.5688	89.9499	101.641	89.2422	80.1802	89.9092	87.617	38.7109	29.5506	34.75	-1.10284	5978.74	0.0818732	-1.72486	0.0845527	0.315566	-2.12938	4123.6	0.0932519	-11.6935	1.37675e-31	1.95917e-30	12.6145	12.4733	11.3638	12.4045	12.5037	12.3493	12.286	12.367	12.3541	11.8056	11.565	11.7081	6204
103216681	XM_007964376,XM_038009699,XM_038009700,XM_038009701,XM_038009702	FANK1	fibronectin type III and ankyrin repeat domains 1, transcript variant X2	protein_coding	XP_007962567.2;XP_037865627.1;XP_037865628.1;XP_037865629.1;XP_037865630.1	.	3.78581	4.3012	5.53024	4.92416	4.58099	5.07937	0.506126	0.506801	0.609032	8.89421	9.96634	13.0936	11.5539	10.58	11.6782	1.05801	1.08174	1.27733	1.02639	360.833	0.166731	0.225382	0.821682	0.931771	-7.40631	204.588	0.216495	-13.3433	1.29634e-40	2.63348e-39	8.47691	8.51324	5.60405	8.00805	8.06755	8.25096	8.15874	8.09944	8.16319	6.7878	6.76904	6.87006	316
103216748	XM_038010269	LOC103216748	cilia- and flagella-associated protein 46	protein_coding	XP_037866197.1	.	2.56011	2.70718	2.76175	2.05553	2.34809	2.43286	0.510432	0.44641	0.629527	6.01461	6.27284	6.53884	4.82303	5.42303	5.59349	1.06701	0.952843	1.32031	-1.20082	548.622	0.129821	-2.03371	0.0419805	0.213587	-4.02315	307.08	0.177878	-11.2905	1.46243e-29	1.87799e-28	9.22583	8.96141	6.93318	8.86646	8.89181	8.89325	8.66217	8.74203	8.77777	7.6913	7.60738	7.81069	591
103216850	XM_007964566,XM_007964567,XM_037987074,XM_037987075	CCDC74B	coiled-coil domain containing 74B, transcript variant X4	protein_coding	XP_007962757.2;XP_007962758.2;XP_037843002.1;XP_037843003.1	.	26.8778	25.6287	26.5459	25.3562	26.1957	26.7375	5.10722	4.93579	5.85057	63.1454	59.3845	62.8512	59.4947	60.5003	61.4734	10.6762	10.5352	12.2705	-1.02387	2237.51	0.0850713	-0.400059	0.689113	0.869526	-4.52284	1332.07	0.095669	-22.7579	1.19741e-114	1.61273e-112	11.1446	11.1105	8.91369	10.9019	10.8252	10.8491	10.8306	10.8283	10.8666	9.60825	9.57465	9.68647	2387
103216852	XR_005236641	LOC103216852	uncharacterized LOC103216852	lncRNA	.	.	0.783021	1.13864	1.19519	0.877461	1.22422	1.38558	0.238809	0.27412	0.212271	1.8396	2.63836	2.82978	2.05884	2.8274	3.18566	0.499209	0.585098	0.4452	1.10421	51.0209	0.387912	0.368663	0.712379	0.881311	-4.33561	32.5124	0.496386	-4.26328	2.01446e-05	5.66082e-05	5.60063	5.74194	3.60828	5.15358	5.32365	5.33528	5.20062	5.35085	5.42241	4.79076	4.80934	4.76388	38
103216854	gene-LOC103216854	LOC103216854	.	pseudogene	.	.	0.422533	0.542476	0.648236	0.380858	0.346401	0.694263	0.20467	0.117527	0.105262	0.992681	1.25697	1.53479	0.89363	0.800031	1.59621	0.427845	0.250857	0.220767	-1.15729	28.0055	0.524824	-0.40156	0.688008	NA	-3.02238	17.0466	0.684743	-2.33034	0.0197883	0.0356368	4.91023	4.69718	3.08477	4.40075	4.47265	4.53888	4.34993	4.30746	4.57529	4.20566	4.10804	4.0817	25
103216871	XM_007964598	SFT2D3	SFT2 domain containing 3	protein_coding	XP_007962789.2	.	2.82492	2.49343	2.92098	1.2408	1.64822	1.14274	0.469869	0.466908	0.828424	6.63674	5.77753	6.91585	2.91137	3.80665	2.62732	0.982219	0.996595	1.73746	-2.091	264.166	0.194284	-5.47751	4.31354e-08	2.68685e-06	-2.12876	123.881	0.287759	-3.78793	0.000151906	0.000384201	8.4816	7.41684	6.30634	8.05156	7.92136	8.04093	7.38318	7.56228	7.29912	6.81304	6.80531	7.13599	379
103216928	XM_007964723,XM_007964724,XM_007964725	TMEM37	transmembrane protein 37, transcript variant X3	protein_coding	XP_007962914.1;XP_007962915.1;XP_007962916.1	.	2.92763	3.07725	3.4869	3.14711	3.80456	4.23552	1.41638	1.10314	1.36257	6.87804	7.13031	8.25574	7.38425	8.78682	9.73809	2.96081	2.3546	2.85775	1.10135	347.923	0.168444	0.826817	0.408341	0.693494	-2.6141	248.732	0.188945	-7.33713	2.18215e-13	1.22419e-12	8.372	8.50995	7.10495	8.15296	8.14734	8.27524	8.15024	8.31232	8.35737	7.62496	7.48977	7.57542	317
103216980	XM_037988070,XM_037988071,XM_037988072	MAP3K19	mitogen-activated protein kinase kinase kinase 19, transcript variant X2	protein_coding	XP_037843998.1;XP_037843999.1;XP_037844000.1	.	0.076892	0.099584	0.036008	0.157002	0.14634	0.116732	0.082824	0.074333	0.031344	0.180646	0.230748	0.085254	0.368383	0.33798	0.268383	0.173136	0.15866	0.065739	1.86003	32.1864	0.505226	1.77214	0.0763717	NA	-2.06269	30.721	0.515702	-2.02544	0.0428219	0.0716561	4.48809	5.38996	4.32744	4.71022	4.79401	4.50413	5.00189	4.93042	4.84788	4.74396	4.70031	4.47309	25
103217064	XM_007964944	KIF5C	kinesin family member 5C	protein_coding	XP_007963135.1	.	0.208916	0.12708	0.22537	0.157527	0.286564	0.151821	0.035598	0.07546	0.136266	0.490819	0.294458	0.533596	0.369616	0.661834	0.349059	0.074415	0.161065	0.285792	1.02882	74.9275	0.367124	0.111668	0.911087	0.969616	-2.22772	54.271	0.460015	-2.51202	0.0120041	0.0225835	6.20794	6.24665	5.0705	6.04902	5.75418	6.0644	5.86689	6.21759	5.82641	5.3196	5.54257	5.80768	85
103217123	XM_007964996,XM_007964997,XR_005241557	NR4A2	nuclear receptor subfamily 4 group A member 2, transcript variant X2	protein_coding	XP_007963187.1;XP_007963188.1	.	0.713	0.360887	0.728445	0.728484	0.652262	0.860911	0.228214	0.193378	0.271367	1.67509	0.836213	1.7247	1.70929	1.50643	1.97936	0.477061	0.412757	0.569141	1.2016	166.953	0.272731	0.971511	0.331294	0.633668	-3.09141	118.923	0.260911	-6.24069	4.35645e-10	1.91266e-09	7.24577	7.50885	5.86082	7.19471	6.70724	7.17695	7.19729	7.08696	7.28158	6.47835	6.39444	6.52066	185
103217124	XM_007964998	LOC103217124	uncharacterized LOC103217124	protein_coding	XP_007963189.2	.	2.20805	1.59015	1.63686	2.26458	1.85545	2.16639	0.884099	0.578285	0.722151	5.1875	3.68455	3.87551	5.31352	4.28525	4.98085	1.84813	1.23433	1.51458	1.12901	177.531	0.229072	0.764228	0.444731	0.72024	-2.69214	127.411	0.259047	-5.51543	3.47927e-08	1.30311e-07	7.3814	7.55711	6.10868	7.35964	7.09313	7.10452	7.36425	7.18591	7.30646	6.75062	6.51445	6.63281	209
103217149	XM_007965044,XM_038002096	CCDC148	coiled-coil domain containing 148, transcript variant X1	protein_coding	XP_007963235.2;XP_037858024.1	.	5.38381	6.7903	6.127	5.29093	5.40928	6.56901	2.05049	1.53613	2.12461	12.6485	15.7339	14.5066	12.4144	12.493	15.1031	4.28636	3.2788	4.45597	-1.09254	776.45	0.128338	-0.994957	0.319757	0.62549	-2.92393	491.41	0.151116	-10.2432	1.27001e-24	1.3238e-23	9.66318	9.5355	7.9683	9.31567	9.50325	9.40034	9.28789	9.28233	9.42957	8.56539	8.35995	8.54708	734
103217156	XM_007965070,XM_007965071,XM_007965072,XM_038002075,XM_038002076,XM_038002077	WDSUB1	WD repeat, sterile alpha motif and U-box domain containing 1, transcript variant X1	protein_coding	XP_007963261.2;XP_007963262.2;XP_007963263.2;XP_037858003.1;XP_037858004.1;XP_037858005.1	.	24.0497	29.2381	25.6923	23.7963	26.5976	27.1175	11.8765	10.1493	10.6698	56.5013	67.7477	60.8303	55.8347	61.4285	62.347	24.8268	21.6633	22.378	-1.06027	2868.33	0.0901837	-0.936158	0.349192	0.649998	-2.20549	1996.98	0.0832956	-13.6994	1.02356e-42	2.23888e-41	11.5275	11.4432	10.2831	11.2806	11.4365	11.2988	11.2525	11.3026	11.3206	10.6916	10.5863	10.6083	2781
103217167	XM_007965113,XM_007965114,XM_007965115,XM_007965117,XM_038002032	PLA2R1	phospholipase A2 receptor 1, transcript variant X1	protein_coding	XP_007963304.2;XP_007963305.2;XP_007963306.2;XP_007963308.2;XP_037857960.1	.	68.8713	79.3426	71.7217	61.916	71.5011	67.2667	18.5412	16.0749	16.3291	161.803	183.845	169.811	145.277	165.136	154.656	38.7588	34.3113	34.2472	-1.11078	25202.1	0.069749	-2.17311	0.029772	0.175391	-3.67114	14992.2	0.0677291	-27.7019	6.61728e-169	3.14413e-166	14.695	14.5435	12.6481	14.3858	14.4745	14.3932	14.2806	14.3494	14.344	13.3006	13.1779	13.2438	25793
103217169	XM_007965119,XM_007965120,XM_038002027,XM_038002028,XM_038002029,XM_038002030,XM_038002031	ITGB6	integrin subunit beta 6, transcript variant X4	protein_coding	XP_007963310.1;XP_007963311.1;XP_037857955.1;XP_037857956.1;XP_037857957.1;XP_037857958.1;XP_037857959.1	.	1.90857	1.89112	2.0501	2.03682	1.98484	2.14775	0.956879	0.729984	0.819927	4.48391	4.38192	4.85391	4.77912	4.58409	4.938	2.00027	1.55812	1.71964	1.05881	516.047	0.130404	0.632234	0.527234	0.777931	-2.41463	370.317	0.149487	-8.50781	1.77247e-17	1.27334e-16	8.96962	9.05192	7.76089	8.80978	8.78144	8.80151	8.86725	8.81211	8.87046	8.23153	8.1111	8.1512	512
103217182	XM_007965151,XM_007965152	DPP4	dipeptidyl peptidase 4, transcript variant X1	protein_coding	XP_007963342.1;XP_007963343.1	.	3.19443	4.33129	3.28922	3.14005	3.67996	3.14454	1.57788	1.09563	1.52998	7.50485	10.0361	7.78771	7.3677	8.49906	7.22977	3.29841	2.33857	3.20885	-1.08612	763.638	0.134274	-0.887622	0.374744	0.668676	-2.33872	515.772	0.147564	-8.30636	9.86812e-17	6.74367e-16	9.6348	9.51626	8.27113	9.36069	9.56541	9.31518	9.32055	9.42597	9.30305	8.76136	8.52751	8.72582	749
103217205	XM_007965179,XM_007965180,XM_007965181,XM_038002005	GRB14	growth factor receptor bound protein 14, transcript variant X1	protein_coding	XP_007963370.1;XP_007963371.1;XP_007963372.1;XP_037857933.1	.	8.39513	10.1758	8.88507	6.90256	8.78786	7.31497	2.52578	1.65583	1.94517	19.7232	23.5783	21.0367	16.1959	20.296	16.8182	5.27992	3.53429	4.07962	-1.21887	1087.6	0.119263	-2.39424	0.016655	0.122422	-3.61693	617.531	0.155763	-11.9076	1.08008e-32	1.60232e-31	10.2226	9.93722	8.06372	9.84858	10.0062	9.84563	9.66234	9.83639	9.6783	8.88747	8.61336	8.6439	1134
103217211	XM_038002004	LOC103217211	prolactin regulatory element-binding protein-like	protein_coding	XP_037857932.1	.	3.86469	3.85861	3.54971	2.50213	3.72292	2.31054	0.554061	0.795361	0.524147	9.07952	8.94082	8.40444	5.87089	8.59827	5.31226	1.15822	1.69766	1.0993	-1.35316	553.639	0.168372	-2.5915	0.00955572	0.0859301	-4.26917	286.6	0.219852	-9.52439	1.66017e-21	1.47826e-20	9.3145	8.87825	6.76599	8.96661	8.94075	8.85054	8.57242	8.88196	8.47945	7.54971	7.75221	7.51349	675
103217212	XM_007965186,XM_007965187,XM_007965188,XM_007965189,XM_007965192,XM_007965193,XM_007965194,XM_007965195,XM_007965196,XM_007965198,XM_007965199,XM_007965200,XM_007965201,XM_007965203,XM_038001998,XM_038001999,XM_038002000,XM_038002001,XM_038002002,XM_038002003	COBLL1	cordon-bleu WH2 repeat protein like 1, transcript variant X1	protein_coding	XP_007963377.2;XP_007963378.2;XP_007963379.2;XP_007963380.2;XP_007963383.2;XP_007963384.2;XP_007963385.2;XP_007963386.2;XP_007963387.2;XP_007963389.2;XP_007963390.2;XP_007963391.2;XP_007963392.2;XP_007963394.2;XP_037857926.1;XP_037857927.1;XP_037857928.1;XP_037857929.1;XP_037857930.1;XP_037857931.1	.	5.73582	7.85224	7.70631	4.44001	6.13464	5.50442	2.0006	2.3417	1.81081	13.4755	18.1945	18.2458	10.4179	14.1683	12.6555	4.18207	4.99825	3.79783	-1.32552	2089.7	0.125418	-3.24161	0.00118856	0.0189161	-2.6018	1227.74	0.122161	-11.2925	1.42877e-29	1.83615e-28	11.2182	10.8114	9.4134	10.7506	10.9995	11.0048	10.538	10.7844	10.6853	9.91743	9.97615	9.78502	1981
103217233	XM_007965235,XM_007965236,XM_007965237,XM_007965238,XM_038001983,XM_038001984	SCN9A	sodium voltage-gated channel alpha subunit 9, transcript variant X5	protein_coding	XP_007963426.1;XP_007963427.1;XP_007963428.1;XP_007963429.1;XP_037857911.1;XP_037857912.1	.	22.0935	26.2089	24.2815	19.0284	22.0304	20.0245	3.66959	2.79882	3.23148	51.9055	60.7288	57.4899	44.6475	50.8804	46.0392	7.67094	5.97397	6.77742	-1.21538	12078.3	0.0788731	-3.56781	0.000359979	0.00753921	-5.89137	6293.38	0.0876444	-29.193	2.3798e-187	1.62826e-184	13.694	13.4126	10.8348	13.2605	13.3988	13.3092	13.1046	13.2048	13.1212	11.8044	11.6187	11.7112	12481
103217265	XM_038000756	LRP2	LDL receptor related protein 2	protein_coding	XP_037856684.1	.	0.835963	1.1245	1.39473	0.703381	0.945173	0.736975	0.092592	0.102052	0.105818	1.96398	2.60559	3.30223	1.65039	2.18293	1.69441	0.193556	0.217825	0.221935	-1.43623	822.265	0.163688	-3.19076	0.001419	0.0217685	-7.37535	378.128	0.175533	-16.4226	1.31742e-60	5.12147e-59	9.92138	9.39839	6.49639	9.20808	9.45435	9.64154	9.03832	9.26689	9.05107	7.66812	7.70929	7.72932	750
103217296	XM_007965326,XM_038001935,XM_038001936,XM_038001937,XM_038001938,XM_038001939,XM_038001940	ERICH2	glutamate rich 2, transcript variant X5	protein_coding	XP_007963517.2;XP_037857863.1;XP_037857864.1;XP_037857865.1;XP_037857866.1;XP_037857867.1;XP_037857868.1	.	8.69415	9.10283	7.31243	8.83754	9.00924	10.1846	3.55801	3.88778	3.67903	20.4257	21.0922	17.3132	20.7361	20.8073	23.4158	7.4377	8.2983	7.71608	1.02685	601.592	0.147527	0.259097	0.79556	0.920394	-2.00636	450.843	0.133337	-7.53419	4.91379e-14	2.87942e-13	9.2128	9.25221	8.22859	9.14407	9.15918	8.86234	9.10351	9.06553	9.10069	8.53368	8.5765	8.4993	657
103217305	XM_007965335,XM_007965336	CYBRD1	cytochrome b reductase 1, transcript variant X1	protein_coding	XP_007963526.2;XP_007963527.2	.	40.9603	50.8571	41.3739	38.4276	42.9144	43.017	16.3876	14.4073	16.8814	96.2303	117.841	97.9586	90.1651	99.1131	98.9023	34.2569	30.7519	35.4057	-1.09971	10562.7	0.0879946	-1.55838	0.119144	0.379599	-2.44019	6998.99	0.0726774	-17.7083	3.61788e-70	1.84178e-68	13.4336	13.2965	11.9904	13.1694	13.3439	13.1373	13.0871	13.1593	13.1649	12.4166	12.3049	12.4277	10541
103217380	XM_007965432,XM_038001900,XR_490992	HOXD3	homeobox D3, transcript variant X3	protein_coding	XP_007963623.1;XP_037857828.1	.	0.864048	1.1487	1.52861	1.36602	1.00775	0.710695	0.409982	0.251318	0.235969	2.02996	2.66166	3.6192	3.20517	2.32746	1.63399	0.85703	0.536428	0.494902	-1.17794	136.332	0.302382	-0.781357	0.434593	0.713103	-3.19426	81.0413	0.36544	-4.58483	4.54349e-06	1.37187e-05	7.20453	6.96773	5.27223	6.62477	6.81576	7.02589	6.94861	6.70533	6.44871	6.22032	5.96468	5.96264	110
103217381	XM_007965434,XM_038001901,XM_038001902,XM_038001903,XM_038001904	HOXD4	homeobox D4, transcript variant X2	protein_coding	XP_007963625.1;XP_037857829.1;XP_037857830.1;XP_037857831.1;XP_037857832.1	.	1.63169	1.55923	1.96158	1.55204	1.31197	1.45481	0.606628	0.537187	0.584706	3.83343	3.61289	4.64433	3.64165	3.03006	3.34482	1.2681	1.1466	1.22631	-1.14457	807.473	0.137576	-1.41596	0.156786	0.437651	-2.22933	537.961	0.124168	-9.31487	1.22107e-20	1.03398e-19	9.75179	9.55612	8.37995	9.49344	9.38623	9.67272	9.44962	9.3968	9.38654	8.78119	8.74346	8.79596	837
103217397	XM_007965449	LOC103217397	tetratricopeptide repeat protein 30B	protein_coding	XP_007963640.2	.	5.74491	6.59224	5.59812	4.91101	4.77944	4.77349	1.57547	1.37783	1.59535	13.4968	15.2749	13.2544	11.523	11.0384	10.975	3.29338	2.94091	3.34595	-1.26719	1193.83	0.105363	-3.24247	0.001185	0.0188905	-2.9809	693.971	0.117781	-13.3787	8.05863e-41	1.65279e-39	10.3819	10.0408	8.44538	10.0664	10.1676	10.0023	9.91021	9.8509	9.85572	9.0395	8.93563	9.04131	1323
103217405	XM_007965452	TTC30A	tetratricopeptide repeat domain 30A	protein_coding	XP_007963643.1	.	9.82677	11.1661	8.05622	7.56902	8.37976	8.24836	3.86237	3.61069	3.52822	23.0866	25.8731	19.0743	17.7597	19.3535	18.9642	8.07393	7.70686	7.39979	-1.22909	2560.42	0.110356	-2.69664	0.0070042	0.0695654	-2.06202	1683.52	0.0836593	-12.4799	9.61676e-36	1.63351e-34	11.4631	11.1659	10.1029	11.2703	11.3626	11.0507	11.0198	11.0742	11.0662	10.4997	10.4356	10.4218	2956
103217428	XR_005241507	LOC103217428	uncharacterized LOC103217428	lncRNA	.	.	0.264379	0.425607	0.744265	0.461825	0.494129	0.442605	0.258138	0.212504	0.0997	0.62112	0.986178	1.76215	1.08361	1.14122	1.01761	0.539615	0.453581	0.209103	-1.03961	81.0651	0.364239	-0.153876	0.877708	0.956326	-2.28329	56.3505	0.399026	-2.98506	0.00283526	0.00594983	6.37037	6.31104	5.10247	5.78601	6.02291	6.37589	6.07722	6.10041	6.03727	5.79187	5.69022	5.41815	48
103217430	XR_491026	LOC103217430	uncharacterized LOC103217430	lncRNA	.	.	0.801194	0.909172	0.926512	0.941163	1.07607	1.06652	0.339852	0.155382	0.218289	1.88229	2.10665	2.19365	2.20831	2.48525	2.45207	0.71043	0.331657	0.457821	1.14212	159.9	0.215535	0.889494	0.373738	0.667848	-3.97705	105.276	0.30536	-6.52247	6.91588e-11	3.24811e-10	7.22228	7.41345	5.40299	6.92036	6.98926	6.98894	7.02226	7.09362	7.09061	6.40637	6.06188	6.19028	141
103217432	XM_007965522,XM_007965523,XM_038001884	SESTD1	SEC14 and spectrin domain containing 1, transcript variant X3	protein_coding	XP_007963713.1;XP_007963714.1;XP_037857812.1	.	22.1539	24.8603	32.7399	22.0296	24.1053	25.2041	10.4069	11.6401	10.3063	52.0474	57.604	77.5164	51.6895	55.6723	57.9479	21.7547	24.8454	21.6155	-1.14253	5324.01	0.113341	-1.696	0.0898853	0.325628	-2.09717	3621.4	0.0751854	-14.2108	7.85606e-46	1.91421e-44	12.4713	12.2789	11.1915	12.1247	12.2053	12.4399	12.1044	12.1468	12.1968	11.5029	11.5841	11.4876	4888
103217435	XM_007965526,XM_038000628,XM_038000630,XM_038000631,XM_038000632,XM_038000633,XM_038000634,XM_038000635,XM_038000636,XM_038000637,XM_038000638	ZNF385B	zinc finger protein 385B, transcript variant X2	protein_coding	XP_007963717.1;XP_037856556.1;XP_037856558.1;XP_037856559.1;XP_037856560.1;XP_037856561.1;XP_037856562.1;XP_037856563.1;XP_037856564.1;XP_037856565.1;XP_037856566.1	.	6.39993	9.39531	10.0362	5.42904	6.56931	6.33299	2.04975	1.31658	1.74045	15.0357	21.7699	23.7622	12.7385	15.1722	14.5605	4.28483	2.81018	3.65026	-1.43109	1218.54	0.140884	-3.67049	0.00024209	0.00552677	-3.18249	649.982	0.148911	-11.2158	3.40934e-29	4.2817e-28	10.4866	9.9691	8.27988	9.88223	10.2144	10.2572	9.74634	9.84557	9.84123	9.04506	8.73435	8.91103	1098
103217450	XM_007965533	CERKL	ceramide kinase like	protein_coding	XP_007963724.2	.	10.9657	13.8985	13.7547	11.5615	12.5846	11.4306	5.21577	3.87087	4.65065	25.7623	32.2042	32.5662	27.1275	29.0649	26.2806	10.9031	8.2622	9.75387	-1.10866	1497.64	0.107315	-1.38678	0.165508	0.449727	-2.42752	989.466	0.117428	-10.8959	1.20523e-27	1.41687e-26	10.621	10.4721	9.17328	10.2784	10.4659	10.441	10.3098	10.3496	10.2704	9.68972	9.45724	9.59428	1386
103217462	XM_007965546,XM_007965549,XM_007965550,XM_007965552,XM_038001881,XM_038001882	PDE1A	phosphodiesterase 1A, transcript variant X4	protein_coding	XP_007963737.2;XP_007963740.1;XP_007963741.1;XP_007963743.1;XP_037857809.1;XP_037857810.1	.	0.468435	0.420263	0.694834	0.672221	0.722749	0.537697	0.380694	0.211166	0.218353	1.10052	0.973793	1.64512	1.57727	1.66922	1.23624	0.795806	0.450724	0.457954	1.15998	154.499	0.244194	0.876773	0.38061	0.673961	-2.31199	117.195	0.285658	-4.2328	2.30797e-05	6.43486e-05	7.16159	7.37353	6.14519	6.96819	6.86495	7.16631	7.15701	7.17248	7.02234	6.77144	6.40765	6.50642	136
103217487	XM_007965573,XM_007965574,XM_038001870	ITGAV	integrin subunit alpha V, transcript variant X3	protein_coding	XP_007963764.1;XP_007963765.1;XP_037857798.1	.	90.8136	97.8347	90.7572	88.633	98.2757	103.268	48.8477	41.5822	44.1222	213.353	226.693	214.881	207.965	226.973	237.428	102.112	88.7554	92.5381	1.01039	42103.9	0.0705566	0.211448	0.832538	0.935962	-2.01093	31267.7	0.0702511	-14.3466	1.11874e-46	2.84339e-45	15.3542	15.3691	14.3422	15.2113	15.2508	15.165	15.1728	15.2171	15.2769	14.7021	14.5583	14.6062	42267
103217492	XM_007965579,XM_038001869	CALCRL	calcitonin receptor like receptor, transcript variant X2	protein_coding	XP_007963770.1;XP_037857797.1	.	0.313675	0.417318	0.258453	0.155391	0.331886	0.23599	0.041257	0.05396	0.07508	0.736934	0.966972	0.611925	0.364605	0.766508	0.542577	0.086243	0.115175	0.157467	-1.40785	81.716	0.344074	-1.43425	0.1515	0.430948	-3.8198	42.2792	0.461627	-4.18844	2.80883e-05	7.7592e-05	6.57802	6.08519	4.13214	6.05921	6.23285	5.90874	5.64596	6.0522	5.8478	5.21214	5.26477	5.36367	94
103217493	XM_007965581,XM_007965583	TFPI	tissue factor pathway inhibitor, transcript variant X2	protein_coding	XP_007963772.1;XP_007963774.1	.	0.556399	0.654426	0.645014	0.51956	0.40724	0.7632	0.14061	0.174174	0.135603	1.30718	1.51638	1.52717	1.21908	0.940542	1.75471	0.293932	0.371766	0.284402	-1.17503	115.721	0.294595	-0.789904	0.429584	0.709152	-3.10081	69.4394	0.368431	-4.43134	9.3648e-06	2.73353e-05	6.9662	6.73343	5.08211	6.55887	6.6359	6.61589	6.52784	6.21179	6.69049	5.85744	5.94322	5.84323	118
103217529	XM_007965669	STAT1	signal transducer and activator of transcription 1	protein_coding	XP_007963860.1	.	519.484	608.873	528.566	702.99	805.47	766.691	372.324	321.568	364.788	1220.45	1410.82	1251.46	1649.47	1860.28	1762.73	778.309	686.373	765.074	1.34209	146808	0.075674	5.60933	2.03109e-08	1.32213e-06	-2.01431	124233	0.0662821	-15.2422	1.85561e-52	5.69841e-51	16.9358	17.3603	16.3309	16.8612	16.9773	16.8368	17.1166	17.2048	17.1657	16.6037	16.4708	16.578	121733
103217562	XM_007965701	DNAH7	dynein axonemal heavy chain 7	protein_coding	XP_007963892.2	.	1.55601	2.24737	2.05224	1.1764	1.61302	1.4271	0.350929	0.288554	0.250401	3.65562	5.20741	4.85898	2.76026	3.72535	3.2811	0.733586	0.615906	0.52517	-1.42007	1158.97	0.137841	-3.67059	0.00024199	0.00552677	-4.42948	579.373	0.154225	-13.9221	4.65169e-44	1.06802e-42	10.4096	9.90347	7.73816	9.82749	10.1432	10.0411	9.56399	9.80793	9.70438	8.6725	8.53895	8.45478	1121
103217609	XM_007965776,XM_007965777,XM_007965778,XM_007965779,XM_007965781,XM_007965782,XM_038001789,XM_038001790,XM_038001791,XM_038001792	SPATS2L	spermatogenesis associated serine rich 2 like, transcript variant X5	protein_coding	XP_007963967.1;XP_007963968.1;XP_007963969.1;XP_007963970.1;XP_007963972.1;XP_007963973.1;XP_037857717.1;XP_037857718.1;XP_037857719.1;XP_037857720.1	.	140.71	164.797	146.886	123.386	150.085	148.6	65.6095	61.8461	68.767	330.577	381.853	347.773	289.508	346.629	341.654	137.151	132.008	144.226	-1.1182	19613.8	0.0752829	-2.14095	0.032278	0.183786	-2.0022	13702.2	0.0675138	-14.8353	8.66065e-50	2.40488e-48	14.3379	14.1767	13.1561	14.1267	14.2123	14.1128	13.9853	14.092	14.0819	13.4617	13.4126	13.5135	20300
103217635	XM_007965829,XM_007965830,XM_038001758	CASP10	caspase 10, transcript variant X1	protein_coding	XP_007964020.1;XP_007964021.1;XP_037857686.1	.	0.214739	0.107038	0.166166	0.176937	0.220101	0.153201	0.059464	0.074617	0.066844	0.504499	0.248019	0.393423	0.415158	0.508334	0.352232	0.124304	0.159266	0.140193	1.07894	33.6525	0.480527	0.22811	0.819561	NA	-2.48356	24.1641	0.542137	-2.42081	0.0154859	0.02851	5.01733	5.12591	3.79427	4.90533	4.61736	4.76674	4.79924	4.87817	4.73172	4.47701	4.53061	4.50417	44
103217683	XM_007965938	ADAMTS1	ADAM metallopeptidase with thrombospondin type 1 motif 1	protein_coding	XP_007964129.1	.	70.0351	74.4854	65.9755	70.1548	74.2613	70.8976	19.5728	15.7374	18.6011	164.537	172.591	156.207	164.609	171.51	163.004	40.9153	33.5907	39.0123	-1.00022	18221.7	0.0712629	-0.00436586	0.996517	0.998937	-3.74483	11389.9	0.076064	-25.0434	2.06042e-138	4.69914e-136	14.1535	14.1532	12.2291	13.9286	13.9602	13.8316	13.9138	13.9293	13.8927	12.8764	12.706	12.8305	18766
103217694	XM_038000750	PARD3B	par-3 family cell polarity regulator beta	protein_coding	XP_037856678.1	.	4.07653	4.98607	5.84858	4.89025	4.79307	4.80472	1.95215	1.79564	1.45205	9.57722	11.5533	13.8474	11.4743	11.0698	11.0468	4.0808	3.83271	3.04541	-1.05044	2295.05	0.112692	-0.629996	0.528697	0.778271	-2.61327	1526.98	0.106003	-13.0737	4.65519e-39	8.9974e-38	11.1995	11.1282	9.7234	10.8313	10.9868	11.1171	10.9784	10.9241	10.9325	10.2458	10.1708	10.0169	1993
103217712	XM_007966002,XM_007966003,XM_007966004,XM_007966005,XM_007966006,XM_007966007,XM_007966008,XM_007966009,XM_007966011,XM_007966012,XM_007966013,XM_038001666,XM_038001667,XM_038001668,XM_038001669,XM_038001670,XM_038001671,XM_038001672,XR_005241460,XR_005241461,XR_005241462	MDH1B	malate dehydrogenase 1B, transcript variant X7	protein_coding	XP_007964193.2;XP_007964194.2;XP_007964195.2;XP_007964196.2;XP_007964197.2;XP_007964198.2;XP_007964199.2;XP_007964200.2;XP_007964202.2;XP_007964203.2;XP_007964204.2;XP_037857594.1;XP_037857595.1;XP_037857596.1;XP_037857597.1;XP_037857598.1;XP_037857599.1;XP_037857600.1	.	13.0704	15.8983	12.9748	10.0899	10.2207	10.4037	2.31545	2.20871	1.91165	30.707	36.838	30.7196	23.6745	23.6052	23.9197	4.84025	4.7144	4.00933	-1.37188	1235.27	0.110764	-4.11826	3.81742e-05	0.00120449	-4.32514	632.887	0.126594	-16.6891	1.57275e-62	6.5296e-61	10.4806	10.0248	7.8934	10.0468	10.2233	10.0213	9.81653	9.77653	9.85641	8.75091	8.68797	8.62441	1358
103217727	XM_007966044,XM_007966048,XM_007966059,XM_007966068,XM_007966074,XM_007966083	LOC103217727	amyloid beta precursor protein, transcript variant X1	protein_coding	XP_007964235.1;XP_007964239.1;XP_007964250.1;XP_007964259.1;XP_007964265.1;XP_007964274.1	.	83.7991	88.3006	88.9262	72.8216	84.789	78.7407	36.9807	33.1731	36.4434	196.874	204.602	210.546	170.866	195.825	181.036	77.305	70.8065	76.4331	-1.13268	16368.8	0.0702021	-2.56034	0.0104569	0.0913072	-2.07543	11223.6	0.0665329	-15.8329	1.8442e-56	6.39857e-55	14.0857	13.906	12.8335	13.877	13.8991	13.8904	13.7318	13.8332	13.7724	13.1976	13.1022	13.1783	17281
103217749	XM_038001588,XM_038001589,XM_038001590,XM_038001591,XM_038001592,XM_038001593,XM_038001594,XM_038001596,XM_038001597,XM_038001598,XM_038001599,XM_038001600,XM_038001601,XM_038001602	UNC80	unc-80 homolog, NALCN channel complex subunit, transcript variant X10	protein_coding	XP_037857516.1;XP_037857517.1;XP_037857518.1;XP_037857519.1;XP_037857520.1;XP_037857521.1;XP_037857522.1;XP_037857524.1;XP_037857525.1;XP_037857526.1;XP_037857527.1;XP_037857528.1;XP_037857529.1;XP_037857530.1	.	0.139845	0.109243	0.088828	0.083184	0.13707	0.10637	0.019869	0.015992	0.021478	0.328547	0.253128	0.210312	0.19518	0.316571	0.244559	0.041535	0.034135	0.045047	-1.06437	87.7912	0.318576	-0.28252	0.777545	0.911528	-5.17632	50.0962	0.41797	-5.67488	1.38786e-08	5.36848e-08	6.49995	6.41068	4.01957	6.25205	6.06314	5.9222	5.90296	6.19478	6.03337	5.33201	5.26345	5.33724	116
103217755	XM_007966115,XM_007966117,XM_007966118,XM_007966119,XM_007966120,XM_007966121,XM_007966122,XM_038001603,XM_038001605,XM_038001606	KANSL1L	KAT8 regulatory NSL complex subunit 1 like, transcript variant X2	protein_coding	XP_007964306.2;XP_007964308.2;XP_007964309.2;XP_007964310.1;XP_007964311.1;XP_007964312.1;XP_007964313.1;XP_037857531.1;XP_037857533.1;XP_037857534.1	.	36.5261	44.4995	43.75	34.0033	41.844	35.4441	14.102	12.0245	14.3059	85.8128	103.11	103.584	79.784	96.641	81.4911	29.479	25.6658	30.004	-1.14735	10967.6	0.0866874	-2.28752	0.0221653	0.146728	-2.5527	7014.69	0.0787815	-17.1617	5.14023e-66	2.33839e-64	13.5167	13.3184	11.9472	13.1864	13.3371	13.3159	13.1045	13.2357	13.1365	12.4225	12.2873	12.4019	10635
103217777	XM_007966140,XM_007966143,XM_007966144,XM_007966145	ERBB4	erb-b2 receptor tyrosine kinase 4, transcript variant X1	protein_coding	XP_007964331.1;XP_007964334.1;XP_007964335.1;XP_007964336.1	.	0.629626	0.746529	0.705856	0.563638	0.611896	0.369268	0.120364	0.090498	0.203166	1.47922	1.72979	1.67122	1.3225	1.41321	0.849	0.25161	0.193164	0.426104	-1.37948	301.527	0.201016	-2.30891	0.0209484	0.141991	-3.46814	161.037	0.291737	-6.14993	7.75163e-10	3.32727e-09	8.44943	7.98575	6.17016	7.99062	8.11445	8.04993	7.88297	7.91818	7.52937	6.89074	6.75092	7.17445	327
103217781	XM_007966148,XM_007966151,XM_007966155,XM_007966156,XM_007966157,XM_007966158,XM_038001579,XM_038001580,XM_038001581,XM_038001582,XM_038001583,XM_038001584	IKZF2	IKAROS family zinc finger 2, transcript variant X12	protein_coding	XP_007964339.1;XP_007964342.1;XP_007964346.1;XP_007964347.1;XP_007964348.1;XP_007964349.1;XP_037857507.1;XP_037857508.1;XP_037857509.1;XP_037857510.1;XP_037857511.1;XP_037857512.1	.	1.25571	1.46392	1.58693	1.25422	1.26707	1.10816	0.513606	0.59855	0.485058	2.9501	3.39206	3.75728	2.94286	2.92637	2.54783	1.07365	1.27758	1.01732	-1.20567	717.834	0.129286	-2.08708	0.0368812	0.198573	-2.14496	470.787	0.141498	-7.78065	7.21526e-15	4.43946e-14	9.61624	9.34615	8.22604	9.28212	9.39515	9.44498	9.27058	9.24316	9.13728	8.59865	8.69771	8.55217	709
103217807	XM_007966190	MREG	melanoregulin	protein_coding	XP_007964381.1	.	0.562904	0.540991	0.493969	0.425041	0.631269	0.624063	0.164472	0.194704	0.245737	1.32246	1.25354	1.16954	0.997301	1.45795	1.43481	0.343815	0.415588	0.515388	1.03366	68.1598	0.332018	0.143869	0.885604	0.960584	-2.59667	47.3609	0.404173	-3.40612	0.000658943	0.00152789	6.06685	6.11445	4.71867	5.86086	5.8213	5.7608	5.69573	5.90204	5.89965	5.31981	5.37885	5.45895	73
103217859	XM_007966243,XM_007966244,XM_007966245,XM_038001539	GPBAR1	G protein-coupled bile acid receptor 1, transcript variant X3	protein_coding	XP_007964434.2;XP_007964435.2;XP_007964436.1;XP_037857467.1	.	0.528476	0.541731	0.388661	0.375698	0.686408	0.489642	0.150444	0.150457	0.220674	1.24158	1.25525	0.920211	0.881524	1.5853	1.12576	0.314489	0.321144	0.462822	-1.01189	69.3466	0.344321	-0.0495124	0.960511	0.987166	-2.58463	47.1985	0.409155	-3.34827	0.000813186	0.00186106	6.12376	6.1077	4.71852	5.92537	5.89443	5.70971	5.69458	5.98558	5.8282	5.3579	5.35829	5.46742	80
103217873	XM_007966282,XM_007966283,XM_007966285,XM_038001526,XM_038001527	PLCD4	phospholipase C delta 4, transcript variant X2	protein_coding	XP_007964473.1;XP_007964474.1;XP_007964476.1;XP_037857454.1;XP_037857455.1	.	0.750613	1.09878	1.01445	0.706568	1.23182	1.2311	0.255106	0.097065	0.114943	1.76346	2.546	2.40187	1.65786	2.84496	2.83048	0.533276	0.207182	0.241072	1.08185	182.366	0.221175	0.513189	0.607819	0.830129	-6.27228	108.46	0.333465	-7.94382	1.96043e-15	1.24798e-14	7.45306	7.56611	4.90017	7.03358	7.18171	7.1031	6.99431	7.25494	7.24805	6.29387	5.98884	5.97605	160
103217893	XM_038001506,XM_038001507,XM_038001508,XM_038001509,XM_038001510,XM_038001511,XM_038001512,XM_038001513,XM_038001514,XM_038001515	CFAP65	cilia and flagella associated protein 65, transcript variant X3	protein_coding	XP_037857434.1;XP_037857435.1;XP_037857436.1;XP_037857437.1;XP_037857438.1;XP_037857439.1;XP_037857440.1;XP_037857441.1;XP_037857442.1;XP_037857443.1	.	1.14179	1.11379	1.18983	0.693611	0.876257	0.913274	0.167624	0.171474	0.179583	2.68247	2.58078	2.8171	1.62746	2.02376	2.09975	0.350403	0.366004	0.376641	-1.36721	395.372	0.157656	-2.86216	0.00420769	0.049235	-4.27416	203.365	0.209523	-10.002	1.49419e-23	1.48077e-22	8.83543	8.38345	6.26916	8.37958	8.44887	8.4597	8.03176	8.22249	8.23513	7.16139	7.16908	7.17748	434
103217900	XM_007966347,XM_007966350,XM_038001495,XM_038001496,XM_038001497,XM_038001498,XM_038001499,XM_038001500	GLB1L	galactosidase beta 1 like, transcript variant X2	protein_coding	XP_007964538.1;XP_007964541.1;XP_037857423.1;XP_037857424.1;XP_037857425.1;XP_037857426.1;XP_037857427.1;XP_037857428.1	.	18.1037	18.127	17.2373	14.2377	16.586	16.2884	6.37666	5.14287	6.54357	42.5319	42.0022	40.8118	33.4067	38.3062	37.4493	13.3299	10.9772	13.7239	-1.15711	2398.2	0.0887201	-2.37296	0.0176462	0.127886	-2.41091	1552.24	0.105542	-12.0291	2.49981e-33	3.81779e-32	11.3292	11.1186	9.82989	11.1227	11.1164	11.0495	10.8943	11.0136	10.9956	10.2921	10.1163	10.3047	2666
103217928	XM_038001471,XR_005241422,XR_005241423	EPHA4	EPH receptor A4, transcript variant X2	protein_coding	XP_037857399.1	.	1.77277	2.04113	1.44586	0.852597	1.43891	1.44854	0.229552	0.095659	0.198651	4.16487	4.72952	3.42328	2.0005	3.32323	3.3304	0.479857	0.204181	0.416633	-1.45819	407.896	0.177381	-3.06785	0.00215603	0.0296449	-5.10435	195.896	0.261084	-9.00757	2.1068e-19	1.68161e-18	8.91826	8.37502	6.0035	8.44657	8.65108	8.2609	8.06751	8.24651	8.10559	7.19452	6.78826	7.10597	478
103217991	XM_007966491,XM_007966493,XM_007966495,XM_038001449	COL4A3	collagen type IV alpha 3 chain, transcript variant X4	protein_coding	XP_007964682.2;XP_007964684.2;XP_007964686.2;XP_037857377.1	.	3.91023	4.92647	4.46456	3.18138	3.92196	3.57557	1.43966	1.23998	1.49534	9.18652	11.4152	10.5705	7.46467	9.05798	8.22076	3.00947	2.64669	3.13621	-1.27261	1794.18	0.105654	-3.29182	0.000995429	0.01663	-2.35061	1110.55	0.10911	-11.3009	1.29952e-29	1.67634e-28	10.9726	10.6248	9.37256	10.6212	10.806	10.6935	10.4186	10.5714	10.4957	9.8315	9.7095	9.85223	1836
103217992	XM_038001450,XR_005241413	COL4A4	collagen type IV alpha 4 chain, transcript variant X1	protein_coding	XP_037857378.1	.	3.41569	3.53854	3.85498	2.76665	3.35727	3.10488	0.994723	1.18969	1.09454	8.02467	8.19917	9.12723	6.49155	7.7538	7.13856	2.07938	2.53935	2.2956	-1.1996	1846.29	0.096302	-2.72634	0.00640409	0.0650812	-2.65072	1140.73	0.105278	-13.3588	1.05317e-40	2.14715e-39	10.9759	10.713	9.28766	10.6892	10.6944	10.7581	10.4842	10.6211	10.5543	9.69219	9.82262	9.7603	1972
103217993	XR_491369	LOC103217993	uncharacterized LOC103217993	lncRNA	.	.	0.506016	1.2271	1.898	1.33457	0.693064	1.15554	0.580251	0.455822	0.222976	1.18881	2.84332	4.4938	3.13139	1.60067	2.65676	1.21296	0.972932	0.467651	-1.1519	42.7158	0.501871	-0.406521	0.68436	NA	-2.30293	28.0673	0.552183	-2.17947	0.0292964	0.0509574	5.51619	5.30984	4.088	4.80402	5.14708	5.37484	5.1936	4.88845	5.10946	4.86829	4.78963	4.62051	20
103218096	XM_007966680	NGEF	neuronal guanine nucleotide exchange factor	protein_coding	XP_007964871.1	.	1.88569	1.99489	2.00294	2.0849	2.2066	2.39277	0.447272	0.782187	0.840628	4.43015	4.62238	4.74226	4.89193	5.09626	5.50133	0.934983	1.66954	1.76306	1.10942	321.111	0.158246	0.946691	0.343796	0.645305	-3.0177	221.85	0.223122	-7.14161	9.22453e-13	4.97746e-12	8.25021	8.39978	6.78658	8.03493	8.05852	8.04757	8.10286	8.11572	8.18795	7.10157	7.40973	7.45809	302
103218110	XM_007966700,XM_007966703,XM_038001345	LOC103218110	UDP-glucuronosyltransferase 1-6, transcript variant X1	protein_coding	XP_007964891.2;XP_007964894.2;XP_037857273.1	.	6.80588	5.86335	5.37843	6.19788	6.1021	6.57272	2.55824	1.8868	2.27369	15.9894	13.586	12.7342	14.5425	14.0931	15.1116	5.34778	4.02729	4.76864	1.01976	968.966	0.122381	0.230713	0.817538	0.929809	-2.61928	667.155	0.131624	-10.5541	4.86401e-26	5.37808e-25	9.90589	9.93457	8.52609	9.84041	9.68665	9.59248	9.7363	9.69335	9.76755	9.06081	8.82685	8.9669	1117
103218155	XM_007966784,XM_038001328,XM_038001329,XM_038001331	RAB17	RAB17, member RAS oncogene family, transcript variant X1	protein_coding	XP_007964975.2;XP_037857256.1;XP_037857257.1;XP_037857259.1	.	0.338434	0.30543	0.485731	0.352662	0.300753	0.096609	0.050939	0.165623	0.069204	0.795103	0.707714	1.15004	0.827473	0.694603	0.222119	0.106484	0.353516	0.145142	-1.50078	48.9241	0.468005	-1.25152	0.210746	0.510087	-2.47034	27.0966	0.625936	-2.08442	0.0371223	0.0630751	5.87589	5.28996	3.96517	5.3165	5.24234	5.48874	5.33004	5.22864	4.8174	4.68849	4.99648	4.7576	55
103218212	XM_007966888,XM_007966890,XM_007966891,XM_007966892,XM_007966901,XM_007966903,XM_038001286,XM_038001287,XM_038001288,XR_005241379,XR_491491	ANKMY1	ankyrin repeat and MYND domain containing 1, transcript variant X3	protein_coding	XP_007965079.2;XP_007965081.2;XP_007965082.2;XP_007965083.2;XP_007965092.2;XP_007965094.2;XP_037857214.1;XP_037857215.1;XP_037857216.1	.	0.689781	0.71908	0.443752	0.53694	0.512389	0.487593	0.075353	0.189758	0.153254	1.62054	1.66619	1.05065	1.25986	1.18339	1.12105	0.157518	0.40503	0.321421	-1.2528	124.692	0.272933	-1.19135	0.233517	0.537777	-3.33196	71.0643	0.366617	-4.7362	2.17764e-06	6.8146e-06	7.11454	6.7919	5.03577	6.80789	6.84419	6.45612	6.6139	6.57113	6.49407	5.69614	6.04774	5.94085	158
103218348	XM_007967084,XM_007967086	SLC6A12	solute carrier family 6 member 12, transcript variant X2	protein_coding	XP_007965275.1;XP_007965277.1	.	0.652433	0.433169	0.593606	0.873402	0.785641	0.874669	0.334138	0.367275	0.269537	1.5328	1.0037	1.40545	2.04932	1.81448	2.01099	0.698487	0.783933	0.565303	1.47871	218.595	0.211984	2.66215	0.00776427	0.0742427	-2.44919	181.187	0.212875	-6.07073	1.2733e-09	5.38969e-09	7.46305	8.02651	6.71554	7.54952	7.23972	7.44706	7.77282	7.6572	7.74042	7.1113	7.15823	6.97215	211
103218392	XM_007967245,XM_007967246	TULP3	TUB like protein 3, transcript variant X1	protein_coding	XP_007965436.1;XP_007965437.1	.	24.0553	26.7237	24.2101	21.2103	23.2374	20.2627	8.02049	6.90623	7.9755	56.5145	61.9216	57.3209	49.7671	53.6679	46.5868	16.7661	14.7411	16.7271	-1.18397	3784.34	0.083231	-2.92715	0.00342084	0.0420719	-2.70134	2342.79	0.0870222	-16.4748	5.56577e-61	2.20376e-59	12.0024	11.759	10.3058	11.7254	11.8088	11.7039	11.6085	11.6422	11.5376	10.8111	10.6904	10.8136	4037
103218406	XM_007967265	CRACR2A	calcium release activated channel regulator 2A	protein_coding	XP_007965456.2	.	0.046111	0.029514	0.028113	0.059349	0.102236	0.057049	0.007642	0.006069	0.022336	0.108332	0.068386	0.066562	0.139255	0.236119	0.131164	0.015974	0.012954	0.046847	2.03744	20.3409	0.608867	1.68634	0.0917304	NA	-5.33665	15.9841	0.749276	-3.22436	0.00126256	0.00280541	3.74261	4.77063	2.33062	3.8794	3.77046	3.75407	3.96571	4.153	3.93745	3.60044	3.60055	3.72366	18
103218466	XM_007967375,XM_007967376,XM_007967377,XM_007967378,XR_005237216	ING4	inhibitor of growth family member 4, transcript variant X1	protein_coding	XP_007965566.1;XP_007965567.1;XP_007965568.1;XP_007965569.1	.	30.9582	35.2892	29.1248	30.2711	32.9428	30.2254	10.6484	8.86598	10.1758	72.7319	81.7689	68.9571	71.027	76.083	69.4925	22.2596	18.9241	21.3418	-1.04501	2517	0.0933783	-0.680254	0.496344	0.757677	-2.94493	1627.08	0.0932042	-16.7185	9.61322e-63	4.04015e-61	11.3287	11.2656	9.68798	11.0984	11.1931	11.0023	11.0624	11.1008	11.0296	10.233	10.0864	10.1916	2585
103218487	XM_007967430,XM_007967433	LRRC23	leucine rich repeat containing 23, transcript variant X2	protein_coding	XP_007965621.2;XP_007965624.2	.	0.590663	1.28818	1.19583	1.02841	0.767124	1.06659	0.198682	0.501182	0.127594	1.38768	2.98485	2.83129	2.41303	1.77171	2.45225	0.415327	1.06975	0.267604	-1.01648	83.8132	0.319884	-0.0737112	0.94124	0.981063	-2.97649	54.8021	0.450979	-3.48932	0.000484249	0.00114155	6.40097	6.37715	4.78624	5.87415	6.19771	6.16566	6.14917	5.98949	6.10206	5.43819	5.79421	5.31391	59
103218496	XM_007967449	LPCAT3	lysophosphatidylcholine acyltransferase 3	protein_coding	XP_007965640.1	.	17.9933	16.431	16.3681	12.0099	16.4412	15.1123	5.24494	5.7988	6.21674	42.2727	38.0724	38.7539	28.1795	37.9718	34.7453	10.9641	12.3773	13.0385	-1.19621	2352.88	0.108553	-2.38111	0.0172606	0.125913	-2.36326	1504.76	0.109787	-11.3017	1.28758e-29	1.66344e-28	11.3237	11.0651	9.80546	11.1597	11.051	11.0318	10.7811	11.0243	10.9547	10.1519	10.2165	10.2726	2808
103218498	XM_007967451	C1RL	complement C1r subcomponent like	protein_coding	XP_007965642.2	.	4.52351	5.22683	4.99615	3.65581	4.37621	4.29772	1.16313	1.47367	1.64673	10.6273	12.1111	11.8291	8.57785	10.1071	9.88109	2.43142	3.14548	3.45372	-1.22366	388.125	0.150561	-1.9341	0.0531003	0.243677	-2.68988	236.257	0.193337	-7.3837	1.53949e-13	8.72533e-13	8.73875	8.44731	7.00034	8.39397	8.49324	8.43938	8.20307	8.31852	8.30858	7.44305	7.57584	7.64708	406
103218501	XM_007967454	CLSTN3	calsyntenin 3	protein_coding	XP_007965645.2	.	2.79667	2.36316	2.90034	2.29546	2.50533	2.17692	0.690458	0.674766	0.719894	6.57038	5.47569	6.86698	5.38599	5.78618	5.00506	1.44334	1.44026	1.50984	-1.18174	581.285	0.138508	-1.73935	0.0819738	0.309894	-3.12702	346.884	0.154941	-10.6156	2.52213e-26	2.81416e-25	9.29879	9.05732	7.39305	9.05822	8.88655	9.04961	8.86961	8.91142	8.7977	8.00084	7.97765	8.02108	676
103218617	XM_007967668,XR_491643	LOC103218617	taste receptor type 2 member 64, transcript variant X1	protein_coding	XP_007965859.2	.	0.537051	0.598636	0.428804	0.379441	0.368047	0.346845	0.220114	0.113107	0.1624	1.26172	1.3871	1.01525	0.890306	0.850025	0.797446	0.460128	0.241422	0.340604	-1.47569	83.9983	0.300345	-1.86915	0.061602	0.264943	-2.02114	50.0777	0.393518	-2.57973	0.00988787	0.0189207	6.64506	6.08561	5.05082	6.28317	6.33286	6.1008	6.039	6.00124	5.9736	5.78622	5.51907	5.65383	107
103218619	gene-LOC103218619	LOC103218619	.	pseudogene	.	.	0.439824	0.526567	0.780939	0.466232	0.584568	0.651411	0.291077	0.141756	0.203046	1.0333	1.22011	1.84899	1.09395	1.35009	1.49769	0.60847	0.302571	0.425851	-1.04819	168.433	0.251681	-0.269768	0.787339	0.916627	-2.48432	113.746	0.297101	-4.41887	9.92169e-06	2.88869e-05	7.43081	7.36039	6.02901	6.99176	7.09918	7.38504	7.01995	7.15451	7.23896	6.74582	6.35582	6.53501	135
103218620	XM_007967670	LOC103218620	taste receptor type 2 member 46	protein_coding	XP_007965861.2	.	0.478186	0.855269	1.22846	0.535978	0.543535	0.52682	0.198834	0.390803	0.149222	1.12343	1.98175	2.90855	1.2576	1.25532	1.21124	0.415645	0.834153	0.312966	-1.62108	71.7459	0.369982	-1.88375	0.0595989	0.259953	-2.01169	40.4128	0.45573	-2.21274	0.0269156	0.0472148	6.47245	5.77331	4.74722	5.68054	5.99953	6.23004	5.7238	5.714	5.70226	5.32303	5.58946	5.24878	52
103218687	XM_007967762	RERG	RAS like estrogen regulated growth inhibitor	protein_coding	XP_007965953.1	.	0.817791	0.969196	0.808885	0.855449	0.676848	0.801403	0.393486	0.219722	0.303788	1.92128	2.24573	1.91515	2.00719	1.56322	1.84254	0.822546	0.468987	0.637139	-1.13762	120.537	0.253542	-0.733702	0.46313	0.734201	-2.36712	79.1677	0.324883	-3.82639	0.000130036	0.000331732	7.00276	6.818	5.55507	6.69035	6.79241	6.65259	6.70798	6.5267	6.6405	6.25886	5.98714	6.12619	125
103218760	XM_007967940,XM_007967942,XM_007967949,XM_037990250,XM_037990251	CFAP94	cilia and flagella associated protein 94, transcript variant X1	protein_coding	XP_007966131.2;XP_007966133.2;XP_007966140.2;XP_037846178.1;XP_037846179.1	.	3.38246	4.46637	3.5768	3.16217	3.30063	3.59415	1.38084	1.22782	1.32747	7.94659	10.3491	8.4686	7.41959	7.62297	8.26347	2.88652	2.62073	2.78413	-1.15827	495.271	0.145891	-1.45295	0.146237	0.421811	-2.39075	321.25	0.158773	-7.91986	2.3777e-15	1.50799e-14	9.05388	8.84254	7.56601	8.73287	8.93682	8.73275	8.6754	8.64516	8.73061	8.0806	7.97547	8.00823	492
103218769	XM_007967984,XM_007967985,XM_007967986,XM_037990246,XM_037990247	RASSF8	Ras association domain family member 8, transcript variant X3	protein_coding	XP_007966175.1;XP_007966176.1;XP_007966177.1;XP_037846174.1;XP_037846175.1	.	42.957	52.1065	44.0184	38.4042	47.3984	44.1369	19.686	16.8719	17.3662	100.921	120.736	104.22	90.1101	109.469	101.477	41.1518	36.0124	36.4224	-1.09797	14072.8	0.0885812	-1.52228	0.12794	0.394129	-2.27035	9535.9	0.0782635	-15.1145	1.29959e-51	3.8526e-50	13.8465	13.7116	12.5097	13.5972	13.7515	13.5796	13.4799	13.6332	13.574	12.9482	12.8166	12.8381	14076
103218782	XR_005235702,XR_005235703,XR_005235704,XR_005235705,XR_491713	LOC103218782	uncharacterized LOC103218782, transcript variant X3	lncRNA	.	.	0.267285	0.290659	0.517132	0.349247	0.246984	0.340701	0.03513	0.091272	0.034652	0.627949	0.673488	1.22438	0.81946	0.570422	0.783321	0.073436	0.194816	0.072675	-1.18691	88.7287	0.34223	-0.722351	0.470079	0.740012	-3.51634	51.376	0.440439	-4.11879	3.80864e-05	0.000103556	6.59109	6.34071	4.50932	6.05762	5.95375	6.43615	6.08883	5.92821	6.16426	5.34947	5.66505	5.33916	81
103218794	XM_007968035	REP15	RAB15 effector protein	protein_coding	XP_007966226.2	.	1.88639	1.46643	2.33528	2.80181	2.43789	1.67518	1.37805	0.683697	0.920799	4.43181	3.39787	5.52912	6.57405	5.63044	3.85149	2.88069	1.45932	1.9312	1.19117	168.208	0.261889	0.963677	0.335208	0.637632	-2.17393	131.623	0.299485	-3.74077	0.000183457	0.000458776	7.26305	7.51423	6.37379	7.14798	6.95011	7.26946	7.4328	7.29269	7.02621	6.95207	6.53322	6.69416	158
103218844	XM_007968136,XM_037990135	SYT10	synaptotagmin 10, transcript variant X2	protein_coding	XP_007966327.1;XP_037846063.1	.	3.53294	3.97339	3.92868	3.60277	3.80919	4.11878	0.770698	0.306443	0.360519	8.30013	9.20678	9.30171	8.4534	8.79752	9.46969	1.61108	0.65409	0.756121	-1.01861	1183.51	0.102143	-0.260369	0.794579	0.91983	-7.43494	656.393	0.402585	-7.18935	6.51019e-13	3.53963e-12	10.2222	10.1954	7.2822	9.81488	9.90206	9.86643	9.81216	9.82637	9.90644	8.61557	8.1047	8.16793	1143
103218857	XM_037988338	C1S	complement C1s	protein_coding	XP_037844266.1	.	4.58287	5.61729	3.58248	4.72754	5.00659	5.52559	0.772967	0.641403	0.787539	10.7668	13.0159	8.48204	11.0925	11.563	12.7041	1.61582	1.36905	1.65172	1.0807	796.624	0.150068	0.746058	0.455632	0.728598	-6.45981	471.672	0.150034	-17.9392	5.83305e-72	3.08899e-70	9.58017	9.69313	6.98212	9.28782	9.44809	9.0317	9.2992	9.31507	9.41115	7.97538	7.8631	7.97719	788
103218858	XM_037988685	C1R	complement C1r	protein_coding	XP_037844613.1	.	4.05163	4.55365	4.55902	4.475	4.22815	4.87717	0.877666	0.619681	0.832505	9.51872	10.5513	10.7941	10.5	9.76513	11.2133	1.83468	1.32268	1.74602	1.00919	611.901	0.127687	0.103312	0.917715	0.971769	-5.43602	359.044	0.172934	-14.1242	2.69507e-45	6.39379e-44	9.25061	9.26367	6.8014	8.88787	8.9656	8.95117	8.95899	8.87389	9.00631	7.77459	7.57228	7.73504	581
103218896	XM_007968178,XM_007968179,XM_037984664	MORN5	MORN repeat containing 5, transcript variant X3	protein_coding	XP_007966369.2;XP_007966370.2;XP_037840592.1	.	8.26275	8.02597	7.2228	6.09506	5.90837	8.38202	0.121951	0.982515	0.905748	19.4121	18.597	17.101	14.3012	13.6457	19.2715	0.254927	2.09714	1.89964	-1.19061	314.776	0.177372	-1.41906	0.155881	0.436727	-8.74306	158.043	0.292416	-10.6976	1.04483e-26	1.18435e-25	8.41849	8.16692	5.01904	8.00747	7.9924	7.88303	7.72673	7.73501	7.97289	6.28241	6.5889	6.55168	363
103218902	XM_007968203	STOM	stomatin	protein_coding	XP_007966394.1	.	326.09	355.177	297.476	283.033	309.958	294.927	76.9572	61.5229	72.4266	766.102	822.983	704.318	664.097	715.865	678.08	160.872	131.318	151.901	-1.12802	53613.3	0.0769463	-2.25859	0.0239089	0.153764	-3.94661	31160.9	0.0749233	-26.4352	5.39559e-154	2.00634e-151	15.7946	15.6208	13.621	15.525	15.5796	15.3969	15.3762	15.4232	15.3835	14.3262	14.1545	14.274	58615
103218914	XM_037984493	C5	complement C5	protein_coding	XP_037840421.1	.	4.06646	5.55052	4.17702	3.25173	3.83762	3.50987	1.43553	1.07043	1.15937	9.55357	12.8611	9.8897	7.62973	8.86318	8.06969	3.00084	2.28479	2.43156	-1.33122	1219.09	0.125066	-3.30028	0.00096589	0.0162871	-2.7065	706.87	0.131294	-10.9406	7.37361e-28	8.72238e-27	10.4431	10.0307	8.57539	10.0498	10.3105	10.0333	9.83618	9.94618	9.87396	9.217	8.99762	9.05636	1272
103218959	XM_007968284	TNFSF15	TNF superfamily member 15	protein_coding	XP_007966475.1	.	24.2966	26.0547	24.4132	28.3576	28.6739	31.4557	3.35538	1.9821	2.65089	57.0814	60.3714	57.8017	66.5371	66.224	72.3212	7.01412	4.23071	5.55974	1.15693	9674.02	0.0723563	2.90652	0.00365472	0.0442702	-10.3759	5614.1	0.225363	-14.9766	1.04416e-50	2.98667e-49	13.1309	13.3412	9.94692	12.7945	12.8345	12.7564	12.9251	12.8971	12.9932	11.2186	10.9012	11.0667	9024
103218973	XM_007968321,XM_007968322,XM_037984023,XM_037984032	KIF12	kinesin family member 12, transcript variant X3	protein_coding	XP_007966512.2;XP_007966513.2;XP_037839951.1;XP_037839960.1	.	44.5275	43.5432	43.1693	41.0257	44.7477	42.9824	8.26077	5.00872	9.10021	104.611	100.894	102.21	96.2612	103.347	98.8229	17.2684	10.6909	19.086	-1.04805	5422.74	0.0721151	-0.938819	0.347824	0.649322	-5.39005	3097.52	0.238577	-10.1867	2.27441e-24	2.34927e-23	12.4383	12.3706	9.92099	12.1607	12.1142	12.0916	12.0692	12.102	12.0777	10.7904	10.4616	10.8443	5820
103218974	XM_007968323	LOC103218974	alpha-1-microglobulin/bikunin precursor	protein_coding	XP_007966514.2	.	2.77505	3.36589	3.69962	3.45424	3.51784	3.08545	1.22262	1.11497	1.14655	6.51959	7.79912	8.75939	8.10489	8.12464	7.09391	2.55578	2.37987	2.40467	1.0016	256.334	0.185434	0.0124725	0.990049	0.996757	-2.69978	173.397	0.210571	-6.80456	1.0136e-11	5.08586e-11	8.00103	8.00273	6.55042	7.66236	7.79174	7.85349	7.82073	7.80364	7.70438	7.12156	7.05769	7.07612	224
103218991	XM_007968362,XM_007968365,XM_037983837,XM_037983845	WDR31	WD repeat domain 31, transcript variant X2	protein_coding	XP_007966553.1;XP_007966556.1;XP_037839765.1;XP_037839773.1	.	2.43477	3.06242	2.41083	1.97925	2.44892	2.41532	0.690401	1.11279	0.829207	5.72014	7.09597	5.708	4.64403	5.6559	5.55316	1.44322	2.3752	1.73911	-1.18667	243.05	0.189606	-1.30228	0.192822	0.486829	-2.37463	155.936	0.2373	-5.25791	1.45701e-07	5.13224e-07	8.0431	7.7966	6.53045	7.70332	7.88279	7.69783	7.54757	7.67539	7.67229	6.91491	7.17693	7.0147	246
103219034	XM_007968473,XM_007968474,XM_007968475,XM_007968476	EPB41L4B	erythrocyte membrane protein band 4.1 like 4B, transcript variant X2	protein_coding	XP_007966664.2;XP_007966665.2;XP_007966666.2;XP_007966667.1	.	13.5274	12.8598	12.507	14.4125	16.3682	15.8793	6.64596	6.63896	7.90626	31.7806	29.7976	29.612	33.817	37.8033	36.5088	13.8928	14.1706	16.5819	1.18562	2642.39	0.0861246	2.8522	0.0043418	0.0499698	-2.10821	2085.43	0.0883745	-12.1757	4.18756e-34	6.58953e-33	11.2396	11.4852	10.3899	11.1998	11.1276	11.0971	11.2551	11.3392	11.3003	10.6245	10.6119	10.7518	2598
103219075	XM_007968518,XM_007968519,XM_007968520,XM_007968521,XM_007968522,XM_037983084	SLC44A1	solute carrier family 44 member 1, transcript variant X2	protein_coding	XP_007966709.1;XP_007966710.1;XP_007966711.1;XP_007966712.1;XP_007966713.1;XP_037839012.1	.	29.106	33.3259	32.0653	25.867	28.6967	28.4884	12.0739	12.6394	13.9532	68.3804	77.2196	75.9193	60.6933	66.2765	65.499	25.2393	26.9782	29.2642	-1.13807	10918.6	0.0729933	-2.55626	0.0105804	0.091941	-2.00392	7554.45	0.062081	-16.1535	1.07377e-58	3.96693e-57	13.5048	13.3182	12.2963	13.2816	13.37	13.2819	13.1526	13.2288	13.2134	12.6142	12.5775	12.6351	11324
103219087	XM_007968533,XR_005235047,XR_491836	LOC103219087	protein NipSnap homolog 3B, transcript variant X1	protein_coding	XP_007966724.1	.	0.530968	0.755704	0.616719	0.612076	0.626228	0.574732	0.208362	0.510505	0.196572	1.24743	1.75105	1.46017	1.43615	1.44631	1.32139	0.435561	1.08965	0.412272	-1.11561	180.656	0.211814	-0.745166	0.456171	0.729218	-2.52776	117.625	0.251395	-5.32174	1.02778e-07	3.68018e-07	7.57381	7.41609	6.05965	7.20929	7.39698	7.28595	7.16484	7.2886	7.20704	6.63448	6.65138	6.59131	170
103219112	XM_007968962,XM_007970260,XM_037998742,XM_037998743,XM_037998744,XM_037998745,XM_037998746,XM_037998747,XM_037998748,XM_037998749,XM_037998750	LRRC56	leucine rich repeat containing 56, transcript variant X8	protein_coding	XP_007967153.2;XP_007968451.2;XP_037854670.1;XP_037854671.1;XP_037854672.1;XP_037854673.1;XP_037854674.1;XP_037854675.1;XP_037854676.1;XP_037854677.1;XP_037854678.1	.	4.2082	3.60408	4.64729	3.89856	5.29946	3.90384	1.76277	1.26933	1.40525	9.88657	8.35104	11.0031	9.14743	12.2394	8.97551	3.68491	2.70932	2.94724	1.03082	852.124	0.141968	0.308445	0.757743	0.902392	-2.81252	578.474	0.148967	-10.0147	1.31383e-23	1.30657e-22	9.71319	9.75632	8.24542	9.53982	9.38923	9.58361	9.4649	9.69556	9.43657	8.79674	8.6299	8.70708	876
103219166	XM_037998222,XM_037998223,XM_037998224,XM_037998225,XM_037998226,XM_037998227,XM_037998228	LOC103219166	stimulated by retinoic acid gene 6 protein-like, transcript variant X3	protein_coding	XP_037854150.1;XP_037854151.1;XP_037854152.1;XP_037854153.1;XP_037854154.1;XP_037854155.1;XP_037854156.1	.	1.60975	1.89947	1.96128	1.95986	2.06393	1.8607	0.280112	0.255396	0.241563	3.78187	4.40128	4.64361	4.59854	4.76676	4.27802	0.58555	0.545133	0.506634	1.04338	743.888	0.1217	0.503461	0.614641	0.833047	-6.9638	428.607	0.152944	-18.3066	7.33391e-75	4.113e-73	9.50814	9.5691	6.75046	9.08469	9.21288	9.22311	9.21657	9.2582	9.17797	7.8303	7.77514	7.74546	662
103219197	XM_007968758,XM_037998259,XM_037998260,XM_037998261,XM_037998262	RECK	reversion inducing cysteine rich protein with kazal motifs, transcript variant X2	protein_coding	XP_007966949.2;XP_037854187.1;XP_037854188.1;XP_037854189.1;XP_037854190.1	.	2.88275	2.85079	3.22836	2.72899	4.14102	2.94385	1.34906	1.53668	1.38549	6.7726	6.60559	7.64361	6.40319	9.5639	6.76835	2.8201	3.27998	2.9058	1.03359	733.693	0.140298	0.339738	0.734054	0.892538	-2.12368	541.233	0.14581	-7.45194	9.19794e-14	5.29733e-13	9.49532	9.54237	8.43704	9.36025	9.26874	9.38244	9.26395	9.52543	9.30493	8.72885	8.8189	8.74883	745
103219205	XM_007968770	HRCT1	histidine rich carboxyl terminus 1	protein_coding	XP_007966961.1	.	3.89405	3.2926	2.79875	3.48043	3.2127	2.9871	1.44246	1.24871	1.38382	9.14851	7.6293	6.62645	8.16634	7.41989	6.86778	3.01532	2.66532	2.90231	-1.05811	410.936	0.168713	-0.483021	0.629081	0.840753	-2.22317	285.689	0.170485	-6.76082	1.3721e-11	6.81467e-11	8.72242	8.642	7.46958	8.66852	8.5013	8.3552	8.55589	8.45555	8.40152	7.91659	7.8104	7.87852	509
103219214	XM_007968790,XM_007968792	SPAG8	sperm associated antigen 8, transcript variant X2	protein_coding	XP_007966981.1;XP_007966983.1	.	1.9602	2.11105	2.14542	1.39607	1.35868	0.90282	0.200711	0.288995	0.27975	4.60521	4.89152	5.07958	3.27568	3.13794	2.07571	0.419569	0.616847	0.586724	-1.73403	212.6	0.21672	-3.66431	0.000248004	0.00564395	-4.40444	94.1373	0.317683	-6.73298	1.66218e-11	8.20062e-11	8.07488	7.28134	5.12197	7.52225	7.56241	7.5607	7.23741	7.18382	6.89523	6.17652	6.31021	6.29404	263
103219215	XM_007968795	RIPK4	receptor interacting serine/threonine kinase 4	protein_coding	XP_007966986.1	.	5.36869	4.8777	4.99161	3.80446	4.3591	3.88362	1.53229	1.0405	1.75344	12.613	11.3021	11.8184	8.92663	10.0676	8.92902	3.20311	2.22091	3.67751	-1.29573	991.814	0.110913	-3.36987	0.000752045	0.0132858	-2.60666	589.801	0.1618	-8.54267	1.31155e-17	9.49794e-17	10.1287	9.75496	8.353	9.90718	9.79488	9.79999	9.58466	9.66829	9.57351	8.90071	8.62802	8.99323	1220
103219218	XM_037996146,XM_037996147	LOC103219218	transmembrane protein 8B, transcript variant X2	protein_coding	XP_037852074.1;XP_037852075.1	.	0.497878	0.403629	0.653536	0.397885	0.645318	0.433112	0.109886	0.225284	0.121767	1.16969	0.935252	1.54734	0.933583	1.4904	0.995787	0.229706	0.480859	0.255385	-1.1511	61.2607	0.38019	-0.533992	0.593347	0.820287	-2.85508	37.9174	0.476401	-3.17701	0.00148802	0.00326734	6.03624	5.83019	4.29921	5.63724	5.49021	5.80778	5.49538	5.74833	5.46463	5.06656	5.26704	5.05673	64
103219220	XM_007968806,XM_007968807,XM_007968808,XM_007968810	TPM2	tropomyosin 2, transcript variant X2	protein_coding	XP_007966997.1;XP_007966998.1;XP_007966999.1;XP_007967001.1	.	15.893	18.4271	16.3423	15.7041	18.1545	14.0336	5.00884	4.81262	5.37037	37.3384	42.6976	38.6928	36.8475	41.9287	32.2653	10.4705	10.2723	11.2633	-1.0851	2222	0.104989	-1.12235	0.261715	0.568815	-2.91979	1411.68	0.105212	-14.6929	7.1613e-49	1.92904e-47	11.1753	11.0576	9.4923	10.8993	11.011	10.889	10.8717	10.9659	10.7442	9.99209	9.93839	10.019	2241
103219223	XM_007968820,XM_007968821,XM_007968822,XM_007968823	CCDC107	coiled-coil domain containing 107, transcript variant X1	protein_coding	XP_007967011.2;XP_007967012.2;XP_007967013.2;XP_007967014.2	.	27.8637	27.0945	25.9287	27.3117	25.778	26.6232	8.10964	9.1495	15.1392	65.4617	62.7808	61.3898	64.0832	59.5356	61.2107	16.9525	19.5292	31.7517	-1.03446	1309.93	0.0987024	-0.495251	0.620423	0.836978	-2.30986	910.395	0.27369	-4.41304	1.01931e-05	2.9662e-05	10.3794	10.3308	9.10342	10.2278	10.1887	10.139	10.2075	10.1242	10.1461	9.27361	9.34897	9.7324	1406
103219433	XM_037998393,XM_037998394,XM_037998395,XM_037998396	LOC103219433	nuclear factor 1 B-type, transcript variant X1	protein_coding	XP_037854321.1;XP_037854322.1;XP_037854323.1;XP_037854324.1	.	13.6768	16.0509	20.8714	14.1051	15.0701	15.6703	7.11052	6.7312	6.26889	32.1317	37.1916	49.416	33.0957	34.8052	36.0282	14.8639	14.3675	13.1478	-1.14834	6503.04	0.116322	-1.71548	0.0862574	0.318474	-2.07276	4428.15	0.071553	-14.6962	6.82292e-49	1.84079e-47	12.7633	12.5636	11.493	12.3817	12.519	12.7403	12.406	12.4311	12.4742	11.8775	11.8184	11.7668	5755
103219472	XM_007969308,XM_007969309,XM_037998430	IL33	interleukin 33, transcript variant X1	protein_coding	XP_007967499.2;XP_007967500.2;XP_037854358.1	.	1.36021	2.27874	1.26757	0.777104	1.16502	1.56424	0.077693	0.183261	0.118234	3.19563	5.28008	3.00115	1.82337	2.69067	3.59642	0.16241	0.391163	0.247974	-1.43177	213.627	0.269481	-1.92147	0.0546731	0.247376	-8.40201	97.0883	0.365786	-8.39489	4.66311e-17	3.26628e-16	7.97452	7.45726	4.36948	7.30056	7.71985	7.20815	6.86641	7.13369	7.37513	5.87741	6.11488	5.96112	216
103219479	XM_007969321	ERMP1	endoplasmic reticulum metallopeptidase 1	protein_coding	XP_007967512.2	.	62.2688	74.2241	73.8281	53.3574	60.5232	55.7552	20.7563	19.3074	19.6383	146.292	171.985	174.799	125.196	139.782	128.189	43.3892	41.2108	41.1878	-1.2677	18771.9	0.0787759	-4.34411	1.39842e-05	0.000503956	-2.66369	11235.4	0.0616787	-22.916	3.21874e-116	4.51284e-114	14.3573	14.015	12.5825	13.9976	14.1355	14.1142	13.8404	13.9183	13.8501	13.0897	13.023	13.0393	19253
103219495	XR_005235713,XR_005235714,XR_492001	LOC103219495	uncharacterized LOC103219495, transcript variant X3	lncRNA	.	.	0.243402	0.173806	0.403988	0.216511	0.377091	0.199822	0.037742	0.155471	0.129723	0.571839	0.402727	0.956501	0.508013	0.870912	0.459419	0.078896	0.331845	0.272069	-1.16793	88.8423	0.353835	-0.63292	0.526786	0.777826	-2.21236	58.6489	0.423543	-2.70476	0.00683528	0.0134512	6.58248	6.35491	5.19046	6.1601	6.00044	6.52466	6.04689	6.32426	6.08149	5.46696	5.91329	5.78943	83
103219524	XM_007969375,XM_007969377,XM_007969378,XM_037998453	VLDLR	very low density lipoprotein receptor, transcript variant X3	protein_coding	XP_007967566.2;XP_007967568.2;XP_007967569.2;XP_037854381.1	.	6.3306	7.83645	6.32145	4.70708	5.17865	5.36886	0.991114	0.723281	1.03684	14.8728	18.1579	14.967	11.0445	11.9604	12.3438	2.07184	1.54381	2.17458	-1.38778	1927.45	0.10746	-4.39962	1.08439e-05	0.00040181	-5.15361	951.226	0.128148	-18.4598	4.35286e-76	2.53251e-74	11.1295	10.6569	8.27177	10.6591	10.8686	10.6403	10.3745	10.4172	10.489	9.20539	9.0095	9.22961	2099
103219534	XM_007969408	LOC103219534	alpha-crystallin A chain	protein_coding	XP_007967599.1	.	2.66471	2.65586	2.79458	1.80378	2.47676	1.80838	0.301917	0.072153	0.32938	6.26036	6.15391	6.61657	4.23232	5.7202	4.15774	0.631132	0.154007	0.690814	-1.3641	287.889	0.18171	-2.46517	0.0136949	0.10785	-8.0083	135.131	0.347479	-8.63792	5.72432e-18	4.22774e-17	8.37621	7.92783	4.90485	7.886	7.8588	7.88542	7.54485	7.77453	7.52017	6.47988	6.08952	6.50675	338
103219540	XM_007969420,XM_007969421	LOC103219540	forkhead box protein D4-like 1, transcript variant X2	protein_coding	XP_007967611.2;XP_007967612.2	.	0.100649	0.212313	0.118499	0.136987	0.203812	0.142491	0.021105	0.07113	0.071246	0.236459	0.491952	0.280563	0.321422	0.470714	0.327607	0.044117	0.151824	0.149426	1.09565	28.6042	0.519211	0.253828	0.799629	NA	-2.73411	20.1692	0.639988	-2.26734	0.0233695	0.041531	4.76953	4.90367	3.43268	4.39505	4.66113	4.43441	4.49247	4.63307	4.49175	4.11398	4.31148	4.30265	20
103219565	XM_007969459,XM_007969461,XM_007969462,XM_007969464,XM_007969465,XM_007969467,XM_007969468,XM_007969469,XM_007969470,XM_007969471,XM_007969472,XM_007969473,XM_007969483,XM_037997448,XM_037997449,XM_037997450,XM_037997451,XM_037997452,XM_037997453,XM_037997454,XM_037997455,XM_037997456,XM_037997457,XM_037997458	TRPM3	transient receptor potential cation channel subfamily M member 3, transcript variant X14	protein_coding	XP_007967650.1;XP_007967652.1;XP_007967653.1;XP_007967655.1;XP_007967656.1;XP_007967658.1;XP_007967659.1;XP_007967660.1;XP_007967661.1;XP_007967662.1;XP_007967663.1;XP_007967664.1;XP_007967674.1;XP_037853376.1;XP_037853377.1;XP_037853378.1;XP_037853379.1;XP_037853380.1;XP_037853381.1;XP_037853382.1;XP_037853383.1;XP_037853384.1;XP_037853385.1;XP_037853386.1	.	25.0481	28.7619	43.0621	20.4823	26.2623	25.1442	4.30232	3.6178	4.63519	58.8468	66.6444	101.956	48.0588	60.6542	57.8103	8.99363	7.72204	9.72144	-1.17898	7397.72	0.116562	-2.03791	0.0415585	0.212584	-4.00861	4186.29	0.0850664	-23.5475	1.33126e-122	2.0891e-120	12.9668	12.7291	10.707	12.4808	12.6402	12.8146	12.3941	12.5891	12.5259	11.3907	11.3142	11.3896	6684
103219614	XM_037998505,XM_037998506,XM_037998507,XM_037998508,XM_037998509,XM_037998510,XM_037998511,XM_037998512,XM_037998513,XM_037998515,XM_037998516,XM_037998517,XM_037998518,XM_037998519,XM_037998520,XM_037998521,XM_037998522,XM_037998523,XM_037998524	PRUNE2	prune homolog 2 with BCH domain, transcript variant X19	protein_coding	XP_037854433.1;XP_037854434.1;XP_037854435.1;XP_037854436.1;XP_037854437.1;XP_037854438.1;XP_037854439.1;XP_037854440.1;XP_037854441.1;XP_037854443.1;XP_037854444.1;XP_037854445.1;XP_037854446.1;XP_037854447.1;XP_037854448.1;XP_037854449.1;XP_037854450.1;XP_037854451.1;XP_037854452.1	.	1.69091	2.39923	2.67748	1.46004	2.37456	1.78799	0.401556	0.472618	0.428907	3.97256	5.55928	6.33932	3.42578	5.48418	4.11085	0.839419	1.00878	0.899554	-1.33026	1372.22	0.147506	-2.79117	0.00525179	0.0569345	-3.62706	741.349	0.129323	-14.3734	7.60583e-47	1.94757e-45	10.6137	10.2016	8.32414	10.0103	10.3346	10.4095	9.87377	10.0887	10.0573	8.95272	9.04984	8.98708	1191
103219659	XM_007969583	RASEF	RAS and EF-hand domain containing	protein_coding	XP_007967774.2	.	0.507884	0.762575	0.588093	0.510895	0.596998	0.746982	0.278158	0.157934	0.214851	1.1932	1.76697	1.3924	1.19874	1.3788	1.71742	0.581465	0.337104	0.450609	-1.02638	250.363	0.209092	-0.179658	0.857421	0.946425	-2.66134	167.801	0.250079	-5.64683	1.63435e-08	6.29912e-08	7.98638	7.94914	6.5184	7.6095	7.9119	7.68776	7.59995	7.6896	7.87328	7.2045	6.873	7.03905	215
103219666	XM_007969605,XM_007969606,XM_007969608,XM_007969610,XM_037998559,XM_037998560	KIF27	kinesin family member 27, transcript variant X4	protein_coding	XP_007967796.1;XP_007967797.1;XP_007967799.1;XP_007967801.1;XP_037854487.1;XP_037854488.1	.	21.1579	26.2762	21.9494	21.0045	22.9905	22.9782	8.70708	7.74501	8.06851	49.7074	60.8847	51.9683	49.2841	53.0979	52.8303	18.2014	16.5314	16.9222	-1.05958	6804.78	0.0821388	-1.0165	0.309389	0.615509	-2.56569	4531.43	0.0714511	-19.0248	1.06249e-80	7.18333e-79	12.7734	12.69	11.3116	12.5141	12.6643	12.5092	12.4876	12.5188	12.5413	11.7885	11.6829	11.6931	6671
103219690	XM_007969666	GAS1	growth arrest specific 1	protein_coding	XP_007967857.1	.	14.5218	13.69	13.2681	14.0467	12.784	12.0988	6.18156	5.51237	5.90905	34.117	31.7212	31.4143	32.9586	29.5253	27.817	12.922	11.7659	12.3931	-1.08936	2522.5	0.0971883	-1.27049	0.20391	0.500718	-2.07665	1764.81	0.093952	-11.2212	3.20775e-29	4.04934e-28	11.3609	11.2377	10.1638	11.2396	11.1611	11.1172	11.1935	11.0728	11.0304	10.5378	10.4361	10.4937	2848
103219733	XR_005235719	LOC103219733	uncharacterized LOC103219733	lncRNA	.	.	0.33055	0.37218	0.303627	0.254641	0.537661	0.351607	0.130991	0.026657	0.124147	0.77658	0.86238	0.718881	0.59748	1.24176	0.808396	0.273825	0.056899	0.260376	1.10347	75.6735	0.343633	0.413357	0.679345	0.864267	-3.69002	49.8009	0.496238	-3.79582	0.000147159	0.000372856	6.1689	6.31103	4.40764	5.87751	5.9332	5.80519	5.72022	6.1545	5.88502	5.44416	5.06291	5.41697	73
103219825	XM_037995932	LOC103219825	protein patched homolog 1	protein_coding	XP_037851860.1	.	0.756205	0.851891	1.11326	0.668848	0.880324	0.758289	0.325728	0.356904	0.266643	1.77659	1.97392	2.63579	1.56936	2.03315	1.74342	0.680906	0.761797	0.559233	-1.20524	260.216	0.198299	-1.35815	0.174417	0.461027	-2.26766	167.736	0.222582	-5.30683	1.11549e-07	3.97676e-07	8.15269	7.88173	6.68243	7.75219	7.82626	8.02899	7.64556	7.82648	7.71479	7.18655	7.23369	7.06017	245
103219836	XR_005240510,XR_005240511,XR_005240512,XR_005240513,XR_005240514,XR_005240515,XR_005240516,XR_005240517,XR_005240518,XR_005240519,XR_005240520,XR_492175	LOC103219836	uncharacterized LOC103219836, transcript variant X1	lncRNA	.	.	8.51881	11.3799	7.32028	6.95038	7.31562	7.29634	3.25101	3.31441	3.49398	20.0137	26.3685	17.3318	16.3081	16.8958	16.7754	6.79594	7.07448	7.32798	-1.22643	2094.85	0.108608	-2.71122	0.00670358	0.0674606	-2.02002	1388.28	0.0876191	-11.5771	5.3853e-31	7.45271e-30	11.1721	10.8782	9.84439	10.9711	11.0711	10.7817	10.7709	10.7567	10.7784	10.1879	10.141	10.2303	2386
103219951	XM_007970029	LOC103219951	all-trans-retinol 13,14-reductase-like	protein_coding	XP_007968220.2	.	7.78475	8.47113	7.31669	9.38086	7.53625	8.01853	3.21204	3.15436	3.42389	18.2891	19.6285	17.3233	22.0109	17.4054	18.4358	6.71449	6.73285	7.18098	1.03517	606.908	0.140395	0.355199	0.72244	0.8861	-2.38888	432.118	0.149972	-8.37713	5.42333e-17	3.7802e-16	9.21974	9.27048	7.99414	9.05446	9.1042	8.96475	9.20144	8.97843	9.03615	8.38672	8.36132	8.42386	609
103219955	XM_038007681	RETSAT	retinol saturase	protein_coding	XP_037863609.1	.	12.3942	11.6931	10.4298	10.775	10.6028	8.93081	5.14156	4.36323	4.38769	29.1185	27.0942	24.6941	25.2819	24.4878	20.5332	10.748	9.31313	9.20237	-1.16523	1189.63	0.119821	-1.84118	0.0655956	0.275285	-2.04548	807.223	0.123209	-8.3796	5.31064e-17	3.70467e-16	10.3221	10.1021	9.05013	10.1968	10.1188	10.0024	10.0556	10.0056	9.86328	9.4814	9.34549	9.35319	1422
103219964	XM_007970043,XM_007970048,XM_038007170	DNAH6	dynein axonemal heavy chain 6, transcript variant X3	protein_coding	XP_007968234.2;XP_007968239.2;XP_037863098.1	.	1.82142	2.08083	2.52	1.74476	1.95899	1.91294	0.470397	0.449427	0.506221	4.27917	4.82151	5.96646	4.09384	4.52438	4.39812	0.983323	0.959284	1.0617	-1.1751	1420.57	0.117155	-1.98697	0.0469255	0.227405	-3.66461	820.165	0.109883	-17.0513	3.416e-65	1.50984e-63	10.5842	10.3508	8.45783	10.1547	10.2502	10.4116	10.0963	10.168	10.1427	9.10248	9.06258	9.14465	1349
103220020	XM_038007149	LOXL3	lysyl oxidase like 3	protein_coding	XP_037863077.1	.	9.39817	8.63178	8.36075	9.75301	9.82891	9.01955	3.14786	3.33264	3.59078	22.0797	20.0008	19.7953	22.8841	22.7004	20.7373	6.58033	7.11337	7.531	1.05898	1579.02	0.100578	0.822033	0.411058	0.694923	-2.66275	1102.28	0.0996112	-14.1843	1.14562e-45	2.77561e-44	10.5827	10.6657	9.23312	10.4839	10.3827	10.3392	10.5016	10.472	10.4016	9.61008	9.64094	9.70001	1689
103220032	XM_007970169,XM_038007134	CUNH2orf81	chromosome unknown C2orf81 homolog, transcript variant X1	protein_coding	XP_007968360.2;XP_037863062.1	.	1.2574	0.555171	0.885593	0.544531	0.964783	0.526848	0.131239	0.300038	0.066168	2.95409	1.28639	2.09677	1.27766	2.22822	1.2113	0.274344	0.640417	0.138774	-1.5493	105.594	0.319376	-1.97764	0.047969	0.230154	-2.97314	54.6573	0.429732	-3.65806	0.000254134	0.000622061	7.00371	6.37257	4.7836	6.67954	6.49107	6.35227	6.11184	6.46736	6.03597	5.72414	5.78858	5.50719	161
103220048	XM_007970209,XM_007970233,XM_037984915	ITGB2	integrin subunit beta 2, transcript variant X1	protein_coding	XP_007968400.2;XP_007968424.2;XP_037840843.1	.	113.82	110.896	111.601	90.1691	102.395	90.306	19.0321	19.8866	23.2514	267.403	256.957	264.231	211.569	236.487	207.627	39.7848	42.4471	48.7654	-1.21498	17168.7	0.0727488	-3.86172	0.000112589	0.00294218	-4.27204	9438.86	0.0771163	-27.1658	1.64758e-162	7.04547e-160	14.2011	13.9202	11.8059	13.9062	13.8629	13.853	13.6816	13.7591	13.6456	12.4557	12.466	12.5846	19615
103220050	XM_007970208	NAT8	N-acetyltransferase 8 (putative)	protein_coding	XP_007968399.1	.	4.23088	3.81997	3.29231	4.65315	4.32169	5.21684	0.963675	0.336198	1.57374	9.93985	8.85129	7.79502	10.918	9.98116	11.9943	2.01448	0.7176	3.30063	1.2203	228.555	0.196681	1.46042	0.144175	0.418539	-4.58062	151.026	0.341248	-6.43387	1.24396e-10	5.71681e-10	7.68508	7.97334	5.75636	7.54162	7.44045	7.3127	7.60535	7.51248	7.67172	6.59493	6.21181	6.86092	237
103220074	XM_007970283,XM_007970285,XM_007970286,XM_007970287	PAIP2B	poly(A) binding protein interacting protein 2B, transcript variant X1	protein_coding	XP_007968474.2;XP_007968476.2;XP_007968477.2;XP_007968478.2	.	26.7937	29.3392	24.7147	22.2949	23.9306	21.9409	6.40991	4.10418	5.67546	62.9479	67.982	58.5156	52.3119	55.2689	50.4454	13.3993	8.7602	11.9032	-1.21323	3089.64	0.0889538	-3.13477	0.0017199	0.0249291	-3.93517	1727.69	0.122727	-16.1042	2.38235e-58	8.67022e-57	11.7258	11.4472	9.45139	11.4221	11.4815	11.3053	11.2361	11.2639	11.1912	10.2467	9.9351	10.1555	3474
103220094	XM_007970319	PCYOX1	prenylcysteine oxidase 1	protein_coding	XP_007968510.2	.	57.8604	65.35	55.6101	50.4237	57.2143	56.4127	25.2264	23.3357	24.616	135.935	151.423	131.665	118.312	132.139	129.701	52.7335	49.8092	51.6274	-1.11564	11349.8	0.0793908	-1.98854	0.0467525	0.226718	-2.10143	7813.7	0.0638825	-16.7709	3.98181e-63	1.69005e-61	13.5471	13.3893	12.2989	13.3484	13.4349	13.2713	13.2079	13.2855	13.279	12.6617	12.5879	12.6339	11992
103220106	XM_007970348,XM_007970349,XM_038007045,XM_038007046,XM_038007047	ANXA4	annexin A4, transcript variant X3	protein_coding	XP_007968539.1;XP_007968540.1;XP_037862973.1;XP_037862974.1;XP_037862975.1	.	231.905	250.652	212.118	211.457	249.674	267.411	123.237	100.486	94.9742	544.829	580.788	502.219	496.155	576.635	614.817	257.616	214.484	199.191	1.02629	31017.5	0.0884088	0.423459	0.67196	0.860287	-2.142	22743.9	0.0905845	-12.1319	7.15904e-34	1.11526e-32	14.9019	14.9394	13.8215	14.7761	14.818	14.6537	14.6751	14.7926	14.8611	14.2509	14.0747	14.04	31692
103220174	XM_007970462,XM_038007022,XM_038007023,XM_038007024,XM_038007025,XM_038007026,XR_005243359,XR_005243360,XR_005243361,XR_005243362,XR_005243363,XR_005243364,XR_005243365,XR_005243366	LOC103220174	WD repeat containing planar cell polarity effector, transcript variant X10	protein_coding	XP_007968653.1;XP_037862950.1;XP_037862951.1;XP_037862952.1;XP_037862953.1;XP_037862954.1	.	6.15807	7.36573	7.56558	7.87083	8.63071	10.4347	4.13962	3.92557	3.80356	14.4675	17.0672	17.9126	18.4678	19.9331	23.9909	8.6535	8.37897	7.97726	1.06978	1925.78	0.0945254	1.02945	0.303268	0.609651	-2.05876	1459.31	0.0901098	-11.5612	6.48058e-31	8.93234e-30	10.8619	10.9589	9.89816	10.6776	10.7478	10.7631	10.7339	10.7901	10.8561	10.1609	10.196	10.2076	1765
103220217	XR_005243343,XR_005243344,XR_005243345,XR_005243346	LOC103220217	uncharacterized LOC103220217, transcript variant X3	lncRNA	.	.	0.2459	0.382047	0.708401	0.311044	0.351219	0.338682	0.121311	0.095245	0.042877	0.577706	0.885245	1.67724	0.729821	0.811159	0.77868	0.253589	0.203296	0.089926	-1.34981	145.064	0.316458	-1.3675	0.17147	0.457006	-3.22887	79.742	0.351612	-4.80936	1.51414e-06	4.80775e-06	7.3819	6.94647	5.23876	6.57575	6.81743	7.30934	6.65069	6.80768	6.73512	6.17945	6.14813	5.83329	99
103220229	XM_007970557,XM_038006968,XM_038006969,XM_038006970,XM_038006971,XM_038006972	CCDC85A	coiled-coil domain containing 85A, transcript variant X2	protein_coding	XP_007968748.2;XP_037862896.1;XP_037862897.1;XP_037862898.1;XP_037862899.1;XP_037862900.1	.	0.113168	0.204429	0.143715	0.168284	0.23995	0.103538	0.067971	0.027378	0.047286	0.265872	0.473685	0.340266	0.394854	0.554177	0.23805	0.142087	0.058437	0.099173	1.12168	40.8234	0.458461	0.361339	0.717846	NA	-3.31493	27.7262	0.569189	-3.03762	0.00238456	0.00506305	5.26547	5.43235	3.68356	4.87082	5.10159	4.95404	5.04105	5.20568	4.82458	4.71286	4.51131	4.61788	30
103220232	XM_007970559,XM_007970561	EFEMP1	EGF containing fibulin extracellular matrix protein 1, transcript variant X2	protein_coding	XP_007968750.1;XP_007968752.1	.	27.6625	32.3554	28.8435	25.5114	26.2095	27.0583	5.53293	3.41979	4.73891	64.9892	74.971	68.2911	59.8589	60.5323	62.2111	11.5661	7.29941	9.939	-1.15363	3853.47	0.0812034	-2.53901	0.0111166	0.0949095	-5.38365	2093.69	0.123146	-19.7212	1.41813e-86	1.11271e-84	12.0113	11.8052	9.35734	11.6245	11.7458	11.6215	11.5316	11.5196	11.5566	10.3204	9.99884	10.2074	3981
103220238	XR_492305	LOC103220238	uncharacterized LOC103220238	lncRNA	.	.	0.128533	0.528732	0.202336	0.67451	0.605361	0.300272	0.101924	0.082476	0.332146	0.30197	1.22513	0.47906	1.58265	1.39811	0.690369	0.213063	0.17604	0.696614	1.78512	21.6559	0.655488	1.27542	0.202161	NA	-2.72025	18.7332	0.700468	-2.0611	0.0392933	0.0663682	3.95509	4.79712	3.32886	3.89935	4.21773	3.95051	4.32171	4.26058	4.03449	3.86916	3.84914	4.09172	8
103220258	XM_038006937	CUNH2orf73	chromosome unknown C2orf73 homolog	protein_coding	XP_037862865.1	.	0.660194	0.773339	0.957208	0.366594	0.792308	0.528911	0.180384	0.240567	0.147241	1.55103	1.79191	2.26633	0.860162	1.82988	1.21604	0.377077	0.513479	0.308811	-1.44823	136.225	0.287434	-1.85882	0.0630528	0.268863	-2.76826	74.7341	0.364494	-4.03019	5.57317e-05	0.000148372	7.33317	6.79699	5.31093	6.78732	6.88197	7.03408	6.39391	6.87892	6.60038	6.05433	6.18547	5.96739	138
103220259	XM_007970636,XM_038006934,XM_038006935,XM_038006936	ACYP2	acylphosphatase 2, transcript variant X3	protein_coding	XP_007968827.1;XP_037862862.1;XP_037862863.1;XP_037862864.1	.	6.206	6.40355	4.49003	5.3731	6.52236	5.39848	2.04932	2.10974	2.92965	14.5801	14.8377	10.6308	12.6072	15.0637	12.4119	4.28392	4.50315	6.14441	1.05384	324.145	0.174324	0.434001	0.664288	0.856794	-2.45016	231.173	0.200585	-6.44552	1.15205e-10	5.31726e-10	8.30156	8.37841	7.06557	8.15654	8.21535	7.96156	8.11385	8.24347	8.1272	7.43452	7.41371	7.64648	334
103220323	XM_007970713	EPCAM	epithelial cell adhesion molecule	protein_coding	XP_007968904.1	.	186.12	209.815	175.399	179.893	189.15	187.556	80.2055	73.1684	80.551	437.262	486.165	415.283	422.093	436.851	431.219	167.662	156.175	168.941	-1.04999	17804.1	0.0771307	-0.912464	0.361525	0.659063	-2.23152	12410.9	0.059394	-19.4973	1.1563e-84	8.48862e-83	14.1547	14.0843	12.9071	13.9735	14.0582	13.8787	13.9264	13.9354	13.9341	13.2781	13.1936	13.2731	18394
103220368	XM_007970766,XM_038006248,XM_038006249	SLC3A1	solute carrier family 3 member 1, transcript variant X1	protein_coding	XP_007968957.1;XP_037862176.1;XP_037862177.1	.	19.799	21.5108	19.2674	17.6756	20.384	23.4108	8.10592	5.61511	7.15552	46.515	49.8428	45.6183	41.4734	47.0779	53.8248	16.9447	11.9852	15.0074	-1.00585	3311.86	0.0991953	-0.084793	0.932426	0.977541	-2.78557	2214.66	0.118463	-12.4763	1.00603e-35	1.7021e-34	11.6976	11.6892	10.1924	11.4889	11.5535	11.4262	11.3769	11.4774	11.6024	10.7546	10.4764	10.6512	3339
103220408	XM_007970831,XM_038006847	PKDCC	protein kinase domain containing, cytoplasmic, transcript variant X1	protein_coding	XP_007969022.1;XP_037862775.1	.	6.83751	7.11086	7.27722	7.24994	7.36641	8.41573	2.5654	2.23794	2.89772	16.0637	16.4766	17.2299	17.011	17.0131	19.349	5.36273	4.7768	6.07743	1.06236	1038.9	0.107038	0.815347	0.414873	0.697781	-2.79815	716.754	0.126753	-11.7115	1.11266e-31	1.58998e-30	9.97666	10.0637	8.55973	9.7782	9.78908	9.79448	9.81637	9.79375	9.92089	9.01706	8.91269	9.09959	1004
103220410	XM_038007667	LOC103220410	uncharacterized LOC103220410	protein_coding	XP_037863595.1	.	0.189381	0.729304	0.407595	0.336424	0.835606	0.57661	0.170109	0.187628	0.114505	0.444924	1.68988	0.96504	0.789371	1.92988	1.32571	0.355598	0.400483	0.240153	1.27857	36.7705	0.536625	0.660677	0.50882	NA	-3.34089	26.4877	0.567648	-3.06568	0.00217172	0.00464516	5.01169	5.3674	3.61101	4.53007	5.02915	4.74364	4.6815	5.08488	4.89768	4.50909	4.52755	4.4255	15
103220445	XM_007970878,XM_007970882,XM_038006820,XM_038006822,XM_038006823,XM_038006824,XM_038006825,XM_038006826,XM_038006827,XM_038006828,XM_038006829,XM_038006830	ARHGEF33	Rho guanine nucleotide exchange factor 33, transcript variant X3	protein_coding	XP_007969069.1;XP_007969073.1;XP_037862748.1;XP_037862750.1;XP_037862751.1;XP_037862752.1;XP_037862753.1;XP_037862754.1;XP_037862755.1;XP_037862756.1;XP_037862757.1;XP_037862758.1	.	0.119965	0.286472	0.29525	0.132305	0.180899	0.292031	0.081995	0.122717	0.031144	0.28184	0.663784	0.699046	0.310434	0.417796	0.67142	0.171402	0.261935	0.065319	-1.2086	74.9911	0.395941	-0.690356	0.48997	0.752931	-2.46321	47.1253	0.477304	-2.72476	0.00643476	0.0127142	6.35972	6.08447	4.76819	5.6308	6.10126	6.13293	5.66517	5.80371	6.08848	5.47278	5.60009	5.1988	44
103220452	XM_007970893	GALM	galactose mutarotase	protein_coding	XP_007969084.2	.	6.15538	6.4789	6.11382	5.58767	6.0767	6.44399	1.73732	1.50903	1.92206	14.4612	15.0123	14.4753	13.1107	14.0344	14.8157	3.63171	3.22096	4.03117	-1.05997	924.791	0.107792	-0.779535	0.435665	0.713946	-3.27727	578.194	0.132801	-12.8952	4.78795e-38	8.89227e-37	9.89435	9.81039	8.07838	9.64477	9.66598	9.59873	9.54364	9.58212	9.63983	8.66503	8.56053	8.72711	967
103220462	XM_007970913,XM_007970914,XM_038006806	CYP1B1	cytochrome P450 family 1 subfamily B member 1, transcript variant X1	protein_coding	XP_007969104.1;XP_007969105.1;XP_037862734.1	83372	0.987632	1.08759	1.00956	0.92203	1.10246	1.30834	0.496307	0.358131	0.468673	2.3203	2.52006	2.39029	2.16342	2.5462	3.00806	1.03749	0.764417	0.982956	1.06322	294.134	0.174722	0.506181	0.61273	0.832256	-2.29311	214.836	0.208022	-5.75565	8.63083e-09	3.40162e-08	8.15545	8.24385	7.0276	7.97023	8.03331	7.94882	7.93515	8.01377	8.15262	7.51459	7.29595	7.47345	282
103220469	XM_007970917,XM_007970920,XM_007970922,XM_007970925	LOC103220469	regulator of microtubule dynamics protein 2, transcript variant X1	protein_coding	XP_007969108.1;XP_007969111.1;XP_007969113.1;XP_007969116.1	.	1.10999	1.53551	1.20172	1.18918	1.00097	1.86791	0.670896	0.471269	0.574145	2.60777	3.55794	2.84524	2.79024	2.31178	4.2946	1.40245	1.0059	1.20416	1.03088	138.273	0.276969	0.158433	0.874116	0.954071	-2.17938	101.087	0.309731	-3.62868	0.00028487	0.00069244	7.08902	7.1334	5.99084	6.82137	7.01561	6.82606	6.8499	6.69707	7.14887	6.51234	6.33888	6.42799	124
103220522	XM_007970987,XM_007970988,XM_007970989,XM_038006773,XM_038006774,XM_038006775,XM_038006776,XM_038006777,XM_038006778,XM_038006780	LTBP1	latent transforming growth factor beta binding protein 1, transcript variant X3	protein_coding	XP_007969178.2;XP_007969179.2;XP_007969180.2;XP_037862701.1;XP_037862702.1;XP_037862703.1;XP_037862704.1;XP_037862705.1;XP_037862706.1;XP_037862708.1	.	0.44126	0.42285	0.381781	0.503365	0.49896	0.712251	0.229697	0.262426	0.140414	1.03668	0.979789	0.903923	1.18108	1.15237	1.63757	0.48016	0.560137	0.294492	1.25857	163.877	0.222206	1.49313	0.135404	0.405707	-2.38234	128.01	0.273775	-4.57449	4.77383e-06	1.43863e-05	7.18073	7.51311	6.24308	7.12744	7.07649	6.99217	7.20843	7.15546	7.34431	6.71701	6.78806	6.45197	159
103220564	XM_038006228	PCARE	photoreceptor cilium actin regulator	protein_coding	XP_037862156.1	.	0.263659	0.268685	0.295154	0.303855	0.215631	0.365543	0.109399	0.173476	0.120493	0.619429	0.622572	0.69882	0.712954	0.49801	0.840436	0.228689	0.370277	0.252712	1.04967	85.9036	0.309502	0.22596	0.821232	0.931525	-2.05008	64.5839	0.363018	-2.85297	0.0043312	0.00880604	6.38951	6.45895	5.40458	6.19196	6.18361	6.22983	6.2655	6.04262	6.37	5.7604	5.9683	5.79281	83
103220592	XM_007971121,XM_038006719	FNDC4	fibronectin type III domain containing 4, transcript variant X2	protein_coding	XP_007969312.1;XP_037862647.1	.	21.3251	18.9371	17.9025	17.1381	17.0736	17.5149	7.04683	6.4045	7.75923	50.1002	43.8792	42.3867	40.2121	39.4324	40.2694	14.7308	13.6701	16.2735	-1.15196	1938.91	0.0995645	-2.04978	0.0403857	0.210009	-2.28534	1278.12	0.0968743	-12.3088	8.12309e-35	1.32203e-33	11.0194	10.8155	9.60354	10.9036	10.7701	10.7043	10.6893	10.6506	10.6791	9.99519	9.91273	10.061	2352
103220633	XM_007971214,XM_007971215,XM_007971218,XM_038006673,XM_038006674	OTOF	otoferlin, transcript variant X2	protein_coding	XP_007969405.2;XP_007969406.2;XP_007969409.2;XP_037862601.1;XP_037862602.1	.	0.564634	0.454673	0.571253	0.493629	0.499653	0.443003	0.136326	0.167766	0.188713	1.32652	1.05353	1.35253	1.15823	1.15397	1.01853	0.284978	0.35809	0.39579	-1.13211	196.841	0.206717	-0.86599	0.386496	0.678485	-2.70774	124.686	0.250787	-5.7303	1.00252e-08	3.92946e-08	7.70793	7.52825	6.07107	7.48697	7.29509	7.45768	7.36187	7.35015	7.26164	6.589	6.69204	6.74974	230
103220634	XM_038006675,XM_038006676	DRC1	dynein regulatory complex subunit 1, transcript variant X2	protein_coding	XP_037862603.1;XP_037862604.1	.	15.7766	16.4081	17.1386	11.8896	15.0777	13.3998	2.53767	1.41475	2.34855	37.0649	38.0193	40.5782	27.8972	34.8227	30.808	5.30478	3.01973	4.92564	-1.25115	2135.76	0.0955113	-3.38442	0.000713281	0.0127963	-5.97861	1092.77	0.155284	-16.6134	5.56978e-62	2.29017e-60	11.2132	10.8897	8.29052	10.8094	10.8189	10.8426	10.5313	10.7095	10.6103	9.34936	8.99483	9.29354	2354
103220708	XM_038006616	GDF7	growth differentiation factor 7	protein_coding	XP_037862544.1	.	0.672838	0.673795	0.667539	0.500833	0.504653	0.543464	0.205517	0.262292	0.215422	1.58074	1.56126	1.5805	1.17514	1.16552	1.2495	0.429615	0.559851	0.451808	-1.32837	319.377	0.158054	-2.59185	0.00954604	0.085925	-2.1268	199.017	0.198346	-5.48882	4.04636e-08	1.50692e-07	8.50944	8.09981	6.99229	8.24019	8.21644	8.19527	7.98566	7.96006	8.02423	7.39306	7.54052	7.41454	377
103220750	XM_007971390,XM_038006600	KCNS3	potassium voltage-gated channel modifier subfamily S member 3, transcript variant X1	protein_coding	XP_007969581.1;XP_037862528.1	.	38.5551	45.407	37.7123	36.443	39.126	37.2807	16.8078	15.4627	16.6999	90.5796	105.213	89.2892	85.5085	90.3634	85.7138	35.1352	33.0045	35.0249	-1.10265	5096.07	0.0849057	-1.66032	0.0968502	0.339113	-2.16172	3498.13	0.0689696	-16.1257	1.68411e-58	6.16845e-57	12.3838	12.2431	11.1116	12.1647	12.2893	12.1037	12.0979	12.1256	12.0882	11.484	11.4068	11.4698	5245
103220790	XM_007971431,XM_038006588,XM_038006589	TRIB2	tribbles pseudokinase 2, transcript variant X3	protein_coding	XP_007969622.1;XP_037862516.1;XP_037862517.1	.	8.4826	9.20045	9.89312	7.15775	8.11535	7.86974	1.233	0.948833	0.802731	19.9287	21.3184	23.4234	16.7947	18.7428	18.0937	2.57748	2.02524	1.68358	-1.21567	2014.18	0.0891425	-3.16071	0.00157384	0.02342	-7.10698	1023.28	0.13147	-21.52	1.01228e-102	1.14669e-100	11.1101	10.8281	7.98057	10.6792	10.7053	10.7429	10.4932	10.5799	10.5197	9.15657	8.9904	8.89939	2155
103220835	XM_007971506	CYS1	cystin 1	protein_coding	XP_007969697.2	.	18.2752	16.4992	18.5293	12.7517	15.1505	13.0278	1.79117	1.45925	1.82247	42.9349	38.2304	43.8708	29.9202	34.9908	29.9529	3.74429	3.11472	3.8223	-1.33355	2361.9	0.0965217	-4.30231	1.69023e-05	0.00058999	-7.54511	1131.04	0.115477	-25.2478	1.19726e-140	3.01165e-138	11.3986	10.9831	8.04794	11.0147	10.8907	10.9844	10.6599	10.7822	10.6489	9.18978	9.0668	9.19505	2863
103220978	XM_007971660,XM_007971662,XM_007971663,XM_007971664,XM_007971665,XM_007971666	SH3YL1	SH3 and SYLF domain containing 1, transcript variant X1	protein_coding	XP_007969851.1;XP_007969853.1;XP_007969854.1;XP_007969855.1;XP_007969856.1;XP_007969857.1	.	3.40496	3.50902	3.14397	3.65375	3.8932	3.35066	1.29565	1.18414	1.05844	7.99946	8.13077	7.44381	8.57302	8.99155	7.70366	2.70845	2.52751	2.21988	1.08078	593.897	0.135535	0.826899	0.408294	0.693494	-2.73236	415.797	0.153536	-9.44499	3.55426e-21	3.08921e-20	9.15689	9.26906	7.79984	9.00216	8.95974	8.95486	9.06812	9.12924	8.92247	8.31632	8.25842	8.19611	595
103221016	XM_038006717	IFT172	intraflagellar transport 172	protein_coding	XP_037862645.1	.	9.3371	11.1251	8.91614	7.46542	8.92601	9.42631	3.51932	3.54355	3.20134	21.9362	25.7781	21.1102	17.5166	20.6151	21.6725	7.35683	7.56356	6.71421	-1.16507	2782.76	0.104502	-2.10921	0.0349261	0.1922	-2.35612	1807.14	0.0948442	-13.0362	7.61273e-39	1.45982e-37	11.5482	11.328	10.0729	11.2967	11.4322	11.214	11.0804	11.2037	11.2592	10.5006	10.4943	10.4203	2948
103221030	XR_005239333	LOC103221030	putative ankyrin repeat domain-containing protein 20A2	transcribed_pseudogene	.	.	1.57716	2.22586	1.85548	1.80787	1.71879	1.81979	0.753477	0.786058	0.62023	3.70531	5.15755	4.39311	4.24191	3.96963	4.18397	1.57508	1.67781	1.30082	-1.08016	277.224	0.182068	-0.610989	0.541207	0.786502	-2.31801	188.298	0.204165	-5.94072	2.83779e-09	1.16768e-08	8.16915	8.05855	6.82696	7.81767	8.07203	7.90998	7.91051	7.84004	7.89006	7.31885	7.33574	7.18938	249
103221046	XM_007971723,XM_037988431,XM_037988432,XM_037988433	TTC21A	tetratricopeptide repeat domain 21A, transcript variant X1	protein_coding	XP_007969914.2;XP_037844359.1;XP_037844360.1;XP_037844361.1	.	4.18829	4.64786	5.40949	3.77358	4.3863	3.86488	1.60627	1.56721	1.26277	9.83979	10.7696	12.8078	8.85417	10.1304	8.88592	3.35777	3.34515	2.64841	-1.21445	1000.52	0.122197	-2.29389	0.0217969	0.145424	-2.51612	622.97	0.131712	-10.1069	5.14921e-24	5.24894e-23	10.1002	9.81924	8.46941	9.73887	9.81682	9.94033	9.63102	9.74346	9.62505	9.00679	8.95613	8.82962	991
103221066	XM_007971759	DLEC1	DLEC1 cilia and flagella associated protein	protein_coding	XP_007969950.2	.	0.126154	0.058829	0.12454	0.034295	0.069467	0.069665	0.01324	0.018456	0.018553	0.29638	0.136314	0.294865	0.080468	0.160439	0.160169	0.027676	0.039394	0.038911	-1.82981	28.3213	0.547191	-1.59303	0.111154	NA	-3.07287	13.0772	0.756513	-2.14086	0.0322857	0.0556476	5.19612	4.3207	2.68341	4.60367	4.28646	4.5692	4.13407	4.32123	4.33439	3.99747	4.04097	4.03496	46
103221070	XM_007971770,XM_037988450,XM_037988451,XR_005237239	VILL	villin like, transcript variant X1	protein_coding	XP_007969961.2;XP_037844378.1;XP_037844379.1	.	1.76977	1.37556	1.75032	1.43413	1.6349	1.99877	0.476758	0.190991	0.35357	4.15783	3.18732	4.14414	3.36499	3.77589	4.59546	0.99662	0.407661	0.741547	1.01742	267.062	0.196004	0.127146	0.898825	0.965719	-4.57008	161.951	0.281574	-7.78558	6.93942e-15	4.27435e-14	8.04913	8.07283	5.86159	7.80991	7.59301	7.78706	7.64695	7.70285	7.8925	6.92723	6.49763	6.75302	292
103221104	XM_037984868,XM_037984869,XM_037984870,XM_037984871,XM_037984872,XM_037984873,XM_037984874,XM_037984875	LOC103221104	cystathionine beta-synthase, transcript variant X3	protein_coding	XP_037840796.1;XP_037840797.1;XP_037840798.1;XP_037840799.1;XP_037840800.1;XP_037840801.1;XP_037840802.1;XP_037840803.1	.	8.06578	7.85988	8.31687	8.11813	7.8288	7.72167	3.5723	2.90196	2.68048	18.9494	18.2122	19.6914	19.0481	18.081	17.7533	7.46758	6.19411	5.62181	-1.03969	1135.01	0.102104	-0.549988	0.582327	0.812671	-2.46372	771.941	0.124142	-10.4786	1.08332e-25	1.18555e-24	10.1763	10.1201	8.80019	9.99524	9.94597	9.97577	9.99298	9.91631	9.91599	9.32813	9.17063	9.1209	1195
103221124	XM_007971873	EPHB3	EPH receptor B3	protein_coding	XP_007970064.2	.	0.27052	0.411047	0.531676	0.369875	0.208019	0.186218	0.093676	0.125219	0.100257	0.635548	0.952441	1.25882	0.86786	0.480431	0.428143	0.195822	0.267275	0.210271	-1.60727	77.8112	0.373743	-1.83176	0.0669869	0.278249	-2.22712	42.6354	0.446348	-2.58806	0.00965173	0.0185165	6.58393	5.89944	4.7232	5.86674	6.1159	6.27892	6.05092	5.69987	5.64504	5.40935	5.50835	5.42576	66
103221126	XM_007971874,XM_007971875,XR_005237249	CHRD	chordin, transcript variant X3	protein_coding	XP_007970065.2;XP_007970066.2	.	1.38432	0.912341	1.32515	1.01008	1.58937	1.07519	0.146274	0.252367	0.280563	3.25225	2.11399	3.13749	2.37001	3.67073	2.47202	0.305773	0.538666	0.588428	-1.01349	238.324	0.23848	-0.0810545	0.935399	0.979271	-4.93966	140.396	0.290927	-7.92092	2.35759e-15	1.49579e-14	7.90703	7.88645	5.56229	7.70146	7.3133	7.63033	7.39312	7.77389	7.45805	6.35644	6.58044	6.63484	286
103221127	XM_007971878	THPO	thrombopoietin	protein_coding	XP_007970069.2	.	0.261278	0.43032	0.390839	0.171931	0.183881	0.224747	0.039596	0.073465	0.023043	0.613834	0.997097	0.925368	0.403411	0.424682	0.516727	0.082772	0.156808	0.048328	-1.86524	46.1929	0.406994	-2.20977	0.027121	NA	-3.90236	19.9934	0.64623	-3.0397	0.00236812	0.00503127	5.91051	5.01056	3.03077	5.06896	5.33234	5.26408	4.88157	4.89393	4.98081	4.51577	4.63503	4.44482	45
103221140	XM_007971917,XM_007971918,XM_007971919,XM_007971920,XM_007971921,XM_007971922,XM_007971923,XM_007971924,XM_007971925,XM_007971926,XM_037988500	VWA5B2	von Willebrand factor A domain containing 5B2, transcript variant X10	protein_coding	XP_007970108.1;XP_007970109.1;XP_007970110.1;XP_007970111.1;XP_007970112.1;XP_007970113.1;XP_007970114.1;XP_007970115.1;XP_007970116.1;XP_007970117.1;XP_037844428.1	.	0.458724	0.413471	0.529151	0.357266	0.421024	0.438555	0.089	0.258496	0.194702	1.07771	0.958055	1.25284	0.838274	0.972375	1.0083	0.186047	0.551748	0.408351	-1.17922	153.13	0.228464	-1.04102	0.297868	0.605328	-2.10188	102.284	0.333721	-3.2113	0.00132138	0.00292623	7.37338	7.13393	6.04335	7.10385	6.99784	7.17223	6.90549	6.994	7.02937	6.18985	6.7158	6.55583	169
103221148	XM_037985438	COL18A1	collagen type XVIII alpha 1 chain	protein_coding	XP_037841366.1	.	46.0333	38.752	53.5765	45.1563	51.7751	44.882	20.4868	22.6289	22.6965	108.149	89.7926	126.85	105.953	119.577	103.19	42.8259	48.3004	47.6016	1.00097	15068.5	0.104272	0.0133876	0.989319	0.996757	-2.02103	11118.3	0.0675779	-15.0211	5.34497e-51	1.54959e-49	13.8786	13.8799	12.8456	13.7479	13.5687	13.8454	13.7144	13.8023	13.6789	13.0832	13.1511	13.1572	15502
103221157	XM_007971949,XM_007971950,XM_007971951,XM_007971953,XM_007971954,XM_007971955,XM_007971956,XM_037988523,XM_037988524,XM_037988525	MCCC1	methylcrotonoyl-CoA carboxylase 1, transcript variant X5	protein_coding	XP_007970140.2;XP_007970141.2;XP_007970142.2;XP_007970144.2;XP_007970145.2;XP_007970146.2;XP_007970147.2;XP_037844451.1;XP_037844452.1;XP_037844453.1	.	23.4857	24.476	21.8622	19.5131	22.8391	21.4339	10.9114	9.53503	10.1088	55.1763	56.7135	51.7619	45.7847	52.7481	49.2796	22.8094	20.3521	21.2013	-1.10276	3550.12	0.0838477	-1.68306	0.0923633	0.330055	-2.01892	2491.51	0.0872561	-11.6162	3.41102e-31	4.75901e-30	11.8624	11.7214	10.6888	11.7055	11.7219	11.6	11.5504	11.6392	11.5877	11.0937	10.9385	10.9673	3870
103221166	XM_007971972,XM_007971973,XM_007971975,XM_037988514,XM_037988515	KLHL24	kelch like family member 24, transcript variant X1	protein_coding	XP_007970163.1;XP_007970164.1;XP_007970166.1;XP_037844442.1;XP_037844443.1	.	34.8215	42.5976	39.0557	34.9712	38.0782	37.8469	11.301	9.97288	10.4685	81.808	98.7032	92.47	82.055	87.9435	87.0156	23.6238	21.2867	21.9557	-1.07358	8553.02	0.0804947	-1.27242	0.203223	0.499876	-3.27252	5314.32	0.0701702	-24.375	3.14818e-131	6.05052e-129	13.1125	13.0101	11.2806	12.7829	12.9493	12.8493	12.7704	12.8154	12.8178	11.8729	11.7612	11.7985	8180
103221196	XM_007972009	CCDC39	coiled-coil domain containing 39	protein_coding	XP_007970200.1	.	2.67386	3.98128	2.64913	2.24351	2.73707	3.26936	1.35344	1.02616	1.12402	6.28184	9.22505	6.2722	5.26408	6.3214	7.51674	2.82925	2.19029	2.35742	-1.15395	677.572	0.169579	-1.21818	0.223155	0.525083	-2.20108	451.679	0.164861	-6.90409	5.05259e-12	2.59144e-11	9.50361	9.2975	8.14082	9.16567	9.49251	9.11901	9.00307	9.13636	9.29599	8.6448	8.43623	8.5024	647
103221216	XM_007972053	KCNMB2	potassium calcium-activated channel subfamily M regulatory beta subunit 2	protein_coding	XP_007970244.1	.	0.289789	0.198388	0.226733	0.216358	0.171563	0.270054	0.042879	0.037076	0.045898	0.680817	0.459687	0.536824	0.507654	0.396234	0.620895	0.089634	0.079138	0.096262	-1.11178	38.9508	0.438759	-0.348411	0.727532	NA	-4.67871	22.0903	0.601492	-3.70098	0.000214765	0.000531398	5.35807	5.20504	2.95963	5.00096	4.80893	4.86479	4.8558	4.73767	4.94085	4.41185	4.39145	4.40521	51
103221229	XM_037988553	LOC103221229	inactive N-acetylated-alpha-linked acidic dipeptidase-like protein 2	protein_coding	XP_037844481.1	.	0.932769	1.34597	1.42136	0.788584	0.923674	0.745118	0.347241	0.334149	0.344786	2.19141	3.11876	3.36529	1.8503	2.13327	1.71314	0.725876	0.713228	0.723123	-1.52774	97.8552	0.28801	-2.12285	0.0337661	0.188109	-2.23541	55.2694	0.357557	-3.24575	0.00117142	0.0026141	6.88644	6.27425	5.09441	6.294	6.52022	6.54584	6.17578	6.25193	6.12775	5.78662	5.76209	5.78403	93
103221235	XM_007972080,XM_037988660,XM_037988661,XM_037988662,XM_037988663,XM_037988664,XM_037988665,XM_037988666,XM_037988667,XM_037988668,XM_037988669,XM_037988670,XM_037988671,XM_037988672,XM_037988673,XM_037988674	NLGN1	neuroligin 1, transcript variant X9	protein_coding	XP_007970271.1;XP_037844588.1;XP_037844589.1;XP_037844590.1;XP_037844591.1;XP_037844592.1;XP_037844593.1;XP_037844594.1;XP_037844595.1;XP_037844596.1;XP_037844597.1;XP_037844598.1;XP_037844599.1;XP_037844600.1;XP_037844601.1;XP_037844602.1	.	33.3729	40.7782	37.1737	30.4341	37.1998	37.6544	6.51953	4.49327	5.59827	78.4048	94.4874	88.0142	71.4094	85.9148	86.5729	13.6285	9.5907	11.7413	-1.08543	18443.7	0.0868436	-1.36177	0.173269	0.459349	-5.77512	10239.9	0.17366	-14.5678	4.49922e-48	1.18581e-46	14.2288	14.1105	11.5617	13.8204	13.9792	13.8829	13.7189	13.8623	13.8811	12.5101	12.255	12.3962	17845
103221251	XM_007972099,XM_007972100,XM_007972101,XM_007972102	PLD1	phospholipase D1, transcript variant X2	protein_coding	XP_007970290.2;XP_007970291.2;XP_007970292.2;XP_007970293.1	.	20.3654	25.6438	24.5143	17.3752	20.6894	19.9105	8.07558	7.28018	8.07625	47.8455	59.4193	58.0412	40.7685	47.7833	45.7772	16.8813	15.5392	16.9384	-1.24134	7224.48	0.0899586	-3.46711	0.000526078	0.0102596	-2.3191	4552.59	0.0764999	-15.8636	1.13191e-56	3.9838e-55	12.9662	12.6543	11.4217	12.6136	12.7988	12.7378	12.4534	12.5757	12.5467	11.856	11.7582	11.8491	7181
103221277	XM_007972149,XM_037994655	ITGA1	integrin subunit alpha 1, transcript variant X1	protein_coding	XP_007970340.2;XP_037850583.1	.	18.7281	23.6426	21.7554	17.8314	19.3353	19.4737	6.09359	5.73815	6.31095	43.9989	54.7823	51.5091	41.8389	44.6558	44.7729	12.7381	12.2478	13.2361	-1.152	12218.1	0.0818877	-2.49295	0.0126686	0.102677	-2.93349	7512.59	0.0631111	-24.6014	1.22107e-133	2.54713e-131	13.6752	13.4711	11.8992	13.3233	13.5095	13.4153	13.2635	13.299	13.3146	12.4052	12.3445	12.4255	11881
103221365	XM_007972258,XM_007972259,XM_038006166,XM_038006167,XM_038006168	EFHC1	EF-hand domain containing 1, transcript variant X1	protein_coding	XP_007970449.2;XP_007970450.2;XP_037862094.1;XP_037862095.1;XP_037862096.1	.	34.1901	43.2945	35.4027	31.5158	32.3653	33.4601	12.0795	11.7369	12.4794	80.3246	100.318	83.821	73.9475	74.7492	76.9296	25.2512	25.0518	26.1732	-1.19081	4426.54	0.0909347	-2.77061	0.00559507	0.0594954	-2.50789	2788.93	0.0697809	-19.0091	1.43379e-80	9.61762e-79	12.2324	11.9806	10.6348	11.9201	12.1127	11.9166	11.8334	11.8207	11.8411	11.0778	11.0353	11.0839	4507
103221367	XM_007972262,XM_007972266	PAQR8	progestin and adipoQ receptor family member 8, transcript variant X2	protein_coding	XP_007970453.1;XP_007970457.1	.	2.90275	3.1866	3.45755	2.57395	3.09145	3.46259	1.54908	1.13805	1.31216	6.81959	7.38369	8.18624	6.03942	7.13985	7.96101	3.23821	2.42912	2.75201	-1.07379	825.432	0.128707	-0.798068	0.424831	0.705783	-2.13221	576.998	0.148053	-7.37811	1.60555e-13	9.08468e-13	9.73976	9.6364	8.52539	9.48171	9.54807	9.59915	9.36228	9.49474	9.58982	8.99708	8.76383	8.86242	801
103221375	XM_007972274	PKHD1	PKHD1 ciliary IPT domain containing fibrocystin/polyductin	protein_coding	XP_007970465.2	.	9.27031	11.8528	12.1701	6.81792	8.25748	8.36369	1.18388	0.788031	0.970884	21.7793	27.4643	28.8146	15.9973	19.0711	19.2294	2.4748	1.68202	2.03625	-1.4527	8866.33	0.0996161	-5.40815	6.36801e-08	3.85038e-06	-7.45286	4046.27	0.188663	-15.3596	3.05235e-53	9.52746e-52	13.3585	12.8197	9.90294	12.7572	12.9682	12.9771	12.4525	12.593	12.6115	11.105	10.8512	10.9748	9066
103221405	XM_038005670	ADGRF1	adhesion G protein-coupled receptor F1	protein_coding	XP_037861598.1	.	0.322402	0.430783	0.327944	0.355801	0.157513	0.206768	0.15699	0.064715	0.089854	0.757436	0.998169	0.776455	0.834839	0.363784	0.47539	0.328173	0.138131	0.188451	-1.52397	90.3118	0.342627	-1.77404	0.0760571	0.297456	-2.1715	51.5759	0.452551	-2.47196	0.0134373	0.0250403	6.76804	6.16258	5.02307	6.27306	6.45206	6.25205	6.32262	5.82325	5.97447	5.86645	5.51287	5.61427	101
103221407	XM_007972325,XM_007972326,XM_007972327,XM_007972328	ADGRF5	adhesion G protein-coupled receptor F5, transcript variant X1	protein_coding	XP_007970516.1;XP_007970517.1;XP_007970518.1;XP_007970519.1	.	6.61755	6.84348	6.71039	7.60754	7.61902	8.20565	2.59287	2.2687	2.40473	15.547	15.8571	15.8878	17.85	17.5965	18.866	5.42016	4.84243	5.04347	1.13355	2294.46	0.0835486	2.16462	0.0304172	0.177456	-2.99897	1604.1	0.0906556	-17.4779	2.11159e-68	1.01457e-66	11.0707	11.2516	9.64795	10.9051	10.9143	10.8756	11.0117	10.9794	11.0561	10.167	10.0452	10.0881	2182
103221411	XM_007972331,XM_007972332	PLA2G7	phospholipase A2 group VII, transcript variant X1	protein_coding	XP_007970522.1;XP_007970523.1	.	1.0283	1.31409	1.01091	1.09795	1.32708	0.941648	0.298872	0.428	0.299393	2.41585	3.04489	2.39348	2.57619	3.06495	2.16499	0.624765	0.913548	0.627921	-1.00748	114.713	0.264211	-0.0406702	0.967559	0.990293	-3.05568	74.8726	0.329358	-4.89282	9.94016e-07	3.22081e-06	6.8467	6.83706	5.20691	6.53392	6.65768	6.49258	6.56329	6.66823	6.44163	5.89146	6.03099	5.88937	111
103221413	XM_007972339,XM_007972341,XR_005243044,XR_005243045,XR_493009	SLC25A27	solute carrier family 25 member 27, transcript variant X1	protein_coding	XP_007970530.1;XP_007970532.1	.	9.77518	11.141	13.2245	10.6586	10.4947	10.4278	4.35192	4.99422	5.03903	22.9654	25.8149	31.311	25.009	24.238	23.975	9.09731	10.6599	10.5684	-1.15908	1575.89	0.102372	-2.08047	0.0374825	0.200838	-2.10571	1062.09	0.0987625	-10.8777	1.47254e-27	1.72283e-26	10.7247	10.5114	9.41768	10.4159	10.5209	10.5872	10.4007	10.3835	10.3658	9.70303	9.81083	9.79651	1532
103221419	XM_007972351,XM_007972352,XM_007972353,XM_007972354,XM_007972356,XM_038006142	ENPP5	ectonucleotide pyrophosphatase/phosphodiesterase family member 5, transcript variant X3	protein_coding	XP_007970542.2;XP_007970543.2;XP_007970544.2;XP_007970545.2;XP_007970547.2;XP_037862070.1	.	33.5658	40.604	31.8046	30.4559	34.9753	36.6315	17.0265	13.5037	16.196	78.858	94.0838	75.302	71.4606	80.7773	84.2211	35.5925	28.8231	33.9681	-1.06207	7313.99	0.0957059	-0.907775	0.363997	0.661151	-2.03912	5217.31	0.08806	-11.6732	1.74667e-31	2.46508e-30	12.8792	12.7924	11.7454	12.6823	12.8316	12.5905	12.5812	12.6665	12.7139	12.1277	11.932	12.0801	7396
103221431	XM_007972383,XM_007972384	TMEM151B	transmembrane protein 151B, transcript variant X2	protein_coding	XP_007970574.1;XP_007970575.1	.	0.291099	0.255563	0.24377	0.219516	0.389482	0.215322	0.049664	0.117655	0.133361	0.683895	0.592168	0.577162	0.515064	0.899528	0.495056	0.103819	0.25113	0.279699	1.13706	90.1966	0.319945	0.579202	0.562453	0.799527	-2.55287	65.9128	0.407512	-3.31799	0.000906668	0.00205984	6.39919	6.58484	5.21293	6.28345	6.19042	6.1169	6.16164	6.51418	6.12961	5.52712	5.84308	5.91094	97
103221449	XM_007972435	RSPH9	radial spoke head component 9	protein_coding	XP_007970626.1	.	2.5883	3.22236	2.35682	2.27463	3.56768	2.11031	0.737715	1.13141	1.04492	6.08084	7.46655	5.58011	5.3371	8.23975	4.85192	1.54213	2.41495	2.19153	-1.05105	165.262	0.252433	-0.284543	0.775994	0.910967	-2.54313	110.815	0.296846	-4.53636	5.72322e-06	1.71206e-05	7.40365	7.33271	5.96696	7.12553	7.27009	7.02858	7.0202	7.32968	6.94544	6.39006	6.59599	6.56035	166
103221478	XM_007972516,XM_007972517,XM_007972518	KLC4	kinesin light chain 4, transcript variant X1	protein_coding	XP_007970707.1;XP_007970708.1;XP_007970709.1	.	10.9732	9.2388	9.15715	7.17221	8.36664	8.25591	3.23271	3.1012	2.92907	25.78	21.4073	21.6809	16.8286	19.3232	18.9816	6.75768	6.61938	6.14318	-1.3007	1328.03	0.105195	-3.60552	0.000311523	0.00672918	-2.44844	802.328	0.107579	-12.0085	3.20416e-33	4.83308e-32	10.5523	10.173	8.86225	10.3667	10.2354	10.2116	10.0022	10.0879	10.0365	9.31422	9.35164	9.30296	1674
103221500	XM_007972589,XM_007972598	PLPP1	phospholipid phosphatase 1, transcript variant X2	protein_coding	XP_007970780.1;XP_007970789.1	.	37.2412	39.2162	33.9038	36.5561	32.4605	37.3809	16.4562	14.5487	16.8704	87.4928	90.8681	80.2723	85.7738	74.9692	85.9441	34.4001	31.0536	35.3825	-1.06046	3312.51	0.0941136	-0.899813	0.36822	0.664562	-2.08526	2347.17	0.0901555	-11.76	6.27606e-32	9.04398e-31	11.7353	11.6509	10.5712	11.5905	11.6124	11.4656	11.5579	11.4157	11.5478	10.9215	10.8129	10.933	3560
103221548	XM_007972706,XM_007972713,XM_038006040,XM_038006041,XM_038006042	KIF6	kinesin family member 6, transcript variant X4	protein_coding	XP_007970897.2;XP_007970904.2;XP_037861968.1;XP_037861969.1;XP_037861970.1	.	6.21406	6.7005	6.89502	6.19369	6.43103	6.66804	3.33512	1.73571	3.54806	14.599	15.5258	16.325	14.5326	14.8528	15.3308	6.97177	3.7048	7.4414	-1.04981	1032.07	0.104327	-0.672204	0.501454	0.760706	-2.44669	699.822	0.161847	-7.97564	1.51593e-15	9.6971e-15	10.0461	9.97568	8.66544	9.79986	9.84539	9.86344	9.77721	9.77646	9.83887	9.21484	8.8113	9.15202	1021
103221553	XM_007972719	KCNK5	potassium two pore domain channel subfamily K member 5	protein_coding	XP_007970910.2	.	0.118102	0.008571	0.044597	0.164214	0.062363	0.078146	0.025982	0.031058	0.027558	0.277463	0.01986	0.10559	0.385304	0.14403	0.179668	0.054313	0.066292	0.057797	1.69835	18.2118	0.798992	0.956372	0.338885	NA	-3.33753	14.6843	0.743024	-2.34014	0.0192766	0.0348101	3.75443	4.51903	2.75816	3.94808	3.48587	3.67108	4.07619	3.72688	3.79327	3.58387	3.60552	3.59997	28
103221595	XM_007972805,XM_007972806	MAPK13	mitogen-activated protein kinase 13, transcript variant X2	protein_coding	XP_007970996.2;XP_007970997.2	.	0.197925	0.168109	0.185298	0.259713	0.219735	0.180785	0.082271	0.099416	0.090727	0.464996	0.389527	0.438719	0.60938	0.507489	0.415651	0.171981	0.212198	0.190283	1.17216	56.6265	0.362312	0.632514	0.527051	0.7779	-2.25477	43.5124	0.410295	-2.85887	0.00425149	0.00866044	5.70402	5.93367	4.74042	5.60316	5.50248	5.54203	5.74857	5.62484	5.52803	5.23657	5.29305	5.26612	58
103221611	XM_007972856,XM_038010399,XM_038010401	IL6ST	interleukin 6 signal transducer, transcript variant X3	protein_coding	XP_007971047.1;XP_037866327.1;XP_037866329.1	.	169.262	189.753	159.261	193.881	214.982	218.713	96.0594	76.151	84.6826	397.656	439.678	377.073	454.914	496.512	502.853	200.804	162.541	177.606	1.17882	73989.6	0.0734557	3.23107	0.00123328	0.0194141	-2.30461	56645.1	0.0746666	-16.1321	1.51885e-58	5.58708e-57	16.0515	16.2888	15.0652	15.9406	16.011	15.8594	16.0644	16.0863	16.1256	15.4651	15.2711	15.3716	68563
103221688	XM_007972985	MHC-DMA	HLA class II histocompatibility antigen, DM alpha chain	protein_coding	XP_007971176.2	.	8.77227	10.5503	9.27649	10.2432	7.18832	10.6499	2.47316	1.77208	2.92306	20.6092	24.4461	21.9634	24.0342	16.6018	24.4857	5.16992	3.78243	6.13058	-1.03934	965.474	0.147251	-0.378084	0.705368	0.877953	-3.67559	594.205	0.182217	-10.3063	6.60269e-25	6.98016e-24	9.9425	9.88716	7.98912	9.61842	9.75933	9.62804	9.74122	9.39455	9.74713	8.64505	8.41925	8.7512	935
103221689	XM_007972986	MHC-DMB	major histocompatibility complex, class II, DM beta	protein_coding	XP_007971177.1	.	53.6474	61.3633	50.3002	42.5393	48.3523	53.1955	9.2852	7.85335	10.4244	126.037	142.185	119.093	99.8126	111.672	122.304	19.4099	16.7626	21.8631	-1.17471	6109.25	0.094218	-2.4656	0.0136783	0.107837	-4.89666	3338.74	0.0993035	-23.0787	7.57645e-118	1.08903e-115	12.6882	12.456	10.145	12.349	12.4502	12.246	12.1166	12.1975	12.2931	10.9286	10.8071	11.0011	6632
103221692	XM_007972988,XM_007972989	TAP1	transporter 1, ATP binding cassette subfamily B member, transcript variant X2	protein_coding	XP_007971179.2;XP_007971180.2	.	18.9647	20.0244	18.2391	33.2463	32.9408	36.2285	14.0354	11.4434	14.0913	44.5549	46.3987	43.1838	78.0079	76.0785	83.2947	29.3397	24.4254	29.5538	1.74875	4388.47	0.0797966	10.1048	5.26272e-24	1.1184e-21	-2.42599	3890.84	0.0861645	-14.8387	8.22843e-50	2.28857e-48	11.6406	12.4471	11.1493	11.6819	11.7048	11.61	12.1691	12.1233	12.2181	11.4564	11.2812	11.4515	3275
103221701	XM_007973000,XM_007973008	MAP3K1	mitogen-activated protein kinase kinase kinase 1, transcript variant X1	protein_coding	XP_007971191.2;XP_007971199.2	.	162.426	179.261	160.277	163.957	172.147	173.727	48.3269	37.8264	46.2012	381.597	415.368	379.479	384.703	397.582	399.424	101.023	80.7387	96.8984	-1.00579	48986.7	0.0677819	-0.122823	0.902247	0.966886	-3.60348	30788.4	0.0779997	-23.7103	2.82615e-124	4.60394e-122	15.5842	15.5759	13.7074	15.3385	15.4041	15.283	15.3294	15.3399	15.3557	14.3405	14.1493	14.2955	49251
103221709	XM_007973010	AGER	advanced glycosylation end-product specific receptor	protein_coding	XP_007971201.2	.	1.05472	0.520788	1.03582	0.736586	0.477909	1.01871	0.284973	0.182076	0.33015	2.4779	1.20672	2.45246	1.7283	1.10376	2.34216	0.595711	0.388634	0.692428	-1.19242	66.0937	0.400829	-0.63343	0.526453	0.777521	-2.62881	41.0325	0.463618	-3.00767	0.00263261	0.00555592	6.16865	5.91292	4.49844	5.92014	5.50221	5.87459	5.6898	5.45322	5.86677	5.28516	5.1429	5.32882	90
103221713	XM_007973015,XM_007973017,XM_038005941,XM_038005943,XM_038005944	EGFL8	EGF like domain multiple 8, transcript variant X2	protein_coding	XP_007971206.1;XP_007971208.1;XP_037861869.1;XP_037861871.1;XP_037861872.1	.	2.0912	2.51603	2.65075	2.66737	2.35418	2.27588	1.13909	1.02255	0.931497	4.91297	5.82992	6.27602	6.25862	5.43711	5.23258	2.38118	2.18258	1.95364	-1.05567	190.627	0.21612	-0.361665	0.717602	0.883954	-2.10016	135.028	0.249329	-4.2935	1.75876e-05	4.97989e-05	7.61355	7.53458	6.44506	7.26113	7.40427	7.5106	7.44331	7.30898	7.32256	6.99335	6.83565	6.74185	164
103221732	XM_037995760	LOC103221732	complement C4-A	protein_coding	XP_037851688.1	.	1.47699	1.71743	1.77955	2.27504	3.46016	2.34505	0.420035	0.648061	0.39337	3.46998	3.97946	4.21334	5.33806	7.99142	5.39163	0.878045	1.38326	0.825021	1.58618	680.019	0.158319	4.20387	2.62386e-05	0.000873674	-5.17728	491.105	0.194933	-12.1693	4.53086e-34	7.11665e-33	9.03887	9.704	7.31365	8.81703	8.91988	8.93671	9.17552	9.52375	9.17278	7.93416	8.20298	7.88729	484
103221771	XM_037996054,XM_037996055	LOC103221771	class I histocompatibility antigen, Gogo-B*0101 alpha chain-like, transcript variant X2	protein_coding	XP_037851982.1;XP_037851983.1	.	35.5997	34.6153	34.3599	54.32	53.2485	55.3668	23.7336	22.6854	27.9629	83.6364	80.2074	81.3521	127.454	122.98	127.296	49.6129	48.421	58.647	1.52394	4204.96	0.0762547	7.97077	1.57684e-15	2.07154e-13	-2.05937	3721.73	0.0818609	-12.7314	3.95872e-37	7.10535e-36	11.7022	12.31	11.2484	11.7409	11.696	11.6742	12.1053	12.0508	12.0955	11.4284	11.3797	11.5544	3501
103221810	XM_007973178	SFTA2	surfactant associated 2	protein_coding	XP_007971369.2	.	2.01268	2.62047	2.67538	2.53658	1.14528	1.35388	0.266343	0.219278	0.45519	4.72849	6.07191	6.33436	5.95172	2.64509	3.11277	0.556767	0.468039	0.954676	-1.46543	68.2728	0.378573	-1.45632	0.145303	0.420634	-4.90621	32.8749	0.546979	-4.19506	2.72795e-05	7.55165e-05	6.34215	5.79225	3.47374	5.66275	5.81398	5.81629	5.80143	5.34112	5.41992	4.91969	4.8997	5.03974	69
103221837	XM_007973256,XM_007973257,XM_007973259,XM_037996090	LOC103221837	popy class I histocompatibility antigen, alpha chain E, transcript variant X1	protein_coding	XP_007971447.2;XP_007971448.2;XP_007971450.2;XP_037852018.1	.	53.0255	49.5474	48.2383	76.2845	82.2521	77.0391	34.0512	30.5675	37.2575	124.576	114.807	114.211	178.991	189.966	177.124	71.1809	65.245	78.1407	1.5283	4900.39	0.0775172	7.89412	2.92379e-15	3.73909e-13	-2.16326	4274.18	0.0771712	-14.4252	3.5942e-47	9.27281e-46	11.9204	12.5325	11.3999	11.97	11.9097	11.8615	12.294	12.3253	12.2755	11.6343	11.5417	11.7029	4160
103221959	XM_007973411,XM_038005619,XM_038005620	ZNF391	zinc finger protein 391, transcript variant X3	protein_coding	XP_007971602.1;XP_037861547.1;XP_037861548.1	.	3.95491	5.52236	4.77318	4.04226	3.62454	4.43565	2.15592	1.50698	1.40595	9.29149	12.7959	11.3012	9.4846	8.37107	10.1982	4.50676	3.21658	2.94871	-1.20159	925.085	0.134125	-1.97533	0.0482308	0.230424	-2.24137	599.715	0.16042	-7.25832	3.91935e-13	2.16609e-12	9.97974	9.71502	8.53175	9.59769	9.86932	9.72119	9.60166	9.47005	9.65332	9.12315	8.84543	8.79894	870
103222005	XR_493149	LOC103222005	uncharacterized LOC103222005	lncRNA	.	.	1.08147	1.42169	1.65873	0.643926	1.43088	1.30984	0.396535	0.242893	0.38846	2.54076	3.2942	3.92727	1.51088	3.30468	3.01152	0.828921	0.518445	0.814723	-1.26168	31.1471	0.501977	-0.668046	0.504104	NA	-3.09395	17.9732	0.661965	-2.46154	0.0138344	0.0257102	5.12024	4.78203	3.13437	4.5448	4.64928	4.70507	4.37118	4.63135	4.60473	4.26978	4.18911	4.26263	28
103222022	XM_007973492,XM_007973495,XM_007973496,XM_007973497,XM_038005788	HFE	homeostatic iron regulator, transcript variant X5	protein_coding	XP_007971683.1;XP_007971686.1;XP_007971687.1;XP_007971688.1;XP_037861716.1	.	11.1446	11.5122	9.60931	9.09781	8.95474	9.72277	3.7923	3.82715	4.45672	26.1826	26.6749	22.7514	21.3468	20.6814	22.3541	7.92746	8.16889	9.34714	-1.18817	2959.96	0.0927044	-2.68319	0.00729244	0.0714671	-2.14791	1956.39	0.088097	-12.5196	5.83642e-36	1.00739e-34	11.6502	11.4018	10.2794	11.4793	11.488	11.3091	11.2843	11.2377	11.3074	10.6019	10.5907	10.722	3423
103222026	XM_007973503,XM_038005784,XM_038005785	SLC17A2	solute carrier family 17 member 2, transcript variant X3	protein_coding	XP_007971694.1;XP_037861712.1;XP_037861713.1	.	7.87025	9.07672	7.79982	7.37733	7.99927	7.4957	0.921878	0.650534	0.885033	18.49	21.0317	18.4672	17.3099	18.4747	17.2337	1.92711	1.38854	1.85619	-1.10889	2105.69	0.0908819	-1.64082	0.100835	0.346697	-8.62292	1099.61	0.124093	-25.0471	1.87696e-138	4.39799e-136	11.1126	10.9637	7.83584	10.6953	10.8033	10.6518	10.6149	10.6561	10.6056	9.05677	8.83629	9.0136	2176
103222027	XM_007973506,XM_007973507,XM_038005781,XM_038005782,XM_038005783,XR_005242975	SLC17A3	solute carrier family 17 member 3, transcript variant X1	protein_coding	XP_007971697.1;XP_007971698.1;XP_037861709.1;XP_037861710.1;XP_037861711.1	.	28.2214	30.9168	26.3087	24.0935	21.7917	24.6264	10.3231	8.60057	10.2263	66.302	71.6374	62.2896	56.532	50.3291	56.6198	21.5795	18.3575	21.4477	-1.24393	3061.04	0.0910339	-3.45924	0.000541698	0.0104654	-2.19019	1960.69	0.0935905	-12.0851	1.26576e-33	1.95053e-32	11.7286	11.4139	10.2634	11.4946	11.5541	11.411	11.3439	11.2168	11.3194	10.6743	10.5545	10.697	3443
103222029	XM_007973512,XM_038005778,XM_038005779,XM_038005780	SLC17A1	solute carrier family 17 member 1, transcript variant X3	protein_coding	XP_007971703.2;XP_037861706.1;XP_037861707.1;XP_037861708.1	.	93.6194	112.794	97.2088	80.0856	86.5455	87.6661	18.2323	12.2835	15.2702	219.945	261.356	230.156	187.91	199.881	201.557	38.113	26.2186	32.0263	-1.2291	8942.69	0.0822715	-3.61736	0.000297619	0.00648702	-5.20523	4719.63	0.105431	-22.5737	7.85496e-113	1.01787e-110	13.2676	12.9701	10.571	12.8408	13.0143	12.8645	12.6832	12.728	12.7462	11.5148	11.2362	11.3813	9242
103222030	XM_007973516	LOC103222030	histone H2B type 1-A-like	protein_coding	XP_007971707.2	.	0.250657	0.445507	0.423579	0.187151	0.367624	0.190709	0.009478	0.076633	0.020055	0.588882	1.03229	1.00289	0.439125	0.849046	0.438468	0.019813	0.163571	0.042061	-1.53545	45.001	0.442503	-1.3981	0.162082	NA	-5.73305	20.57	0.713278	-3.53201	0.000412413	0.000980856	5.76876	5.14895	2.6139	4.92869	5.21543	5.17683	4.79353	5.09071	4.79192	4.33941	4.55447	4.3815	38
103222052	XM_007973548,XM_038005752	MRS2	magnesium transporter MRS2, transcript variant X1	protein_coding	XP_007971739.2;XP_037861680.1	.	124.927	142.424	124.618	111.05	133.063	121.379	30.8857	25.425	28.5901	293.498	330.011	295.05	260.563	307.316	279.068	64.5637	54.2685	59.9624	-1.09768	27742.8	0.079001	-1.70205	0.0887459	0.323722	-4.03309	16287.8	0.0769845	-26.1336	1.51231e-150	4.97464e-148	14.8255	14.691	12.6601	14.5202	14.6174	14.4757	14.3944	14.525	14.4459	13.3681	13.2177	13.3042	28656
103222053	XM_038005748,XM_038005749,XM_038005750,XM_038005751	GPLD1	glycosylphosphatidylinositol specific phospholipase D1, transcript variant X3	protein_coding	XP_037861676.1;XP_037861677.1;XP_037861678.1;XP_037861679.1	.	1.5385	2.17048	2.01247	1.76029	2.2248	1.46447	0.799451	0.572983	0.66502	3.61449	5.02924	4.76481	4.13029	5.13828	3.36704	1.67118	1.22301	1.39476	-1.21892	614.818	0.136501	-2.09233	0.0364088	0.196915	-2.05841	406.166	0.159083	-6.54708	5.86736e-11	2.76858e-10	9.40009	9.11376	8.05322	9.05741	9.16508	9.24746	8.94917	9.06359	8.96561	8.55899	8.30928	8.41102	604
103222056	XM_007973558,XM_007973559	DCDC2	doublecortin domain containing 2, transcript variant X1	protein_coding	XP_007971749.2;XP_007971750.2	.	12.3328	12.5255	10.8682	10.4182	11.8177	11.0092	3.72802	2.73142	3.70839	28.9741	29.0229	25.7321	24.4448	27.2936	25.3117	7.7931	5.8301	7.77767	-1.1119	3151.33	0.0897129	-1.70575	0.0880547	0.322473	-3.01562	1960.94	0.109604	-14.5292	7.91579e-48	2.07668e-46	11.6961	11.5433	9.93158	11.4917	11.4871	11.3455	11.2953	11.4018	11.3522	10.5159	10.2792	10.5044	3522
103222104	XM_007973595,XM_007973596,XM_038005741	TPMT	thiopurine S-methyltransferase, transcript variant X3	protein_coding	XP_007971786.1;XP_007971787.1;XP_037861669.1	.	18.3864	21.8314	19.6134	15.0954	18.8681	15.5239	4.92062	3.75166	4.19505	43.1961	50.5857	46.4375	35.4193	43.5768	35.6916	10.2861	8.00775	8.79834	-1.25494	3381.84	0.0920001	-3.56106	0.000369358	0.00767998	-3.45928	1907.86	0.102914	-17.3977	8.58769e-68	4.06904e-66	11.8781	11.5505	9.7409	11.5406	11.6295	11.5254	11.3043	11.4604	11.3113	10.4259	10.253	10.3641	3689
103222123	XM_007973622,XM_007973623	LOC103222123	myosin regulatory light chain interacting protein, transcript variant X1	protein_coding	XP_007971813.1;XP_007971814.1	.	5.41116	7.14055	6.30135	7.09174	8.05721	7.50484	1.80447	2.32073	2.05395	12.7127	16.5454	14.9194	16.6398	18.6085	17.2547	3.77208	4.95351	4.30777	1.17463	1191.19	0.11373	2.04178	0.0411731	0.211652	-3.43059	820.088	0.117554	-15.1289	1.04459e-51	3.10743e-50	10.0973	10.3297	8.53224	9.80511	10.0248	9.89606	10.0234	10.1077	10.0493	8.97519	9.14255	9.05681	976
103222135	XM_007973640,XM_007973641	CD83	CD83 molecule, transcript variant X1	protein_coding	XP_007971831.2;XP_007971832.2	.	6.22065	6.48324	5.88181	5.89101	7.02452	5.06167	1.77808	1.60556	1.78373	14.6145	15.0224	13.926	13.8224	16.2235	11.6375	3.71692	3.427	3.74105	-1.05825	837.289	0.136567	-0.598069	0.549794	0.791326	-3.19495	527.053	0.152527	-10.9869	4.4207e-28	5.28046e-27	9.74967	9.66834	7.97298	9.52044	9.5318	9.4277	9.46514	9.58214	9.27494	8.56675	8.47729	8.5623	893
103222175	XM_007973702,XM_007973705	MAK	male germ cell associated kinase, transcript variant X1	protein_coding	XP_007971893.2;XP_007971896.2	.	0.8798	1.57611	1.33525	1.04384	1.24246	1.13057	0.296161	0.138046	0.225092	2.06697	3.65202	3.1614	2.44922	2.86954	2.59934	0.619099	0.294652	0.472088	-1.13096	259.854	0.212459	-0.835658	0.403347	0.690531	-4.80872	145.362	0.269414	-8.40957	4.1152e-17	2.89435e-16	8.10759	7.93007	5.64512	7.46584	7.91773	7.76299	7.58514	7.69369	7.62422	6.77534	6.4363	6.62737	199
103222190	XM_007973728,XM_007973729	TFAP2A	transcription factor AP-2 alpha, transcript variant X2	protein_coding	XP_007971919.1;XP_007971920.1	.	2.66645	2.10691	3.51017	2.47982	2.76229	2.59276	0.967836	1.51737	0.976492	6.26444	4.88194	8.31083	5.81857	6.37966	5.96113	2.02317	3.23876	2.04801	-1.10787	557.457	0.169517	-0.871824	0.383304	0.675998	-2.20874	379.013	0.169828	-6.73162	1.67782e-11	8.27304e-11	9.19536	9.04622	7.88456	8.97004	8.74208	9.16074	8.85208	8.89899	8.91558	8.19649	8.44535	8.15377	588
103222417	XM_007973995,XM_007973996,XM_007973999,XM_007974000,XM_037982282	MRO	maestro, transcript variant X5	protein_coding	XP_007972186.1;XP_007972187.2;XP_007972190.1;XP_007972191.1;XP_037838210.1	.	6.82926	8.00131	7.03939	5.75758	6.59108	6.03666	2.13511	2.03744	2.08835	16.0444	18.5399	16.6668	13.5094	15.2224	13.8792	4.46327	4.34882	4.37992	-1.22061	1970.25	0.0928413	-3.0978	0.0019496	0.0273265	-2.78652	1189.85	0.0943808	-15.6649	2.62929e-55	8.83575e-54	11.0807	10.7933	9.29566	10.7837	10.885	10.7489	10.5997	10.6785	10.613	9.8175	9.76059	9.81158	2126
103222434	XM_007974054,XM_037982327,XM_037982328,XM_037982329	LIPG	lipase G, endothelial type, transcript variant X4	protein_coding	XP_007972245.1;XP_037838255.1;XP_037838256.1;XP_037838257.1	.	1.10841	0.735382	0.759145	1.14952	0.978745	0.827641	0.291305	0.287787	0.462547	2.60405	1.70396	1.79739	2.6972	2.26046	1.90287	0.608947	0.614269	0.970107	1.10272	137.542	0.264602	0.533151	0.593929	0.820699	-2.65309	97.9733	0.302446	-4.6543	3.25079e-06	9.97215e-06	7.03095	7.17301	5.74388	7.01577	6.70884	6.7203	7.01689	6.89111	6.7732	6.21538	6.20534	6.45254	171
103222435	XM_007974093	CTSF	cathepsin F	protein_coding	XP_007972284.2	.	33.9358	32.556	34.6795	25.1681	29.5408	27.5934	7.60819	8.30183	6.69333	79.7273	75.4358	82.1087	59.0534	68.2259	63.4414	15.9042	17.7199	14.038	-1.25874	3495.81	0.0828178	-4.00861	6.10767e-05	0.0017903	-3.41206	1974.95	0.0933719	-18.9633	3.42688e-80	2.2632e-78	11.9279	11.5958	9.80645	11.6456	11.5809	11.6236	11.3549	11.4636	11.4079	10.4225	10.4744	10.3247	4044
103222543	XM_007974272,XM_007974282,XM_037982370,XM_037982371,XM_037982372,XM_037982373,XM_037982374,XM_037982375,XM_037982376,XM_037982377,XM_037982378,XM_037982379,XM_037982380,XM_037982381	ZSCAN30	zinc finger and SCAN domain containing 30, transcript variant X13	protein_coding	XP_007972463.1;XP_007972473.2;XP_037838298.1;XP_037838299.1;XP_037838300.1;XP_037838301.1;XP_037838302.1;XP_037838303.1;XP_037838304.1;XP_037838305.1;XP_037838306.1;XP_037838307.1;XP_037838308.1;XP_037838309.1	.	2.11326	3.02595	2.19274	2.44809	2.27119	2.68844	0.673632	1.2528	1.12035	4.96479	7.01144	5.19162	5.7441	5.24542	6.18112	1.40817	2.67404	2.34972	1.03033	587.009	0.145667	0.295942	0.767274	0.907207	-2.00542	440.653	0.140825	-7.12873	1.01302e-12	5.44727e-12	9.17516	9.21898	8.19591	8.92481	9.1919	8.94148	9.02969	9.05514	9.08211	8.41034	8.56028	8.53475	516
103222551	XM_007974313,XM_007974314,XM_007974315,XM_007974316,XM_007974318,XM_007974321,XM_007974322,XM_007974323,XM_037982402,XM_037982403,XM_037982404,XM_037982405,XM_037982406,XM_037982407,XM_037982408,XM_037982409,XM_037982410,XM_037982411,XM_037982412,XM_037982413	NOL4	nucleolar protein 4, transcript variant X2	protein_coding	XP_007972504.1;XP_007972505.1;XP_007972506.1;XP_007972507.1;XP_007972509.1;XP_007972512.1;XP_007972513.1;XP_007972514.1;XP_037838330.1;XP_037838331.1;XP_037838332.1;XP_037838333.1;XP_037838334.1;XP_037838335.1;XP_037838336.1;XP_037838337.1;XP_037838338.1;XP_037838339.1;XP_037838340.1;XP_037838341.1	.	0.091861	0.256918	0.355737	0.241879	0.339021	0.318787	0.016596	0.065885	0.036027	0.215815	0.595309	0.842259	0.567535	0.782987	0.732937	0.034692	0.140629	0.075559	1.22395	60.0657	0.409461	0.712034	0.476444	0.744325	-6.02037	38.0109	0.505603	-5.1223	3.01826e-07	1.03441e-06	5.75716	6.0454	3.43739	5.11572	5.45594	5.63111	5.42452	5.65367	5.53511	4.73495	4.94942	4.84927	28
103222582	XM_007974374,XM_007974376	DSC2	desmocollin 2, transcript variant X1	protein_coding	XP_007972565.1;XP_007972567.1	.	3.67163	3.59203	3.20201	2.70175	3.36824	3.14466	1.18615	1.23602	1.11678	8.62597	8.32312	7.58122	6.33927	7.77911	7.23004	2.47955	2.63822	2.34224	-1.16504	945.371	0.118868	-1.85395	0.0637466	0.270452	-2.43464	608.037	0.126206	-10.1715	2.65678e-24	2.73267e-23	9.99062	9.77046	8.46814	9.8147	9.77019	9.65015	9.5275	9.68697	9.62926	8.91942	8.93456	8.86629	1105
103222652	XR_493495	LOC103222652	uncharacterized LOC103222652	lncRNA	.	.	0.207767	0.225959	0.478407	0.257684	0.29004	0.279092	0.163978	0.037157	0.061764	0.488119	0.52357	1.1327	0.604619	0.669862	0.641674	0.342782	0.079311	0.129539	-1.12714	98.1642	0.336119	-0.513701	0.607461	0.829953	-2.91659	61.0834	0.448415	-3.44387	0.000573449	0.00134202	6.70256	6.52631	4.96371	6.11741	6.14906	6.65018	6.23346	6.28757	6.26459	5.99834	5.43938	5.57116	74
103222679	XM_007974497,XM_037982460,XM_037982461,XM_037982462	ENOSF1	enolase superfamily member 1, transcript variant X2	protein_coding	XP_007972688.2;XP_037838388.1;XP_037838389.1;XP_037838390.1	.	58.4502	62.6838	53.4902	52.4896	51.4638	51.8904	23.7861	19.8546	22.8781	137.32	145.245	126.646	123.16	118.858	119.304	49.7227	42.3789	47.9825	-1.14427	5464.46	0.0826925	-2.35118	0.0187138	0.132435	-2.19762	3659.02	0.0792603	-14.3318	1.38462e-46	3.49321e-45	12.5097	12.3155	11.1602	12.3254	12.3663	12.1985	12.2093	12.1598	12.172	11.581	11.4272	11.5402	6047
103222696	XM_007974514,XM_007974515,XM_007974516,XM_007974517	LPIN2	lipin 2, transcript variant X1	protein_coding	XP_007972705.2;XP_007972706.1;XP_007972707.1;XP_007972708.1	.	35.8589	39.5205	40.7565	29.3572	34.6287	33.1661	11.5839	12.8626	13.0755	84.2453	91.5733	96.497	68.8826	79.9768	76.2538	24.2152	27.4546	27.4235	-1.22204	12500.5	0.0765109	-3.78108	0.000156152	0.00385735	-2.44648	7820.95	0.0688264	-18.7531	1.82762e-78	1.14932e-76	13.7471	13.4578	12.148	13.45	13.5163	13.5274	13.2539	13.3676	13.3332	12.5202	12.5821	12.6008	13136
103222729	XM_007974605,XM_007974606,XM_007974607,XM_007974608,XM_007974612	ARHGAP28	Rho GTPase activating protein 28, transcript variant X3	protein_coding	XP_007972796.1;XP_007972797.1;XP_007972798.1;XP_007972799.1;XP_007972803.1	.	1.8201	2.34465	1.87975	1.36846	2.05335	1.27958	0.85078	0.599019	0.61212	4.27605	5.43279	4.45058	3.2109	4.74231	2.94193	1.77848	1.27858	1.28381	-1.11115	486.377	0.465276	-0.326804	0.743816	0.896189	-2.17466	331.904	0.170139	-6.58752	4.47239e-11	2.1333e-10	8.99996	8.84789	7.70813	8.16587	9.06791	8.86444	8.6145	8.83066	8.57737	8.11645	8.05578	8.07307	242
103222731	XM_007974613,XM_007974614	LAMA1	laminin subunit alpha 1, transcript variant X2	protein_coding	XP_007972804.2;XP_007972805.2	.	11.5431	12.2276	13.6085	9.06014	10.8916	11.5041	1.46446	1.13896	1.35165	27.1188	28.3327	32.2201	21.2584	25.1547	26.4497	3.06132	2.43106	2.83483	-1.21686	6114.68	0.0920707	-3.07556	0.00210109	0.029111	-7.42161	3088.87	0.100036	-28.9069	9.76866e-184	6.42665e-181	12.7128	12.4294	9.51872	12.2631	12.2917	12.3783	12.0192	12.153	12.212	10.6178	10.4563	10.5615	6418
103222732	gene-LOC103222732	LOC103222732	.	pseudogene	.	.	1.88436	1.57183	1.24187	1.65797	1.55845	1.18692	0.579772	0.220585	0.100022	4.42704	3.64209	2.94031	3.89019	3.59932	2.7289	1.21196	0.470829	0.209778	-1.09423	133.016	0.265569	-0.489195	0.624704	0.839152	-4.4963	76.6638	0.439976	-4.92922	8.25588e-07	2.70168e-06	7.11808	6.99	4.80369	6.88216	6.7238	6.54749	6.77142	6.69792	6.50789	6.13512	5.74365	5.56855	172
103222755	XM_007974657	TWSG1	twisted gastrulation BMP signaling modulator 1	protein_coding	XP_007972848.1	.	26.3811	30.4932	23.9973	22.1569	25.6367	25.4833	9.64894	8.91553	9.48311	61.9787	70.6561	56.8172	51.9882	59.2094	58.5898	20.1703	19.0298	19.8891	-1.12985	5325.93	0.0939967	-1.8738	0.0609586	0.263116	-2.44789	3476.16	0.0742465	-17.3953	8.95868e-68	4.2331e-66	12.4641	12.2881	10.9776	12.2428	12.3512	12.1156	12.0686	12.1638	12.1646	11.4135	11.3412	11.392	5707
103222771	XR_005234843,XR_005234844	LOC103222771	uncharacterized LOC103222771, transcript variant X1	lncRNA	.	.	0.328614	0.407276	0.607816	0.449112	0.443673	0.278621	0.087078	0.112412	0.128902	0.772031	0.943702	1.43909	1.05378	1.02469	0.640591	0.182029	0.239939	0.270348	-1.20728	144.061	0.281836	-0.964257	0.334917	0.637398	-2.95273	86.1235	0.317243	-4.92382	8.48717e-07	2.77365e-06	7.30108	7.02699	5.4449	6.79896	6.78634	7.18701	6.78352	6.96486	6.65579	6.07979	6.18229	6.2565	130
103222942	XM_007974912,XM_037994752	YPEL1	yippee like 1, transcript variant X1	protein_coding	XP_007973103.2;XP_037850680.1	.	4.76063	6.07435	5.97838	5.31301	4.8894	5.02023	1.67458	1.81898	2.41423	11.1844	14.0749	14.1547	12.4662	11.2923	11.5422	3.50056	3.88253	5.0634	-1.10795	327.386	0.166108	-0.890307	0.373301	0.667404	-2.41184	216.732	0.195994	-6.4805	9.14171e-11	4.25725e-10	8.42694	8.27897	6.98863	8.07616	8.23604	8.22812	8.16354	8.06483	8.07739	7.37469	7.45124	7.55959	304
103222951	XM_007974930,XM_007974931	TMEM191C	transmembrane protein 191C, transcript variant X1	protein_coding	XP_007973121.2;XP_007973122.2	.	3.6575	3.3346	3.54792	2.9792	4.11549	2.01911	1.24223	1.00098	1.70512	8.59277	7.72662	8.4002	6.99028	9.50494	4.64224	2.59676	2.13656	3.57617	-1.18181	254.202	0.231032	-1.04313	0.29689	0.604261	-2.16335	168.056	0.279034	-3.98973	6.61488e-05	0.00017453	8.10531	7.86429	6.73076	7.89286	7.79189	7.8314	7.71503	7.94303	7.40442	7.14396	7.00595	7.3359	296
103222966	XM_037996417	LRRC74B	leucine rich repeat containing 74B	protein_coding	XP_037852345.1	.	2.56658	2.25926	2.75026	1.30168	2.3351	2.28074	0.095455	0.264846	0.382892	6.02981	5.23496	6.51163	3.05422	5.39302	5.24376	0.19954	0.565303	0.803045	-1.31093	128.922	0.271522	-1.43852	0.150286	0.428868	-7.25582	62.6104	0.439605	-6.50388	7.82738e-11	3.66915e-10	7.19324	6.80088	3.92064	6.70116	6.58857	6.72064	6.22539	6.58839	6.58	5.3776	5.56316	5.66059	153
103223032	XM_007975119,XM_007975121,XM_007975130,XM_007975132,XM_037995380,XM_037995381,XM_037995382,XM_037995383,XM_037995384,XM_037995385,XM_037995386,XM_037995387,XM_037995388,XM_037995389,XM_037995390,XM_037995391,XM_037995392,XM_037995393,XM_037995394,XM_037995395,XM_037995396,XM_037995397,XM_037995398,XM_037995399,XM_037995400,XM_037995401,XM_037995402,XR_005239340	SLC2A11	solute carrier family 2 member 11, transcript variant X14	protein_coding	XP_007973310.2;XP_007973312.2;XP_007973321.2;XP_007973323.2;XP_037851308.1;XP_037851309.1;XP_037851310.1;XP_037851311.1;XP_037851312.1;XP_037851313.1;XP_037851314.1;XP_037851315.1;XP_037851316.1;XP_037851317.1;XP_037851318.1;XP_037851319.1;XP_037851320.1;XP_037851321.1;XP_037851322.1;XP_037851323.1;XP_037851324.1;XP_037851325.1;XP_037851326.1;XP_037851327.1;XP_037851328.1;XP_037851329.1;XP_037851…	.	8.92767	8.53989	8.27934	6.61608	9.08242	7.89384	2.76735	2.83431	3.59339	20.9743	19.7879	19.6025	15.5237	20.9763	18.1491	5.7849	6.04972	7.53646	-1.16777	1645.12	0.10318	-2.16863	0.0301107	0.176613	-2.34454	1068.37	0.116139	-10.5848	3.50696e-26	3.89777e-25	10.7916	10.5677	9.31924	10.5977	10.5605	10.5138	10.3148	10.5041	10.4419	9.68524	9.66314	9.82044	1865
103223040	XM_007975143,XM_037995373,XM_037995374,XM_037995375,XM_037995376	LOC103223040	glutathione S-transferase theta-1, transcript variant X5	protein_coding	XP_007973334.2;XP_037851301.1;XP_037851302.1;XP_037851303.1;XP_037851304.1	.	5.29121	5.20889	5.95277	4.52483	4.0877	4.24217	1.5243	1.1307	1.07917	12.4309	12.0696	14.094	10.6169	9.44075	9.75338	3.18641	2.41343	2.26335	-1.31145	290.474	0.171473	-2.28121	0.0225359	0.1483	-3.28354	161.732	0.231849	-7.39813	1.38118e-13	7.85146e-13	8.3648	7.97324	6.23885	7.99302	7.94591	8.05744	7.85095	7.72505	7.76673	7.10206	6.90831	6.92084	329
103223043	XM_037999043	LOC103223043	glutaredoxin-like protein C5orf63	protein_coding	XP_037854971.1	.	1.60903	1.20036	1.12494	1.33655	1.71388	1.58367	0.53218	0.344113	0.446963	3.78019	2.78137	2.66344	3.13604	3.9583	3.64109	1.11247	0.734494	0.937422	1.14399	189.202	0.2238	0.867159	0.385855	0.677849	-3.27403	130.089	0.25832	-6.62382	3.50024e-11	1.68415e-10	7.46322	7.6578	5.92779	7.42181	7.17692	7.11512	7.26256	7.42389	7.36674	6.68485	6.45611	6.58482	223
103223056	XM_037994822	LRRC75B	leucine rich repeat containing 75B	protein_coding	XP_037850750.1	.	12.5232	10.9588	12.4729	11.2743	10.7751	10.1987	4.17753	3.77224	4.22244	29.4215	25.3928	29.5315	26.4536	24.8857	23.4483	8.73276	8.05168	8.85579	-1.1403	1472.57	0.10546	-1.79603	0.072489	0.290089	-2.48538	951.881	0.106038	-12.3868	3.08076e-35	5.10752e-34	10.6158	10.4263	9.09312	10.4414	10.2961	10.397	10.3303	10.2548	10.2124	9.55357	9.46673	9.55274	1690
103223127	XM_007975274,XM_038007651	ZNRF3	zinc and ring finger 3, transcript variant X1	protein_coding	XP_007973465.2;XP_037863579.1	.	5.11151	4.80616	5.7241	5.02165	5.22269	5.02296	2.17244	2.37488	2.24309	12.0088	11.1364	13.5526	11.7826	12.0621	11.5485	4.5413	5.06907	4.70446	-1.04788	1561.57	0.100111	-0.673955	0.50034	0.760099	-2.09633	1111.17	0.0930922	-11.4711	1.84381e-30	2.47943e-29	10.6423	10.5744	9.48732	10.4695	10.389	10.5307	10.4436	10.4342	10.405	9.79001	9.84795	9.80653	1617
103223128	XM_007975287,XM_007975288,XM_038007648,XM_038007649	EMID1	EMI domain containing 1, transcript variant X2	protein_coding	XP_007973478.2;XP_007973479.2;XP_037863576.1;XP_037863577.1	.	7.64278	7.27001	6.94962	5.29923	5.46168	5.46862	1.30022	2.35458	1.60571	17.9556	16.8454	16.4542	12.4339	12.614	12.5732	2.718	5.02575	3.36768	-1.37632	758.801	0.115916	-3.97548	7.02387e-05	0.00200597	-2.92566	422.854	0.187683	-8.25204	1.55708e-16	1.05606e-15	9.77958	9.31897	7.75133	9.50988	9.42756	9.38718	9.16678	9.15845	9.1708	8.13497	8.55686	8.28882	953
103223135	XM_007975313,XM_007975314	RASL10A	RAS like family 10 member A, transcript variant X1	protein_coding	XP_007973504.2;XP_007973505.2	.	0.460883	0.436277	0.622667	0.777274	0.459381	0.527753	0.122019	0.253003	0.101875	1.08278	1.0109	1.47426	1.82377	1.06096	1.21338	0.25507	0.540025	0.213663	1.14165	77.6238	0.337879	0.565648	0.571633	0.805369	-3.38423	52.8611	0.434819	-4.04496	5.23313e-05	0.000139754	6.18032	6.37029	4.59273	5.86192	5.83859	6.04584	6.19631	5.85574	5.92853	5.32883	5.59353	5.28573	66
103223145	XM_007975347,XM_007975348	NIPSNAP1	nipsnap homolog 1, transcript variant X2	protein_coding	XP_007973538.1;XP_007973539.1	.	76.5975	80.9423	81.5313	75.7956	76.3449	77.7461	32.5079	28.5688	33.4954	179.955	187.552	193.037	177.844	176.323	178.75	67.9549	60.9789	70.2505	-1.06258	9418.46	0.0679065	-1.28963	0.19718	0.492472	-2.2774	6484.19	0.0686713	-17.2909	5.5073e-67	2.55985e-65	13.2444	13.1568	11.9501	13.051	13.0809	13.0302	13.0297	12.999	12.9803	12.3447	12.2331	12.3357	9738
103223154	XM_007975375	HEXB	hexosaminidase subunit beta	protein_coding	XP_007973566.2	.	68.992	85.1791	68.3321	69.5513	76.4385	71.5873	27.2109	23.5626	24.8178	162.087	197.369	161.786	163.192	176.539	164.59	56.8821	50.2934	52.0507	-1.04569	7633.97	0.0889597	-0.7245	0.468759	0.738934	-2.69863	5047.25	0.0717916	-19.9498	1.50584e-88	1.25646e-86	12.93	12.8657	11.4143	12.6744	12.8433	12.6247	12.6657	12.7151	12.6617	11.911	11.7889	11.8318	7496
103223159	XM_007975384,XM_007975385,XM_007975386,XM_038007615	CASTOR1	cytosolic arginine sensor for mTORC1 subunit 1, transcript variant X3	protein_coding	XP_007973575.1;XP_007973576.1;XP_007973577.1;XP_037863543.1	.	4.3923	4.04	4.37875	3.88773	4.09143	3.91279	1.80082	1.07912	1.71993	10.3191	9.36111	10.3673	9.12202	9.44937	8.99608	3.76446	2.30334	3.60723	-1.10231	392.038	0.147204	-0.954686	0.339736	0.641559	-2.39349	260.832	0.202984	-6.20303	5.53875e-10	2.40519e-09	8.68355	8.54271	7.26385	8.49144	8.38931	8.45309	8.37555	8.37407	8.35562	7.83618	7.49426	7.79353	437
103223169	XM_038007607,XM_038007608	GAL3ST1	galactose-3-O-sulfotransferase 1, transcript variant X2	protein_coding	XP_037863535.1;XP_037863536.1	.	2.2283	1.93141	2.26778	1.29675	2.08513	1.11533	0.370517	0.410335	0.365518	5.23508	4.47528	5.36929	3.04264	4.81571	2.56431	0.774534	0.875843	0.766606	-1.45773	202.663	0.237326	-2.29102	0.0219621	0.145922	-2.67551	111.739	0.298692	-4.75344	1.99983e-06	6.28574e-06	7.90966	7.36514	5.92567	7.55442	7.41527	7.56774	7.14887	7.45531	7.02869	6.50356	6.61453	6.69377	254
103223171	XM_007975421,XM_007975422,XM_007975424,XM_038007605	TCN2	transcobalamin 2, transcript variant X1	protein_coding	XP_007973612.2;XP_007973613.2;XP_007973615.2;XP_037863533.1	.	60.2364	58.3162	58.3369	51.0887	53.8926	57.1239	19.2173	17.7782	23.185	141.517	135.125	138.121	119.873	124.468	131.336	40.1722	37.9468	48.6262	-1.12168	6833.86	0.0716653	-2.31162	0.0207986	0.141202	-2.54223	4428.57	0.0805731	-16.7065	1.17524e-62	4.90305e-61	12.8189	12.6533	11.2879	12.6375	12.5757	12.5618	12.4814	12.4805	12.5125	11.7108	11.6143	11.7918	7642
103223185	XM_007975458,XR_005243516	PIK3IP1	phosphoinositide-3-kinase interacting protein 1, transcript variant X2	protein_coding	XP_007973649.1	.	0.970038	1.1352	0.674114	0.663229	0.770216	0.802556	0.288115	0.101355	0.344855	2.27897	2.63039	1.59606	1.55617	1.77885	1.84519	0.602279	0.216338	0.723269	-1.30183	120.287	0.272674	-1.39559	0.162838	0.445929	-2.88742	69.47	0.388069	-3.94204	8.07913e-05	0.000210918	7.08732	6.70857	5.1586	6.74437	6.83893	6.46129	6.43719	6.54973	6.54704	6.03862	5.65658	6.05379	147
103223270	XM_007975692	C1QTNF6	C1q and TNF related 6	protein_coding	XP_007973883.2	.	3.30452	2.98017	3.73378	2.64635	3.40225	3.15932	0.938502	1.02075	0.801497	7.76349	6.90538	8.84026	6.2093	7.85768	7.26375	1.96185	2.17875	1.68099	-1.11411	539.056	0.145751	-1.06957	0.284811	0.593497	-3.12082	332.201	0.169025	-9.71407	2.62639e-22	2.45355e-21	9.15064	8.99368	7.33362	8.88442	8.77134	8.95201	8.67977	8.85988	8.80174	7.94517	7.98908	7.83607	580
103223281	XM_038007476	LGALS2	galectin 2	protein_coding	XP_037863404.1	.	71.2995	73.8911	67.2442	65.119	59.5757	64.7969	18.5392	13.976	18.1786	167.508	171.214	159.21	152.793	137.593	148.978	38.7546	29.8311	38.1263	-1.14629	3063.02	0.0869259	-2.266	0.0234514	0.151699	-3.50663	1809.81	0.106876	-16.9364	2.4258e-64	1.05313e-62	11.6758	11.479	9.64938	11.4193	11.4268	11.3233	11.319	11.2017	11.2843	10.3167	10.1062	10.2941	3398
103223298	XM_007975726,XM_007975727,XM_007975728,XM_007975730,XM_007975731,XM_038007461	CUNH22orf23	chromosome unknown C22orf23 homolog, transcript variant X3	protein_coding	XP_007973917.2;XP_007973918.2;XP_007973919.2;XP_007973921.2;XP_007973922.1;XP_037863389.1	.	1.98755	2.45639	2.81368	1.89078	1.26809	2.28634	0.481751	0.279787	0.558639	4.66946	5.69173	6.66179	4.43644	2.92872	5.25662	1.00706	0.597194	1.17164	-1.32797	198.745	0.237749	-1.72123	0.0852099	0.316762	-3.61559	107.497	0.320055	-5.79347	6.89468e-09	2.73818e-08	7.82521	7.41533	5.54068	7.2997	7.4157	7.51993	7.24529	6.94747	7.36045	6.46817	6.22881	6.51534	197
103223378	XM_007975905,XM_007975906	TEF	TEF transcription factor, PAR bZIP family member, transcript variant X1	protein_coding	XP_007974096.1;XP_007974097.1	.	7.83264	6.84709	7.49269	6.17576	7.28225	5.79515	2.6805	2.38244	2.793	18.4017	15.8654	17.74	14.4906	16.8187	13.3239	5.60334	5.08521	5.85779	-1.17936	1683.05	0.109496	-2.17363	0.0297332	0.175234	-2.29742	1093.64	0.111534	-10.7591	5.36753e-27	6.14535e-26	10.831	10.5929	9.37346	10.6713	10.5242	10.5897	10.4417	10.5525	10.3572	9.79539	9.69693	9.81885	1990
103223403	XM_007975943,XM_007975951,XM_007975959,XM_007975969,XM_007975977,XM_007975985,XM_037982120,XM_037982121,XM_037982122,XM_037982123	PDE8B	phosphodiesterase 8B, transcript variant X8	protein_coding	XP_007974134.1;XP_007974142.1;XP_007974150.1;XP_007974160.1;XP_007974168.1;XP_007974176.1;XP_037838048.1;XP_037838049.1;XP_037838050.1;XP_037838051.1	.	0.603794	0.5516	0.455028	0.466194	0.502988	0.456463	0.080839	0.211925	0.180855	1.41853	1.27812	1.07734	1.09386	1.16168	1.04947	0.168988	0.452344	0.379309	-1.16382	124.683	0.249618	-0.876823	0.380583	0.673961	-2.75829	77.5029	0.347903	-4.20741	2.58309e-05	7.17268e-05	7.06682	6.84922	5.36583	6.83764	6.75485	6.60617	6.636	6.6636	6.60279	5.8294	6.19238	6.11492	155
103223426	XM_007975987,XM_007975988,XM_007975989,XM_007975990,XM_007975991,XM_007975992	A4GALT	alpha 1,4-galactosyltransferase (P blood group), transcript variant X1	protein_coding	XP_007974178.2;XP_007974179.2;XP_007974180.2;XP_007974181.2;XP_007974182.2;XP_007974183.2	.	43.5579	35.2434	38.3337	31.8743	40.755	32.3053	13.2347	14.778	14.5188	102.333	81.6628	90.7605	74.7886	94.1258	74.2746	27.6661	31.5431	30.4505	-1.14197	5067.36	0.105549	-1.81457	0.0695898	0.284122	-2.30992	3345.18	0.0896388	-13.4745	2.20866e-41	4.60159e-40	12.3996	12.2081	10.9811	12.292	12.0892	12.1486	12.0116	12.1873	11.9805	11.3196	11.3892	11.3732	6140
103223448	XM_007976023,XM_007976025,XM_038007345,XM_038007346,XM_038007347	EFCAB6	EF-hand calcium binding domain 6, transcript variant X3	protein_coding	XP_007974214.2;XP_007974216.2;XP_037863273.1;XP_037863274.1;XP_037863275.1	.	3.51823	3.83397	4.27477	3.29024	3.71791	3.9484	1.22412	1.61142	1.62371	8.26557	8.88371	10.1211	7.72009	8.58671	9.07794	2.55892	3.43952	3.40543	-1.09974	1013.22	0.112819	-1.21583	0.224051	0.526258	-2.28094	684.806	0.128865	-9.23162	2.66566e-20	2.21879e-19	10.052	9.91418	8.70532	9.77357	9.82737	9.91111	9.70129	9.77111	9.80377	8.96875	9.13433	9.16763	992
103223540	XM_038007285,XM_038007286	LOC103223540	translation initiation factor IF-2-like, transcript variant X1	protein_coding	XP_037863213.1;XP_037863214.1	.	0.683623	0.736314	0.784371	0.710077	0.544427	0.436876	0.161391	0.412785	0.123721	1.60607	1.70612	1.85711	1.6661	1.25738	1.00444	0.337375	0.881072	0.259482	-1.34673	155.204	0.247036	-1.73846	0.0821298	0.310046	-2.2699	94.0086	0.388569	-3.04355	0.00233801	0.004971	7.47659	7.04771	5.84614	7.07431	7.11941	7.16086	7.08884	6.86559	6.72357	6.24195	6.73017	6.12377	169
103223557	XM_038007250,XM_038007251,XM_038007252,XM_038007253,XM_038007254,XM_038007255	PLXNB2	plexin B2, transcript variant X2	protein_coding	XP_037863178.1;XP_037863179.1;XP_037863180.1;XP_037863181.1;XP_037863182.1;XP_037863183.1	.	69.7968	59.7333	77.6057	56.7591	68.4661	61.9179	26.8981	29.9318	28.551	163.977	138.408	183.743	133.177	158.126	142.358	56.228	63.8881	59.8804	-1.13065	23733.3	0.0968393	-1.82931	0.067353	0.278773	-2.05621	16338.3	0.0669262	-15.5394	1.87794e-54	6.17733e-53	14.6205	14.4433	13.3842	14.4552	14.2879	14.5158	14.2555	14.3891	14.3035	13.6654	13.741	13.7056	26214
103223561	XM_007976237,XM_007976247,XM_007976256	ARSB	arylsulfatase B, transcript variant X1	protein_coding	XP_007974428.1;XP_007974438.2;XP_007974447.1	.	5.06658	5.95412	6.18443	5.45633	5.44905	5.13892	1.89411	2.10575	2.0624	11.9032	13.7963	14.6425	12.8025	12.5849	11.8151	3.95947	4.49462	4.3255	-1.0939	1823.86	0.0984078	-1.31574	0.18826	0.480746	-2.52168	1200.18	0.0963535	-13.8488	1.29288e-43	2.92911e-42	10.8961	10.7665	9.41265	10.5855	10.7083	10.7233	10.6382	10.6006	10.5532	9.77877	9.86765	9.86233	1738
103223563	XM_007976248,XM_007976250	MIOX	myo-inositol oxygenase, transcript variant X2	protein_coding	XP_007974439.2;XP_007974441.2	.	1.44445	2.48548	1.79202	1.4417	1.37349	1.21279	0.283854	0.167013	0.011809	3.39353	5.75911	4.24287	3.38274	3.17215	2.78838	0.593372	0.356481	0.024768	-1.46298	103.504	0.289808	-1.89406	0.0582167	0.256726	-7.3834	47.1267	0.538568	-5.35547	8.53352e-08	3.07426e-07	6.94143	6.39404	3.49544	6.19591	6.56299	6.28718	6.15544	6.10957	6.03732	5.42806	5.28998	5.0529	98
103223662	XM_007976364,XM_007976365,XM_007976366,XM_037997651	LOC103223662	carboxyl-terminal PDZ ligand of neuronal nitric oxide synthase protein, transcript variant X4	protein_coding	XP_007974555.1;XP_007974556.1;XP_007974557.1;XP_037853579.1	.	1.65492	1.46424	2.87945	1.44278	1.20302	1.90914	0.55045	0.705182	0.582698	3.888	3.39281	6.81751	3.38527	2.77845	4.38939	1.15067	1.50518	1.2221	-1.34783	556.804	0.359182	-1.19894	0.230552	0.534308	-2.30426	335.593	0.191417	-6.29151	3.14387e-10	1.39823e-09	9.32052	8.88945	7.66644	8.86599	8.74702	9.32577	8.73086	8.56186	8.95367	8.06312	8.21948	8.09053	543
103223663	XM_007976370,XM_007976371,XM_037997652	OLFML2B	olfactomedin like 2B, transcript variant X1	protein_coding	XP_007974561.2;XP_007974562.2;XP_037853580.1	.	1.3358	1.02709	1.54343	2.02999	2.47883	2.75786	0.991514	1.29607	1.01015	3.13827	2.37987	3.6543	4.76309	5.72498	6.34073	2.07267	2.7664	2.11861	1.81327	388.288	0.182182	4.71285	2.44272e-06	0.000108281	-2.06291	366.632	0.168786	-6.18939	6.03986e-10	2.62013e-09	8.10998	8.96664	7.90367	8.22848	8.01218	8.30717	8.54925	8.6871	8.78517	8.02999	8.21873	8.03926	292
103223693	XM_007976427,XM_037997669,XM_037997670,XR_005240264	KLHDC9	kelch domain containing 9, transcript variant X1	protein_coding	XP_007974618.2;XP_037853597.1;XP_037853598.1	.	16.6908	14.7694	15.1123	14.077	12.5364	14.2045	7.04758	4.24042	7.08191	39.2126	34.2224	35.7805	33.0298	28.9536	32.6583	14.7324	9.051	14.853	-1.17653	1021.12	0.114521	-2.04802	0.0405578	0.210449	-2.14095	679.104	0.157387	-6.97803	2.99356e-12	1.56208e-11	10.1084	9.874	8.75602	9.93332	9.85325	9.85304	9.80862	9.63934	9.76978	9.23571	8.89785	9.21502	1179
103223705	XM_007976458,XM_037997681	F11R	F11 receptor, transcript variant X2	protein_coding	XP_007974649.1;XP_037853609.1	.	34.0769	38.7741	33.0649	27.4963	31.6199	29.2412	9.41063	8.06408	8.63156	80.0588	89.8437	78.2859	64.5162	73.0279	67.2298	19.6721	17.2124	18.1031	-1.22936	7095.21	0.0817145	-3.64567	0.000266699	0.00597529	-3.18332	4127.47	0.0761429	-21.9394	1.09237e-106	1.27109e-104	12.9339	12.6361	10.9464	12.6332	12.7287	12.5627	12.4198	12.5057	12.4435	11.5632	11.4435	11.4873	7796
103223769	XM_007976598	THBS4	thrombospondin 4	protein_coding	XP_007974789.1	.	0.4034	0.824732	0.623439	0.790085	0.615624	0.652967	0.287895	0.20006	0.295337	0.94773	1.91099	1.47608	1.85382	1.42182	1.50127	0.601819	0.42702	0.619414	1.08765	118.152	0.293292	0.413271	0.679408	0.864271	-2.44506	85.5775	0.307712	-4.19181	2.76744e-05	7.65352e-05	6.82201	6.94438	5.6339	6.37253	6.82538	6.61532	6.79863	6.59618	6.6406	6.20629	6.02852	6.20751	77
103223862	XR_493914	LOC103223862	uncharacterized LOC103223862	lncRNA	.	.	2.08232	2.2691	2.13529	1.58461	1.24759	2.15432	0.514181	0.627408	0.701621	4.89211	5.25774	5.05561	3.71807	2.88137	4.9531	1.07485	1.33918	1.47152	-1.32363	79.5388	0.318824	-1.26871	0.204543	0.501416	-2.53105	47.1251	0.410725	-3.26188	0.00110674	0.00248013	6.50169	6.09722	4.73793	6.09335	6.13222	6.08017	5.91946	5.76965	6.08401	5.43758	5.49575	5.54885	90
103223887	XM_007976868	THBS3	thrombospondin 3	protein_coding	XP_007975059.2	.	24.523	23.9113	26.7163	21.5654	23.2161	22.2456	6.08841	5.07544	5.55756	57.6132	55.4051	63.2547	50.6001	53.6188	51.1459	12.7273	10.8333	11.6559	-1.147	4103.29	0.0790444	-2.50329	0.0123043	0.101028	-3.75735	2387.67	0.0838914	-22.7641	1.03987e-114	1.41166e-112	12.0982	11.9001	9.97122	11.8074	11.7581	11.8453	11.6725	11.7033	11.6705	10.6672	10.5276	10.5943	4428
103223896	XM_007976898	EFNA1	ephrin A1	protein_coding	XP_007975089.1	.	15.61	14.9694	15.7356	16.0239	14.7111	17.2364	6.97386	5.56563	6.79376	36.6736	34.6857	37.2563	37.598	33.9761	39.629	14.5782	11.8796	14.2487	1.0125	1689.26	0.0985684	0.181842	0.855707	0.945947	-2.32661	1199.01	0.111201	-10.9552	6.27474e-28	7.44826e-27	10.7132	10.7311	9.49344	10.5714	10.5089	10.5382	10.5788	10.4671	10.6143	9.92155	9.73984	9.89387	1751
103223919	XM_007976963,XM_007976964,XM_007976965	CHRNB2	cholinergic receptor nicotinic beta 2 subunit, transcript variant X1	protein_coding	XP_007975154.1;XP_007975155.1;XP_007975156.1	.	1.37648	1.05249	1.21296	0.719558	0.617522	0.803981	0.23061	0.32124	0.207519	3.23384	2.43874	2.87185	1.68834	1.4262	1.84847	0.48207	0.685673	0.435233	-1.7358	372.739	0.174505	-4.55922	5.13439e-06	0.000209006	-2.64427	185.304	0.228389	-6.14246	8.1255e-10	3.486e-09	8.8857	8.08999	6.66868	8.59374	8.33502	8.44112	8.03158	7.87878	8.09202	7.28092	7.47451	7.21684	552
103224047	XM_007977256,XM_007977258,XM_007977259	SEMA6C	semaphorin 6C, transcript variant X1	protein_coding	XP_007975447.2;XP_007975449.2;XP_007975450.2	.	0.21621	0.358434	0.39136	0.217914	0.408388	0.294864	0.080142	0.179661	0.119533	0.507955	0.830531	0.926601	0.511305	0.943193	0.677937	0.167531	0.383478	0.250698	-1.07761	69.2669	0.3646	-0.295761	0.767413	0.907222	-2.2335	47.6222	0.431155	-2.68884	0.00717009	0.0140551	6.1679	6.0582	4.88112	5.67614	5.94721	5.98525	5.6685	6.00745	5.80881	5.31236	5.59461	5.43029	50
103224057	XM_007977281	LOC103224057	thioredoxin interacting protein	protein_coding	XP_007975472.2	.	407.172	483.816	397.753	350.79	371.753	364.787	46.1775	34.4087	40.6597	956.592	1121.05	941.738	823.08	858.582	838.699	96.53	73.4438	85.2762	-1.21196	65207.6	0.0788742	-3.51622	0.000437734	0.00884713	-8.40662	32550.5	0.0833183	-36.865	1.68264e-297	7.19541e-294	16.1248	15.8474	12.7567	15.6864	15.827	15.6206	15.5271	15.544	15.5327	13.9309	13.743	13.8448	69921
103224070	XM_007977311,XM_007977312,XM_007977315,XM_037997388	PDZK1	PDZ domain containing 1, transcript variant X1	protein_coding	XP_007975502.1;XP_007975503.1;XP_007975506.1;XP_037853316.1	.	406.246	502.754	398.063	350.575	402.781	393.401	89.2674	73.5316	87.7091	954.417	1164.93	942.472	822.577	930.244	904.486	186.606	156.95	183.954	-1.16394	58106.7	0.0879297	-2.49075	0.0127474	0.103085	-4.2379	32752.6	0.0744052	-28	1.62313e-172	8.41321e-170	15.9318	15.7128	13.6103	15.5795	15.7523	15.5151	15.4249	15.5171	15.5014	14.3411	14.1962	14.322	60325
103224110	XM_037997309	WARS2	tryptophanyl tRNA synthetase 2, mitochondrial	protein_coding	XP_037853237.1	.	18.4914	19.1901	19.7552	15.3967	17.1385	17.4297	6.44869	5.22881	7.24074	43.4429	44.4655	46.7734	36.1263	39.5823	40.0735	13.4804	11.1607	15.1861	-1.17637	2778.85	0.0814108	-2.87855	0.00399508	0.047075	-2.47434	1769.09	0.107085	-12.2056	2.90103e-34	4.61172e-33	11.5528	11.3183	9.99187	11.3014	11.31	11.3207	11.1204	11.1803	11.2015	10.4409	10.2746	10.5223	2994
103224113	XM_007977382,XM_007977384	TBX15	T-box transcription factor 15, transcript variant X1	protein_coding	XP_007975573.2;XP_007975575.2	.	1.22786	1.05963	1.78077	0.999854	1.11198	1.16795	0.307632	0.210331	0.172796	2.88468	2.45528	4.21623	2.34602	2.56817	2.6853	0.643077	0.448942	0.362409	-1.27216	289.26	0.202383	-1.71597	0.0861672	0.318385	-4.30796	154.707	0.25175	-8.36943	5.78994e-17	4.02426e-16	8.34028	7.9911	5.86624	7.88746	7.73911	8.1498	7.70301	7.75109	7.78122	6.94807	6.72677	6.66279	306
103224117	XM_007977392,XM_007977402	VCAN	versican, transcript variant X1	protein_coding	XP_007975583.2;XP_007975593.2	.	239.226	279.29	353.246	198.436	239.242	231.601	34.9964	29.5116	30.1179	562.028	647.144	836.36	465.603	552.542	532.485	73.1569	62.9913	63.1668	-1.34207	148032	0.10951	-3.87601	0.000106182	0.00282065	-6.42299	72090.8	0.0807	-33.2496	2.0681e-242	3.53748e-239	17.3722	16.9478	14.2455	16.7887	16.9387	17.128	16.5879	16.7273	16.7377	15.2752	15.1314	15.1708	142580
103224169	XM_007977476,XM_007977484	EDIL3	EGF like repeats and discoidin domains 3, transcript variant X2	protein_coding	XP_007975667.1;XP_007975675.1	.	2.08917	2.05841	2.3301	2.37387	1.99925	2.68343	0.578259	0.210995	0.296548	4.9082	4.76956	5.51685	5.56996	4.61737	6.1696	1.2088	0.450359	0.621954	1.06816	603.222	0.143327	0.663711	0.506875	0.764181	-6.08931	357.875	0.436714	-5.96793	2.40281e-09	9.94437e-09	9.18841	9.28312	6.65778	8.8605	8.82879	8.918	8.96216	8.77562	9.04319	7.88999	7.3376	7.49496	581
103224218	XM_007977572,XM_007977573,XM_007977575	INKA2	inka box actin regulator 2, transcript variant X2	protein_coding	XP_007975763.1;XP_007975764.1;XP_007975766.1	.	0.01698	0.028024	0.018006	0.032909	0.073907	0.040595	0.020464	0.008925	0.010883	0.039891	0.064935	0.042632	0.077215	0.170693	0.093333	0.042777	0.01905	0.022825	2.23193	11.8725	0.790158	1.4659	0.142676	NA	-3.41742	10.4682	0.863435	-2.05332	0.0400417	0.0674592	2.87581	4.03604	2.24577	3.11116	3.18463	3.12107	3.21298	3.42975	3.25782	3.13927	3.05225	3.07136	6
103224223	XM_007977579,XM_007977580,XM_007977581	LOC103224223	adenosine receptor A3, transcript variant X1	protein_coding	XP_007975770.1;XP_007975771.1;XP_007975772.1	.	0.23847	0.319655	0.368678	0.438872	0.283135	0.347743	0.129828	0.096854	0.180118	0.560252	0.740674	0.872899	1.02975	0.653916	0.799513	0.271394	0.206731	0.377765	1.13106	76.5999	0.32997	0.538472	0.590251	0.818434	-2.39992	56.7826	0.386334	-3.26916	0.00107867	0.00242428	6.16798	6.34513	5.06052	5.85504	6.00138	6.06921	6.19873	5.91171	6.03858	5.60007	5.47829	5.72557	58
103224228	XM_007977591	PIFO	primary cilia formation	protein_coding	XP_007975782.1	.	3.30586	3.68853	2.95991	1.8478	3.05307	2.62095	0.401924	0.231732	0.614874	7.76663	8.54672	7.00802	4.33561	7.05121	6.02595	0.840186	0.494622	1.28958	-1.35858	425.896	0.178455	-2.47735	0.0132362	0.10557	-5.56951	210.213	0.27689	-8.94777	3.62742e-19	2.85143e-18	8.93852	8.49647	5.9984	8.5147	8.58958	8.3778	8.00729	8.39326	8.26913	7.06008	6.82734	7.27155	504
103224298	XM_007977719,XM_037998159,XM_037998160,XM_037998161,XM_037998162,XM_037998163	CELSR2	cadherin EGF LAG seven-pass G-type receptor 2, transcript variant X6	protein_coding	XP_007975910.2;XP_037854087.1;XP_037854088.1;XP_037854089.1;XP_037854090.1;XP_037854091.1	.	11.6926	10.8782	15.1831	9.57978	11.2286	9.92589	4.25582	4.53814	4.65946	27.47	25.2059	35.9482	22.4776	25.9331	22.8211	8.8964	9.68647	9.77236	-1.25654	6621.64	0.1086	-3.03365	0.00241617	0.0320625	-2.13133	4254.1	0.071009	-15.3749	2.41261e-53	7.54438e-52	12.8484	12.5188	11.4079	12.5724	12.4694	12.762	12.3646	12.471	12.3796	11.7411	11.7796	11.7922	7132
103224335	XM_007977771	VAV3	vav guanine nucleotide exchange factor 3	protein_coding	XP_007975962.2	.	34.4196	43.4748	34.292	29.3241	35.8778	33.9	4.60745	4.25224	4.33426	80.864	100.736	81.1914	68.8049	82.8617	77.941	9.63146	9.07623	9.09031	-1.15851	9807.4	0.0965706	-2.19806	0.0279451	0.169157	-7.03615	5121.52	0.0769441	-36.5822	5.48502e-293	1.87643e-289	13.3619	13.1497	10.3159	12.9292	13.1269	12.8828	12.7619	12.9135	12.8665	11.3235	11.2635	11.2783	10007
103224346	XM_007977786,XM_007977787,XM_007977788	LOC103224346	pancreatic alpha-amylase, transcript variant X3	protein_coding	XP_007975977.2;XP_007975978.2;XP_007975979.2	.	5.62019	8.47774	9.40339	6.0567	6.38366	7.94723	2.33719	1.84478	2.9178	13.2038	19.6438	22.2639	14.2112	14.7434	18.2718	4.88568	3.9376	6.11954	-1.1837	696.879	0.167205	-1.4551	0.145642	0.420914	-2.69623	431.631	0.175387	-8.1588	3.38377e-16	2.24687e-15	9.56158	9.31765	7.86717	9.03154	9.35618	9.42629	9.06343	9.07445	9.27506	8.37003	8.20301	8.51722	567
103224383	XM_007977850,XM_007977851,XM_007977856,XM_007977858,XM_037982654,XM_037982659,XM_037982661,XM_037982665,XM_037982692,XM_037982698,XM_037982704,XM_037982713,XM_037982718,XM_037982722,XR_005234921,XR_005234922,XR_005234926,XR_005234927,XR_005234928,XR_005234930,XR_005234931,XR_005234932	PLPPR5	phospholipid phosphatase related 5, transcript variant X8	protein_coding	XP_007976041.1;XP_007976042.2;XP_007976047.1;XP_007976049.1;XP_037838582.1;XP_037838587.1;XP_037838589.1;XP_037838593.1;XP_037838620.1;XP_037838626.1;XP_037838632.1;XP_037838641.1;XP_037838646.1;XP_037838650.1	.	25.3344	28.7607	34.5263	20.2792	23.7582	22.7059	9.72514	8.61417	9.72811	59.5195	66.6416	81.7459	47.5823	54.8708	52.2041	20.3296	18.3866	20.4029	-1.30328	4533.34	0.106203	-3.59828	0.00032033	0.00688853	-2.26493	2799.8	0.0823294	-14.3262	1.50102e-46	3.77018e-45	12.3249	11.9425	10.7441	11.9263	12.0569	12.1893	11.7453	11.8793	11.8516	11.1797	11.0929	11.166	4447
103224388	XM_007977863,XM_007977867,XM_037982468	DPYD	dihydropyrimidine dehydrogenase, transcript variant X2	protein_coding	XP_007976054.2;XP_007976058.2;XP_037838396.1	.	58.5932	66.1357	55.5194	55.1987	58.1035	60.8574	19.8085	16.1224	17.8925	137.656	153.244	131.45	129.516	134.193	139.92	41.4078	34.4127	37.5261	-1.06128	14523	0.0770863	-1.11306	0.265684	0.57433	-3.04422	9236.97	0.0764696	-21.0028	6.18662e-98	6.33665e-96	13.8683	13.7825	12.1573	13.6393	13.7105	13.5455	13.5565	13.5727	13.6186	12.7278	12.556	12.6513	15156
103224395	XM_007977881,XM_007977882,XM_038003353,XM_038003358,XM_038003363,XM_038003368	TLCD4	TLC domain containing 4, transcript variant X6	protein_coding	XP_007976072.1;XP_007976073.1;XP_037859281.1;XP_037859286.1;XP_037859291.1;XP_037859296.1	.	9.63457	9.85582	9.21107	8.68565	8.44858	8.62578	3.38319	4.0413	4.1185	22.635	22.837	21.8085	20.3797	19.5124	19.8319	7.07225	8.62598	8.63779	-1.09691	2854.58	0.08597	-1.55219	0.120616	0.381341	-2.16145	1965.15	0.0843197	-13.1879	1.02966e-39	2.03141e-38	11.5442	11.4109	10.28	11.3576	11.4019	11.285	11.2211	11.3205	11.2661	10.6597	10.6436	10.5708	3036
103224401	XM_007977896,XM_007977897,XM_007977898	SLC44A3	solute carrier family 44 member 3, transcript variant X1	protein_coding	XP_007976087.2;XP_007976088.2;XP_007976089.2	.	15.073	15.8265	15.2178	13.6974	13.0734	11.2771	4.15084	4.7155	5.05597	35.4119	36.6716	36.0304	32.139	30.1936	25.9277	8.67696	10.065	10.604	-1.23964	1719.13	0.10263	-3.01979	0.00252949	0.0331402	-2.55561	1053.66	0.114056	-11.8685	1.72616e-32	2.53442e-31	10.894	10.5843	9.21083	10.6285	10.6509	10.6002	10.5256	10.4493	10.3284	9.60094	9.6822	9.73549	1920
103224444	XM_007977984,XM_007977985,XM_038002872	TGFBR3	transforming growth factor beta receptor 3, transcript variant X1	protein_coding	XP_007976175.1;XP_007976176.1;XP_037858800.1	.	4.18195	4.75052	4.64693	4.12071	4.23744	4.52711	1.56464	1.58977	1.75639	9.82488	11.0075	11.0023	9.66867	9.78659	10.4085	3.27074	3.3933	3.68369	-1.07432	1538.57	0.0952003	-1.08632	0.277339	0.586934	-2.45574	1029.93	0.0995743	-13.017	9.79495e-39	1.86989e-37	10.6382	10.5347	9.21918	10.3708	10.4709	10.435	10.3493	10.3421	10.4071	9.60277	9.60356	9.68163	1508
103224451	XM_037995630	LOC103224451	helicase for meiosis 1	protein_coding	XP_037851558.1	.	12.5023	15.9445	11.6918	13.6151	14.445	14.1638	5.90999	4.98541	6.16547	29.3725	36.945	27.682	31.9459	33.3616	32.5646	12.3543	10.6411	12.9309	1.02888	2563.7	0.10769	0.381352	0.702942	0.876161	-2.32017	1836.03	0.0918158	-13.2246	6.32579e-40	1.25525e-38	11.3031	11.3446	10.111	11.0989	11.294	11	11.1595	11.1768	11.1654	10.4969	10.3554	10.5222	2438
103224511	XM_007978084	COL24A1	collagen type XXIV alpha 1 chain	protein_coding	XP_007976275.2	.	0.791092	0.721191	0.618814	0.420423	0.640039	0.340084	0.18216	0.108733	0.224954	1.85856	1.67108	1.46513	0.986465	1.4782	0.781903	0.380788	0.232085	0.4718	-1.56028	230.905	0.234169	-2.74077	0.00612946	0.0631339	-2.53747	124.066	0.312871	-4.29375	1.75681e-05	4.9752e-05	8.13648	7.49514	6.13155	7.83894	7.73851	7.59733	7.32588	7.61483	7.14969	6.81477	6.5522	6.92993	323
103224531	XM_007978128	SPATA1	spermatogenesis associated 1	protein_coding	XP_007976319.2	.	1.26713	1.95499	1.82542	1.76323	1.75909	1.76645	0.607349	0.559167	1.07639	2.97695	4.52992	4.32195	4.13716	4.0627	4.06133	1.26961	1.19352	2.25752	1.02945	210.79	0.209977	0.199451	0.84191	0.940174	-2.21262	153.136	0.262339	-4.36746	1.257e-05	3.61664e-05	7.69862	7.7404	6.57388	7.31877	7.6242	7.55684	7.55258	7.52107	7.52869	6.86932	6.81702	7.22067	162
103224595	XM_007978264,XM_007978265,XM_007978267,XM_007978268,XM_038001833,XM_038001842,XM_038001850,XM_038001855	SLC44A5	solute carrier family 44 member 5, transcript variant X3	protein_coding	XP_007976455.2;XP_007976456.1;XP_007976458.1;XP_007976459.2;XP_037857761.1;XP_037857770.1;XP_037857778.1;XP_037857783.1	.	1.68391	1.41431	1.88149	1.31571	1.91566	1.31434	0.630143	0.351998	0.374199	3.9561	3.27712	4.45471	3.08712	4.42431	3.02185	1.31726	0.751321	0.784814	-1.17512	600.245	0.157398	-1.47911	0.13911	0.410929	-2.33302	389.022	0.198703	-6.15089	7.70477e-10	3.30881e-09	9.34145	9.10793	7.86722	9.08714	9.02256	9.15444	8.82673	9.14379	8.86471	8.49941	8.18725	8.17448	651
103224633	XM_007978321,XM_007978322,XM_007978324,XM_007978325,XM_007978326,XM_007978329,XM_007978330,XM_038001551,XM_038001552,XM_038001554,XM_038001557	LRRC7	leucine rich repeat containing 7, transcript variant X10	protein_coding	XP_007976512.1;XP_007976513.1;XP_007976515.1;XP_007976516.1;XP_007976517.1;XP_007976520.1;XP_007976521.1;XP_037857479.1;XP_037857480.1;XP_037857482.1;XP_037857485.1	.	1.69856	1.3326	2.55667	1.88546	1.46932	1.91336	0.255549	0.159247	0.548293	3.99053	3.08778	6.05328	4.42397	3.39346	4.3991	0.534201	0.339907	1.14994	1.04153	497.522	0.355552	0.165125	0.868846	0.952009	-6.11464	291.398	0.449239	-5.81487	6.06801e-09	2.42281e-08	8.92915	8.98749	6.35565	8.61597	8.31017	8.78651	8.66081	8.2947	8.86083	7.4065	7.04736	7.47911	505
103224671	XM_007978433,XM_038001045	LEPROT	leptin receptor overlapping transcript, transcript variant X1	protein_coding	XP_007976624.1;XP_037856973.1	.	356.261	414.829	365.265	295.211	326.106	325.431	148.071	118.653	132.799	836.984	961.204	864.817	692.671	753.16	748.213	309.53	253.259	278.521	-1.22777	49072.3	0.0731431	-4.04736	5.1798e-05	0.00156597	-2.2207	31526.4	0.0746901	-15.4106	1.39008e-53	4.38697e-52	15.7231	15.427	14.2569	15.4546	15.5706	15.4361	15.2676	15.321	15.3253	14.7216	14.5358	14.627	52512
103224673	XR_005234648,XR_005234649,XR_005234650	LOC103224673	uncharacterized LOC103224673, transcript variant X3	lncRNA	.	.	1.21635	0.962583	1.20982	1.3903	1.2296	1.62453	0.635545	0.210001	0.581365	2.85764	2.23041	2.86443	3.26214	2.83983	3.73504	1.32855	0.448238	1.21931	1.2136	109.673	0.270407	1.03285	0.301675	0.608117	-2.74593	80.9033	0.368804	-3.9514	7.76954e-05	0.000203239	6.63121	6.90951	5.43208	6.52176	6.3535	6.48657	6.59879	6.47713	6.68521	6.14622	5.70908	6.09991	110
103224679	XM_007978450,XM_007978451,XM_007978452,XM_038000961,XM_038000970,XR_494255	RAVER2	ribonucleoprotein, PTB binding 2, transcript variant X3	protein_coding	XP_007976641.1;XP_007976642.1;XP_007976643.1;XP_037856889.1;XP_037856898.1	.	42.1003	48.4328	51.4917	32.7249	41.7089	38.0663	18.8121	16.9388	16.4904	98.9086	112.224	121.914	76.7846	96.3289	87.52	39.3251	36.155	34.5856	-1.27284	10551.5	0.0927046	-3.75442	0.000173744	0.00420816	-2.07011	6794.86	0.0846036	-12.4074	2.38356e-35	3.96603e-34	13.5287	13.1806	12.112	13.1959	13.3245	13.3471	12.9768	13.1604	13.0834	12.546	12.4344	12.4059	10724
103224681	XM_007978456	NR2F1	nuclear receptor subfamily 2 group F member 1	protein_coding	XP_007976647.1	.	0.707763	0.854043	0.849395	0.915139	0.944645	1.1151	0.187529	0.142238	0.307624	1.66279	1.97891	2.01106	2.14725	2.18171	2.56378	0.392013	0.3036	0.645185	1.20354	237.432	0.187883	1.42259	0.154855	0.435371	-4.33903	157.411	0.27024	-7.83515	4.68286e-15	2.91592e-14	7.7518	8.01862	5.8801	7.43432	7.55892	7.54105	7.61966	7.61361	7.75487	6.6269	6.49776	6.88753	196
103224702	gene-LOC103224702	LOC103224702	.	pseudogene	.	.	0.342931	0.335764	0.497144	0.33001	0.690857	0.240612	0.159101	0.113305	0.231444	0.805668	0.778001	1.17706	0.774323	1.59557	0.553203	0.332586	0.241846	0.48541	1.05089	38.2072	0.492223	0.145488	0.884325	NA	-2.29021	27.7266	0.572498	-2.08818	0.0367812	0.0625204	5.22079	5.28993	4.07422	4.92215	4.89894	5.06331	4.89423	5.24061	4.76842	4.68026	4.59125	4.78067	34
103224739	XM_038004591	FYB2	FYN binding protein 2	protein_coding	XP_037860519.1	.	2.75076	3.10813	2.86879	2.8363	2.65299	3.54298	0.994142	0.693855	0.887259	6.46252	7.20187	6.79227	6.65499	6.12721	8.14582	2.07816	1.481	1.86086	1.01194	490.793	0.150137	0.11403	0.909214	0.96901	-3.28208	317.846	0.187074	-9.1654	4.93623e-20	4.0496e-19	8.93034	8.94756	7.21377	8.65951	8.74093	8.65716	8.67035	8.58021	8.83561	7.90807	7.67208	7.8249	476
103224742	XM_007978594	PLPP3	phospholipid phosphatase 3	protein_coding	XP_007976785.1	.	21.5837	23.684	21.8668	20.5725	20.9439	19.9783	3.8464	3.26138	3.43765	50.7077	54.8785	51.7729	48.2705	48.3711	45.9329	8.04057	6.96127	7.20984	-1.1162	3893.39	0.0774856	-2.04669	0.0406883	0.210899	-5.46628	2147.62	0.0862628	-28.4081	1.60723e-177	8.86826e-175	12.0039	11.8454	9.37561	11.657	11.7184	11.6268	11.5955	11.5749	11.5375	10.2699	10.1515	10.1884	4088
103224768	XM_007978642,XM_007978644,XM_007978645,XM_007978646,XM_038000403	ACOT11	acyl-CoA thioesterase 11, transcript variant X1	protein_coding	XP_007976833.2;XP_007976835.1;XP_007976836.1;XP_007976837.1;XP_037856331.1	.	6.22479	5.55156	5.43203	4.11463	4.47042	4.46457	1.98783	2.06224	2.02993	14.6242	12.8636	12.8611	9.6544	10.3247	10.2647	4.15539	4.40177	4.2574	-1.3458	1204.51	0.105784	-4.05032	5.11478e-05	0.00154955	-2.01041	758.795	0.105709	-9.53078	1.56108e-21	1.3922e-20	10.4326	10.0042	8.97765	10.2653	10.1417	10.1041	9.89261	9.92684	9.92258	9.34315	9.35922	9.35149	1541
103224778	XM_007978663,XM_007978664	TMEM59	transmembrane protein 59, transcript variant X2	protein_coding	XP_007976854.1;XP_007976855.1	.	176.468	198.475	167.22	168.457	171.72	173.163	70.7893	61.6899	71.8392	414.587	459.887	395.917	395.262	396.596	398.126	147.979	131.675	150.669	-1.07957	16699.8	0.0766033	-1.44185	0.149346	0.427196	-2.35713	11286.1	0.0672318	-18.3995	1.32507e-75	7.55511e-74	14.0817	13.9713	12.715	13.8809	13.9649	13.7909	13.8227	13.804	13.8185	13.125	13.0062	13.1286	17463
103224779	XM_007978667,XM_007978677,XM_007978685,XM_007978693,XM_007978702,XM_007978712,XM_007978722,XM_007978727,XM_007978744,XM_007978754,XM_007978760,XM_007978766,XM_007978772,XM_007978780,XM_037982250,XM_037982251	MCTP1	multiple C2 and transmembrane domain containing 1, transcript variant X14	protein_coding	XP_007976858.1;XP_007976868.1;XP_007976876.1;XP_007976884.1;XP_007976893.1;XP_007976903.1;XP_007976913.1;XP_007976918.2;XP_007976935.1;XP_007976945.1;XP_007976951.1;XP_007976957.1;XP_007976963.1;XP_007976971.1;XP_037838178.1;XP_037838179.1	.	0.874625	0.823044	0.950093	0.746735	0.516872	0.563466	0.318615	0.216853	0.310783	2.05481	1.90708	2.24948	1.75211	1.19374	1.29549	0.666036	0.462864	0.65181	-1.4318	212.189	0.216384	-2.39311	0.016706	0.122707	-2.02845	128.484	0.269229	-3.79001	0.000150642	0.000381286	7.96494	7.44729	6.40625	7.66082	7.54316	7.68199	7.53049	7.22827	7.28921	6.97444	6.74179	6.94091	261
103224828	XM_007978774,XM_007978777,XM_007978779,XM_037999809,XM_037999810,XM_037999811,XM_037999812,XM_037999813,XM_037999814,XM_037999815,XM_037999816,XM_037999817	TTC39A	tetratricopeptide repeat domain 39A, transcript variant X12	protein_coding	XP_007976965.1;XP_007976968.1;XP_007976970.1;XP_037855737.1;XP_037855738.1;XP_037855739.1;XP_037855740.1;XP_037855741.1;XP_037855742.1;XP_037855743.1;XP_037855744.1;XP_037855745.1	.	23.5714	22.5908	21.4763	30.9169	28.2198	28.6603	14.272	10.7034	13.4654	55.3777	52.3452	50.8483	72.5422	65.1751	65.8941	29.8343	22.846	28.2413	1.24423	3892.22	0.0907688	3.47319	0.000514316	0.0100645	-2.08321	3151.3	0.0969402	-10.9223	9.02073e-28	1.06487e-26	11.76	12.0755	10.9972	11.7666	11.6715	11.6025	11.9446	11.8281	11.8711	11.3324	11.1076	11.3039	3841
103224850	XM_007978823,XM_007978824,XM_007978825,XM_007978827,XM_038003750,XR_005242090,XR_005242091	SPATA6	spermatogenesis associated 6, transcript variant X3	protein_coding	XP_007977014.1;XP_007977015.1;XP_007977016.1;XP_007977018.1;XP_037859678.1	.	4.16353	4.41553	4.56225	3.07139	3.83661	3.35053	1.63204	1.5712	1.45832	9.78162	10.2312	10.8018	7.20658	8.86085	7.70336	3.41163	3.35367	3.05855	-1.30883	1044.51	0.10879	-3.56909	0.000358225	0.00752429	-2.07877	661.184	0.119819	-8.81103	1.24003e-18	9.48175e-18	10.2099	9.82128	8.74675	9.92437	9.96205	9.96937	9.65725	9.79791	9.69768	9.15673	9.1436	9.09894	1156
103224853	XM_007978828,XM_038003767,XM_038003773,XM_038003776,XM_038003780	BEND5	BEN domain containing 5, transcript variant X2	protein_coding	XP_007977019.1;XP_037859695.1;XP_037859701.1;XP_037859704.1;XP_037859708.1	.	0.356532	0.758454	0.604201	0.361261	0.517109	0.671617	0.070842	0.10192	0.025607	0.837621	1.75742	1.43053	0.847649	1.19429	1.54415	0.148089	0.217543	0.053706	-1.07901	98.7941	0.317757	-0.345255	0.729902	0.890611	-5.31047	55.7954	0.441017	-5.46202	4.70757e-08	1.73916e-07	6.67899	6.57172	4.14748	6.18711	6.50245	6.02651	6.15988	6.34272	6.11184	5.45123	5.5575	5.22842	93
103224856	XM_007978832	TRABD2B	TraB domain containing 2B	protein_coding	XP_007977023.2	.	6.00063	4.68221	8.44919	5.97245	6.49095	6.06205	1.72039	1.98026	1.82602	14.0976	10.8492	20.0047	14.0135	14.9912	13.9375	3.59632	4.22678	3.82973	-1.05673	2355.84	0.248422	-0.320446	0.74863	0.898584	-3.14353	1489.77	0.0891466	-18.5356	1.06642e-76	6.40038e-75	11.2414	11.1616	9.49007	10.9609	10.7148	11.2363	10.9405	10.9796	10.924	9.96234	10.0546	9.9983	2350
103224865	XM_007978839	PDZK1IP1	PDZK1 interacting protein 1	protein_coding	XP_007977030.1	.	1.85171	1.58191	2.04574	2.15335	1.65589	3.72407	0.871256	0.546622	0.735802	4.35033	3.66545	4.84358	5.05253	3.82436	8.56219	1.82128	1.16674	1.54321	1.34587	123.486	0.308564	1.38883	0.164885	0.448968	-3.25558	91.3801	0.352767	-4.82731	1.38389e-06	4.41221e-06	6.71885	7.14606	5.42451	6.5849	6.46508	6.62221	6.67929	6.47459	7.06705	6.16098	5.9504	6.07221	110
103224888	XM_007978899,XM_007978900	LOC103224888	fatty-acid amide hydrolase 1, transcript variant X2	protein_coding	XP_007977090.1;XP_007977091.1	.	40.477	41.2488	37.5686	28.9133	38.8031	37.1237	15.6356	14.4579	12.6281	95.0948	95.5778	88.9491	67.8409	89.6179	85.3529	32.6849	30.8597	26.4851	-1.16629	4308.51	0.09895	-2.2428	0.0249099	0.157675	-2.29433	2818.74	0.10272	-11.6635	1.95921e-31	2.75822e-30	12.1797	11.9577	10.741	11.9941	11.9823	11.8828	11.6753	11.8984	11.8686	11.2037	11.1307	11.0297	4880
103224898	XM_007978917,XM_007978919,XM_007978921	TSPAN1	tetraspanin 1, transcript variant X1	protein_coding	XP_007977108.2;XP_007977110.2;XP_007977112.2	.	35.1995	36.0718	31.4734	29.5357	29.7281	27.3214	3.36868	2.29168	2.1951	82.6962	83.5823	74.5179	69.3014	68.6585	62.816	7.04192	4.89149	4.60382	-1.21409	2362.7	0.0929236	-3.01186	0.00259654	0.0338042	-10.1097	1157.26	0.132849	-25.1238	2.73573e-139	6.68496e-137	11.3392	11.0597	7.70344	10.9448	10.9461	10.8063	10.7719	10.7297	10.6602	9.11641	8.91371	8.87902	2732
103224915	XM_007978965,XM_037998779	TESK2	testis associated actin remodelling kinase 2, transcript variant X1	protein_coding	XP_007977156.1;XP_037854707.1	.	1.01342	1.30258	1.11258	1.34036	1.46435	1.44986	0.514777	0.564284	0.622246	2.38089	3.01823	2.6342	3.14496	3.382	3.33344	1.0761	1.20444	1.30505	1.21264	219.537	0.191383	1.45334	0.146128	0.421581	-2.33399	169.621	0.209805	-5.82826	5.60086e-09	2.24362e-08	7.63225	7.91096	6.66869	7.44288	7.6102	7.47678	7.63987	7.67711	7.67714	7.01659	7.06202	7.12376	182
103224938	XM_007979006,XM_007979007,XR_005240466,XR_005240467,XR_005240469,XR_005240470	ARMH1	armadillo like helical domain containing 1, transcript variant X1	protein_coding	XP_007977197.1;XP_007977198.1	.	6.9258	6.28302	5.95997	4.68608	6.08954	5.51089	1.75635	2.01692	1.84497	16.2712	14.5584	14.1111	10.9952	14.0641	12.6704	3.67149	4.30504	3.86947	-1.20781	625.904	0.137155	-1.98606	0.0470266	0.22778	-2.69742	383.546	0.154566	-9.26195	2.00729e-20	1.6806e-19	9.41957	9.14719	7.69705	9.22721	9.12274	9.06331	8.87539	9.07447	8.98125	8.21538	8.2523	8.18956	761
103224948	XM_007979023,XM_007979024,XM_007979025,XM_007979027,XM_037998403,XM_037998412,XM_037998418,XM_037998422,XM_037998427,XM_037998435,XM_037998436,XM_037998438,XM_037998440,XM_037998452	CCDC24	coiled-coil domain containing 24, transcript variant X6	protein_coding	XP_007977214.2;XP_007977215.2;XP_007977216.2;XP_007977218.2;XP_037854331.1;XP_037854340.1;XP_037854346.1;XP_037854350.1;XP_037854355.1;XP_037854363.1;XP_037854364.1;XP_037854366.1;XP_037854368.1;XP_037854380.1	.	11.9084	12.1304	11.4022	11.8368	11.8971	11.9958	3.11458	3.14713	3.97123	27.977	28.1074	26.9963	27.7735	27.4769	27.58	6.51075	6.71743	8.32892	1.0078	910.315	0.106817	0.105006	0.916371	0.971545	-3.36373	584.957	0.125983	-13.8912	7.16017e-44	1.63082e-42	9.82454	9.83588	8.06638	9.61605	9.59971	9.54245	9.56414	9.60641	9.62156	8.65088	8.57383	8.6875	944
103224968	XM_007979101,XM_007979110,XM_007979117,XM_037982226	ERAP1	endoplasmic reticulum aminopeptidase 1, transcript variant X4	protein_coding	XP_007977292.2;XP_007977301.2;XP_007977308.2;XP_037838154.1	.	30.5797	31.6242	32.3397	33.13	36.0283	34.114	10.5326	9.41062	10.037	71.8426	73.2767	76.569	77.7349	83.2091	78.4331	22.0174	20.0866	21.0508	1.06849	8952.54	0.0677352	1.41108	0.158222	0.439972	-3.23318	5974.71	0.0661258	-25.602	1.44765e-144	3.99387e-142	13.0795	13.1751	11.4629	12.8725	12.8794	12.8814	12.9313	12.972	12.9258	12.0003	11.905	11.9563	8665
103224973	XM_007979106,XM_037998083	CUNH1orf210	chromosome unknown C1orf210 homolog, transcript variant X1	protein_coding	XP_007977297.2;XP_037854011.1	.	8.98879	8.07441	8.09544	5.71453	7.16303	6.66322	1.24035	1.41141	1.72644	21.1179	18.7093	19.1671	13.4083	16.5434	15.3197	2.59284	3.0126	3.62089	-1.38853	645.887	0.123817	-3.82462	0.000130973	0.00334396	-4.24616	329.663	0.168418	-12.3868	3.08153e-35	5.10752e-34	9.55257	9.07902	6.97289	9.22451	9.13736	9.11014	8.82858	8.90872	8.87786	7.76271	7.76334	7.90779	813
103224996	XM_007979139,XM_037998026,XM_037998029	LOC103224996	erythroblast membrane associated protein (Scianna blood group), transcript variant X1	protein_coding	XP_007977330.2;XP_037853954.1;XP_037853957.1	.	4.92822	5.8898	5.03085	4.37529	5.47837	4.55743	1.00025	1.02481	1.02334	11.5781	13.6473	11.9113	10.266	12.6526	10.4782	2.09094	2.18741	2.14627	-1.15677	1077.27	0.119532	-1.75773	0.0787929	0.302829	-4.26082	608.68	0.131944	-15.8486	1.43712e-56	5.03728e-55	10.1743	9.96445	7.85434	9.81826	9.95395	9.77008	9.65082	9.82922	9.67905	8.59279	8.5992	8.59921	1124
103225003	XM_037997906,XM_037997911,XM_037997914,XM_037997915,XM_037997919,XM_037997921	CCDC30	coiled-coil domain containing 30, transcript variant X6	protein_coding	XP_037853834.1;XP_037853839.1;XP_037853842.1;XP_037853843.1;XP_037853847.1;XP_037853849.1	.	8.69908	11.9827	10.2088	8.74504	9.45325	8.3397	3.95776	2.61812	3.34954	20.4372	27.7651	24.1707	20.519	21.8328	19.1742	8.27335	5.58827	7.02505	-1.1938	1532.85	0.115746	-2.20792	0.0272501	0.166719	-2.47673	967.854	0.13451	-9.72746	2.30281e-22	2.15833e-21	10.7041	10.4486	9.12087	10.3063	10.5767	10.4547	10.3018	10.344	10.2425	9.70832	9.38259	9.55881	1429
103225018	XM_007979231,XM_007979232,XM_037997714,XM_037997716	SLFNL1	schlafen like 1, transcript variant X4	protein_coding	XP_007977422.2;XP_007977423.2;XP_037853642.1;XP_037853644.1	.	0.275576	0.392564	0.759865	0.46797	0.522549	0.486742	0.16915	0.329238	0.158066	0.647427	0.909613	1.79909	1.09803	1.20685	1.11909	0.353592	0.702745	0.331515	1.02921	176.752	0.284893	0.145788	0.884089	0.959517	-2.06738	131.169	0.285426	-3.67102	0.000241587	0.000593216	7.44599	7.48491	6.41896	6.92011	7.13756	7.57636	7.25981	7.28708	7.28004	6.6466	7.04222	6.61178	109
103225023	XM_007979244	LOC103225023	leucyl and cystinyl aminopeptidase	protein_coding	XP_007977435.2	.	16.791	18.8869	21.0239	12.9317	15.0631	15.661	5.74571	5.91957	5.4083	39.448	43.7631	49.7771	30.3425	34.789	36.0069	12.0109	12.6351	11.3429	-1.32893	11227.2	0.0894423	-4.58698	4.49703e-06	0.000184621	-2.39644	6742.87	0.0722529	-17.4511	3.37768e-68	1.60934e-66	13.6454	13.235	11.9552	13.2854	13.3688	13.4531	13.033	13.1335	13.175	12.3994	12.4109	12.3451	11755
103225054	XM_007979302	NT5C1A	5'-nucleotidase, cytosolic IA	protein_coding	XP_007977493.1	.	0.213512	0.124793	0.208868	0.164835	0.202028	0.069338	0.048125	0.050902	0.039523	0.501615	0.289158	0.494526	0.386763	0.466594	0.159418	0.100602	0.108648	0.082891	-1.28056	85.9039	0.383558	-0.930177	0.352279	0.652717	-2.92336	49.8542	0.450359	-3.43643	0.000589442	0.00137644	6.5923	6.23493	4.66773	6.29025	5.93146	6.24418	6.1058	6.21413	5.62824	5.51565	5.53013	5.44507	116
103225107	XM_007979383,XM_007979384	OSCP1	organic solute carrier partner 1, transcript variant X2	protein_coding	XP_007977574.2;XP_007977575.2	.	30.367	35.2881	30.4816	30.3677	29.4389	30.2909	9.35055	8.07516	10.1149	71.343	81.7662	72.1697	71.2536	67.9908	69.6433	19.5465	17.2361	21.2141	-1.09104	2502.84	0.0895304	-1.40409	0.160291	0.442224	-3.06541	1566.41	0.0967679	-16.7006	1.29801e-62	5.40206e-61	11.3507	11.2253	9.58957	11.0746	11.1872	11.0377	11.0588	10.9935	11.0259	10.1247	10.009	10.1752	2554
103225111	XM_007979390	EVA1B	eva-1 homolog B	protein_coding	XP_007977581.1	.	42.4983	37.9737	47.5838	38.3128	33.9935	28.9265	10.2107	11.2897	10.9615	99.8436	87.9892	112.661	89.8956	78.5096	66.5062	21.3446	24.0974	22.9897	-1.29182	2078.68	0.121811	-3.03263	0.00242436	0.0321416	-2.92835	1200.22	0.11687	-13.2633	3.77843e-40	7.55024e-39	11.1944	10.8249	9.25502	10.9109	10.7821	10.9742	10.7995	10.655	10.5191	9.75832	9.81993	9.80094	2406
103225120	XM_007979415,XM_007979416,XM_037997122	LOC103225120	magnesium transporter protein 1-like, transcript variant X1	protein_coding	XP_007977606.1;XP_007977607.1;XP_037853050.1	.	0.762415	0.733837	0.634468	0.67503	0.941874	0.639992	0.347617	0.130479	0.236082	1.79118	1.70038	1.50219	1.58387	2.17531	1.47144	0.726662	0.278501	0.495138	1.01772	65.8974	0.338727	0.0748101	0.940366	0.980817	-2.89616	44.1339	0.449983	-3.40934	0.000651207	0.00151077	6.02906	6.05512	4.50164	5.794	5.7541	5.67167	5.7126	5.88178	5.65339	5.41136	5.10801	5.2747	72
103225201	XM_007979601,XM_037994691,XM_037994727,XM_037994762,XM_037994786,XM_037994823,XM_037994849,XR_005239191,XR_005239199	TMEM234	transmembrane protein 234, transcript variant X8	protein_coding	XP_007977792.1;XP_037850619.1;XP_037850655.1;XP_037850690.1;XP_037850714.1;XP_037850751.1;XP_037850777.1	.	14.4871	15.3897	15.4017	12.7734	12.8381	12.1995	4.83815	3.41586	4.02379	34.0353	35.6595	36.4658	29.9709	29.6502	28.0485	10.1137	7.291	8.43914	-1.2219	2092.48	0.0873542	-3.30983	0.000933526	0.0158152	-2.96957	1242.17	0.120549	-13.0258	8.72643e-39	1.66964e-37	11.1683	10.8793	9.2896	10.8826	10.9051	10.8638	10.7534	10.7078	10.6548	9.95199	9.67623	9.81587	2314
103225211	XM_007979622,XM_007979623,XM_007979624,XM_007979625,XM_007979626,XM_007979627,XM_007979628,XM_007979629,XM_007979631,XM_007979632,XM_007979633,XM_007979635,XM_037993433	ADGRB2	adhesion G protein-coupled receptor B2, transcript variant X5	protein_coding	XP_007977813.1;XP_007977814.1;XP_007977815.1;XP_007977816.1;XP_007977817.1;XP_007977818.1;XP_007977819.1;XP_007977820.1;XP_007977822.1;XP_007977823.1;XP_007977824.1;XP_007977826.1;XP_037849361.1	.	2.35292	2.33019	3.4823	2.00832	2.52073	1.99816	0.129431	0.06412	0.386192	5.52786	5.39929	8.24484	4.71223	5.82176	4.59406	0.270564	0.136862	0.809966	-1.27557	712.301	0.164421	-2.13563	0.0327096	0.185004	-10.129	339.235	0.674792	-4.95029	7.41011e-07	2.43563e-06	9.64171	9.28953	5.92921	9.04575	9.01071	9.3803	8.88921	9.07005	8.85356	7.24769	6.9814	7.67161	710
103225224	XM_007979663	FABP3	fatty acid binding protein 3	protein_coding	XP_007977854.1	.	21.7691	19.9079	19.3313	18.8559	20.0915	23.2589	8.82225	6.9767	7.14503	51.1434	46.1287	45.7697	44.2428	46.4024	53.4757	18.4421	14.8915	14.9854	-1.00513	1427.38	0.108772	-0.0679212	0.945848	0.982489	-2.54044	979.145	0.120866	-11.1287	9.09479e-29	1.1208e-27	10.4828	10.4755	9.11162	10.3697	10.2646	10.2233	10.2255	10.2458	10.3834	9.63704	9.44979	9.46974	1579
103225238	XM_007979703	MATN1	matrilin 1	protein_coding	XP_007977894.1	.	0.336337	0.412725	0.341875	0.318231	0.282038	0.491452	0.162849	0.077828	0.145173	0.790176	0.956328	0.809439	0.746685	0.651381	1.12992	0.340421	0.16612	0.304473	-1.01885	38.8226	0.439983	-0.0612276	0.951178	NA	-2.61298	26.2467	0.549666	-2.52098	0.011703	0.0220753	5.29206	5.26547	3.86065	4.95408	5.04367	4.94886	4.92822	4.86208	5.12071	4.70982	4.54998	4.66702	37
103225245	XM_007979718,XM_007979719	TMEM200B	transmembrane protein 200B, transcript variant X2	protein_coding	XP_007977909.1;XP_007977910.1	.	1.57773	1.22942	1.47835	1.70807	0.998117	0.915393	0.468818	0.675764	0.417473	3.70666	2.8487	3.5002	4.00776	2.3052	2.10462	0.980021	1.44239	0.875571	-1.20375	196.423	0.25851	-1.03492	0.300706	0.607084	-2.18717	128.109	0.303982	-3.71425	0.000203805	0.000506329	7.74508	7.47823	6.32892	7.55535	7.34095	7.4676	7.60497	7.16975	7.11317	6.74741	6.95763	6.68115	244
103225270	XM_007979788	PTAFR	platelet activating factor receptor	protein_coding	XP_007977979.1	.	0.509966	0.45159	0.576206	0.705045	0.326947	0.5217	0.222202	0.233879	0.235564	1.19809	1.04638	1.36425	1.65429	0.755101	1.19946	0.464494	0.499204	0.494051	-1.01035	71.543	0.360723	-0.0411756	0.967156	0.989968	-2.09467	51.8456	0.407018	-2.62082	0.00877177	0.0169289	6.16814	6.1533	5.0658	5.94726	5.85769	5.99109	6.13277	5.67517	5.93055	5.55397	5.56709	5.56471	74
103225290	XM_007979836,XM_037984916	MAP3K6	mitogen-activated protein kinase kinase kinase 6, transcript variant X1	protein_coding	XP_007978027.1;XP_037840844.1	.	7.61979	6.58957	7.09681	5.49133	6.82689	6.41339	2.42789	2.46041	2.07511	17.9016	15.2687	16.8027	12.8846	15.767	14.7453	5.07528	5.25165	4.35215	-1.16537	1668.7	0.10641	-2.07485	0.0380005	0.202487	-2.51472	1062.99	0.110372	-12.0538	1.85243e-33	2.84178e-32	10.8108	10.5898	9.24083	10.6521	10.4953	10.5459	10.3424	10.5014	10.4503	9.72052	9.7189	9.59734	1986
103225332	XM_007979927	CD52	CD52 molecule	protein_coding	XP_007978118.1	.	1.40533	1.55536	1.71473	1.91652	0.780593	2.11989	0.994446	0.540532	0.109717	3.30162	3.60394	4.05986	4.49685	1.80282	4.87394	2.0788	1.15374	0.230111	1.00968	55.8576	0.415185	0.0334884	0.973285	0.991609	-2.70907	37.9199	0.592123	-2.42821	0.0151736	0.0279681	5.79679	5.81054	4.35523	5.44914	5.48457	5.52856	5.60443	5.16492	5.64847	5.29593	5.05618	4.79141	52
103225348	XM_007979955,XM_007979956,XM_007979958,XM_038008178,XM_038008238	PAQR7	progestin and adipoQ receptor family member 7, transcript variant X3	protein_coding	XP_007978146.1;XP_007978147.1;XP_007978149.1;XP_037864106.1;XP_037864166.1	.	0.244178	0.201435	0.256934	0.201605	0.16518	0.014416	0.015234	0.046753	0.036182	0.573662	0.466747	0.60833	0.473037	0.381493	0.033144	0.031846	0.099792	0.075885	-1.64043	42.539	0.597007	-1.19609	0.231661	NA	-3.61382	20.2885	0.798014	-2.32267	0.0201967	0.0362921	5.7232	5.01127	3.13572	5.18211	5.05251	4.95685	5.05844	4.94044	4.34263	4.35303	4.52184	4.47445	65
103225369	XM_038006187,XM_038006198	LOC103225369	non-compact myelin associated protein, transcript variant X2	protein_coding	XP_037862115.1;XP_037862126.1	.	1.22791	1.23756	0.729379	1.1203	1.05066	1.46043	0.394993	0.589729	0.572887	2.8848	2.86756	1.72691	2.62862	2.42656	3.35773	0.825698	1.25875	1.20152	1.10776	260.011	0.226603	0.651543	0.514696	0.769516	-2.18113	196.797	0.224481	-5.0119	5.38961e-07	1.79741e-06	7.94585	8.09514	6.95093	7.92625	7.90825	7.49907	7.83841	7.75633	8.0266	7.15549	7.39564	7.37748	293
103225374	XM_007980018,XM_007980020,XM_007980023	STPG1	sperm tail PG-rich repeat containing 1, transcript variant X3	protein_coding	XP_007978209.2;XP_007978211.2;XP_007978214.1	.	0.904173	1.46772	1.44223	1.40447	1.30691	1.43683	0.433302	0.419676	0.409892	2.12423	3.40087	3.41469	3.2954	3.01838	3.30349	0.905779	0.89578	0.859672	1.07051	206.214	0.219342	0.448177	0.654026	0.854014	-3.03219	139.889	0.233348	-6.85824	6.97153e-12	3.54062e-11	7.63816	7.73616	6.11668	7.18977	7.52276	7.48295	7.49718	7.39876	7.49741	6.74707	6.73183	6.70468	149
103225396	XM_007980077,XM_007980078,XM_007980079,XM_007980080	ASAP3	ArfGAP with SH3 domain, ankyrin repeat and PH domain 3, transcript variant X4	protein_coding	XP_007978268.2;XP_007978269.2;XP_007978270.2;XP_007978271.2	.	12.7705	11.1555	11.8814	11.3732	11.5016	12.2784	3.2503	3.56037	3.34296	30.0024	25.8485	28.131	26.6857	26.5635	28.2299	6.79446	7.59947	7.01125	-1.04334	2700.34	0.0904437	-0.676695	0.498599	0.758997	-3.24792	1705.59	0.0836964	-20.3057	1.14429e-91	1.05231e-89	11.4292	11.368	9.64937	11.2693	11.1218	11.1634	11.1486	11.1216	11.1861	10.1599	10.2153	10.1704	3037
103225398	XM_007980091	ZNF436	zinc finger protein 436	protein_coding	XP_007978282.1	.	13.8809	16.1395	14.2098	13.8764	14.3169	14.6183	5.40158	4.13126	4.5742	32.6112	37.397	33.6438	32.5591	33.0655	33.6095	11.2915	8.81801	9.59353	-1.05653	3994.77	0.0809207	-0.980459	0.326859	0.630726	-2.84454	2590.82	0.0933684	-16.1532	1.07829e-58	3.97502e-57	12.0029	11.9238	10.3964	11.7451	11.8582	11.7254	11.7286	11.7205	11.7458	10.9721	10.7588	10.837	3989
103225433	XM_007980143,XM_007980145,XM_038000259,XM_038000291,XM_038000341,XM_038000397,XM_038000454,XM_038000482,XM_038000529,XM_038000538,XM_038000578,XM_038000618,XM_038000712,XM_038000729,XM_038000749,XM_038000784,XM_038000828,XM_038000955,XM_038000996,XR_005241018,XR_005241039,XR_005241056,XR_005241066,XR_005241094,XR_005241173,XR_005241203,XR_005241251,XR_005241280,XR_005241283,XR_005241300,XR_005241…	LOC103225433	RAP1 GTPase activating protein, transcript variant X25	protein_coding	XP_007978334.2;XP_007978336.2;XP_037856187.1;XP_037856219.1;XP_037856269.1;XP_037856325.1;XP_037856382.1;XP_037856410.1;XP_037856457.1;XP_037856466.1;XP_037856506.1;XP_037856546.1;XP_037856640.1;XP_037856657.1;XP_037856677.1;XP_037856712.1;XP_037856756.1;XP_037856883.1;XP_037856924.1	.	2.96948	2.30575	3.22819	3.58566	4.12126	3.71685	1.65918	1.61424	1.57395	6.97637	5.34266	7.64322	8.41326	9.51827	8.54559	3.46836	3.44554	3.30108	1.29908	652.837	0.145544	2.59364	0.00949669	0.0856658	-2.24511	526.001	0.127044	-9.18417	4.14727e-20	3.42866e-19	9.15012	9.52655	8.34076	9.13147	8.90036	9.16168	9.26825	9.3587	9.26846	8.67106	8.63699	8.62808	614
103225436	XM_007980148,XM_037999885,XM_037999908,XM_037999958,XM_038000003,XM_038000043,XM_038000072,XM_038000107,XM_038000177	ALPL	alkaline phosphatase, biomineralization associated, transcript variant X5	protein_coding	XP_007978339.1;XP_037855813.1;XP_037855836.1;XP_037855886.1;XP_037855931.1;XP_037855971.1;XP_037856000.1;XP_037856035.1;XP_037856105.1	.	2.26071	1.78643	2.19815	1.79644	1.74264	2.42671	0.965034	0.46789	0.628197	5.31122	4.13936	5.20444	4.21509	4.02472	5.57935	2.01732	0.99869	1.31753	-1.06688	277.785	0.194797	-0.479436	0.631629	0.842484	-2.67438	182.198	0.260587	-5.44617	5.14646e-08	1.89394e-07	8.1642	8.0699	6.63209	7.97761	7.78962	7.94108	7.78558	7.74756	8.01898	7.38422	6.95469	7.11044	315
103225440	XM_007980149,XM_007980151,XM_007980154,XR_005240678	ECE1	endothelin converting enzyme 1, transcript variant X1	protein_coding	XP_007978340.1;XP_007978342.1;XP_007978345.1	.	17.7724	17.1602	18.0538	17.3095	18.6429	17.0671	7.14164	7.56404	7.70468	41.7538	39.7621	42.745	40.6144	43.0568	39.2397	14.929	16.1451	16.1591	-1.0272	4674.08	0.0755509	-0.512435	0.608347	0.830156	-2.34773	3244.02	0.0752659	-16.3589	3.76086e-60	1.43273e-58	12.2097	12.171	10.9203	12.0504	11.9969	12.027	12.0188	12.0262	11.9695	11.3038	11.2187	11.3302	4904
103225441	XR_005240845,XR_005240848	LOC103225441	uncharacterized LOC103225441, transcript variant X1	lncRNA	.	.	8.12747	9.8279	7.75123	6.07521	5.93481	7.83773	1.61632	2.36133	2.1808	19.0943	22.7723	18.3522	14.2546	13.7067	18.0201	3.37878	5.04016	4.57383	-1.32695	365.135	0.17177	-2.37591	0.0175059	0.127188	-3.01335	206.299	0.216346	-7.35567	1.89977e-13	1.07105e-12	8.70172	8.29416	6.68376	8.33095	8.47102	8.25109	8.07171	8.02334	8.25595	7.21573	7.42179	7.37837	408
103225487	XM_007980283,XM_037988308,XM_037988735,XR_494486	ALDH4A1	aldehyde dehydrogenase 4 family member A1, transcript variant X4	protein_coding	XP_007978474.2;XP_037844236.1;XP_037844663.1	.	18.2548	15.7354	17.7736	13.8922	17.3851	14.7836	6.12389	6.09161	7.19171	42.8869	36.4607	42.0815	32.5961	40.1517	33.9897	12.8014	13.0023	15.0833	-1.15856	3021.53	0.101108	-2.10005	0.0357244	0.194845	-2.21294	2005.45	0.0971305	-11.7982	3.98771e-32	5.80015e-31	11.6634	11.4509	10.2857	11.5197	11.3559	11.4506	11.2438	11.4158	11.2802	10.6215	10.6017	10.7325	3545
103225528	XM_007980376,XM_007980377	ARHGEF19	Rho guanine nucleotide exchange factor 19, transcript variant X1	protein_coding	XP_007978567.2;XP_007978568.2	.	0.922194	0.703686	0.904109	0.79025	0.816725	0.874698	0.342677	0.287151	0.396596	2.16656	1.63051	2.14061	1.85421	1.88627	2.01106	0.716335	0.612912	0.831787	-1.04326	157.492	0.227171	-0.268972	0.787951	0.916829	-2.26173	109.637	0.262227	-4.4901	7.11903e-06	2.10969e-05	7.32987	7.26773	6.07048	7.18306	6.9673	7.13605	7.05795	7.051	7.10754	6.55738	6.46227	6.63236	181
103225541	XM_007980417,XM_007980418,XM_007980420,XM_007980421,XM_037984996,XM_037984997	FBLIM1	filamin binding LIM protein 1, transcript variant X2	protein_coding	XP_007978608.2;XP_007978609.1;XP_007978611.1;XP_007978612.1;XP_037840924.1;XP_037840925.1	.	0.643827	0.582329	0.307363	0.753451	0.385846	0.41063	0.065331	0.221409	0.191362	1.51258	1.34932	0.727728	1.76787	0.891131	0.944098	0.136569	0.47259	0.401347	1.00261	57.5412	0.420299	0.00893971	0.992867	0.997674	-3.06008	37.7304	0.515119	-3.13242	0.00173373	0.0037629	5.84268	5.85036	4.21493	5.66545	5.5746	5.26133	5.75195	5.36737	5.38716	4.86647	5.14111	5.11368	75
103225545	XM_007980424,XM_007980425	SLC25A34	solute carrier family 25 member 34, transcript variant X1	protein_coding	XP_007978615.2;XP_007978616.2	.	0.028576	0.114182	0.105932	0.101087	0.088194	0.110054	0.023955	0.07479	0.015575	0.067134	0.264572	0.250809	0.237188	0.20369	0.253029	0.050076	0.159637	0.032666	1.2878	22.2442	0.610843	0.597391	0.550246	NA	-2.79513	16.7874	0.70599	-2.10047	0.0356872	0.0609029	4.28105	4.64657	3.14726	3.90706	4.24866	4.13823	4.2129	4.14227	4.22611	3.87528	4.06587	3.82787	8
103225554	XM_007980445,XM_037985005,XM_037985006,XM_037985007,XM_037985008,XM_037985009,XM_037985010,XM_037985011,XR_005235734,XR_005235735,XR_005235736	FHAD1	forkhead associated phosphopeptide binding domain 1, transcript variant X8	protein_coding	XP_007978636.2;XP_037840933.1;XP_037840934.1;XP_037840935.1;XP_037840936.1;XP_037840937.1;XP_037840938.1;XP_037840939.1	.	3.1558	3.26162	3.01012	2.49869	2.7489	2.66208	1.04362	1.22619	1.29427	7.41411	7.55752	7.1269	5.86283	6.34872	6.12051	2.1816	2.61725	2.71449	-1.20416	805.595	0.111049	-2.41364	0.0157938	0.118442	-2.14256	529.016	0.132813	-8.27734	1.25961e-16	8.56686e-16	9.7816	9.51382	8.39503	9.55589	9.58213	9.49658	9.37325	9.37764	9.41177	8.68506	8.80356	8.85334	897
103225563	XM_007980471,XM_037985376,XM_037985377,XM_037985378,XM_037985379,XR_005235896	KAZN	kazrin, periplakin interacting protein, transcript variant X3	protein_coding	XP_007978662.2;XP_037841304.1;XP_037841305.1;XP_037841306.1;XP_037841307.1	.	7.6487	7.61178	8.54843	8.83537	9.57148	8.52983	4.64257	4.37798	4.74041	17.9695	17.6373	20.2396	20.731	22.1058	19.6113	9.70488	9.34461	9.94213	1.17606	2201.76	0.0941402	2.48519	0.0129481	0.10401	-2.23902	1698.39	0.0859026	-13.537	9.45181e-42	1.99105e-40	10.9829	11.2165	10.0344	10.8861	10.8079	10.9171	11.0285	11.0685	10.9628	10.371	10.3009	10.3472	2071
103225584	XM_007980498,XM_037985020,XM_037985021,XM_037985022,XM_037985023	DHRS3	dehydrogenase/reductase 3, transcript variant X2	protein_coding	XP_007978689.1;XP_037840948.1;XP_037840949.1;XP_037840950.1;XP_037840951.1	.	40.0298	39.6141	37.0599	29.2609	32.2522	26.19	10.7207	8.72734	10.2277	94.0443	91.79	87.7446	68.6566	74.4882	60.2146	22.4108	18.6281	21.4507	-1.38123	4728.34	0.0838421	-5.55757	2.73555e-08	1.74147e-06	-2.82983	2651.72	0.0934839	-16.0532	5.42953e-58	1.96347e-56	12.4213	11.9555	10.4353	12.1376	12.138	12.0489	11.8376	11.8701	11.737	11.0301	10.8594	10.9894	5696
103225605	XM_007980558	FBXO2	F-box protein 2	protein_coding	XP_007978749.1	.	0.429235	0.272915	0.264056	0.338608	0.278811	0.331935	0.05718	0.146086	0.11897	1.00842	0.632374	0.62519	0.794496	0.64393	0.763168	0.11953	0.311813	0.249517	-1.04917	31.0736	0.484785	-0.142846	0.886412	NA	-2.766	20.3789	0.608764	-2.41111	0.0159039	0.029204	4.99114	4.9233	3.43558	4.77365	4.57992	4.55952	4.66549	4.57188	4.63639	4.23667	4.39071	4.34643	43
103225650	XM_007980664	HAGHL	hydroxyacylglutathione hydrolase like	protein_coding	XP_007978855.2	.	5.30988	4.003	5.24174	4.06284	4.18978	3.52142	1.3802	0.80411	1.08285	12.4748	9.27539	12.4106	9.53289	9.67652	8.09625	2.88519	1.71634	2.27107	-1.26379	372.517	0.172303	-1.96028	0.0499636	0.235445	-3.36714	210.529	0.221833	-7.89569	2.88717e-15	1.82166e-14	8.7004	8.36214	6.59103	8.45054	8.18631	8.39939	8.20726	8.20101	8.06248	7.45085	7.13617	7.29531	469
103225655	XM_037989546,XM_037989547,XM_037989548,XM_037989549,XM_037989550,XM_037989551,XM_037989552,XM_037989553,XM_037989554,XM_037989555,XM_037989556,XM_037989557,XM_037989558,XM_037989559,XM_037989560,XM_037989562,XM_037989563,XM_037989564,XM_037989565	CCDC78	coiled-coil domain containing 78, transcript variant X1	protein_coding	XP_037845474.1;XP_037845475.1;XP_037845476.1;XP_037845477.1;XP_037845478.1;XP_037845479.1;XP_037845480.1;XP_037845481.1;XP_037845482.1;XP_037845483.1;XP_037845484.1;XP_037845485.1;XP_037845486.1;XP_037845487.1;XP_037845488.1;XP_037845490.1;XP_037845491.1;XP_037845492.1;XP_037845493.1	.	3.85121	4.45356	4.2501	3.23191	2.81167	3.2981	0.549132	0.669598	0.585484	9.04786	10.3194	10.0627	7.58323	6.4937	7.58282	1.14791	1.42923	1.22794	-1.38131	456.579	0.144634	-3.22217	0.00127225	0.0199407	-4.58238	230.491	0.196609	-11.1699	5.72709e-29	7.1245e-28	9.04886	8.58316	6.36768	8.5827	8.68987	8.63341	8.43323	8.27534	8.36766	7.25732	7.35043	7.29254	502
103225691	XM_007980761,XM_007980762	TNFRSF25	TNF receptor superfamily member 25, transcript variant X1	protein_coding	XP_007978952.2;XP_007978953.2	.	0.716656	0.745324	0.527194	0.730923	0.47181	0.857812	0.209911	0.312413	0.360228	1.68368	1.727	1.24821	1.71501	1.08967	1.97223	0.438801	0.666832	0.755512	1.00944	74.762	0.343494	0.0394437	0.968537	0.99054	-2.17406	54.1299	0.398493	-2.81157	0.00493004	0.00993853	6.21645	6.23197	5.09137	6.05116	6.05744	5.84494	6.0516	5.78073	6.12754	5.48078	5.6265	5.69223	83
103225692	XM_007980763,XM_007980765,XM_007980770,XM_007980771,XM_007980772,XM_037985094,XM_037985095,XM_037985096,XM_037985097,XM_037985098	ESPN	espin, transcript variant X4	protein_coding	XP_007978954.1;XP_007978956.1;XP_007978961.1;XP_007978962.1;XP_007978963.1;XP_037841022.1;XP_037841023.1;XP_037841024.1;XP_037841025.1;XP_037841026.1	.	1.19705	0.662821	0.975153	0.877717	1.0288	0.727918	0.345478	0.431525	0.273107	2.8123	1.53583	2.30882	2.05944	2.37607	1.67359	0.722191	0.921071	0.57279	-1.09854	178.838	0.255385	-0.530919	0.595475	0.821888	-2.25438	121.377	0.268645	-4.36536	1.26912e-05	3.64785e-05	7.54899	7.41282	6.22151	7.4966	7.02917	7.30238	7.24899	7.32772	7.09165	6.67538	6.82295	6.57474	244
103225728	XM_007980848,XM_007980849,XM_007980851,XM_037985145,XM_037985147	SMIM1	small integral membrane protein 1 (Vel blood group), transcript variant X3	protein_coding	XP_007979039.1;XP_007979040.1;XP_007979042.1;XP_037841073.1;XP_037841075.1	.	76.7365	67.8572	70.9238	66.5754	62.7834	64.8803	24.8141	22.2512	27.6196	180.281	157.232	167.922	156.21	145.001	149.169	51.8716	47.4942	57.9271	-1.13846	4670.37	0.0863051	-2.16766	0.0301846	0.17677	-2.4562	3032.21	0.0852022	-15.2159	2.77236e-52	8.45298e-51	12.2798	12.0928	10.7768	12.1374	11.9968	12.0167	11.9846	11.8948	11.934	11.1936	11.0968	11.2621	5491
103225737	XM_007980871,XM_037985150,XM_037985151,XM_037985152,XM_037985153,XM_037985154	LOC103225737	multiple epidermal growth factor-like domains protein 6, transcript variant X3	protein_coding	XP_007979062.2;XP_037841078.1;XP_037841079.1;XP_037841080.1;XP_037841081.1;XP_037841082.1	.	1.01247	0.76341	0.949849	1.21152	1.04733	0.833595	0.469207	0.463725	0.426413	2.37865	1.7689	2.24891	2.84266	2.41886	1.91656	0.980835	0.989799	0.894322	1.0928	388.298	0.17883	0.715954	0.47402	0.74183	-2.11051	294.77	0.178796	-6.02696	1.67076e-09	7.01137e-09	8.53557	8.66363	7.56608	8.50707	8.26421	8.39668	8.60617	8.47426	8.31336	7.90202	7.91025	7.89005	428
103225741	XM_037985158	ARHGEF16	Rho guanine nucleotide exchange factor 16	protein_coding	XP_037841086.1	.	0.19504	0.124947	0.1616	0.174715	0.224425	0.271515	0.027988	0.082617	0.045507	0.458218	0.289516	0.38261	0.409946	0.51832	0.624253	0.058506	0.176341	0.095442	1.35161	30.8686	0.4881	0.890548	0.373172	NA	-3.82849	22.0836	0.614509	-3.15174	0.00162298	0.00353915	4.71524	5.14849	3.19458	4.611	4.43587	4.51481	4.55474	4.6438	4.73441	4.16834	4.3449	4.22463	33
103225753	XM_007980903,XM_007980904	TNFRSF14	TNF receptor superfamily member 14, transcript variant X1	protein_coding	XP_007979094.2;XP_007979095.2	.	1.81919	0.97181	1.77856	1.85981	1.26901	1.83069	0.678542	0.44145	0.590986	4.27391	2.25179	4.21101	4.36379	2.93085	4.20902	1.41843	0.942255	1.23948	1.05937	171.987	0.273697	0.304001	0.761128	0.903429	-2.73004	119.204	0.28106	-5.1552	2.53356e-07	8.73192e-07	7.38453	7.46661	5.99771	7.30698	6.84212	7.25424	7.31128	6.99526	7.27252	6.6485	6.42236	6.5738	205
103225759	XM_007980922,XM_007980928,XM_037990072	LOC103225759	somatostatin receptor type 5, transcript variant X3	protein_coding	XP_007979113.2;XP_007979119.2;XP_037846000.1	.	12.3667	9.49798	11.4123	10.3736	10.0277	9.4001	1.00536	1.15965	1.96187	29.0538	22.0078	27.0202	24.3401	23.1596	21.6122	2.10162	2.47521	4.11465	-1.14347	1579.99	0.117422	-1.64721	0.0995143	0.344132	-6.76809	834.669	0.290557	-9.49468	2.20898e-21	1.95068e-20	10.7192	10.5257	7.74704	10.4622	10.1897	10.3435	10.2801	10.2114	10.1588	8.57892	8.64459	8.9672	1936
103225760	XM_037985167	MORN1	MORN repeat containing 1	protein_coding	XP_037841095.1	.	0.682914	0.766282	0.595654	0.683073	0.417316	1.26168	0.239812	0.494192	0.329742	1.60441	1.77556	1.4103	1.60274	0.963812	2.90079	0.501305	1.05483	0.691573	1.12436	73.8745	0.390498	0.433035	0.66499	0.85741	-2.0728	57.2354	0.445676	-2.35953	0.0182983	0.0331877	6.11968	6.28934	5.21967	5.96321	6.01107	5.86219	5.95305	5.67429	6.32356	5.49103	5.79174	5.60803	72
103225773	XR_005237779,XR_494572	LOC103225773	uncharacterized LOC103225773, transcript variant X1	lncRNA	.	.	3.74019	4.027	3.94705	3.12348	3.58015	2.69259	0.247494	0.166766	0.165965	8.78703	9.33099	9.34521	7.32882	8.26855	6.19066	0.517363	0.355955	0.348081	-1.28626	1474.7	0.109356	-3.32105	0.000896784	0.0153912	-14.1337	681.532	0.162969	-23.4465	1.43356e-121	2.22919e-119	10.6964	10.3333	6.49374	10.1746	10.2452	10.1917	9.98647	10.0727	9.84047	8.21062	8.02762	8.02809	1620
103225794	XM_007980991,XM_037985211	VWA1	von Willebrand factor A domain containing 1, transcript variant X1	protein_coding	XP_007979182.2;XP_037841139.1	.	28.6866	22.7814	30.1477	24.4062	25.3973	21.2908	10.1854	10.4069	11.8336	67.3951	52.7868	71.379	57.2656	58.6564	48.9507	21.2918	22.213	24.8189	-1.17435	3572.25	0.11277	-2.05609	0.0397739	0.208357	-2.05755	2408.55	0.091007	-11.4379	2.70505e-30	3.60919e-29	11.914	11.6819	10.6214	11.772	11.5378	11.7761	11.6091	11.6087	11.458	10.917	10.9216	11.0266	4194
103225802	XM_007981019,XM_007981029,XM_007981038,XM_007981046,XM_007981054,XM_007981072,XM_007981080,XM_037990069,XM_037990070	CACNA1H	calcium voltage-gated channel subunit alpha1 H, transcript variant X1	protein_coding	XP_007979210.2;XP_007979220.2;XP_007979229.2;XP_007979237.2;XP_007979245.2;XP_007979263.2;XP_007979271.2;XP_037845997.1;XP_037845998.1	.	1.3533	1.05661	1.51817	1.54344	1.7518	0.95762	0.34617	0.567645	0.461224	3.17939	2.44827	3.59448	3.62148	4.04587	2.20171	0.723637	1.21161	0.967333	1.02194	567.617	0.185894	0.168432	0.866244	0.950675	-2.65451	389.591	0.203176	-6.93213	4.14565e-12	2.13717e-11	9.13325	9.16413	7.7361	9.01842	8.72616	9.00143	9.01815	9.09534	8.68359	8.00699	8.33663	8.19141	630
103225819	XM_007981058,XM_007981059,XM_037985228	TNFRSF18	TNF receptor superfamily member 18, transcript variant X1	protein_coding	XP_007979249.2;XP_007979250.2;XP_037841156.1	.	1.16728	1.04568	1.09838	1.26389	1.65258	1.43108	0.152368	0.107137	0.191099	2.74235	2.42295	2.60059	2.96554	3.81672	3.29026	0.318513	0.228679	0.400793	1.21048	155.202	0.231458	1.19062	0.233803	0.538034	-7.07657	95.6782	0.312068	-9.04625	1.47957e-19	1.18705e-18	7.13447	7.40854	4.56688	6.85254	6.70052	6.89168	6.93492	7.06033	6.89527	5.93311	5.84865	5.85028	148
103225832	XM_037985252,XM_037985253,XM_037985254,XM_037985255,XM_037985256,XM_037985257,XM_037985258,XM_037985259,XM_037985260,XM_037985262,XM_037985263	SAMD11	sterile alpha motif domain containing 11, transcript variant X1	protein_coding	XP_037841180.1;XP_037841181.1;XP_037841182.1;XP_037841183.1;XP_037841184.1;XP_037841185.1;XP_037841186.1;XP_037841187.1;XP_037841188.1;XP_037841190.1;XP_037841191.1	.	1.36281	1.61898	1.49514	1.59182	1.36571	1.38737	0.295935	0.122692	0.194185	3.20173	3.75137	3.53996	3.73499	3.15417	3.18977	0.618627	0.261881	0.407266	-1.06505	283.087	0.177305	-0.51278	0.608105	0.830156	-6.4498	156.246	0.274475	-9.79782	1.15038e-22	1.09439e-21	8.18951	8.09928	5.39009	7.74868	7.87499	7.78487	7.86468	7.67168	7.72147	6.7236	6.38807	6.56495	275
103225915	XM_038000705,XM_038000710,XM_038000713,XM_038000715,XM_038000716,XM_038000719	PATJ	PATJ crumbs cell polarity complex component, transcript variant X1	protein_coding	XP_037856633.1;XP_037856638.1;XP_037856641.1;XP_037856643.1;XP_037856644.1;XP_037856647.1	.	23.0597	26.1533	26.8696	20.9967	23.0602	23.0104	9.86973	9.66413	9.73013	54.1754	60.6	63.6177	49.2659	53.2587	52.9043	20.6318	20.6277	20.4071	-1.15939	10899.1	0.0749558	-2.84651	0.00442018	0.0503754	-2.15248	7294.74	0.0583051	-18.9691	3.0692e-80	2.05073e-78	13.5147	13.3013	12.1762	13.238	13.3306	13.3393	13.1395	13.1877	13.1926	12.5406	12.5154	12.5207	10967
103226031	XM_007981271,XM_007981277,XM_007981294,XM_037990055,XM_037990056,XM_037990057,XR_005237771,XR_005237772	BAIAP3	BAI1 associated protein 3, transcript variant X7	protein_coding	XP_007979462.2;XP_007979468.2;XP_007979485.2;XP_037845983.1;XP_037845984.1;XP_037845985.1	.	1.02653	0.753792	0.970885	0.884535	0.637571	0.833481	0.164105	0.122758	0.325842	2.41168	1.74662	2.29871	2.07544	1.4725	1.9163	0.343046	0.262023	0.683393	-1.17522	194.117	0.227728	-1.02283	0.306389	0.612736	-3.28585	114.788	0.307224	-5.58637	2.31859e-08	8.81128e-08	7.71274	7.4794	5.74161	7.47863	7.20264	7.39682	7.33179	7.07625	7.30864	6.40633	6.34235	6.70218	243
103226076	XM_007981320,XM_007981321,XM_007981322,XM_037988301	DDC	dopa decarboxylase, transcript variant X1	protein_coding	XP_007979511.1;XP_007979512.1;XP_007979513.1;XP_037844229.1	.	11.3333	13.7228	11.8078	9.6967	11.2374	9.41014	1.82396	2.19709	2.32758	26.6261	31.7971	27.9566	22.752	25.9533	21.6353	3.81283	4.6896	4.88166	-1.24129	1268.85	0.110246	-2.82857	0.00467561	0.0527643	-4.4362	684.597	0.128594	-16.714	1.03577e-62	4.34236e-61	10.4567	10.1451	7.97617	10.0559	10.2062	10.0479	9.90178	9.98837	9.84381	8.67808	8.76777	8.81437	1341
103226093	XM_007981365	CUNH7orf57	chromosome unknown C7orf57 homolog	protein_coding	XP_007979556.2	.	4.6789	7.18565	5.38222	4.2088	4.20595	4.14673	1.00133	1.00238	0.707214	10.9924	16.6499	12.7432	9.87536	9.71386	9.53393	2.09318	2.13954	1.48325	-1.40164	567.281	0.156687	-3.10884	0.00187824	0.0265856	-4.3401	286.893	0.183272	-11.5551	6.95649e-31	9.54124e-30	9.37074	8.88429	6.74843	8.80484	9.16838	8.88867	8.69771	8.66312	8.65617	7.6805	7.67095	7.48436	557
103226130	XM_007981426,XM_007981435,XM_007981444,XM_037990034	IFT140	intraflagellar transport 140, transcript variant X1	protein_coding	XP_007979617.2;XP_007979626.2;XP_007979635.2;XP_037845962.1	.	20.8317	18.416	18.5514	15.5409	16.8563	16.9889	6.9925	6.85128	6.83326	48.941	42.6719	43.9231	36.4647	38.9306	39.06	14.6172	14.6238	14.3315	-1.18348	5181.31	0.0835498	-2.90884	0.00362768	0.0441648	-2.24174	3386.3	0.0656721	-17.7339	2.29742e-70	1.18723e-68	12.4555	12.2125	11.0288	12.3221	12.1834	12.1781	12.0566	12.0886	12.0981	11.4136	11.3961	11.404	6248
103226139	XM_007981459,XM_037988220	AEBP1	AE binding protein 1, transcript variant X1	protein_coding	XP_007979650.2;XP_037844148.1	.	0.243027	0.235414	0.218152	0.414262	0.155279	0.231922	0.024011	0.042855	0.134645	0.570957	0.54548	0.516506	0.972007	0.358626	0.533223	0.050192	0.091472	0.282393	1.13751	59.5305	0.408675	0.454821	0.649238	0.851802	-3.72399	39.6231	0.577075	-3.28701	0.00101258	0.00228559	5.79862	5.98639	4.06489	5.53376	5.50083	5.45183	5.85405	5.28445	5.48754	4.81926	4.91927	5.24844	60
103226159	XM_007981510,XM_007981511,XM_007981512,XM_007981513,XM_007981514,XM_007981515,XM_007981522,XM_007981523,XM_037988197,XM_037988198,XM_037988199,XM_037988200	HECW1	HECT, C2 and WW domain containing E3 ubiquitin protein ligase 1, transcript variant X4	protein_coding	XP_007979701.1;XP_007979702.1;XP_007979703.1;XP_007979704.1;XP_007979705.1;XP_007979706.1;XP_007979713.1;XP_007979714.1;XP_037844125.1;XP_037844126.1;XP_037844127.1;XP_037844128.1	.	3.31017	2.60513	3.45588	2.46324	2.74044	2.46835	0.516903	0.494398	0.649953	7.77677	6.03637	8.18229	5.77964	6.32918	5.6751	1.08054	1.05527	1.36316	-1.29991	1038.99	0.126081	-3.00133	0.00268806	0.0348387	-4.44093	545.946	0.141433	-15.2076	3.14865e-52	9.54923e-51	10.1981	9.81903	7.64805	9.84774	9.67964	9.9361	9.59495	9.64473	9.53929	8.43593	8.36582	8.54979	1209
103226187	XR_005237131	LOC103226187	thioredoxin-related transmembrane protein 1-like	transcribed_pseudogene	.	.	0.18089	0.322974	0.258571	0.118991	0.136473	0.254249	0.033593	0.029444	0.052102	0.424975	0.748365	0.612204	0.279196	0.315191	0.584556	0.070223	0.062847	0.109274	-1.51376	23.9209	0.571941	-1.0458	0.295655	NA	-3.71325	11.919	0.811138	-2.33337	0.019629	0.0353685	4.84878	4.24992	2.33722	4.09711	4.31611	4.21233	3.98883	3.9969	4.20706	3.79492	3.79505	3.85448	21
103226211	XM_007981572,XM_037988179,XM_037988180	EPDR1	ependymin related 1, transcript variant X1	protein_coding	XP_007979763.1;XP_037844107.1;XP_037844108.1	.	106.419	117.6	101.96	102.08	101.186	100.172	40.4103	33.6686	42.6535	250.016	272.491	241.405	239.517	233.694	230.31	84.4742	71.8642	89.4577	-1.09805	15052.3	0.0753506	-1.79088	0.0733126	0.292018	-2.44328	9976.72	0.0800016	-16.11	2.17169e-58	7.92041e-57	13.9436	13.8087	12.5005	13.736	13.8027	13.6496	13.68	13.6358	13.6321	12.9299	12.7754	12.9665	15956
103226212	XM_007981573	SFRP4	secreted frizzled related protein 4	protein_coding	XP_007979764.1	.	17.7671	21.0583	15.8769	16.127	19.0938	17.2103	2.77662	3.51485	3.34048	41.7412	48.7943	37.591	37.8397	44.098	39.5691	5.80427	7.5023	7.00603	-1.06802	2868.6	0.10543	-0.9005	0.367854	0.664562	-5.09745	1637.57	0.100466	-23.3888	5.56235e-121	8.41982e-119	11.5327	11.438	9.06909	11.2163	11.3498	11.0707	11.1101	11.2294	11.1395	9.76208	9.90726	9.87564	2980
103226247	XM_007981654,XM_007981656	FKBP9	FKBP prolyl isomerase 9, transcript variant X2	protein_coding	XP_007979845.2;XP_007979847.1	.	45.1649	45.9984	45.5105	41.2361	45.1492	44.0484	19.3514	19.0106	18.7428	106.109	106.583	107.753	96.7549	104.274	101.274	40.4523	40.5774	39.3094	-1.07163	8577.26	0.0673914	-1.48101	0.138604	0.410274	-2.13513	5999.37	0.0594612	-18.404	1.21972e-75	6.97768e-74	13.1153	13.0155	11.9021	12.947	12.9367	12.9143	12.8489	12.8943	12.8791	12.2506	12.2246	12.2171	9076
103226322	XR_494757	LOC103226322	uncharacterized LOC103226322	lncRNA	.	.	7.52909	7.76642	8.56226	6.95685	7.47609	6.4929	1.48294	1.72213	2.02122	17.6885	17.9956	20.2724	16.3233	17.2664	14.9281	3.09996	3.67582	4.23913	-1.16544	590.912	0.12947	-1.70601	0.0880054	0.32245	-3.74903	340.988	0.167885	-11.3561	6.91677e-30	9.0383e-29	9.31319	9.09193	7.16529	8.96785	8.97034	9.04014	8.88256	8.91062	8.79488	7.78539	7.86506	7.97165	622
103226323	XM_007981812	HOXA4	homeobox A4	protein_coding	XP_007980003.1	.	0.387969	0.618905	0.847206	0.55883	0.499539	0.440876	0.146498	0.108546	0.143304	0.911477	1.43407	2.00588	1.31122	1.15371	1.01364	0.306241	0.231687	0.300553	-1.25598	230.193	0.248987	-1.32058	0.18664	0.478215	-3.52129	129.178	0.258072	-7.0372	1.96143e-12	1.0371e-11	8.00225	7.67232	5.83584	7.28575	7.62476	7.87397	7.55131	7.43237	7.3428	6.69167	6.53584	6.67345	167
103226379	XM_007981889	GPNMB	glycoprotein nmb	protein_coding	XP_007980080.2	.	419.736	450.886	368.744	433.396	422.683	439.125	154.562	138.712	156.286	986.11	1044.75	873.055	1016.9	976.209	1009.61	323.098	296.074	327.781	1.0218	66737.1	0.0815898	0.381416	0.702895	0.876161	-2.70337	45592.4	0.0612935	-23.408	3.54338e-121	5.41156e-119	16.0105	16.0417	14.5877	15.8586	15.8991	15.6995	15.8719	15.8118	15.8533	15.0305	14.9352	15.0311	69193
103226407	XM_007981926,XM_007981927	ITGB8	integrin subunit beta 8, transcript variant X1	protein_coding	XP_007980117.2;XP_007980118.2	.	5.58637	6.74581	8.90858	5.82585	8.14641	7.98393	1.91534	1.8412	1.56313	13.1244	15.6308	21.0923	13.6695	18.8146	18.3562	4.00386	3.92997	3.27838	1.01235	3520.66	0.133799	0.13233	0.894723	0.964026	-3.81284	2206.56	0.112775	-17.1213	1.02894e-65	4.6561e-64	11.7729	11.7903	9.84095	11.3446	11.4903	11.6989	11.3578	11.6112	11.6249	10.4947	10.4554	10.3428	2897
103226460	XM_007982013,XM_007982024,XM_007982031,XM_007982037,XM_037990013,XM_037990014,XM_037990015,XM_037990017,XM_037990018	NOXO1	NADPH oxidase organizer 1, transcript variant X9	protein_coding	XP_007980204.1;XP_007980215.1;XP_007980222.1;XP_007980228.1;XP_037845941.1;XP_037845942.1;XP_037845943.1;XP_037845945.1;XP_037845946.1	.	6.39275	6.42615	6.82082	5.87485	5.86884	4.76562	0.816927	0.681975	0.927016	15.0189	14.8901	16.1493	13.7845	13.5544	10.9569	1.70771	1.45565	1.94424	-1.21827	604.608	0.13687	-2.08104	0.0374305	0.200633	-6.23749	311.99	0.184612	-14.3055	2.02144e-46	5.06248e-45	9.3753	9.09037	6.42917	8.98608	8.9291	8.99906	8.85979	8.86249	8.66757	7.51661	7.42832	7.54486	679
103226490	XM_038004667,XM_038004668	LOC103226490	keratinocyte proline-rich protein-like, transcript variant X1	protein_coding	XP_037860595.1;XP_037860596.1	.	1.59678	0.830805	1.08308	1.08379	1.0224	1.57699	0.46451	0.59226	0.310268	3.75141	1.92507	2.56435	2.54296	2.3613	3.62574	0.971017	1.26415	0.650729	1.013	66.6641	0.36975	0.0504103	0.959795	0.987166	-2.47032	46.524	0.423638	-3.07974	0.00207182	0.00444787	6.04974	6.06788	4.74612	5.98348	5.60707	5.72909	5.74076	5.68357	5.9456	5.38297	5.47577	5.23834	92
103226554	XR_005242330,XR_005242331	LOC103226554	uncharacterized LOC103226554, transcript variant X1	lncRNA	.	.	1.1397	2.00958	2.20697	1.6143	2.00665	2.55173	0.919017	1.1301	0.711562	2.67756	4.65642	5.22533	3.78773	4.63447	5.86681	1.92112	2.41216	1.49237	1.05543	196.751	0.250495	0.310724	0.75601	0.902129	-2.08019	147.646	0.246263	-4.29101	1.77862e-05	5.03365e-05	7.58137	7.65807	6.58366	7.13586	7.52087	7.53014	7.29328	7.43909	7.6116	7.01403	6.98355	6.85647	131
103226585	XM_007982237,XM_007982238,XM_007982240,XM_038004586,XM_038004587,XM_038004588,XM_038004589,XM_038004590	CFAP69	cilia and flagella associated protein 69, transcript variant X1	protein_coding	XP_007980428.2;XP_007980429.2;XP_007980431.2;XP_037860514.1;XP_037860515.1;XP_037860516.1;XP_037860517.1;XP_037860518.1	.	8.96985	8.86971	10.0202	8.02741	9.23833	8.74824	3.97928	3.72295	3.96445	21.0734	20.5521	23.7243	18.8352	21.3364	20.1135	8.31832	7.94647	8.31469	-1.09651	2049.63	0.0963093	-1.38017	0.167534	0.452261	-2.12109	1419.47	0.0889172	-12.2002	3.10026e-34	4.90563e-33	11.0663	10.9329	9.82919	10.8523	10.8207	10.9394	10.7377	10.846	10.7961	10.1819	10.1732	10.1529	2111
103226615	XM_007982316,XM_007982318,XM_007982319,XM_007982320,XM_007982321,XM_038004558,XM_038004559	ELAPOR2	endosome-lysosome associated apoptosis and autophagy regulator family member 2, transcript variant X4	protein_coding	XP_007980507.2;XP_007980509.2;XP_007980510.2;XP_007980511.2;XP_007980512.2;XP_037860486.1;XP_037860487.1	.	7.46278	9.13274	8.01079	6.54827	6.57465	7.04979	1.93435	2.42708	2.15594	17.5327	21.1615	18.9667	15.3646	15.1845	16.2085	4.04358	5.1805	4.52168	-1.24511	2784.05	0.0906346	-3.48957	0.000483805	0.00961687	-2.90602	1644.87	0.0946366	-16.2627	1.81539e-59	6.77996e-58	11.5924	11.2763	9.7181	11.2441	11.4045	11.2675	11.1061	11.0798	11.1482	10.1569	10.3142	10.2381	2903
103226640	XM_007982350,XM_007982359,XM_007982362,XM_037989991,XM_037989992	RAB26	RAB26, member RAS oncogene family, transcript variant X3	protein_coding	XP_007980541.1;XP_007980550.1;XP_007980553.1;XP_037845919.1;XP_037845920.1	.	2.37878	1.73075	1.73135	1.37578	0.982793	1.05799	0.156663	0.14138	0.314711	5.5886	4.01032	4.09922	3.22808	2.26981	2.43247	0.32749	0.301768	0.660047	-1.76563	146.578	0.258065	-3.17819	0.001482	0.0223786	-5.00533	62.7351	0.39707	-5.85153	4.87081e-09	1.96128e-08	7.54767	6.72869	4.38199	7.15558	6.86292	6.85663	6.69228	6.43979	6.49877	5.67967	5.64639	5.89774	237
103226653	XM_007982387,XM_037989987,XM_037989988,XM_037989989	CASKIN1	CASK interacting protein 1, transcript variant X1	protein_coding	XP_007980578.1;XP_037845915.1;XP_037845916.1;XP_037845917.1	.	0.277267	0.226157	0.316289	0.235081	0.320082	0.188256	0.069931	0.112635	0.099494	0.651398	0.524031	0.74886	0.551584	0.739247	0.432829	0.146184	0.240415	0.20867	-1.13485	85.8363	0.315579	-0.578324	0.563045	0.799584	-2.44255	55.8829	0.383354	-3.36083	0.000777099	0.001783	6.51258	6.32859	5.02072	6.21797	6.07868	6.27961	6.10162	6.27061	5.96174	5.56288	5.73236	5.69302	95
103226658	XM_007982379,XM_007982380,XM_007982381	CCDC146	coiled-coil domain containing 146, transcript variant X2	protein_coding	XP_007980570.1;XP_007980571.1;XP_007980572.1	.	5.59991	7.68153	6.09603	4.33369	4.36324	4.9205	1.00465	0.913016	0.827799	13.1562	17.7989	14.4332	10.1684	10.0771	11.313	2.10012	1.94879	1.73615	-1.45014	1036.82	0.126448	-4.24041	2.23109e-05	0.000753307	-4.5687	509.106	0.141251	-15.5169	2.66493e-54	8.71579e-53	10.2612	9.72527	7.51497	9.73921	10.0114	9.78908	9.49523	9.47306	9.58743	8.43841	8.36967	8.30686	1093
103226726	XM_007982563	LAMB1	laminin subunit beta 1	protein_coding	XP_007980754.2	.	238.33	260.44	242.255	182.681	204.754	192.643	66.4589	60.6425	64.7819	559.923	603.468	573.574	428.637	472.889	442.914	138.926	129.439	135.868	-1.30715	69139.8	0.0666434	-5.79835	6.69698e-09	4.54357e-07	-2.83427	40006.3	0.0583296	-25.767	2.07853e-146	6.2374e-144	16.2575	15.8711	14.349	15.9559	16.0133	15.9289	15.6942	15.7614	15.7122	14.8892	14.8089	14.8619	78013
103226727	XM_038004836	LAMB4	laminin subunit beta 4	protein_coding	XP_037860764.1	.	0.248804	0.326876	0.351843	0.277157	0.138637	0.263157	0.042294	0.043284	0.055065	0.584529	0.757406	0.833039	0.650311	0.320188	0.605038	0.088413	0.092387	0.115488	-1.38666	86.7258	0.334553	-1.40967	0.158636	0.440642	-4.51376	43.7828	0.459693	-4.72996	2.24563e-06	7.01325e-06	6.65497	6.18345	3.988	6.01481	6.17762	6.21292	6.06847	5.65569	6.02056	5.25678	5.2571	5.32957	84
103226747	XM_007982617,XM_007982619,XM_038004467	DOCK4	dedicator of cytokinesis 4, transcript variant X3	protein_coding	XP_007980808.2;XP_007980810.2;XP_037860395.1	.	0.514194	0.412481	0.588727	0.509081	0.495684	0.404585	0.194067	0.197602	0.125423	1.20802	0.955763	1.3939	1.19449	1.14481	0.9302	0.40568	0.421772	0.263051	-1.10088	228.11	0.207862	-0.667034	0.504751	0.762667	-2.54606	149.166	0.248302	-5.42996	5.6367e-08	2.06325e-07	7.90173	7.76206	6.3952	7.66947	7.47694	7.74129	7.64057	7.59527	7.44686	7.00541	7.00607	6.76097	251
103226786	XM_007982706	KCND2	potassium voltage-gated channel subfamily D member 2	protein_coding	XP_007980897.1	.	25.5024	29.3533	27.4183	22.2416	24.696	23.1117	4.99418	3.37609	3.7393	59.9143	68.0148	64.9167	52.1868	57.0366	53.1373	10.4399	7.20612	7.84248	-1.20123	8209.26	0.074243	-3.56277	0.000366968	0.00764129	-5.41921	4359.31	0.182432	-13.3643	9.77347e-41	1.99731e-39	13.1292	12.8647	10.4075	12.7272	12.8346	12.753	12.5825	12.6425	12.5872	11.3897	11.1177	11.186	8602
103226796	XM_007982728,XM_007982729,XM_038004434	FAM3C	FAM3 metabolism regulating signaling molecule C, transcript variant X2	protein_coding	XP_007980919.1;XP_007980920.1;XP_037860362.1	.	30.5627	38.648	35.2845	25.3085	35.1648	32.3064	15.6017	13.9039	12.2971	71.8027	89.5514	83.5412	59.383	81.215	74.2771	32.6139	29.6773	25.7909	-1.15009	4743.7	0.108358	-1.86183	0.0626272	0.26768	-2.08327	3222.94	0.106218	-9.96863	2.09086e-23	2.0566e-22	12.3092	12.1074	11.0298	12.0049	12.1979	12.0981	11.8265	12.085	12.0144	11.4623	11.3497	11.2681	4586
103226804	XM_007982741	RNF148	ring finger protein 148	protein_coding	XP_007980932.1	.	1.21927	1.02983	2.52875	1.19436	1.4521	1.94974	0.712501	0.573764	0.429739	2.86451	2.38622	5.98718	2.80241	3.3537	4.48274	1.48942	1.22467	0.901297	-1.06387	309.821	0.441882	-0.202138	0.839809	0.93939	-2.49721	207.511	0.238855	-5.52769	3.24468e-08	1.22005e-07	8.31965	8.22952	6.89161	7.87325	7.72225	8.44462	7.84226	7.96449	8.21483	7.50483	7.35345	7.18538	253
103226805	XM_007982742	RNF133	ring finger protein 133	protein_coding	XP_007980933.1	.	1.27319	1.18259	2.18146	1.41328	1.64708	1.68464	0.792929	0.536465	0.493791	2.99118	2.74019	5.16492	3.31606	3.80403	3.87324	1.65755	1.14506	1.03564	1.0019	298.678	0.220079	0.0124198	0.990091	0.996757	-2.43067	208.086	0.218251	-5.87101	4.33158e-09	1.7524e-08	8.22221	8.22269	6.9231	7.87382	7.79726	8.27817	7.94198	8.03443	8.05683	7.54895	7.29012	7.23969	254
103226806	XM_038004433	CADPS2	calcium dependent secretion activator 2	protein_coding	XP_037860361.1	.	69.4861	78.4771	74.0107	81.8602	88.5504	86.5471	23.9947	20.6242	23.7726	163.248	181.84	175.231	192.074	204.512	198.985	50.1587	44.0214	49.8586	1.13182	22868.3	0.0671413	2.6608	0.00779564	0.074275	-3.52282	15381.9	0.0670178	-27.1082	7.88542e-162	3.21143e-159	14.389	14.5676	12.7317	14.1596	14.2458	14.176	14.2943	14.33	14.3152	13.2929	13.1688	13.2779	20799
103226811	XM_007982772,XM_007982773,XM_007982775,XM_007982776,XM_038004428,XM_038004429,XM_038004430	IQUB	IQ motif and ubiquitin domain containing, transcript variant X1	protein_coding	XP_007980963.2;XP_007980964.2;XP_007980966.2;XP_007980967.1;XP_037860356.1;XP_037860357.1;XP_037860358.1	.	27.717	33.473	26.9668	27.538	32.2101	31.8976	10.5858	10.3181	10.8459	65.1171	77.5604	63.8477	64.614	74.391	73.3372	22.1288	22.0235	22.7473	1.01656	8411.62	0.0911455	0.25994	0.79491	0.919914	-2.70828	5730.11	0.0682443	-21.0622	1.76744e-98	1.85473e-96	13.0262	13.05	11.5936	12.8026	12.9538	12.737	12.7816	12.8889	12.8875	12.0153	11.9882	12.0299	8113
103226865	XM_007982851	OPN1SW	opsin 1, short wave sensitive	protein_coding	XP_007981042.1	.	0.14814	0.289895	0.229288	0.151093	0.333056	0.512675	0.019672	0.125774	0.171379	0.348033	0.671718	0.542873	0.35452	0.76921	1.17871	0.041122	0.268459	0.359436	1.42879	28.0719	0.564368	0.912154	0.361688	NA	-2.84945	22.024	0.685837	-2.20269	0.0276167	0.0483109	4.53134	5.04524	3.51555	4.30468	4.51633	4.42477	4.31179	4.54799	4.76092	4.06199	4.26665	4.34364	16
103226878	XM_007982874,XM_007982875	TSPAN33	tetraspanin 33, transcript variant X1	protein_coding	XP_007981065.1;XP_007981066.1	.	19.7517	19.8353	18.7928	17.2445	19.5708	18.2733	6.85007	6.4912	8.05183	46.4038	45.9604	44.4947	40.4619	45.1998	42.0129	14.3195	13.8552	16.8872	-1.0852	2463.13	0.0847857	-1.39121	0.164163	0.447775	-2.41253	1648.81	0.0959113	-13.2471	4.68767e-40	9.33442e-39	11.324	11.2061	9.91617	11.1493	11.1278	11.0632	11.0107	11.0883	11.0329	10.2883	10.2371	10.4051	2684
103226879	XM_007982877	SMO	smoothened, frizzled class receptor	protein_coding	XP_007981068.2	.	43.0195	43.5687	41.5824	37.4554	38.7052	38.4302	15.2602	14.9393	18.2599	101.068	100.953	98.4524	87.8838	89.3917	88.3568	31.9002	31.8874	38.2968	-1.14445	8889.52	0.0680205	-2.86166	0.00421431	0.0492638	-2.21845	5934.31	0.0767215	-14.9835	9.41963e-51	2.7034e-49	13.2119	13.0173	11.8484	13.0287	13.0148	12.9561	12.8862	12.8795	12.8794	12.1713	12.1431	12.3051	9855
103226881	XM_007982923	AP5B1	adaptor related protein complex 5 subunit beta 1	protein_coding	XP_007981114.2	.	4.97703	4.22969	4.93783	4.1878	4.25843	4.098	1.56385	1.57291	1.8087	11.6928	9.80065	11.691	9.8261	9.83506	9.4219	3.2691	3.35732	3.7934	-1.15374	1796.36	0.100688	-2.04915	0.0404477	0.210112	-2.37962	1168.67	0.0971293	-12.877	6.06833e-38	1.12336e-36	10.9104	10.7039	9.43354	10.7498	10.5775	10.7015	10.5779	10.5571	10.5294	9.80997	9.80265	9.91211	2094
103226994	XM_007983102	KLRG2	killer cell lectin like receptor G2	protein_coding	XP_007981293.2	.	4.49802	3.76294	4.73726	4.30947	3.4532	3.34657	0.85391	0.514172	0.366695	10.5675	8.71914	11.2161	10.1116	7.97535	7.69425	1.78502	1.09748	0.769074	-1.19487	373.341	0.174226	-1.47425	0.140414	0.413061	-5.99444	195.805	0.265554	-9.72917	2.26434e-22	2.12344e-21	8.66715	8.41012	5.8083	8.31027	8.13172	8.31617	8.2568	8.03571	8.01406	7.11554	6.85374	6.72183	435
103227019	XR_005238158,XR_005238159	LOC103227019	uncharacterized LOC103227019, transcript variant X1	lncRNA	.	.	0.874382	0.79383	0.926628	1.14581	1.54316	0.63614	0.773626	0.355269	0.398596	2.05424	1.83939	2.19393	2.68848	3.56401	1.46258	1.6172	0.758307	0.835982	1.20551	41.3637	0.442416	0.609492	0.542198	NA	-2.02624	33.2973	0.508113	-2.00508	0.0449542	0.0749018	5.22993	5.4982	4.45977	5.10665	5.03541	5.16374	5.22978	5.32897	4.98881	5.04238	4.78594	4.87373	38
103227042	XM_037991060	MGAM	maltase-glucoamylase	protein_coding	XP_037846988.1	.	0.119271	0.201914	0.216028	0.130543	0.145934	0.149073	0.038612	0.051123	0.041811	0.28021	0.467855	0.511477	0.3063	0.337042	0.342741	0.080716	0.109121	0.087691	-1.28655	100.13	0.297208	-1.22306	0.221306	0.522564	-3.0032	57.5825	0.358035	-4.43113	9.37394e-06	2.73573e-05	6.8166	6.45186	4.84673	6.16862	6.49538	6.53191	6.2074	6.25813	6.27647	5.64989	5.74412	5.67765	78
103227160	gene-LOC103227160	LOC103227160	.	pseudogene	.	.	2.45979	2.62873	3.49239	2.48307	2.75421	2.28661	1.34148	1.06502	1.09208	5.77892	6.09104	8.26873	5.82617	6.36099	5.25725	2.80425	2.27325	2.29044	-1.16475	603.306	0.152141	-1.44618	0.148126	0.425192	-2.01509	411.324	0.153422	-6.58866	4.43828e-11	2.1194e-10	9.34301	9.12203	8.09201	9.0151	9.04746	9.28034	9.0083	9.0616	8.91063	8.55539	8.37804	8.3991	577
103227175	XR_495105	LOC103227175	uncharacterized LOC103227175	lncRNA	.	.	0.620582	0.507296	0.71157	0.439213	0.613192	0.465175	0.215853	0.327282	0.110907	1.45797	1.17546	1.68474	1.03055	1.4162	1.06951	0.451221	0.698569	0.232606	-1.23678	77.3216	0.317559	-0.96545	0.33432	0.636924	-2.15685	49.9178	0.432983	-2.56114	0.010433	0.0198549	6.41883	6.11031	4.98445	6.09716	5.96007	6.15849	5.8865	6.05398	5.89955	5.57603	5.75342	5.34771	89
103227201	XM_037990935,XM_037990936,XM_037990937	ZNF467	zinc finger protein 467, transcript variant X3	protein_coding	XP_037846863.1;XP_037846864.1;XP_037846865.1	.	1.13908	1.38296	1.25316	1.48277	1.16093	0.996374	0.232374	0.286326	0.319675	2.67611	3.20445	2.96704	3.47912	2.68123	2.29081	0.485758	0.61115	0.67046	-1.03371	177.059	0.226636	-0.211072	0.832831	0.936071	-3.87909	108.032	0.289554	-6.75425	1.43575e-11	7.12254e-11	7.49136	7.44443	5.46775	7.11083	7.23679	7.16606	7.31862	7.08929	7.02089	6.24433	6.33224	6.38491	167
103227202	XM_037990932,XM_037990933,XM_037990934	LOC103227202	SCO-spondin, transcript variant X1	protein_coding	XP_037846860.1;XP_037846861.1;XP_037846862.1	.	0.36532	0.444143	0.732118	0.408534	0.357659	0.465469	0.100761	0.073847	0.081335	0.858268	1.02913	1.7334	0.958569	0.826033	1.07018	0.210631	0.157623	0.170585	-1.27598	459.806	0.210428	-1.67093	0.0947363	0.334645	-4.49465	243.597	0.203653	-10.6466	1.80915e-26	2.02922e-25	9.01056	8.65768	6.47045	8.34972	8.49039	8.92198	8.42707	8.28184	8.51104	7.44753	7.26592	7.31967	380
103227212	XM_007983424,XM_037990950,XM_037990951,XM_037990952,XM_037990953,XM_037990954	LOC103227212	zinc finger and SCAN domain-containing protein 2-like, transcript variant X1	protein_coding	XP_007981615.1;XP_037846878.1;XP_037846879.1;XP_037846880.1;XP_037846881.1;XP_037846882.1	.	1.81349	1.61603	1.7628	1.96096	1.65454	1.77548	0.449774	0.387299	1.07371	4.26053	3.74451	4.17369	4.60112	3.82126	4.08208	0.940213	0.826673	2.25191	-1.03871	702.554	0.124456	-0.440228	0.659772	0.855958	-2.09461	502.31	0.352794	-3.02353	0.00249844	0.00528908	9.48357	9.42884	8.34246	9.3444	9.25101	9.29009	9.34103	9.19802	9.25797	8.52495	8.41354	8.99287	762
103227253	XM_007983511,XM_007983512,XM_037990983,XM_037990984	SMARCD3	SWI/SNF related, matrix associated, actin dependent regulator of chromatin, subfamily d, member 3, transcript variant X1	protein_coding	XP_007981702.1;XP_007981703.1;XP_037846911.1;XP_037846912.1	.	18.5967	18.9566	19.6643	19.6827	18.093	16.687	6.02267	6.50454	5.59246	43.6902	43.9245	46.558	46.1827	41.7866	38.3657	12.5899	13.8837	11.7292	-1.06089	2182.95	0.0921646	-0.925306	0.354807	0.653782	-2.74271	1426.16	0.0958959	-15.179	4.87458e-52	1.46795e-50	11.134	11.0488	9.57387	10.9182	10.9082	10.9062	10.945	10.8312	10.8038	10.0513	10.0511	9.98381	2281
103227312	XM_007983635,XM_007983637,XM_037991107,XM_037991108	PTPRN2	protein tyrosine phosphatase receptor type N2, transcript variant X2	protein_coding	XP_007981826.2;XP_007981828.2;XP_037847035.1;XP_037847036.1	.	1.06578	1.00669	1.24994	1.12136	1.18351	0.904117	0.328291	0.329539	0.276553	2.50389	2.33261	2.95942	2.63111	2.73338	2.0787	0.686265	0.703388	0.580019	-1.05095	300.394	0.182306	-0.39325	0.694135	0.872104	-3.20701	189.526	0.215373	-7.80615	5.89634e-15	3.64894e-14	8.26648	8.19403	6.49377	7.9857	7.899	8.07829	8.0119	8.02366	7.81283	7.17855	7.16653	7.06714	308
103227430	XR_005241807,XR_495168	LOC103227430	uncharacterized LOC103227430, transcript variant X1	lncRNA	.	.	0.64236	0.748054	0.633255	0.433593	0.482696	0.44693	0.065907	0.159205	0.255265	1.50913	1.73332	1.49932	1.01737	1.11481	1.02756	0.137774	0.339817	0.53537	-1.51118	42.5781	0.402961	-1.47823	0.139345	NA	-2.61484	23.1266	0.588883	-2.35484	0.0185309	0.0335632	5.67904	5.08415	3.67577	5.14211	5.21713	5.11354	4.95831	4.98028	4.95398	4.52798	4.64647	4.77237	50
103227553	XM_007983993,XM_038004046	MYL3	myosin light chain 3, transcript variant X2	protein_coding	XP_007982184.2;XP_037859974.1	.	1.42474	0.753147	1.48397	1.17771	1.45615	1.02642	0.243221	0.329821	0.455762	3.34723	1.74512	3.51352	2.76334	3.36305	2.35988	0.508431	0.703989	0.955876	-1.0194	73.2377	0.353403	-0.0784454	0.937474	0.97971	-3.31087	46.5446	0.420195	-4.1105	3.94811e-05	0.00010716	6.20941	6.17947	4.43123	5.97891	5.61876	5.9799	5.86117	5.9648	5.75962	5.21862	5.30047	5.41731	88
103227554	XM_007983994,XM_007983995,XM_007983997,XM_038004041,XM_038004042,XM_038004043,XM_038004044,XM_038004045	PTH1R	parathyroid hormone 1 receptor, transcript variant X3	protein_coding	XP_007982185.1;XP_007982186.1;XP_007982188.1;XP_037859969.1;XP_037859970.1;XP_037859971.1;XP_037859972.1;XP_037859973.1	.	7.45224	6.20574	6.90498	6.01234	5.31764	5.51708	2.63407	2.10349	3.37173	17.508	14.3794	16.3485	14.1071	12.2814	12.6846	5.50628	4.48981	7.07159	-1.2286	739.773	0.134191	-2.21337	0.026872	0.165641	-2.00675	490.615	0.167474	-6.00011	1.97186e-09	8.22451e-09	9.67178	9.37485	8.34971	9.52007	9.34353	9.43267	9.36714	9.17714	9.22807	8.69777	8.5287	8.87197	904
103227583	XM_007984113,XM_007984115,XM_007984116,XM_038003985	PLXNB1	plexin B1, transcript variant X3	protein_coding	XP_007982304.2;XP_007982306.2;XP_007982307.2;XP_037859913.1	.	6.54852	6.29525	7.09483	4.98658	6.06231	6.01263	2.14078	2.01728	1.93021	15.3848	14.5868	16.798	11.7003	14.0012	13.8239	4.47511	4.3058	4.04825	-1.1805	2558.55	0.091608	-2.61333	0.0089664	0.0825269	-2.66392	1592.63	0.0958923	-14.741	3.514e-49	9.60176e-48	11.436	11.1963	9.76402	11.1853	11.1482	11.2095	10.9469	11.0916	11.0618	10.2848	10.2221	10.1763	2801
103227619	XM_038003935,XM_038003936	LAMB2	laminin subunit beta 2, transcript variant X2	protein_coding	XP_037859863.1;XP_037859864.1	.	33.3142	31.8861	32.7048	27.1273	33.12	30.9637	10.9356	10.185	11.3553	78.267	73.8835	77.4332	63.6505	76.4923	71.19	22.86	21.7394	23.8156	-1.09921	9851.26	0.0793121	-1.72068	0.085309	0.316915	-2.63134	6391.23	0.07402	-18.857	2.57249e-79	1.63578e-77	13.3327	13.1962	11.7814	13.1482	13.0838	13.091	12.946	13.091	13.0355	12.2259	12.1599	12.247	10849
103227643	XM_007984253,XM_007984256,XM_007984257,XM_007984258,XM_038003908	MST1	macrophage stimulating 1, transcript variant X2	protein_coding	XP_007982444.1;XP_007982447.1;XP_007982448.1;XP_007982449.1;XP_037859836.1	.	5.38229	4.29556	4.64629	4.50132	5.4289	5.42636	1.49723	1.16092	1.03889	12.6449	9.95327	11.0008	10.5617	12.5383	12.476	3.12983	2.47793	2.17889	1.04866	647.157	0.138305	0.495655	0.620138	0.836908	-3.79982	412.983	0.163569	-11.7744	5.28944e-32	7.66096e-31	9.30342	9.37171	7.4276	9.17546	8.9592	9.01487	9.00914	9.13862	9.14631	8.20183	8.0425	7.96831	730
103227647	XM_007984264,XM_007984265,XM_038003903	UBA7	ubiquitin like modifier activating enzyme 7, transcript variant X3	protein_coding	XP_007982455.1;XP_007982456.1;XP_037859831.1	.	15.4991	15.1873	13.9175	20.7415	21.3005	20.9834	7.05583	6.10908	6.45864	36.413	35.1907	32.9516	48.6671	49.1946	48.2439	14.7496	13.0396	13.5458	1.38393	3303.11	0.0830323	5.64559	1.64618e-08	1.08131e-06	-3.02889	2517.01	0.0796975	-20.0607	1.62756e-89	1.39197e-87	11.4361	11.9051	10.2871	11.3939	11.3498	11.257	11.6443	11.6317	11.6251	10.759	10.6292	10.6854	2982
103227660	XM_007984288,XM_007984289	SEMA3F	semaphorin 3F, transcript variant X2	protein_coding	XP_007982479.1;XP_007982480.1	.	12.9004	9.05715	13.1806	13.1847	13.1441	12.794	4.52982	3.13348	4.04427	30.3076	20.9864	31.207	30.936	30.3571	29.4153	9.46919	6.68828	8.4821	1.08978	2605.02	0.124159	0.999048	0.317771	0.623764	-3.14196	1766.84	0.11231	-14.7063	5.87553e-49	1.59021e-47	11.2839	11.4076	9.73654	11.1937	10.8593	11.1727	11.1973	11.164	11.1464	10.3344	10.0529	10.2416	2822
103227665	XM_007984298,XM_007984299,XM_007984300,XM_007984301,XM_007984302,XM_007984303,XM_007984304	SEMA3B	semaphorin 3B, transcript variant X7	protein_coding	XP_007982489.1;XP_007982490.1;XP_007982491.1;XP_007982492.1;XP_007982493.1;XP_007982494.1;XP_007982495.1	.	22.944	22.3878	24.6176	20.9269	23.6851	19.5859	6.33515	5.92928	6.24285	53.9036	51.875	58.2858	49.102	54.702	45.0308	13.2431	12.6558	13.0932	-1.11472	3880.7	0.0891859	-1.75675	0.0789602	0.303069	-3.26393	2365.4	0.0860034	-19.8435	1.25351e-87	1.00193e-85	11.9984	11.8416	10.1156	11.7409	11.6941	11.7657	11.6415	11.7161	11.5528	10.6829	10.6272	10.6763	4149
103227669	XM_007984308,XM_007984309,XM_007984312,XM_007984313,XM_007984324,XM_007984325	HYAL3	hyaluronidase 3, transcript variant X2	protein_coding	XP_007982499.1;XP_007982500.1;XP_007982503.1;XP_007982504.1;XP_007982515.1;XP_007982516.1	.	3.72594	2.99961	4.08022	2.85156	3.32391	4.26819	0.598027	0.754969	0.659169	8.75357	6.95042	9.66051	6.69078	7.67674	9.81319	1.25012	1.61145	1.38248	-1.01115	353.694	0.182305	-0.0877447	0.93008	0.97652	-4.64164	210.909	0.217384	-10.1876	2.25149e-24	2.3284e-23	8.47496	8.45771	6.2247	8.21713	8.01899	8.22925	8.00626	8.13173	8.30424	7.03609	7.13846	7.08408	383
103227675	XM_007984340,XM_007984341	ZMYND10	zinc finger MYND-type containing 10, transcript variant X1	protein_coding	XP_007982531.2;XP_007982532.2	.	29.4797	28.7732	30.1429	26.552	28.7702	29.5878	9.68702	9.02221	9.76476	69.2584	66.6706	71.3677	62.3005	66.4463	68.0267	20.2499	19.2575	20.4798	-1.06653	3370.72	0.0787698	-1.17969	0.238124	0.542288	-2.78938	2186.57	0.0780369	-18.9647	3.33997e-80	2.21435e-78	11.7646	11.6716	10.1725	11.5626	11.5137	11.5403	11.4491	11.4866	11.5177	10.6523	10.5923	10.6492	3594
103227695	XM_007984403,XM_007984404,XM_007984406,XM_038003865,XM_038003866	TEX264	testis expressed 264, ER-phagy receptor, transcript variant X1	protein_coding	XP_007982594.2;XP_007982595.2;XP_007982597.2;XP_037859793.1;XP_037859794.1	.	29.2531	29.3606	29.9092	27.7052	27.2414	28.9011	13.5866	11.676	12.6415	68.726	68.0317	70.8145	65.0063	62.9155	66.4479	28.4015	24.9219	26.5132	-1.06934	2276.41	0.0837652	-1.15462	0.248245	0.552843	-2.07472	1608.66	0.0861262	-12.2253	2.27751e-34	3.64764e-33	11.2001	11.1034	10.0311	11.0385	11.0105	11.0097	10.9908	10.9256	10.9745	10.3994	10.3034	10.358	2419
103227721	XM_007984479,XM_037989894	CUNH16orf71	chromosome unknown C16orf71 homolog, transcript variant X1	protein_coding	XP_007982670.2;XP_037845822.1	.	3.73968	3.35573	4.45589	3.81327	3.67725	4.20024	1.29071	1.64916	1.77015	8.78584	7.77558	10.55	8.94732	8.49281	9.65696	2.69811	3.52006	3.71255	-1.01066	533.633	0.146773	-0.104271	0.916954	0.971545	-2.32602	374.321	0.160298	-7.59749	3.01937e-14	1.78893e-13	9.06786	9.0515	7.81405	8.8708	8.75676	8.98087	8.87163	8.80648	8.92543	8.08629	8.24446	8.29692	538
103227723	XR_005242095,XR_005242096,XR_495233	LOC103227723	uncharacterized LOC103227723, transcript variant X2	lncRNA	.	.	7.11959	6.2319	5.94489	5.60701	3.29092	5.27592	2.18317	1.93255	2.23778	16.7264	14.44	14.0754	13.1561	7.60055	12.1301	4.56372	4.12495	4.69333	-1.37271	160.576	0.253066	-1.80596	0.0709248	0.287257	-2.12356	98.228	0.301164	-3.60762	0.000309018	0.000748054	7.5372	7.08114	5.97438	7.2916	7.17427	7.12099	7.10867	6.71907	7.03746	6.51006	6.4574	6.54168	211
103227731	XM_007984491,XM_007984492,XM_007984494	PHF7	PHD finger protein 7, transcript variant X1	protein_coding	XP_007982682.1;XP_007982683.1;XP_007982685.1	.	10.303	10.607	10.018	9.13615	9.44085	9.8799	4.02453	3.62494	4.58726	24.2053	24.5776	23.719	21.4367	21.8041	22.7153	8.41293	7.73728	9.62092	-1.10814	1238.71	0.0971149	-1.5254	0.12716	0.39248	-2.1737	846.568	0.11519	-9.72441	2.37281e-22	2.22272e-21	10.3467	10.1987	9.05905	10.1628	10.1654	10.0973	10.0402	10.0393	10.0865	9.41328	9.32698	9.51633	1342
103227789	XM_007984698	HESX1	HESX homeobox 1	protein_coding	XP_007982889.2	.	0.659917	1.14331	1.11268	1.00747	0.969337	0.516005	0.303691	0.155671	0.435862	1.55038	2.64917	2.63444	2.36388	2.23873	1.18637	0.63484	0.332273	0.914139	-1.19528	46.0779	0.433036	-0.594278	0.552326	NA	-2.55987	28.7785	0.554362	-2.44618	0.014438	0.026739	5.64879	5.39179	4.01316	5.07706	5.3392	5.31503	5.26926	5.2302	4.96715	4.82291	4.67588	4.93786	35
103227810	XM_007984777,XM_007984778,XM_007984779,XM_007984780,XM_007984782,XM_007984783,XM_007984786,XM_038003725,XM_038003726,XM_038003727,XM_038003728,XM_038003729,XM_038003730	PXK	PX domain containing serine/threonine kinase like, transcript variant X4	protein_coding	XP_007982968.1;XP_007982969.1;XP_007982970.1;XP_007982971.1;XP_007982973.1;XP_007982974.1;XP_007982977.1;XP_037859653.1;XP_037859654.1;XP_037859655.1;XP_037859656.1;XP_037859657.1;XP_037859658.1	.	3.13106	5.16853	4.07441	3.99873	4.1726	3.19687	1.45544	1.86549	1.88818	7.35597	11.976	9.64676	9.38247	9.63683	7.35007	3.04247	3.98181	3.9601	-1.09886	631.144	0.170612	-0.797163	0.425357	0.706231	-2.06516	440.394	0.15958	-6.55628	5.51675e-11	2.60746e-10	9.36796	9.23252	8.16642	8.96315	9.37265	9.11652	9.14822	9.16181	8.93661	8.39677	8.55404	8.58428	525
103227815	XM_007984790	ACOX2	acyl-CoA oxidase 2	protein_coding	XP_007982981.2	.	5.97571	6.91852	6.23981	5.1347	7.26175	5.95599	2.8316	2.51573	2.81634	14.0391	16.0309	14.7736	12.0479	16.7714	13.6937	5.91922	5.36972	5.90674	-1.06812	828.951	0.132329	-0.718464	0.472471	0.740839	-2.10398	583.615	0.141104	-7.6052	2.84459e-14	1.68771e-13	9.74191	9.64681	8.55482	9.51636	9.62077	9.51509	9.37209	9.63678	9.46947	8.93771	8.83797	8.92444	828
103227846	XM_007984894,XM_007984895,XM_007984896,XM_007984897,XM_038002525,XM_038002526,XM_038002527,XM_038002528	ADAMTS9	ADAM metallopeptidase with thrombospondin type 1 motif 9, transcript variant X5	protein_coding	XP_007983085.2;XP_007983086.2;XP_007983087.2;XP_007983088.2;XP_037858453.1;XP_037858454.1;XP_037858455.1;XP_037858456.1	.	61.306	64.1353	74.5837	55.1237	62.8807	62.6863	14.0284	11.3931	12.8988	144.03	148.608	176.588	129.34	145.226	144.125	29.3251	24.3181	27.0527	-1.13226	26850.2	0.082495	-2.17227	0.0298351	0.17562	-4.45011	15219.2	0.0775378	-27.778	8.00661e-170	3.91295e-167	14.7995	14.6202	12.4473	14.4316	14.45	14.5777	14.3206	14.3997	14.4093	13.2196	13.055	13.1555	27011
103227856	XM_007984912,XM_038003684,XM_038003685,XM_038003686	LRIG1	leucine rich repeats and immunoglobulin like domains 1, transcript variant X3	protein_coding	XP_007983103.2;XP_037859612.1;XP_037859613.1;XP_037859614.1	.	3.72644	4.105	4.27788	3.55326	3.67957	3.81081	1.16817	1.06637	1.18279	8.75474	9.51172	10.1285	8.33722	8.49816	8.7616	2.44196	2.27611	2.48068	-1.12811	1089.5	0.101891	-1.70683	0.0878543	0.322355	-3.13359	666.308	0.136221	-12.0966	1.10051e-33	1.70046e-32	10.1739	9.99973	8.33233	9.8605	9.91345	9.93177	9.78493	9.78858	9.82282	8.96149	8.73367	8.962	1110
103227904	XM_007984999,XM_038003653,XM_038003654,XM_038003655	GXYLT2	glucoside xylosyltransferase 2, transcript variant X1	protein_coding	XP_007983190.1;XP_037859581.1;XP_037859582.1;XP_037859583.1	.	4.38351	4.44762	5.80164	4.83872	4.12981	4.36852	2.36187	1.43274	1.66142	10.2984	10.3056	13.7362	11.3534	9.53801	10.0439	4.93729	3.05813	3.48453	-1.11164	837.004	0.135989	-1.12279	0.261527	0.568747	-2.28919	561.789	0.164651	-7.25676	3.96474e-13	2.18764e-12	9.78372	9.63039	8.41617	9.47499	9.49068	9.70007	9.5551	9.40115	9.45567	9.00739	8.64316	8.74749	804
103227937	XM_007985055,XM_007985056,XM_007985060	SUMF1	sulfatase modifying factor 1, transcript variant X3	protein_coding	XP_007983246.2;XP_007983247.2;XP_007983251.2	.	42.5433	52.2344	40.2775	37.0758	40.0725	37.8369	15.229	13.2226	13.6386	99.9494	121.033	95.3629	86.9931	92.5494	86.9926	31.8348	28.2231	28.6045	-1.20313	4999.96	0.0945835	-2.82074	0.00479131	0.0535079	-2.54578	3119.42	0.0765963	-17.6002	2.45455e-69	1.22049e-67	12.4148	12.1483	10.781	12.1317	12.2986	12.0464	11.9919	12.0245	11.9794	11.2897	11.1746	11.1925	5314
103227954	XM_007985080,XM_007985090,XM_007985096,XM_007985106,XM_007985117	ABAT	4-aminobutyrate aminotransferase, transcript variant X2	protein_coding	XP_007983271.2;XP_007983281.2;XP_007983287.2;XP_007983297.2;XP_007983308.2	.	15.9821	14.7495	15.4384	12.092	13.5728	12.8288	5.04338	4.95153	5.20437	37.5476	34.1761	36.5526	28.3723	31.3471	29.4953	10.5427	10.5688	10.9152	-1.22288	3772.3	0.0821856	-3.53202	0.000412405	0.00839389	-2.36835	2381.71	0.0749286	-16.6009	6.86083e-62	2.80752e-60	12.0191	11.7288	10.4657	11.835	11.7324	11.7486	11.5602	11.6337	11.5886	10.8825	10.8536	10.8966	4469
103228029	XM_007985264,XM_038003529	MKRN2OS	MKRN2 opposite strand, transcript variant X1	protein_coding	XP_007983455.1;XP_037859457.1	.	2.56684	2.1224	2.52859	1.56314	2.31292	1.70528	0.333856	0.100338	0.479306	6.03043	4.91783	5.98681	3.66769	5.34181	3.92069	0.697895	0.214167	1.00526	-1.32311	143.672	0.245167	-1.64761	0.0994336	0.344047	-5.66282	71.7628	0.418325	-5.97985	2.23348e-09	9.26372e-09	7.35493	6.95001	4.4264	6.93485	6.77075	6.8848	6.55696	6.81141	6.59808	5.79869	5.53065	5.93168	180
103228040	XM_007985293,XM_007985294,XM_007985295,XM_007985297,XM_007985298,XM_038003507	HDAC11	histone deacetylase 11, transcript variant X5	protein_coding	XP_007983484.1;XP_007983485.1;XP_007983486.1;XP_007983488.1;XP_007983489.1;XP_037859435.1	.	20.3825	18.0428	16.8462	18.8256	19.6783	17.7732	6.71748	6.0305	7.32982	47.8857	41.8071	39.8859	44.1717	45.448	40.8631	14.0423	12.8718	15.3729	-1.00645	3026.78	0.0977693	-0.0948337	0.924447	0.973696	-2.63388	2053.65	0.0893615	-15.6353	4.18734e-55	1.40165e-53	11.5681	11.559	10.1423	11.4842	11.3468	11.2696	11.3942	11.3976	11.3126	10.5673	10.4785	10.627	3463
103228051	XM_007985322,XM_007985324,XM_038003504	SLC6A6	solute carrier family 6 member 6, transcript variant X1	protein_coding	XP_007983513.1;XP_007983515.1;XP_037859432.1	.	26.614	27.3069	29.1727	24.9789	27.3883	25.2968	8.88975	8.62254	9.01562	62.5258	63.273	69.0705	58.6096	63.2548	58.161	18.5832	18.4044	18.9086	-1.08843	9484.95	0.0716214	-1.70685	0.0878505	0.322355	-2.82443	6068.18	0.0626477	-23.9109	2.35932e-126	4.07638e-124	13.2713	13.149	11.6318	13.0267	13.0235	13.0664	12.9519	13.0064	12.938	12.104	12.0658	12.1122	9820
103228064	XM_007985375	PLXND1	plexin D1	protein_coding	XP_007983566.1	.	12.3099	9.81631	13.5758	12.489	12.5892	11.7956	4.15842	4.88096	5.45783	28.9203	22.7454	32.1426	29.3037	29.0754	27.1199	8.6928	10.4182	11.4468	1.00933	4730.71	0.10846	0.123493	0.901716	0.966886	-2.38757	3326.43	0.0895725	-14.0171	1.2257e-44	2.87199e-43	12.2012	12.2144	10.9394	12.0765	11.8484	12.1249	12.0736	12.0442	11.9916	11.1926	11.3041	11.3964	5021
103228127	XM_007985519,XM_007985520	KLF15	Kruppel like factor 15, transcript variant X1	protein_coding	XP_007983710.1;XP_007983711.1	.	1.82525	1.50635	1.89296	1.9894	1.49225	1.84037	0.499656	0.643478	0.752882	4.28816	3.49037	4.48186	4.66785	3.44644	4.23128	1.04449	1.37348	1.57903	1.0008	295.118	0.18443	0.00625263	0.995011	0.998535	-2.47015	204.545	0.225631	-5.78199	7.38206e-09	2.92495e-08	8.20481	8.20549	6.88071	8.0555	7.87508	8.03531	8.07894	7.85955	8.0383	7.15249	7.39424	7.46061	321
103228191	XM_007985614	CASR	calcium sensing receptor	protein_coding	XP_007983805.1	.	0.190161	0.477572	0.389582	0.26193	0.301785	0.328467	0.139345	0.045026	0.100128	0.446755	1.10658	0.922393	0.614582	0.696989	0.755195	0.291288	0.096105	0.209999	-1.2065	91.4548	0.340054	-0.79643	0.425782	0.706458	-2.88146	55.0962	0.417495	-3.65704	0.00025514	0.000624434	6.64414	6.37312	4.82708	5.90499	6.47181	6.31632	6.07831	6.14161	6.19656	5.77573	5.38344	5.62631	56
103228199	XM_007985651,XM_007985652	HCLS1	hematopoietic cell-specific Lyn substrate 1, transcript variant X2	protein_coding	XP_007983842.1;XP_007983843.1	.	0.456838	0.501974	0.562845	0.592034	0.679326	0.630851	0.132315	0.311883	0.22281	1.07327	1.16313	1.33262	1.38913	1.56894	1.45042	0.276593	0.6657	0.467302	1.22346	114.613	0.252747	1.15121	0.249646	0.554782	-2.66401	85.5699	0.328424	-4.30419	1.67598e-05	4.7581e-05	6.68846	6.97826	5.54581	6.47982	6.52129	6.58712	6.64001	6.70868	6.66303	5.88778	6.26045	6.09087	96
103228221	XM_007985687,XM_038003372,XM_038003373,XM_038003374,XR_005242014	CFAP91	cilia and flagella associated protein 91, transcript variant X2	protein_coding	XP_007983878.1;XP_037859300.1;XP_037859301.1;XP_037859302.1	.	1.22739	1.39251	1.23118	0.852829	0.965556	1.01999	0.229315	0.144093	0.13646	2.88358	3.22661	2.915	2.00105	2.23	2.3451	0.479362	0.307562	0.2862	-1.40651	274.726	0.173429	-2.83759	0.00454555	0.0515603	-5.11799	134.705	0.26838	-8.77701	1.67882e-18	1.27401e-17	8.32695	7.83501	5.46156	7.85508	7.93987	7.81794	7.53167	7.5893	7.65888	6.71826	6.50302	6.48756	317
103228235	XM_007985717,XM_007985718,XM_038003364,XM_038003365	UPK1B	uroplakin 1B, transcript variant X4	protein_coding	XP_007983908.2;XP_007983909.2;XP_037859292.1;XP_037859293.1	.	0.055627	0.070581	0.207203	0.071419	0.159316	0.362779	0.046682	0.081464	0.025498	0.130687	0.163544	0.490582	0.167575	0.367949	0.834081	0.097585	0.173882	0.053477	1.67478	19.3245	0.733495	1.01429	0.310445	NA	-3.34676	15.4996	0.789237	-2.20816	0.0272329	0.0476979	3.85827	4.59372	2.83693	3.68088	3.71493	3.98088	3.70556	3.89079	4.21648	3.64786	3.75092	3.59925	8
103228284	XM_007985743,XM_007985744,XM_007985746,XM_007985747,XM_007985748,XM_007985749,XM_007985750,XM_007985752,XM_007985753,XM_007985754,XM_038002441,XM_038002442,XM_038002443,XM_038002444,XM_038002445,XM_038002446,XM_038002447,XM_038002448,XM_038002449,XM_038002450,XM_038002451	ZBTB20	zinc finger and BTB domain containing 20, transcript variant X13	protein_coding	XP_007983934.1;XP_007983935.1;XP_007983937.1;XP_007983938.1;XP_007983939.1;XP_007983940.1;XP_007983941.1;XP_007983943.1;XP_007983944.1;XP_007983945.1;XP_037858369.1;XP_037858370.1;XP_037858371.1;XP_037858372.1;XP_037858373.1;XP_037858374.1;XP_037858375.1;XP_037858376.1;XP_037858377.1;XP_037858378.1;XP_037858379.1	.	5.41661	6.26121	10.3552	4.71602	6.24528	5.55188	2.30946	2.5591	2.3056	12.7255	14.5079	24.5175	11.0655	14.4238	12.7646	4.82772	5.46228	4.83558	-1.32614	3361.58	0.288991	-1.40917	0.158784	0.440673	-2.13056	2095.58	0.0947339	-11.5189	1.0593e-30	1.43804e-29	11.9043	11.4969	10.3869	11.3942	11.5118	11.9323	11.3099	11.4795	11.3719	10.7361	10.8348	10.7084	2940
103228290	XM_007985760,XM_007985761	CCDC191	coiled-coil domain containing 191, transcript variant X2	protein_coding	XP_007983951.2;XP_007983952.2	.	6.33139	6.96525	5.66065	4.64961	5.75348	5.38502	1.91875	1.82874	2.12804	14.8747	16.1392	13.4024	10.9097	13.288	12.3809	4.01098	3.90337	4.46316	-1.23386	1270.46	0.113523	-2.67067	0.00756995	0.0729816	-2.52558	783.59	0.117134	-11.411	3.68408e-30	4.86988e-29	10.4546	10.1518	8.796	10.2127	10.2732	10.0701	9.91916	10.0717	10.0182	9.24748	9.2119	9.3167	1452
103228422	XM_038003246	ZPLD1	zona pellucida like domain containing 1	protein_coding	XP_037859174.1	.	1.34095	1.92249	1.55779	1.45436	1.97644	1.35925	0.5672	0.280205	0.523638	3.15036	4.45461	3.68829	3.41245	4.56469	3.1251	1.18568	0.598086	1.09823	-1.03023	349.821	0.188504	-0.227927	0.819703	0.931105	-3.25865	222.221	0.2477	-6.8804	5.96854e-12	3.04843e-11	8.4716	8.42903	6.70505	8.07252	8.35127	8.15901	8.12456	8.34817	8.04193	7.46833	7.06374	7.41068	306
103228427	XM_007985955,XM_007985957	NFKBIZ	NFKB inhibitor zeta, transcript variant X2	protein_coding	XP_007984146.2;XP_007984148.2	.	30.9818	36.814	34.5113	32.2823	39.4355	36.6753	18.1254	15.4498	15.7173	72.7873	85.3021	81.7105	75.746	91.0784	84.3219	37.8895	32.9769	32.964	1.03046	7937.54	0.083096	0.520917	0.602425	0.827139	-2.05091	5913.94	0.079988	-12.9553	2.1941e-38	4.12419e-37	12.9327	12.976	11.9207	12.7382	12.8545	12.7758	12.7448	12.8883	12.828	12.2905	12.1594	12.1704	7428
103228462	XM_038003229,XM_038003230,XM_038003231,XM_038003232,XM_038003233,XM_038003234,XM_038003235	COL8A1	collagen type VIII alpha 1 chain, transcript variant X1	protein_coding	XP_037859157.1;XP_037859158.1;XP_037859159.1;XP_037859160.1;XP_037859161.1;XP_037859162.1;XP_037859163.1	.	15.0444	17.4034	16.4008	12.2742	13.8169	13.23	5.34161	4.33946	4.60045	35.3446	40.3256	38.8312	28.7996	31.9109	30.4177	11.1662	9.26238	9.64858	-1.26754	4623.79	0.0788672	-4.33682	1.44557e-05	0.000515801	-2.58303	2791.33	0.086893	-15.7558	6.2689e-56	2.14889e-54	12.3358	11.9937	10.6056	12.0143	12.1244	12.053	11.8153	11.8844	11.8565	11.1604	10.9924	11.0372	4929
103228476	XM_038003211	GPR15	G protein-coupled receptor 15	protein_coding	XP_037859139.1	.	4.68057	6.18273	4.22308	4.02301	4.11487	4.06902	1.76215	1.55996	1.72838	10.9963	14.326	9.99875	9.43944	9.50352	9.35527	3.68362	3.32967	3.62496	-1.26367	704.863	0.144591	-2.33497	0.0195452	0.136251	-2.26609	442.992	0.135837	-8.68839	3.67602e-18	2.73741e-17	9.61973	9.28307	8.08346	9.3121	9.53684	9.18421	9.16658	9.15056	9.14718	8.55474	8.45806	8.53345	756
103228523	XM_007986148,XM_038003192	PROS1	protein S, transcript variant X2	protein_coding	XP_007984339.1;XP_037859120.1	.	38.8777	48.1316	38.0014	37.8414	37.41	37.9678	12.9785	10.6403	13.7564	91.3375	111.526	89.9739	88.7895	86.4003	87.2935	27.1305	22.7114	28.8514	-1.12774	7769.84	0.0904201	-1.91808	0.0551003	0.248286	-2.84463	4870.08	0.0854967	-17.6409	1.19451e-69	5.9918e-68	13.0077	12.8344	11.3068	12.72	12.8937	12.6584	12.6794	12.6331	12.6529	11.8179	11.6594	11.8541	7930
103228565	XM_007986175,XM_007986176,XM_038002402,XM_038002403,XM_038002404	CADM2	cell adhesion molecule 2, transcript variant X2	protein_coding	XP_007984366.1;XP_007984367.1;XP_037858330.1;XP_037858331.1;XP_037858332.1	.	0.685949	0.986854	1.07641	0.563682	0.860466	0.747292	0.104459	0.030554	0.074075	1.61154	2.28665	2.54855	1.32261	1.98729	1.71813	0.218363	0.065215	0.155358	-1.29496	345.443	0.197197	-1.89106	0.0586166	0.258095	-9.55148	164.055	0.31106	-10.4666	1.23044e-25	1.34288e-24	8.6072	8.23325	4.95817	7.88935	8.17715	8.23828	7.71113	8.03002	7.9151	6.67994	6.28147	6.52775	303
103228589	XM_007986181,XM_007986182,XM_007986183,XM_007986184,XM_007986185,XM_007986187,XM_007986188,XM_007986189,XM_007986190,XM_038002398,XM_038002399	ROBO1	roundabout guidance receptor 1, transcript variant X2	protein_coding	XP_007984372.2;XP_007984373.2;XP_007984374.2;XP_007984375.2;XP_007984376.2;XP_007984378.2;XP_007984379.2;XP_007984380.2;XP_007984381.2;XP_037858326.1;XP_037858327.1	.	2.94507	3.05525	4.27941	2.68664	2.91365	2.4537	0.935875	1.09806	1.40113	6.91902	7.07934	10.1321	6.30382	6.72923	5.64141	1.95636	2.34376	2.9386	-1.29775	1079.06	0.141801	-2.65171	0.00800847	0.0758391	-2.19154	674.631	0.131267	-8.62321	6.51053e-18	4.79391e-17	10.2517	9.87489	8.72351	9.86625	9.88215	10.1746	9.71874	9.84761	9.70429	9.02436	9.13963	9.21622	1074
103228611	XM_007986191,XM_007986193,XM_007986194,XM_007986195,XM_007986197,XM_007986198,XM_038002370,XM_038002371,XM_038002372,XM_038002373,XM_038002374,XM_038002375,XM_038002376,XM_038002377,XM_038002378,XM_038002379,XM_038002380,XM_038002381,XM_038002382,XM_038002383,XM_038002385,XM_038002386,XM_038002387,XM_038002388,XM_038002389,XM_038002390,XM_038002391,XM_038002392,XM_038002393,XM_038002394,XM_038002…	ROBO2	roundabout guidance receptor 2, transcript variant X4	protein_coding	XP_007984382.2;XP_007984384.2;XP_007984385.2;XP_007984386.2;XP_007984388.2;XP_007984389.2;XP_037858298.1;XP_037858299.1;XP_037858300.1;XP_037858301.1;XP_037858302.1;XP_037858303.1;XP_037858304.1;XP_037858305.1;XP_037858306.1;XP_037858307.1;XP_037858308.1;XP_037858309.1;XP_037858310.1;XP_037858311.1;XP_037858313.1;XP_037858314.1;XP_037858315.1;XP_037858316.1;XP_037858317.1;XP_037858318.1;XP_037858…	.	7.25465	8.46631	8.23061	8.91311	8.77929	8.40262	3.24948	2.94738	3.31209	17.0437	19.6173	19.4872	20.9134	20.2762	19.3189	6.79275	6.29106	6.94648	1.07001	4379.53	0.0904495	1.07932	0.280447	0.589119	-2.68364	3066.04	0.0812562	-17.5271	8.89189e-69	4.33321e-67	12.047	12.1445	10.701	11.817	11.8557	11.9418	11.9206	12.0151	11.8767	11.1221	11.0513	11.1433	4003
103228630	XM_038004093,XM_038004094,XM_038004095	CCDC13	coiled-coil domain containing 13, transcript variant X2	protein_coding	XP_037860021.1;XP_037860022.1;XP_037860023.1	.	2.02328	2.3078	1.87816	1.89226	2.02683	1.76967	0.690819	0.560391	0.560506	4.7534	5.34741	4.44681	4.43993	4.68107	4.06874	1.4441	1.19613	1.17556	-1.12051	559.865	0.136621	-1.20155	0.229536	0.532856	-2.92703	349.644	0.160799	-9.63588	5.64049e-22	5.14564e-21	9.20828	9.04497	7.47648	8.94231	9.03413	8.83728	8.86463	8.88826	8.78441	8.12606	7.97858	7.97983	597
103228659	XM_038002623	LOC103228659	uncharacterized LOC103228659	protein_coding	XP_037858551.1	.	0.271112	0.329477	0.338587	0.287293	0.240065	0.504969	0.04817	0.068604	0.017302	0.636938	0.763433	0.801654	0.674094	0.554443	1.161	0.100695	0.146432	0.036287	1.08633	37.5566	0.459608	0.259933	0.794915	NA	-6.68973	22.1889	0.661289	-4.14637	3.37787e-05	9.25196e-05	5.17064	5.28892	2.53241	4.70372	4.77966	4.7873	4.72743	4.64559	4.98672	4.28768	4.3301	4.21624	32
103228689	XM_038003208	DHFR2	dihydrofolate reductase 2	protein_coding	XP_037859136.1	.	0.928553	0.507956	0.733801	0.685341	0.608179	0.598166	0.155863	0.344064	0.259809	2.1815	1.17699	1.73738	1.60806	1.40462	1.37527	0.325817	0.734391	0.544901	-1.17586	131.018	0.276669	-0.844748	0.398251	0.686033	-2.32477	84.9485	0.327526	-3.71601	0.000202395	0.000502973	7.14589	6.91186	5.67514	7.04345	6.59342	6.83193	6.80317	6.69424	6.68574	6.02147	6.38758	6.24348	187
103228703	XM_007986261,XM_007986263,XM_007986265,XM_007986267,XM_007986269,XM_037985425,XM_037985429,XM_037985437,XM_037985439,XM_037985441,XM_037985448,XM_037985449	DCAF11	DDB1 and CUL4 associated factor 11, transcript variant X2	protein_coding	XP_007984452.2;XP_007984454.2;XP_007984456.2;XP_007984458.2;XP_007984460.2;XP_037841353.1;XP_037841357.1;XP_037841365.1;XP_037841367.1;XP_037841369.1;XP_037841376.1;XP_037841377.1	.	49.3114	51.2871	46.4557	49.895	49.985	50.2232	24.0664	19.2153	22.469	115.85	118.838	109.991	117.072	115.443	115.47	50.3086	41.0142	47.1245	-1.00631	7731.94	0.0740048	-0.122689	0.902354	0.966886	-2.10282	5611.54	0.0805896	-13.306	2.13617e-40	4.31396e-39	12.9211	12.9121	11.8206	12.7985	12.7993	12.6854	12.7518	12.7652	12.765	12.207	12.0142	12.1525	8130
103228756	XM_007986361,XM_007986362,XM_007986363,XM_007986364,XM_037985732,XM_037985735,XM_037985739,XM_037985741,XM_037985748,XM_037985752,XM_037985754	NOVA1	NOVA alternative splicing regulator 1, transcript variant X7	protein_coding	XP_007984552.1;XP_007984553.1;XP_007984554.1;XP_007984555.1;XP_037841660.1;XP_037841663.1;XP_037841667.1;XP_037841669.1;XP_037841676.1;XP_037841680.1;XP_037841682.1	.	0.527634	0.633345	0.977398	0.632919	0.652063	0.355864	0.141683	0.288377	0.139719	1.2396	1.46753	2.31413	1.48506	1.50597	0.818184	0.296176	0.615531	0.293034	-1.22899	191.531	0.275295	-1.08056	0.279895	0.588929	-2.36685	120.538	0.313425	-3.96576	7.3161e-05	0.000191906	7.72332	7.42406	6.16254	7.12815	7.30586	7.6906	7.27001	7.39732	7.05285	6.53543	6.9361	6.53666	147
103228886	XM_007986569,XM_037989816,XM_037989817	ABCC6	ATP binding cassette subfamily C member 6, transcript variant X3	protein_coding	XP_007984760.2;XP_037845744.1;XP_037845745.1	.	3.21749	3.27627	3.31457	2.83285	2.95959	2.90816	0.77102	0.491519	0.43156	7.55904	7.59146	7.84772	6.64688	6.83532	6.68628	1.61175	1.04912	0.905116	-1.15217	899.622	0.105361	-1.93954	0.0524354	0.241859	-4.73485	499.626	0.177681	-12.6255	1.5273e-36	2.68495e-35	9.91177	9.70734	7.4456	9.58156	9.56184	9.56423	9.44537	9.45635	9.43616	8.4687	8.17173	8.10303	983
103228953	XM_007986629,XM_007986631	SOS2	SOS Ras/Rho guanine nucleotide exchange factor 2, transcript variant X2	protein_coding	XP_007984820.1;XP_007984822.1	.	23.5312	30.5459	27.5458	20.3694	24.5433	21.5085	8.90571	7.79979	8.43753	55.2831	70.7782	65.2187	47.794	56.684	49.4511	18.6166	16.6483	17.6962	-1.25673	7287.77	0.0932426	-3.53568	0.000406734	0.00830186	-2.45102	4487.02	0.0791866	-16.3333	5.71927e-60	2.15956e-58	12.9867	12.657	11.3445	12.6175	12.8294	12.7247	12.473	12.5991	12.4908	11.8255	11.7063	11.7858	7256
103228994	XM_007986701,XM_007986702	TXNDC16	thioredoxin domain containing 16, transcript variant X1	protein_coding	XP_007984892.1;XP_007984893.1	.	4.50124	5.71236	4.26051	4.58565	4.50228	5.68892	2.54492	1.38648	1.73096	10.575	13.2361	10.0874	10.7596	10.3983	13.0797	5.31992	2.95938	3.63037	-1.00058	1260.35	0.129583	-0.00641993	0.994878	0.998471	-2.43947	876.744	0.286328	-4.49333	7.01175e-06	2.07897e-05	10.2998	10.2994	8.99385	10.0688	10.2571	9.98024	10.0707	10.0186	10.2334	9.61692	9.15396	9.31492	1215
103229007	XM_007986722,XM_037983994,XM_037983995	BMP4	bone morphogenetic protein 4, transcript variant X2	protein_coding	XP_007984913.1;XP_037839922.1;XP_037839923.1	.	1.79422	2.34736	2.2132	1.77191	2.73531	1.72833	0.924293	0.844772	0.550056	4.21527	5.43908	5.24007	4.15755	6.31735	3.9737	1.93215	1.80313	1.15364	-1.04317	202.316	0.227992	-0.267434	0.789135	0.91722	-2.47277	137.258	0.279655	-4.67052	3.00445e-06	9.26467e-06	7.69077	7.62951	6.3055	7.34213	7.52624	7.46619	7.31881	7.62487	7.27634	6.9381	6.85015	6.62622	181
103229046	XM_007986769	PELI2	pellino E3 ubiquitin protein ligase family member 2	protein_coding	XP_007984960.2	.	2.67946	3.20819	2.57245	2.00676	2.58601	2.66385	0.473131	0.539877	0.61866	6.295	7.43373	6.09065	4.70858	5.97253	6.12458	0.989038	1.15234	1.29753	-1.19436	878.095	0.131875	-1.94306	0.0520089	0.240583	-4.15225	490.096	0.154059	-13.3318	1.51146e-40	3.05959e-39	9.90057	9.64455	7.57144	9.5416	9.68025	9.46365	9.27073	9.45702	9.49002	8.24123	8.31309	8.40024	938
103229061	XR_005235367	LOC103229061	uncharacterized LOC103229061	lncRNA	.	.	0.417483	0.502528	0.87694	0.632523	0.685826	1.03982	0.297664	0.349269	0.262397	0.980816	1.16441	2.07628	1.48413	1.58395	2.3907	0.62224	0.745499	0.550328	1.28553	204.859	0.273628	1.3243	0.185403	0.476287	-2.41407	160.757	0.250484	-5.07602	3.85419e-07	1.30727e-06	7.48747	7.84715	6.55788	7.13911	7.2426	7.65214	7.42089	7.45165	7.7864	6.94572	7.0352	6.86455	130
103229064	XM_007986791	CLEC19A	C-type lectin domain containing 19A	protein_coding	XP_007984982.2	.	0.235201	0.225625	0.277582	0.268319	0.290075	0.196269	0.102071	0.031966	0.117654	0.552572	0.522797	0.657216	0.629574	0.669943	0.45125	0.21337	0.06823	0.246758	1.00348	64.8971	0.341077	0.0146787	0.988289	0.996425	-2.75594	43.6759	0.472164	-3.09753	0.00195138	0.00421018	6.018	6.02216	4.53819	5.71715	5.67604	5.78588	5.78375	5.80371	5.59667	5.34962	5.04398	5.3889	64
103229070	XR_005235369,XR_005235370,XR_005235371,XR_005235372	LOC103229070	uncharacterized LOC103229070, transcript variant X1	lncRNA	.	.	0.692004	0.948227	1.39651	0.694535	0.604669	0.779458	0.197656	0.397114	0.319682	1.62576	2.19714	3.30645	1.62963	1.39651	1.79209	0.413183	0.847623	0.670473	-1.49785	380.874	0.213077	-2.73561	0.00622644	0.0638597	-2.38766	213.338	0.21688	-5.78937	7.06502e-09	2.80258e-08	8.83584	8.25179	6.97614	8.19139	8.40951	8.74536	8.17662	8.02215	8.21582	7.35133	7.52937	7.64731	328
103229106	XM_037984073,XM_037984074,XM_037984075,XR_005235390	LRRC9	leucine rich repeat containing 9, transcript variant X4	protein_coding	XP_037840001.1;XP_037840002.1;XP_037840003.1	.	4.10991	4.94549	4.33238	3.75253	4.14063	4.58434	1.34458	1.02513	1.03404	9.65565	11.4592	10.2575	8.8048	9.56299	10.5401	2.81072	2.1881	2.1687	-1.12653	1392.6	0.111206	-1.54571	0.122174	0.383728	-3.30872	841.683	0.133109	-12.9689	1.83674e-38	3.47154e-37	10.5269	10.3551	8.61009	10.2013	10.3342	10.2104	10.0987	10.0752	10.2574	9.31526	9.1086	9.12599	1408
103229176	XM_037984121,XM_037984122,XM_037984123,XR_005235402	SPTB	spectrin beta, erythrocytic, transcript variant X4	protein_coding	XP_037840049.1;XP_037840050.1;XP_037840051.1	.	0.337921	0.351679	0.279205	0.276546	0.326721	0.488437	0.056298	0.025739	0.046254	0.793897	0.814877	0.661058	0.648878	0.754579	1.12299	0.117685	0.054939	0.097009	1.09615	201.475	0.236529	0.559969	0.575501	0.807955	-7.79172	117.369	0.328985	-9.00326	2.19107e-19	1.74642e-18	7.58651	7.71934	4.73836	7.27816	7.28428	7.09108	7.10303	7.2022	7.53805	6.20001	5.9542	6.12362	208
103229194	XM_007987030,XM_037989790,XM_037989791	IQCK	IQ motif containing K, transcript variant X3	protein_coding	XP_007985221.2;XP_037845718.1;XP_037845719.1	.	7.54319	8.98817	8.90142	7.85803	8.35397	8.91166	2.67695	3.59095	3.88267	17.7216	20.8265	21.0754	18.4378	19.2939	20.4892	5.59592	7.66474	8.14318	-1.03789	835.583	0.116642	-0.459955	0.645548	0.849655	-2.31565	579.284	0.13588	-8.91534	4.86312e-19	3.79314e-18	9.73333	9.67944	8.44862	9.45677	9.58859	9.56235	9.4721	9.49587	9.5576	8.7117	8.85915	8.92538	781
103229235	XM_007987107	GP2	glycoprotein 2	protein_coding	XP_007985298.2	.	2.5519	2.21562	2.72727	2.49397	2.49585	2.7407	1.02109	1.19723	0.980922	5.99532	5.13383	6.45719	5.85175	5.76428	6.30127	2.13451	2.55544	2.0573	1.00869	459.86	0.146391	0.0852275	0.932081	0.977453	-2.26922	328.231	0.159271	-7.42258	1.14859e-13	6.55542e-13	8.83922	8.85086	7.6499	8.69415	8.55401	8.71327	8.6614	8.62734	8.71271	8.01471	8.11538	7.98105	482
103229269	XM_007987164	ACSM5	acyl-CoA synthetase medium chain family member 5	protein_coding	XP_007985355.2	.	0.868613	0.94627	0.875511	0.875745	0.617282	0.797774	0.173865	0.315485	0.132934	2.04068	2.19261	2.0729	2.05482	1.42564	1.8342	0.363449	0.673389	0.278804	-1.19825	113.893	0.264787	-0.985432	0.324412	0.628508	-3.42253	66.0894	0.384992	-4.61065	4.0141e-06	1.21956e-05	6.95568	6.69569	4.90273	6.56354	6.60607	6.53682	6.55811	6.29766	6.47036	5.74311	5.97781	5.64363	124
103229287	XM_007987178	ACSM2B	acyl-CoA synthetase medium chain family member 2B	protein_coding	XP_007985369.1	.	0.597593	0.890203	0.658778	0.481486	0.511165	0.577299	0.044229	0.028313	0.042027	1.40396	2.0627	1.55975	1.12974	1.18056	1.3273	0.092457	0.060433	0.088143	-1.39745	232.283	0.204521	-2.36064	0.0182433	0.130581	-12.5727	103.245	0.332107	-10.9971	3.9442e-28	4.72778e-27	8.08074	7.59865	3.92618	7.39943	7.71531	7.44199	7.20813	7.22653	7.32934	5.97728	5.87844	5.96543	234
103229303	XM_037984217,XM_037984218,XM_037984219	PAPLN	papilin, proteoglycan like sulfated glycoprotein, transcript variant X2	protein_coding	XP_037840145.1;XP_037840146.1;XP_037840147.1	.	9.70574	9.1017	9.5238	7.81932	8.96725	7.99238	3.22402	3.41382	3.50802	22.8022	21.0896	22.549	18.347	20.7103	18.3756	6.73954	7.28664	7.35743	-1.1732	2933.78	0.0849861	-2.71167	0.00669446	0.0674158	-2.29092	1913.54	0.0834218	-14.3359	1.30463e-46	3.29627e-45	11.6292	11.3987	10.1835	11.4379	11.3712	11.3938	11.2451	11.3201	11.2161	10.5354	10.5876	10.5928	3319
103229311	XM_007987228,XM_007987229	ACOT6	acyl-CoA thioesterase 6, transcript variant X1	protein_coding	XP_007985419.2;XP_007985420.2	.	1.59902	1.26357	1.87336	1.3314	1.82939	1.97481	0.430875	0.548829	0.623347	3.75667	2.92782	4.43544	3.12395	4.22506	4.54039	0.900705	1.17145	1.30736	1.07128	127.749	0.262522	0.378396	0.705136	0.877836	-2.96767	87.1273	0.308163	-5.09254	3.53297e-07	1.20381e-06	6.94778	7.04491	5.45657	6.74383	6.56308	6.79593	6.60935	6.79377	6.85485	6.03046	6.13192	6.18593	131
103229318	XM_007987247	ALDH6A1	aldehyde dehydrogenase 6 family member A1	protein_coding	XP_007985438.1	.	10.5189	11.7713	13.8324	8.5347	10.385	9.78145	3.34958	3.49483	4.5358	24.7126	27.2753	32.7502	20.0255	23.9847	22.489	7.002	7.45956	9.513	-1.28766	2259.14	0.107057	-3.40711	0.000656557	0.0120711	-2.3625	1386.79	0.115207	-10.7659	4.98456e-27	5.71071e-26	11.3126	10.9474	9.68778	10.9451	11.0222	11.1552	10.743	10.8811	10.8339	10.0292	10.0493	10.2515	2295
103229319	XM_007987248,XM_007987249	BBOF1	basal body orientation factor 1, transcript variant X1	protein_coding	XP_007985439.2;XP_007985440.2	.	4.64055	5.66304	4.24843	4.02108	3.8632	3.98345	1.73787	1.75498	1.63563	10.9023	13.1219	10.0588	9.4349	8.92226	9.15854	3.63287	3.74593	3.43043	-1.25479	964.579	0.124229	-2.63584	0.00839298	0.0786955	-2.17712	616.195	0.117324	-9.56685	1.10215e-21	9.94839e-21	10.0679	9.7412	8.59958	9.80041	9.95432	9.67826	9.65326	9.58772	9.62132	9.0209	9.00831	8.96975	1062
103229322	XM_007987262	FAM161B	FAM161 centrosomal protein B	protein_coding	XP_007985453.2	.	2.96461	3.02481	2.49069	2.31498	2.32596	2.88326	0.793841	0.738776	0.898957	6.96492	7.0088	5.89707	5.43177	5.37193	6.62903	1.65945	1.57689	1.8854	-1.1537	500.267	0.150373	-1.37167	0.170166	0.455806	-2.89904	308.361	0.172835	-8.88467	6.41124e-19	4.99154e-18	9.06573	8.86005	7.30509	8.84874	8.84121	8.65852	8.62188	8.59162	8.78003	7.86092	7.80945	7.935	580
103229351	XM_007987326,XM_007987334,XM_007987345,XM_007987363,XM_037989777,XM_037989778,XR_005237702	ACSM3	acyl-CoA synthetase medium chain family member 3, transcript variant X5	protein_coding	XP_007985517.2;XP_007985525.2;XP_007985536.2;XP_007985554.2;XP_037845705.1;XP_037845706.1	.	62.7791	73.7893	59.6714	54.3637	54.603	55.8067	9.82134	9.20378	10.5523	147.49	170.978	141.281	127.557	126.108	128.308	20.5306	19.6451	22.1314	-1.21996	9663.01	0.0840866	-3.41121	0.000646743	0.0119469	-5.37529	5094.43	0.0722221	-33.5956	1.94712e-247	4.16318e-244	13.3745	13.0878	10.642	12.9995	13.1264	12.9107	12.8293	12.8115	12.8561	11.4674	11.4167	11.5295	10520
103229388	XM_007987398	SAMD15	sterile alpha motif domain containing 15	protein_coding	XP_007985589.2	.	14.4676	18.8079	14.8494	11.721	13.3259	12.1722	3.3768	4.06839	4.39321	33.9896	43.5799	35.1581	27.5017	30.7769	27.9856	7.05889	8.6838	9.21393	-1.32188	1654.95	0.110621	-3.63933	0.00027335	0.00607738	-2.94777	942.039	0.113986	-13.6825	1.29127e-42	2.79231e-41	10.8797	10.4775	8.89837	10.4968	10.7144	10.4797	10.2919	10.3706	10.2963	9.35115	9.47002	9.52841	1755
103229445	gene-LOC103229445	LOC103229445	.	pseudogene	.	.	0.212075	0.108121	0.506233	0.095977	0.302982	0.054495	0.007451	0.004326	0.024975	0.498239	0.250528	1.19858	0.225196	0.699752	0.125291	0.015575	0.009234	0.05238	-1.89337	23.8026	0.716325	-1.28567	0.198558	NA	-9.62229	8.93965	1.12088	-2.91412	0.00356698	0.00735985	4.96293	4.03712	0.745653	3.96429	3.75507	4.34275	3.72858	4.07392	3.61604	3.5041	3.50418	3.55157	25
103229449	XM_037984343,XM_037984344,XM_037984345,XM_037984346,XM_037984347,XM_037984348	STON2	stonin 2, transcript variant X6	protein_coding	XP_037840271.1;XP_037840272.1;XP_037840273.1;XP_037840274.1;XP_037840275.1;XP_037840276.1	.	7.60833	8.82964	10.0326	6.66794	8.57223	8.36226	1.31099	1.14727	1.09436	17.8747	20.4592	23.7536	15.6454	19.798	19.2261	2.74052	2.44881	2.29521	-1.12597	4664.23	0.0975738	-1.75426	0.0793854	0.303733	-6.19225	2514.86	0.104896	-25.0768	8.91184e-139	2.11718e-136	12.2706	12.0992	9.45023	11.8131	11.9371	11.9864	11.7012	11.8815	11.8332	10.4338	10.3601	10.2429	4464
103229469	XM_037984350,XM_037984351	FLRT2	fibronectin leucine rich transmembrane protein 2, transcript variant X1	protein_coding	XP_037840278.1;XP_037840279.1	.	3.49369	4.18576	4.67727	2.74645	3.42568	3.26212	1.00036	0.694372	0.754141	8.20793	9.69885	11.0741	6.44417	7.91178	7.50009	2.09116	1.48211	1.58167	-1.34805	2050.37	0.110316	-3.9058	9.39152e-05	0.00255587	-3.54497	1104.79	0.131665	-13.8668	1.00725e-43	2.29109e-42	11.2013	10.77	8.92549	10.7395	10.8681	10.9529	10.4875	10.6544	10.6158	9.73047	9.46679	9.51295	2087
103229494	XM_007987511,XM_007987512,XM_007987513,XM_007987514,XM_007987516,XM_007987517,XM_007987520,XM_037984354	SPATA7	spermatogenesis associated 7, transcript variant X4	protein_coding	XP_007985702.2;XP_007985703.2;XP_007985704.2;XP_007985705.2;XP_007985707.2;XP_007985708.2;XP_007985711.2;XP_037840282.1	.	9.55798	10.9311	10.2407	9.99468	9.83314	10.8599	5.2547	4.31508	4.779	22.4551	25.3285	24.2463	23.4511	22.7101	24.9685	10.9845	9.21035	10.0231	-1.02201	1211.32	0.102612	-0.306034	0.759579	0.903133	-2.0152	884.558	0.110042	-9.18668	4.05156e-20	3.35278e-19	10.2579	10.2266	9.19659	10.0523	10.1541	10.0773	10.0798	10.0308	10.1283	9.58034	9.43812	9.48796	1174
103229617	XM_007987709,XM_007987710	SERPINA4	serpin family A member 4, transcript variant X1	protein_coding	XP_007985900.2;XP_007985901.2	.	0.959808	0.513479	0.795432	0.816557	0.59588	0.732475	0.113934	0.22027	0.234025	2.25493	1.18979	1.8833	1.91594	1.37622	1.68407	0.238169	0.470158	0.490825	-1.09241	100.878	0.31269	-0.407812	0.683412	0.866011	-3.60685	60.7291	0.381606	-4.84986	1.23548e-06	3.96342e-06	6.71904	6.59105	4.71971	6.53882	6.09952	6.36904	6.40755	6.17126	6.29697	5.49623	5.71515	5.70045	138
103229620	XM_037984447,XM_037984448,XM_037984449	SERPINA5	serpin family A member 5, transcript variant X1	protein_coding	XP_037840375.1;XP_037840376.1;XP_037840377.1	.	21.7377	22.4883	20.6112	27.0468	24.8452	27.6092	4.44722	4.2312	5.83213	51.0696	52.1079	48.8	63.4616	57.3813	63.4776	9.29651	9.03131	12.2318	1.19773	2994.38	0.0873702	2.97933	0.00288876	0.0367478	-5.13621	1923.75	0.109988	-21.4632	3.43737e-102	3.81794e-100	11.4119	11.6724	9.29184	11.2045	11.2108	11.1141	11.3905	11.2727	11.3788	9.95591	9.91318	10.1382	2827
103229627	XM_007987732,XM_037984458	CLMN	calmin, transcript variant X1	protein_coding	XP_007985923.2;XP_037840386.1	.	2.43435	1.82418	2.83997	2.10837	2.95291	2.69452	1.16669	0.784578	1.00554	5.71916	4.22682	6.72403	4.947	6.81991	6.19509	2.43886	1.67465	2.10894	1.04337	433.107	0.184814	0.331428	0.740321	0.895337	-2.4578	306.939	0.189355	-6.85152	7.30693e-12	3.70766e-11	8.72837	8.78817	7.47204	8.59992	8.30875	8.6701	8.43509	8.67903	8.60567	8.01424	7.74113	7.90449	459
103229649	XM_007987770,XM_007987771,XM_007987773	AK7	adenylate kinase 7, transcript variant X1	protein_coding	XP_007985961.1;XP_007985962.1;XP_007985964.1	.	3.35996	2.84259	3.00039	3.0337	3.24292	2.70408	0.876018	0.673702	0.752316	7.89375	6.58658	7.10386	7.11815	7.48969	6.21708	1.83124	1.43799	1.57784	-1.04627	551.023	0.141123	-0.462447	0.643761	0.848426	-3.65241	338.45	0.168535	-11.0888	1.42187e-28	1.73722e-27	9.13817	9.07303	7.18477	8.95563	8.79279	8.82223	8.85763	8.88117	8.72768	7.93672	7.77067	7.84014	633
103229656	XM_007987785,XM_007987786,XM_007987788,XM_007987791	METTL9	methyltransferase like 9, transcript variant X4	protein_coding	XP_007985976.1;XP_007985977.1;XP_007985979.1;XP_007985982.1	.	298.016	354.708	316.273	262.304	273.745	264.896	89.3539	77.6494	85.4209	700.146	821.895	748.821	615.461	632.228	609.035	186.786	165.739	179.154	-1.2362	52620.8	0.0727379	-4.20569	2.60284e-05	0.000868676	-2.98948	30987	0.0623968	-25.3202	1.91648e-141	4.96687e-139	15.8282	15.5223	13.9232	15.4943	15.6332	15.5086	15.3606	15.3641	15.3399	14.4917	14.374	14.4513	55381
103229748	XM_007987925,XM_037984570,XM_037984571	AMN	amnion associated transmembrane protein, transcript variant X2	protein_coding	XP_007986116.2;XP_037840498.1;XP_037840499.1	.	2.83083	2.98468	2.55129	2.36019	2.21614	2.44835	0.767809	0.797424	1.16537	6.65062	6.91583	6.04054	5.53787	5.11829	5.62911	1.60504	1.70207	2.44415	-1.22295	315.189	0.162453	-1.78739	0.0738751	0.292816	-2.35595	199.306	0.214977	-5.75089	8.87746e-09	3.4956e-08	8.43764	8.14798	6.89134	8.18551	8.20482	8.07939	8.01258	7.94958	8.0295	7.29692	7.29162	7.54658	361
103229750	XM_037984573,XM_037984574,XM_037984575,XM_037984576,XM_037984577,XM_037984578,XM_037984579,XM_037984580,XM_037984581,XM_037984582,XM_037984583,XM_037984584,XM_037984585,XM_037984586,XM_037984587,XM_037984588,XM_037984589,XM_037984590,XM_037984591	EXOC3L4	exocyst complex component 3 like 4, transcript variant X3	protein_coding	XP_037840501.1;XP_037840502.1;XP_037840503.1;XP_037840504.1;XP_037840505.1;XP_037840506.1;XP_037840507.1;XP_037840508.1;XP_037840509.1;XP_037840510.1;XP_037840511.1;XP_037840512.1;XP_037840513.1;XP_037840514.1;XP_037840515.1;XP_037840516.1;XP_037840517.1;XP_037840518.1;XP_037840519.1	.	14.3341	12.3925	14.3346	15.9877	16.6939	14.0962	6.06224	6.06389	6.49874	33.676	28.7147	33.9391	37.513	38.5554	32.4093	12.6726	12.9431	13.6299	1.11282	2606.58	0.102113	1.51024	0.130982	0.398237	-2.33728	1933.99	0.0881569	-13.8938	6.91008e-44	1.57596e-42	11.2689	11.4229	10.1786	11.1918	11.0312	11.1597	11.2648	11.2846	11.1361	10.5016	10.4954	10.5458	2661
103229794	XM_037984640,XM_037984641	JAG2	jagged canonical Notch ligand 2, transcript variant X1	protein_coding	XP_037840568.1;XP_037840569.1	.	0.971342	0.934118	1.06726	1.07118	1.18348	0.803205	0.305409	0.260164	0.282078	2.28203	2.16445	2.52689	2.51338	2.73332	1.84668	0.638429	0.555308	0.591606	1.00582	385.15	0.173644	0.0482205	0.961541	0.987341	-3.3717	247.027	0.203147	-8.63156	6.05224e-18	4.46415e-17	8.58522	8.59333	6.8202	8.33204	8.27766	8.37425	8.4002	8.45093	8.1357	7.50556	7.40215	7.44786	388
103229796	XM_007988033,XM_037995813,XM_037995814,XM_037995815,XM_037995816,XM_037995818,XM_037995819,XM_037995820,XM_037995821,XR_005239577	LOC103229796	uridine diphosphate glucose pyrophosphatase NUDT14, transcript variant X5	protein_coding	XP_007986224.2;XP_037851741.1;XP_037851742.1;XP_037851743.1;XP_037851744.1;XP_037851746.1;XP_037851747.1;XP_037851748.1;XP_037851749.1	.	42.5889	34.6327	39.9822	34.5922	31.8694	33.1271	13.559	12.028	16.5268	100.057	80.2477	94.6637	81.1657	73.604	76.164	28.3439	25.6733	34.6619	-1.19058	1825.35	0.107762	-2.33537	0.019524	0.136183	-2.25573	1186.52	0.112312	-10.4494	1.47428e-25	1.60112e-24	10.9543	10.7026	9.5092	10.825	10.6113	10.7117	10.6251	10.5131	10.5619	9.86037	9.80638	10.0173	2241
103229807	XM_007988060,XM_007988061	TMEM121	transmembrane protein 121, transcript variant X1	protein_coding	XP_007986251.1;XP_007986252.1	.	0.982434	1.03642	1.28715	1.36761	1.04501	0.934555	0.264842	0.516823	0.36479	2.30809	2.4015	3.04752	3.20891	2.4135	2.14868	0.553628	1.10314	0.765079	1.00564	100.84	0.286261	0.0283653	0.977371	0.992751	-2.51687	69.6804	0.358242	-3.71713	0.000201498	0.000500891	6.65203	6.65979	5.30831	6.40792	6.33157	6.46318	6.54136	6.41367	6.25268	5.75612	6.04336	5.87772	102
103229893	XM_037984660	KLHDC1	kelch domain containing 1	protein_coding	XP_037840588.1	.	1.8864	2.22971	2.098	2.05553	2.47277	2.27595	0.954027	0.914302	0.730226	4.43182	5.16648	4.96732	4.82303	5.71098	5.23274	1.99431	1.95154	1.53151	1.0695	308.852	0.164789	0.588273	0.556349	0.795154	-2.45376	221.74	0.194343	-6.66346	2.67449e-11	1.29522e-10	8.22153	8.31839	7.00515	7.98871	8.09983	8.03599	8.04239	8.16034	8.09632	7.51377	7.47551	7.33834	281
103229987	XM_007988258,XM_007988259,XM_007988260	ITPKB	inositol-trisphosphate 3-kinase B, transcript variant X1	protein_coding	XP_007986449.2;XP_007986450.2;XP_007986451.2	.	0.802182	0.714317	0.948214	0.922164	1.189	1.10065	0.443504	0.612457	0.395689	1.88461	1.65515	2.24504	2.16373	2.74605	2.53056	0.927107	1.30726	0.829884	1.25211	330.875	0.172735	1.87781	0.0604066	0.261814	-2.03968	270.479	0.194297	-5.29265	1.20557e-07	4.28273e-07	8.19977	8.5225	7.47602	8.11995	8.00817	8.21838	8.21499	8.35831	8.33601	7.70689	7.9275	7.62805	296
103229988	XM_007988262,XM_007988264	STUM	stum, mechanosensory transduction mediator homolog, transcript variant X1	protein_coding	XP_007986453.1;XP_007986455.1	.	0.076812	0.143422	0.07332	0.049201	0.112719	0.075409	0.013135	0.010946	0.017758	0.180458	0.332325	0.173596	0.115443	0.260331	0.173377	0.027457	0.023364	0.037244	-1.30522	39.2859	0.474461	-0.809968	0.417959	NA	-4.74985	20.3747	0.647033	-3.47414	0.000512498	0.00120515	5.47473	5.09182	2.82425	4.81148	5.11866	4.77777	4.62815	4.9442	4.78006	4.36693	4.32424	4.40084	36
103230002	XM_007988281,XM_007988282	EPHX1	epoxide hydrolase 1, transcript variant X2	protein_coding	XP_007986472.2;XP_007986473.2	.	26.6487	26.465	25.5023	20.8986	27.083	23.811	7.11089	6.70359	8.01027	62.6073	61.3222	60.3803	49.0356	62.5497	54.745	14.8647	14.3085	16.8001	-1.12167	2416.2	0.0972038	-1.70419	0.088345	0.323127	-3.07761	1489.03	0.105455	-15.3792	2.25749e-53	7.08522e-52	11.319	11.1533	9.5123	11.0966	11.0649	11.0152	10.8606	11.0584	10.949	10.0276	9.97306	10.1076	2679
103230033	XM_007988358,XM_007988359,XR_005236062,XR_005236063	TLR5	toll like receptor 5, transcript variant X3	protein_coding	XP_007986549.2;XP_007986550.2	.	2.88345	3.23755	3.57984	2.74342	3.34014	3.04765	0.870972	0.984064	0.764644	6.77426	7.50175	8.4758	6.43705	7.71422	7.00698	1.82069	2.10044	1.6037	-1.10566	599.548	0.126835	-1.14252	0.253237	0.558347	-3.31819	365.637	0.162583	-10.6431	1.87697e-26	2.0984e-25	9.29864	9.15315	7.40438	8.98292	9.01057	9.05467	8.87541	8.97919	8.9426	7.97529	8.1345	7.95005	610
103230087	XM_007988425	SPATA17	spermatogenesis associated 17	protein_coding	XP_007986616.2	.	4.17447	5.28288	4.16284	3.99541	5.37079	4.75217	1.04986	0.777921	0.800085	9.80731	12.241	9.85613	9.37468	12.4041	10.9259	2.19463	1.66044	1.67803	1.01182	614.831	0.145579	0.11644	0.907303	0.968277	-5.00983	366.178	0.1761	-13.2013	8.61894e-40	1.70239e-38	9.25533	9.27271	6.92955	8.89966	9.08479	8.8586	8.84668	9.072	8.96908	7.87935	7.69773	7.71382	580
103230089	XM_007988427,XM_007988440,XM_007988442,XM_037986152,XM_037986153,XM_037986154,XM_037986155,XM_037986156,XM_037986157,XM_037986158,XM_037986159,XM_037986160,XM_037986161,XM_037986162,XM_037986163,XM_037986164	ESRRG	estrogen related receptor gamma, transcript variant X3	protein_coding	XP_007986618.1;XP_007986631.1;XP_007986633.1;XP_037842080.1;XP_037842081.1;XP_037842082.1;XP_037842083.1;XP_037842084.1;XP_037842085.1;XP_037842086.1;XP_037842087.1;XP_037842088.1;XP_037842089.1;XP_037842090.1;XP_037842091.1;XP_037842092.1	.	5.27594	5.71586	9.09104	4.54309	4.86087	5.13443	1.84547	1.75272	1.52267	12.3951	13.2443	21.5243	10.6597	11.2264	11.8048	3.85779	3.7411	3.19353	-1.46531	2305.29	0.252255	-2.18511	0.0288811	0.172392	-2.46924	1296.51	0.10326	-12.629	1.46211e-36	2.57298e-35	11.4202	10.8689	9.54611	10.9265	10.9339	11.3712	10.7304	10.7561	10.7862	10.0753	10.0741	9.91205	2284
103230227	XM_007988735,XM_007988736,XM_037985649,XM_037985650,XM_037985651	LEMD1	LEM domain containing 1, transcript variant X2	protein_coding	XP_007986926.1;XP_007986927.1;XP_037841577.1;XP_037841578.1;XP_037841579.1	.	2.35652	1.97652	1.98474	2.71219	2.17684	3.34883	1.33716	0.847351	1.07104	5.53631	4.57981	4.69916	6.36377	5.02751	7.69944	2.79521	1.80864	2.24632	1.27975	230.262	0.221742	1.60483	0.108531	0.360879	-2.3792	181.184	0.248302	-5.03611	4.75097e-07	1.59626e-06	7.6581	8.01423	6.7446	7.67011	7.49413	7.48265	7.76368	7.52047	7.92143	7.26575	6.97798	7.1229	237
103230259	XM_007988840,XM_007988841,XM_007988843,XM_037985687	ETNK2	ethanolamine kinase 2, transcript variant X3	protein_coding	XP_007987031.2;XP_007987032.1;XP_007987034.1;XP_037841615.1	.	16.8031	15.7017	16.8131	15.3202	15.7865	15.5753	6.41136	6.00732	6.47458	39.4764	36.3825	39.8074	35.9468	36.4598	35.8099	13.4024	12.8224	13.5792	-1.07513	2330.56	0.0851727	-1.22701	0.219817	0.520665	-2.32518	1584.74	0.0825965	-14.7384	3.65283e-49	9.96516e-48	11.2378	11.1332	9.89653	11.0801	10.9917	11.0367	10.9856	10.9755	10.9669	10.294	10.2356	10.2924	2550
103230295	XM_007988908,XM_037985731	CYB5R1	cytochrome b5 reductase 1, transcript variant X1	protein_coding	XP_007987099.1;XP_037841659.1	.	18.8198	18.4237	16.5552	17.6423	15.884	17.4332	6.69172	6.61149	7.37372	44.2145	42.6896	39.1968	41.3951	36.6849	40.0815	13.9884	14.1119	15.465	-1.0754	1609.63	0.103072	-1.01743	0.308948	0.615044	-2.31905	1095.34	0.101443	-11.9627	5.57298e-33	8.34726e-32	10.7038	10.5993	9.36617	10.567	10.5225	10.4084	10.497	10.3671	10.4533	9.73217	9.71366	9.79579	1807
103230316	XM_007988949	GPR37L1	G protein-coupled receptor 37 like 1	protein_coding	XP_007987140.1	.	0.542852	0.376363	0.267145	0.39559	0.309536	0.413756	0.138835	0.07461	0.108482	1.27535	0.872073	0.632503	0.928198	0.71489	0.951287	0.290222	0.159253	0.22752	-1.09121	96.1056	0.322383	-0.390615	0.696082	0.8727	-3.19434	59.5815	0.376244	-4.45327	8.45737e-06	2.48392e-05	6.64717	6.52326	4.82805	6.53565	6.26459	6.04431	6.29797	6.12196	6.31115	5.75977	5.52718	5.65692	141
103230318	XM_007988952,XM_007988953,XM_037985751	ELF3	E74 like ETS transcription factor 3, transcript variant X2	protein_coding	XP_007987143.2;XP_007987144.1;XP_037841679.1	.	44.96	48.2018	45.2914	63.6342	60.766	65.1466	21.4317	19.8287	22.457	105.627	111.689	107.234	149.309	140.342	149.782	44.801	42.3235	47.0994	1.33467	10110.3	0.0684585	6.08375	1.17403e-09	8.44076e-08	-2.82074	7725.11	0.0680376	-21.9889	3.67569e-107	4.30634e-105	13.0803	13.4968	11.9814	12.9836	12.998	12.9534	13.2639	13.2067	13.2664	12.3695	12.2887	12.405	8772
103230467	XM_007989271,XM_007989272	RGS16	regulator of G protein signaling 16, transcript variant X1	protein_coding	XP_007987462.2;XP_007987463.2	.	2.66366	2.75352	2.16951	2.23845	2.14127	1.91441	0.518276	0.721956	0.490586	6.25788	6.3802	5.13662	5.25221	4.94536	4.4015	1.08341	1.54098	1.02891	-1.23389	311.139	0.174964	-1.73298	0.0830989	0.312156	-3.40972	177.83	0.226393	-7.81675	5.42042e-15	3.3666e-14	8.42446	8.12261	6.33419	8.14316	8.14835	7.93489	7.98174	7.91326	7.83075	7.01462	7.19793	6.98138	373
103230475	XM_007989284,XM_007989285	GLUL	glutamate-ammonia ligase, transcript variant X1	protein_coding	XP_007987475.1;XP_007987476.1	.	104.302	104.735	91.7404	106.894	107.947	114.566	39.4543	35.2538	39.1295	245.043	242.683	217.209	250.813	249.309	263.403	82.4758	75.2476	82.0668	1.06997	19148.8	0.0776659	1.2563	0.209006	0.507854	-2.69505	13391.6	0.0622724	-22.9686	9.59787e-117	1.35679e-114	14.1753	14.273	12.8234	14.0611	14.0388	13.9031	14.0671	14.0397	14.0998	13.2588	13.167	13.2471	19855
103230499	XM_007989311,XM_007989312	QSOX1	quiescin sulfhydryl oxidase 1, transcript variant X1	protein_coding	XP_007987502.2;XP_007987503.2	.	12.8229	12.1405	12.7961	12.2395	11.6034	12.1113	5.66342	4.68384	5.46416	30.1256	28.1309	30.2966	28.7183	26.7986	27.8455	11.8389	9.99746	11.4601	-1.07325	3726.46	0.0798036	-1.27796	0.201263	0.497171	-2.16724	2591.75	0.0877714	-12.7132	4.99322e-37	8.934e-36	11.9137	11.8117	10.6764	11.7586	11.6926	11.7251	11.7061	11.6302	11.6614	11.0785	10.9107	11.05	4027
103230520	XM_007989358	GDPD3	glycerophosphodiester phosphodiesterase domain containing 3	protein_coding	XP_007987549.1	.	1.8993	2.31094	1.45645	1.69539	2.37435	2.02451	0.832105	1.07359	0.853726	4.46214	5.35469	3.44835	3.97799	5.48368	4.65465	1.73944	2.29153	1.79053	1.04401	128.342	0.264083	0.235285	0.813988	0.928489	-2.05638	96.2318	0.28353	-3.66842	0.000244055	0.00059876	6.97156	7.03544	5.97709	6.8143	6.93534	6.61195	6.72379	6.93213	6.81995	6.33485	6.4645	6.34418	130
103230540	XM_037985912	PAPPA2	pappalysin 2	protein_coding	XP_037841840.1	.	0.417129	0.399906	0.413679	0.566646	0.573384	0.427016	0.227828	0.240854	0.178019	0.979984	0.926625	0.979445	1.32956	1.32426	0.981773	0.476255	0.514092	0.373361	1.24409	252.338	0.191562	1.64483	0.100005	0.344993	-2.27504	198.707	0.216531	-5.47678	4.33142e-08	1.60574e-07	7.81296	8.12827	6.92328	7.74054	7.68421	7.70013	7.96822	7.94659	7.71928	7.32925	7.35568	7.16902	236
103230558	XM_007989445,XM_007989456,XM_037989663	YPEL3	yippee like 3, transcript variant X3	protein_coding	XP_007987636.1;XP_007987647.1;XP_037845591.1	.	17.6546	17.6288	20.7438	16.5815	15.8245	13.1092	3.21069	2.88952	5.86933	41.477	40.8477	49.1139	38.9062	36.5474	30.14	6.71166	6.16756	12.3098	-1.25306	956.813	0.127113	-2.56035	0.0104565	0.0913072	-3.28811	546.308	0.332993	-5.15705	2.50877e-07	8.65345e-07	10.0558	9.73008	7.99291	9.69396	9.68644	9.81549	9.6304	9.56117	9.40584	8.47023	8.40298	8.8788	1025
103230578	XR_005236141,XR_005236142,XR_496603	LOC103230578	uncharacterized LOC103230578, transcript variant X3	lncRNA	.	.	0.415175	1.18135	0.716458	0.615139	0.805187	1.03096	0.219076	0.309595	0.456253	0.975396	2.73732	1.69632	1.44334	1.85962	2.37034	0.457959	0.660818	0.956906	1.0383	60.8933	0.407699	0.132991	0.8942	0.963865	-2.08721	45.2947	0.427489	-2.48328	0.0130177	0.02433	5.90051	5.95539	4.87452	5.4038	5.91867	5.65085	5.5743	5.67268	5.84532	5.21682	5.36243	5.47258	34
103230623	XM_007989585,XM_007989587,XM_037985984,XM_037985985,XM_037985986	CCDC181	coiled-coil domain containing 181, transcript variant X3	protein_coding	XP_007987776.1;XP_007987778.1;XP_037841912.1;XP_037841913.1;XP_037841914.1	.	6.2135	8.24285	6.03848	5.59799	5.97722	6.28459	2.47266	2.18593	2.46367	14.5977	19.0996	14.297	13.1349	13.8047	14.4492	5.16887	4.66578	5.16709	-1.14887	844.084	0.128247	-1.56115	0.118487	0.378484	-2.29432	556.72	0.125904	-9.51572	1.80463e-21	1.60105e-20	9.81761	9.61797	8.4009	9.52079	9.73731	9.4867	9.43345	9.47448	9.5006	8.86801	8.75464	8.80151	843
103230645	XM_007989620,XM_007989624,XM_037985992,XM_037985993,XM_037985994	GPR161	G protein-coupled receptor 161, transcript variant X3	protein_coding	XP_007987811.1;XP_007987815.1;XP_037841920.1;XP_037841921.1;XP_037841922.1	.	5.10609	4.9957	5.94721	4.35584	4.64618	5.15158	2.11718	2.03739	2.17093	11.996	11.5756	14.0809	10.2204	10.7306	11.8442	4.42578	4.34873	4.55313	-1.15502	2167.31	0.0977488	-2.12712	0.0334098	0.1867	-2.12246	1459.9	0.0909888	-11.9327	7.99664e-33	1.19356e-31	11.1821	10.9738	9.86897	10.9599	10.9082	11.0368	10.7925	10.8232	10.9156	10.2138	10.1992	10.2493	2313
103230683	XM_007989698	ASPHD1	aspartate beta-hydroxylase domain containing 1	protein_coding	XP_007987889.1	.	0.367281	0.266314	0.463046	0.567926	0.221325	0.651184	0.054736	0.161179	0.153552	0.862874	0.617078	1.09633	1.33256	0.511161	1.49717	0.114422	0.344029	0.322047	1.29464	31.9109	0.531156	0.701393	0.483058	NA	-3.50066	22.8192	0.641113	-2.81952	0.00480961	0.00970833	4.79895	5.1693	3.34129	4.59263	4.46921	4.66266	4.77679	4.411	4.82264	4.20036	4.35977	4.33304	29
103230697	XM_007989705,XM_007989717,XM_007989721,XM_007989728,XM_037989647	SEZ6L2	seizure related 6 homolog like 2, transcript variant X1	protein_coding	XP_007987896.1;XP_007987908.1;XP_007987912.1;XP_007987919.1;XP_037845575.1	.	1.73313	1.63451	2.22721	1.69969	1.37219	1.6929	0.673842	0.651352	0.553123	4.07175	3.78733	5.27325	3.98808	3.16914	3.89223	1.40861	1.39028	1.16007	-1.20087	368.483	0.176627	-1.49515	0.134876	0.404544	-2.37231	234.76	0.194605	-6.40419	1.5117e-10	6.90091e-10	8.65188	8.38687	7.12152	8.33633	8.27299	8.5147	8.31066	8.09726	8.27746	7.65798	7.62209	7.51769	384
103230705	XM_007989722	RGS5	regulator of G protein signaling 5	protein_coding	XP_007987913.1	.	0.117211	0.187135	0.226607	0.208368	0.19643	0.204523	0.116854	0.066955	0.086818	0.27537	0.433611	0.536525	0.488907	0.453665	0.470228	0.244273	0.142912	0.182085	1.1321	62.7353	0.357225	0.501075	0.616318	0.834181	-2.0873	48.5846	0.392499	-2.70482	0.00683414	0.0134505	5.87994	6.05704	4.97606	5.5361	5.74878	5.84861	5.8206	5.76574	5.78915	5.5497	5.33016	5.41307	41
103230737	XM_007989767	AGT	angiotensinogen	protein_coding	XP_007987958.1	.	0.220115	0.367748	0.275998	0.20458	0.401486	0.34379	0.1575	0.098562	0.093505	0.517129	0.852112	0.653466	0.480018	0.927252	0.790424	0.32924	0.210377	0.196109	1.08224	43.5354	0.431675	0.264133	0.791677	NA	-2.53684	31.1542	0.507285	-2.6475	0.008109	0.0157404	5.38598	5.5	4.14005	5.03543	5.26461	5.1173	5.0071	5.30093	5.22067	4.91912	4.79131	4.76465	33
103230821	XM_007989906,XM_007989907,XM_037986177,XM_037986178,XM_037986180,XM_037986181,XM_037986182,XM_037986183,XM_037986184,XM_037986185,XM_037986186	RYR2	ryanodine receptor 2, transcript variant X8	protein_coding	XP_007988097.2;XP_007988098.2;XP_037842105.1;XP_037842106.1;XP_037842108.1;XP_037842109.1;XP_037842110.1;XP_037842111.1;XP_037842112.1;XP_037842113.1;XP_037842114.1	.	0.488202	0.679939	0.679655	0.479882	0.562245	0.540649	0.082231	0.069177	0.052153	1.14696	1.57549	1.60918	1.12598	1.29853	1.24303	0.171896	0.147654	0.109382	-1.19157	520.808	0.152546	-1.65761	0.0973968	0.339889	-7.24693	266.874	0.201744	-14.1634	1.54379e-45	3.70877e-44	9.14572	8.89239	6.01765	8.54461	8.81497	8.79894	8.51467	8.61957	8.58991	7.31067	7.21882	7.09174	464
103230897	XM_007990013,XM_007990023,XM_007990028	ZNF771	zinc finger protein 771, transcript variant X2	protein_coding	XP_007988204.1;XP_007988214.1;XP_007988219.1	.	3.64454	3.61161	4.8055	3.25897	2.28432	2.76783	1.07461	1.27229	1.33613	8.56231	8.36849	11.3777	7.64672	5.27576	6.36364	2.24639	2.71565	2.80229	-1.40413	285.855	0.191349	-2.55911	0.0104942	0.0914115	-2.1605	171.559	0.228381	-4.86628	1.13721e-06	3.65845e-06	8.38333	7.89358	6.76197	8.04501	7.99844	8.1315	7.93701	7.63184	7.78099	7.17719	7.28525	7.29649	330
103231049	XM_007990277,XM_007990343	TM7SF2	transmembrane 7 superfamily member 2, transcript variant X2	protein_coding	XP_007988468.1;XP_007988534.2	.	170.694	165.474	162.719	139.574	150.484	139.99	47.451	43.1075	45.2654	401.021	383.42	385.262	327.491	347.55	321.858	99.192	92.0111	94.9358	-1.18505	13917.5	0.0700265	-3.49788	0.000468968	0.00937351	-2.98858	8388.13	0.0635152	-24.8674	1.67484e-136	3.72053e-134	13.8819	13.637	12.0383	13.6599	13.6032	13.5767	13.4679	13.4886	13.4268	12.5916	12.504	12.545	15970
103231072	XM_037987807	LOC103231072	golgin subfamily A member 6C-like	protein_coding	XP_037843735.1	.	1.26494	1.98189	1.86256	1.43777	1.86228	1.67351	0.909967	0.723705	0.633431	2.97179	4.59226	4.40987	3.37353	4.30104	3.84765	1.90221	1.54472	1.3285	-1.0498	569.766	0.164684	-0.425774	0.670273	0.859872	-2.05239	407.998	0.16603	-6.24768	4.16598e-10	1.83421e-09	9.18902	9.11857	8.0629	8.77749	9.13257	9.06299	8.86686	9.05254	8.96641	8.54323	8.36543	8.27311	449
103231076	XM_007990211,XM_007990220	CCDC189	coiled-coil domain containing 189, transcript variant X2	protein_coding	XP_007988402.2;XP_007988411.2	.	2.56365	3.84722	2.9807	2.77447	3.02183	2.69532	0.44096	0.645098	0.823356	6.02294	8.91441	7.05723	6.50991	6.97907	6.19694	0.921787	1.37693	1.72684	-1.11664	222.738	0.201805	-0.788678	0.4303	0.70975	-4.12977	128.991	0.268968	-7.60709	2.80347e-14	1.66562e-13	7.87619	7.71788	5.65093	7.40045	7.68248	7.47317	7.45053	7.48008	7.39288	6.39577	6.53239	6.67435	202
[truncated: 808 more rows]
[truncated: 8 more columns]

## Sheet: AB
Gene_ID	Transcript_ID	Gene_Symbol	Description	gene_biotype	Protein_ID	VGNC	M1_FPKM	M2_FPKM	M3_FPKM	P1_FPKM	P2_FPKM	P3_FPKM	R1_FPKM	R2_FPKM	R3_FPKM	M1_TPM	M2_TPM	M3_TPM	P1_TPM	P2_TPM	P3_TPM	R1_TPM	R2_TPM	R3_TPM	P/M.fc	P/M.baseMean	P/M.lfcSE	P/M.stat	P/M.raw.pval	P/M.bh.pval	R/P.fc	R/P.baseMean	R/P.lfcSE	R/P.stat	R/P.raw.pval	R/P.bh.pval	M.mean	P.mean	R.mean	N_M1	N_M2	N_M3	N_P1	N_P2	N_P3	N_R1	N_R2	N_R3	M1_Read_Count
[truncated: 61 more rows]
[truncated: 8 more columns]
