# Supplementary material for: RNA-Seq-based investigation of interferon-mediated antiviral activity of chlorophyll a from Tetraselmis sp
Source: EXCLI J. 2026 Jan 9;25:150–66. doi: 10.17179/excli2025-8841 (PMC12901952; doi:10.17179/excli2025-8841)
Supplement: Table S4 List for DEGs downregulated by CA treatment following ZIKV infection [file EXCLI-25-150-s-005.xlsx]

## Sheet: excli2025-8841
Abbreviations
The following abbreviations are used in this file:
M	Mock; Untreated, uninfected cells
P	Positive control; ZIKV-infected cells
R	CA-treated, ZIKV-infected cells
VGNC	Vertebrate Gene Nomenclature Committee
FPKM	Fragments per kilobase of transcript per million mapped reads
TPM	Transcripts per million

## Sheet: A
Gene_ID	Transcript_ID	Gene_Symbol	Description	gene_biotype	Protein_ID	VGNC	M1_FPKM	M2_FPKM	M3_FPKM	P1_FPKM	P2_FPKM	P3_FPKM	R1_FPKM	R2_FPKM	R3_FPKM	M1_TPM	M2_TPM	M3_TPM	P1_TPM	P2_TPM	P3_TPM	R1_TPM	R2_TPM	R3_TPM	P/M.fc	P/M.baseMean	P/M.lfcSE	P/M.stat	P/M.raw.pval	P/M.bh.pval	R/P.fc	R/P.baseMean	R/P.lfcSE	R/P.stat	R/P.raw.pval	R/P.bh.pval	M.mean	P.mean	R.mean	N_M1	N_M2	N_M3	N_P1	N_P2	N_P3	N_R1	N_R2	N_R3	M1_Read_Count
103214467	XM_007960451,XM_007960452,XM_037986663	UTP14C	UTP14C small subunit processome component, transcript variant X1	protein_coding	XP_007958642.2;XP_007958643.2;XP_037842591.1	.	5.56147	4.36105	2.67731	2.20677	1.06009	1.33958	3.99894	0.600191	3.98334	13.0659	10.105	6.33893	5.17788	2.44834	3.07989	8.35942	1.28108	8.35431	-2.85857	872.445	0.43987	-3.44487	0.000571338	0.010887	1.96005	660.086	0.878839	1.10475	0.26927	0.358239	10.3361	8.82102	9.77176	10.2764	10.0123	9.57818	9.39173	8.82695	9.01443	10.0033	8.36542	9.94247	1763
103214914	gene-LOC103214914	LOC103214914	.	pseudogene	.	.	0.232256	0.373096	0.709506	0.143517	0.296577	0.104106	0.223827	0.044347	0.067487	0.545653	0.864504	1.67986	0.336742	0.684959	0.239355	0.467891	0.094656	0.141541	-2.41188	28.0926	0.595693	-2.13224	0.0329875	NA	-1.44922	13.7123	0.797929	-0.670832	0.502327	0.598267	5.31281	4.03889	3.48585	4.35267	4.52272	4.83723	4.20913	4.42245	4.14347	4.35488	4.05301	4.09058	22
103216270	XM_007963568	LOC103216270	cytochrome P450 26A1	protein_coding	XP_007961759.1	.	0.396078	0.203029	0.554829	0.179465	0.145216	0.109452	0.238628	0.222306	0.130146	0.930529	0.470439	1.31364	0.421089	0.335385	0.251646	0.498831	0.474502	0.272956	-2.65068	27.7879	0.563255	-2.49685	0.0125302	NA	1.40374	18.0303	0.627667	0.779521	0.435673	0.534253	5.33504	3.92701	4.39629	4.81275	4.53278	4.95696	4.50308	4.42679	4.37382	4.60461	4.57508	4.41796	43
103216733	XR_005244257	LOC103216733	uncharacterized LOC103216733	lncRNA	.	.	0.893907	0.794345	0.721893	0.365654	0.209672	0.363362	0.519794	0.597258	0.560225	2.10011	1.84058	1.70918	0.857957	0.484248	0.835423	1.08658	1.27482	1.17497	-2.55516	19.3539	0.619697	-2.18399	0.028963	NA	1.85821	15.3579	0.672151	1.32993	0.18354	0.25869	4.79758	3.44585	4.31942	4.41658	4.35463	4.31866	4.14088	4.02205	4.13125	4.23336	4.28151	4.25527	32
103216871	XM_007964598	SFT2D3	SFT2 domain containing 3	protein_coding	XP_007962789.2	.	2.82492	2.49343	2.92098	1.2408	1.64822	1.14274	0.469869	0.466908	0.828424	6.63674	5.77753	6.91585	2.91137	3.80665	2.62732	0.982219	0.996595	1.73746	-2.091	264.166	0.194284	-5.47751	4.31354e-08	2.68685e-06	-2.12876	123.881	0.287759	-3.78793	0.000151906	0.000384201	8.4816	7.41684	6.30634	8.05156	7.92136	8.04093	7.38318	7.56228	7.29912	6.81304	6.80531	7.13599	379
103218114	gene-LOC103218114	LOC103218114	.	pseudogene	.	.	0.176118	0.327266	0.505897	0.138004	0.216733	0.097559	0.311535	0.111877	0.106549	0.413763	0.758311	1.19778	0.323806	0.500557	0.224301	0.651236	0.238796	0.223467	-2.19843	29.0069	0.561342	-2.02456	0.0429121	NA	1.25317	20.143	0.651398	0.499828	0.617196	0.703153	5.31828	4.17911	4.4862	4.5902	4.81599	5.02681	4.5193	4.64447	4.42245	4.82781	4.47582	4.46672	22
103218726	XM_007967850	PDE3A	phosphodiesterase 3A	protein_coding	XP_007966041.1	.	0.145014	0.150718	0.190123	0.055778	0.087674	0.075352	0.187689	0.094899	0.09462	0.340689	0.349231	0.450143	0.130876	0.202487	0.173246	0.392347	0.202558	0.198447	-2.25959	29.4768	0.498044	-2.36136	0.0182082	NA	1.84309	25.3632	0.553308	1.59428	0.110874	0.16696	5.35364	4.1751	5.03982	4.97165	4.97192	5.07494	4.64128	4.75743	4.71103	5.10887	4.80954	4.81175	38
103218853	XR_005237281	LOC103218853	glyceraldehyde-3-phosphate dehydrogenase-like	transcribed_pseudogene	.	.	0.466119	0.7244	0.645426	0.243621	0.236274	0.297727	0.392303	0.322036	0.469332	1.09508	1.67851	1.52814	0.571624	0.545688	0.684517	0.820075	0.687373	0.984337	-2.36957	34.3791	0.465903	-2.67143	0.00755298	NA	1.5762	25.933	0.514908	1.27489	0.202348	0.281149	5.59562	4.35066	4.98781	5.06649	5.27182	5.20293	4.81938	4.80795	4.88036	5.0021	4.91964	5.07556	38
103219543	XM_007969423	TMEM252	transmembrane protein 252	protein_coding	XP_007967614.1	.	0.324326	0.582215	0.436922	0.184847	0.153432	0.263123	0.192893	0.063984	0.071314	0.761958	1.34905	1.03448	0.433719	0.35436	0.604958	0.403226	0.136571	0.149569	-2.25887	50.9152	0.41084	-2.86146	0.00421696	0.0492638	-1.6841	24.5878	0.591899	-1.27044	0.203927	0.282959	6.14115	4.96588	4.19618	5.34914	5.68415	5.48691	5.07979	4.99508	5.22405	5.11862	4.79991	4.80975	53
103220314	XM_038006910	LOC103220314	small EDRK-rich factor 2-like	protein_coding	XP_037862838.1	.	2.70756	1.61914	2.20132	1.06348	0.920454	1.18925	1.255	1.14188	1.15985	6.36101	3.75172	5.21195	2.49531	2.12584	2.73425	2.62347	2.43729	2.43256	-2.08137	29.4414	0.505232	-2.09316	0.0363352	NA	1.18475	20.5928	0.564912	0.43295	0.665051	0.744191	5.31397	4.25572	4.48121	4.98764	4.73681	4.86646	4.59803	4.55544	4.6307	4.6686	4.63854	4.64242	51
103220685	XR_492584	LOC103220685	uncharacterized LOC103220685	lncRNA	.	.	0.225785	0.302463	0.482199	0.164991	0.115025	0.06142	0.144025	0.294308	0.057584	0.530448	0.700838	1.14168	0.387129	0.265657	0.141213	0.301071	0.628187	0.120771	-2.88313	19.9612	0.648072	-2.3572	0.0184133	NA	1.51343	12.7402	0.808216	0.739682	0.459493	0.557381	4.88946	3.36215	3.9394	4.15508	4.23359	4.42993	4.06459	3.96585	3.8869	4.03602	4.24853	3.89229	21
103220971	XM_037984736	TLDC2	TBC/LysM-associated domain containing 2	protein_coding	XP_037840664.1	.	0.542697	0.545435	0.550186	0.24678	0.296117	0.222654	0.111534	0.379711	0.210984	1.27499	1.26383	1.30265	0.579036	0.683898	0.511913	0.233153	0.810477	0.442499	-2.18088	60.7684	0.346948	-3.24231	0.00118564	0.0188905	-1.01147	37.4931	0.491873	-0.0334508	0.973315	0.982636	6.38075	5.2558	5.22052	5.92321	5.9147	5.90649	5.4898	5.56308	5.43581	5.23948	5.72825	5.45108	85
103220985	XM_038006766	LOC103220985	ATP-dependent RNA helicase DDX50-like	protein_coding	XP_037862694.1	.	0.388237	0.304501	0.426181	0.237773	0.128391	0.121459	0.310133	0.228876	0.192055	0.912108	0.70556	1.00904	0.5579	0.296526	0.279251	0.648305	0.488527	0.402801	-2.30932	23.0243	0.577172	-2.09204	0.0364352	NA	1.5824	17.7167	0.639649	1.03512	0.300613	0.3936	5.00566	3.79938	4.43992	4.59929	4.49858	4.62999	4.41443	4.25446	4.25359	4.52761	4.42357	4.36511	34
103222643	gene-LOC103222643	LOC103222643	.	pseudogene	.	.	0.269993	0.446021	0.484789	0.118507	0.224339	0.164296	0.076067	0.258974	0.215981	0.634309	1.03348	1.14781	0.278061	0.518123	0.37774	0.159011	0.552769	0.45298	-2.4059	37.4965	0.468037	-2.70615	0.0068069	NA	1.16679	23.5251	0.593521	0.37496	0.70769	0.780065	5.72789	4.45904	4.66334	5.02813	5.26564	5.30096	4.74136	4.92249	4.82288	4.66044	5.01466	4.94821	37
103224201	XM_007977528,XM_007977530	TAFA3	TAFA chemokine like family member 3, transcript variant X2	protein_coding	XP_007975719.1;XP_007975721.1	.	0.173694	0.242979	0.320041	0.141037	0.040222	0.071648	0.075835	0.123704	0.026067	0.408068	0.563008	0.757744	0.330924	0.092895	0.16473	0.158527	0.264042	0.05467	-2.81579	25.9658	0.587757	-2.54108	0.011051	NA	-1.06489	13.0207	0.80351	-0.112878	0.910127	0.937043	5.25963	3.76786	3.6567	4.41559	4.5452	4.67223	4.33707	4.06406	4.15871	4.17495	4.315	4.02734	28
103224255	XM_007977640,XM_007977641,XM_007977643,XM_007977644,XM_037998183	KCNC4	potassium voltage-gated channel subfamily C member 4, transcript variant X4	protein_coding	XP_007975831.2;XP_007975832.2;XP_007975834.2;XP_007975835.2;XP_037854111.1	.	0.17706	0.136496	0.293267	0.092579	0.11868	0.060014	0.061729	0.072357	0.11061	0.415977	0.316276	0.694352	0.217224	0.274098	0.137982	0.129038	0.154443	0.231983	-2.2052	39.6925	0.474671	-2.40357	0.0162358	NA	-1.07998	23.4908	0.562119	-0.197471	0.843459	0.887498	5.77206	4.62867	4.4967	5.18554	5.04136	5.43247	4.90775	4.97425	4.75811	4.77875	4.81198	4.9741	50
103224371	XR_494107	LOC103224371	uncharacterized LOC103224371	lncRNA	.	.	1.93554	1.59299	1.74723	1.0396	1.19016	0.412751	1.41183	0.947733	0.785344	4.54727	3.69114	4.13682	2.43929	2.74875	0.948974	2.95131	2.0229	1.64711	-2.0356	52.6516	0.424622	-2.41499	0.0157358	0.118313	1.26859	38.8232	0.486441	0.705584	0.480447	0.57784	6.14157	5.11705	5.44019	5.83909	5.71029	5.74882	5.49099	5.53872	5.1571	5.67207	5.46959	5.39347	80
103224969	XR_005240376,XR_005240378,XR_005240381	LOC103224969	uncharacterized LOC103224969, transcript variant X3	lncRNA	.	.	1.18769	1.2059	1.26327	0.55481	0.922488	0.277855	0.473296	0.421448	0.476145	2.79031	2.7942	2.99098	1.30178	2.13053	0.63883	0.989382	0.899563	0.998623	-2.0634	50.5516	0.459795	-2.2728	0.0230383	0.15017	-1.28453	28.9437	0.563329	-0.641262	0.521352	0.616845	6.08957	5.04455	4.66286	5.51118	5.56656	5.62431	5.23794	5.40992	4.90406	5.12959	5.03997	5.15823	62
103227039	XM_007983194	TAS2R4	taste 2 receptor member 4	protein_coding	XP_007981385.2	.	0.25232	0.123448	0.569403	0.150822	0.061214	0.121897	0.200057	0.1422	0.14836	0.59279	0.286042	1.34814	0.353884	0.141377	0.280258	0.418201	0.303519	0.311158	-2.87962	21.2216	0.693545	-2.20011	0.027799	NA	1.57232	13.8499	0.718135	0.90915	0.363271	0.460516	4.97813	3.44954	4.08107	4.2967	4.08346	4.64616	4.13158	3.95327	4.06822	4.22382	4.12146	4.14748	26
103227218	XM_007983436	GIMAP7	GTPase, IMAP family member 7	protein_coding	XP_007981627.1	.	1.07334	0.713372	1.13054	0.709558	0.230383	0.247818	0.083696	0.254438	0.331773	2.52166	1.65296	2.67672	1.66488	0.532082	0.569771	0.174959	0.543086	0.695831	-2.467	49.0204	0.476835	-2.7321	0.00629318	0.0643159	-1.68845	22.196	0.675636	-1.1185	0.263355	0.351956	6.12374	4.82319	4.0436	5.51384	5.26616	5.51743	5.26176	4.81231	4.82748	4.62113	4.84988	4.94812	79
103227262	XM_037991077	LOC103227262	translation initiation factor IF-2-like	protein_coding	XP_037847005.1	.	0.60399	0.922445	0.693395	0.180414	0.58352	0.321192	0.355013	0.380186	0.319244	1.41899	2.1374	1.64171	0.423317	1.34767	0.738466	0.742123	0.811492	0.669555	-2.04045	31.3781	0.524014	-1.96348	0.0495906	NA	1.02987	20.6856	0.607611	0.0698843	0.944286	0.962314	5.39664	4.36669	4.39247	4.84635	5.02918	4.87836	4.48516	4.80483	4.60883	4.66166	4.67741	4.61974	36
103229191	XR_495960	LOC103229191	uncharacterized LOC103229191	lncRNA	.	.	0.171475	0.319359	0.607345	0.136081	0.161943	0.055563	0.200661	0.17093	0.16645	0.402856	0.73999	1.43798	0.319296	0.374015	0.127749	0.419465	0.364844	0.349098	-3.10978	38.7391	0.549858	-2.97679	0.00291281	NA	1.62283	24.3573	0.567968	1.22985	0.218754	0.300956	5.87385	4.23547	4.9134	4.96633	5.23264	5.60146	4.87507	4.92061	4.64183	5.04194	4.97424	4.96071	29
103229471	XM_037989769	DNAH3	dynein axonemal heavy chain 3	protein_coding	XP_037845697.1	.	0.103096	0.10494	0.082775	0.035714	0.062541	0.043453	0.057252	0.063154	0.132508	0.24221	0.243157	0.195982	0.083797	0.144441	0.099905	0.11968	0.1348	0.277911	-2.09236	54.3424	0.381445	-2.79235	0.00523261	0.0567691	1.89019	50.1241	0.437566	2.09919	0.0358002	0.0610531	6.20041	5.13533	6.03468	5.97903	5.97861	5.83701	5.47729	5.68615	5.53364	5.68578	5.72836	6.14466	80
103229590	XM_007987656,XR_005235464	COX8C	cytochrome c oxidase subunit 8C, transcript variant X2	protein_coding	XP_007985847.1	.	1.06801	0.891298	1.51289	0.756209	0.553652	1.33526	1.07299	0.72881	0.632394	2.50913	2.06523	3.58199	1.77434	1.27869	3.06996	2.24299	1.55561	1.32633	-2.12524	57.9585	0.416634	-2.6105	0.00904087	0.0829521	1.23413	40.8333	0.44005	0.68968	0.490395	0.587286	6.30095	5.21225	5.49516	5.86523	5.66666	6.1097	5.65342	5.34143	5.49197	5.67808	5.62599	5.49584	75
103230375	gene-LOC103230375	LOC103230375	.	pseudogene	.	.	0.087707	0.253663	0.269056	0.032579	0.071115	0.070407	0.151444	0.101867	0.179272	0.206054	0.587764	0.637028	0.076443	0.164243	0.161875	0.31658	0.217431	0.37599	-3.43362	19.6384	0.677915	-2.6253	0.00865727	NA	2.54723	15.4955	0.695723	1.93889	0.0525151	0.0860248	4.9277	3.1442	4.47647	4.17441	4.50565	4.52394	4.01631	4.12089	4.12006	4.33175	4.20501	4.39064	14
103230596	XM_007989522,XM_007989523,XM_007989525,XM_007989528	FMO1	flavin containing dimethylaniline monoxygenase 1, transcript variant X1	protein_coding	XP_007987713.2;XP_007987714.2;XP_007987716.2;XP_007987719.2	.	0.157323	0.46091	0.475175	0.063474	0.249696	0.34053	0.324515	0.419168	0.086974	0.36961	1.06798	1.12505	0.148932	0.576687	0.782928	0.67837	0.894695	0.182411	-2.04543	59.4275	0.39641	-2.60438	0.00920397	0.0841227	1.17143	41.8224	0.452576	0.504369	0.614002	0.700307	6.31955	5.28491	5.49672	5.74929	6.00452	6.00929	5.34996	5.68665	5.5819	5.60343	5.76954	5.48171	59
103230650	XR_005236171	LOC103230650	uncharacterized LOC103230650	transcribed_pseudogene	.	.	0.247504	0.003559	0.423917	0.001671	0.002606	0.001879	0.001629	0.000844	0.004015	0.581476	0.008246	1.00368	0.00392	0.006018	0.004319	0.003404	0.001803	0.00842	-10.8753	5.88611	1.41663	-2.43041	0.0150817	NA	1.04089	0.995338	2.35292	0.0245728	0.980396	0.985379	3.43078	-0.0166641	0.0218687	2.06853	1.83186	2.19521	1.83368	1.83238	1.83224	1.83469	1.83473	1.8335	12
103231754	XR_005236403	LOC103231754	60S ribosomal protein L7-like	transcribed_pseudogene	.	.	4.60407	2.69048	3.20189	2.69789	1.12026	1.51663	2.50895	2.34577	2.48583	10.8166	6.23412	7.58095	6.33022	2.58731	3.48696	5.24474	5.00695	5.21357	-2.00447	132.502	0.33058	-3.03473	0.00240752	0.0319771	1.45908	106.943	0.321206	1.69692	0.089712	0.138582	7.46549	6.46376	6.98705	7.41877	6.99212	7.1075	7.00226	6.45885	6.61766	6.98974	6.93468	6.97237	239
103232123	XM_007991964,XM_007991965,XM_007991966,XM_007991967,XM_007991968,XM_037988893	EDA	ectodysplasin A, transcript variant X6	protein_coding	XP_007990155.1;XP_007990156.1;XP_007990157.1;XP_007990158.1;XP_007990159.1;XP_037844821.1	.	0.142067	0.174975	0.192762	0.043481	0.115569	0.023769	0.03794	0.13749	0.055767	0.333767	0.405435	0.456392	0.102023	0.266913	0.054649	0.07931	0.293466	0.116962	-2.76324	34.6579	0.538838	-2.72134	0.00650183	NA	1.32642	21.1392	0.694204	0.587063	0.557162	0.650041	5.66984	4.2022	4.59176	5.01705	5.10903	5.15094	4.61054	4.89392	4.48985	4.58163	5.00847	4.67697	44
103232604	XM_007992774	RTL8B	retrotransposon Gag like 8B	protein_coding	XP_007990965.1	.	0.616225	0.97728	0.632319	0.276685	0.44123	0.337435	0.170016	0.891236	0.263544	1.44773	2.26446	1.49711	0.649202	1.01904	0.775811	0.355404	1.90231	0.552734	-2.13721	38.6487	0.450285	-2.43342	0.0149571	NA	1.34127	28.4946	0.609511	0.694982	0.487067	0.584282	5.71833	4.62343	5.02952	5.20674	5.44884	5.19675	4.89249	5.03546	4.93845	4.7834	5.41589	4.89081	45
103234015	XR_005238433,XR_497528,XR_497529	LOC103234015	uncharacterized LOC103234015, transcript variant X1	lncRNA	.	.	0.416877	0.624889	0.871951	0.18504	0.115185	0.3707	0.798368	0.120854	0.494749	0.979394	1.44793	2.06447	0.434171	0.266027	0.852294	1.66892	0.257959	1.03764	-2.41524	23.094	0.596796	-2.13165	0.0330353	NA	2.32928	22.1831	0.665476	1.8331	0.0667873	0.106706	5.03036	3.75569	4.9559	4.52934	4.67359	4.85137	4.42211	4.32215	4.47778	4.87545	4.33568	4.75554	21
103235146	gene-LOC103235146	LOC103235146	.	pseudogene	.	.	0.439468	0.262822	0.351659	0.048191	0.284017	0.09718	0.043885	0.185276	0.221483	1.03247	0.608988	0.832603	0.113075	0.655952	0.22343	0.091737	0.395463	0.46452	-2.49423	22.8805	0.65387	-2.01661	0.0437367	NA	1.12115	13.6982	0.826302	0.19966	0.841746	0.886471	5.03051	3.70897	3.85634	4.52859	4.30279	4.41003	3.96977	4.32219	4.04371	3.97379	4.20446	4.25894	42
103236923	gene-LOC103236923	LOC103236923	.	pseudogene	.	.	1.16848	1.3902	1.97678	0.379643	1.34593	0.587722	0.7518	1.16038	0.861874	2.74519	3.22123	4.68032	0.890779	3.10849	1.35126	1.57157	2.47678	1.80762	-2.01267	55.8118	0.449865	-2.24314	0.0248879	0.157605	1.28749	41.8065	0.486455	0.749429	0.453598	0.551953	6.22153	5.20952	5.55707	5.72474	5.80569	6.00584	5.25524	5.76341	5.38157	5.52274	5.7262	5.57551	60
103238440	XM_008003518,XM_008003519,XM_008003520,XM_037996987	ZNF385A	zinc finger protein 385A, transcript variant X3	protein_coding	XP_008001709.2;XP_008001710.2;XP_008001711.2;XP_037852915.1	.	0.401812	0.256917	0.682795	0.181701	0.300849	0.097647	0.230889	0.319802	0.281785	0.943999	0.595304	1.61661	0.426335	0.694827	0.224504	0.482653	0.682604	0.590992	-2.36326	41.6181	0.504666	-2.45862	0.0139473	NA	1.55472	31.1509	0.51531	1.23547	0.216655	0.298477	5.87081	4.62749	5.24469	5.42365	5.19695	5.66791	5.05968	5.22723	4.87351	5.18092	5.31536	5.22934	56
103238501	XM_008003592,XM_008003593,XM_008003596,XM_008003598,XM_008003599,XM_008003600,XM_008003601,XM_008003602,XM_037996964,XM_037996965	IKZF4	IKAROS family zinc finger 4, transcript variant X4	protein_coding	XP_008001783.1;XP_008001784.1;XP_008001787.1;XP_008001789.1;XP_008001790.1;XP_008001791.1;XP_008001792.1;XP_008001793.1;XP_037852892.1;XP_037852893.1	.	0.069646	0.107462	0.09585	0.042148	0.057783	0.020483	0.03872	0.098643	0.039292	0.163624	0.249	0.226938	0.098895	0.133452	0.047093	0.08094	0.210549	0.082407	-2.22713	26.0808	0.553133	-2.08844	0.0367581	NA	1.51264	20.04	0.652487	0.915059	0.360161	0.457625	5.16976	4.01487	4.5929	4.66712	4.79027	4.77492	4.48486	4.5662	4.33462	4.47618	4.8031	4.46684	30
103238797	XR_499293	LOC103238797	uncharacterized LOC103238797	lncRNA	.	.	0.176034	0.097082	0.245482	0.029026	0.108886	0.075528	0.013898	0.075108	0.036398	0.413567	0.22495	0.581214	0.068106	0.251477	0.17365	0.029053	0.160315	0.076338	-2.45074	28.8376	0.585169	-2.20999	0.0271058	NA	-1.56784	13.49	0.805954	-0.804985	0.420829	0.519056	5.35768	4.05932	3.39453	4.64642	4.39108	4.79237	4.10951	4.42535	4.30201	4.04842	4.32305	4.14928	43
103239424	XM_008005245	KCNC1	potassium voltage-gated channel subfamily C member 1	protein_coding	XP_008003436.1	.	0.081926	0.014639	0.210253	0.008396	0.05316	0.02336	0.027026	0.059179	0.039773	0.192472	0.03392	0.497804	0.0197	0.122776	0.053707	0.056496	0.126314	0.083417	-3.65546	16.0221	0.89829	-2.08179	0.0373616	NA	1.59825	8.80666	0.94238	0.717852	0.472849	0.570225	4.65472	2.77722	3.43866	3.78983	3.46689	4.16717	3.42564	3.6506	3.5118	3.54408	3.70373	3.60033	21
103240922	XM_008007806	NLRP10	NLR family pyrin domain containing 10	protein_coding	XP_008005997.2	.	0.164853	0.284351	0.203747	0.082319	0.07792	0.096336	0.138726	0.204202	0.146566	0.387299	0.658873	0.4824	0.19315	0.17996	0.22149	0.289994	0.435861	0.307396	-2.52969	34.2712	0.472519	-2.83366	0.00460182	NA	1.99618	28.7274	0.494748	2.01566	0.0438353	0.0731587	5.61806	4.2801	5.25861	5.13615	5.39241	5.20508	4.87725	4.85021	4.90939	5.07326	5.24063	5.0973	39
103241292	XM_008008439	TPP1	tripeptidyl peptidase 1	protein_coding	XP_008006630.1	.	7.43325	5.07566	18.117	4.31836	4.27384	4.42185	5.52861	4.50445	4.98031	17.4633	11.7608	42.8947	10.1324	9.87065	10.1665	11.5571	9.61457	10.4453	-2.40272	1432.26	0.561007	-2.25428	0.0241785	0.154809	1.23008	926.177	0.109167	2.73665	0.00620683	0.0122965	10.9821	9.71732	9.99678	10.3894	10.0367	11.1856	9.91305	9.87234	9.90484	10.16	9.97599	10.0632	1522
103241738	XR_005241772	LOC103241738	UV excision repair protein RAD23 homolog B-like	transcribed_pseudogene	.	.	0.101078	0.186462	0.212741	0.071076	0.107028	0.034967	0.09641	0.032317	0.010382	0.237467	0.432053	0.503695	0.166771	0.247188	0.080393	0.201537	0.06898	0.021774	-2.32482	22.4919	0.61475	-1.97986	0.0477195	NA	-1.40008	11.441	0.877952	-0.553006	0.580259	0.670579	4.97542	3.75748	3.25401	4.11081	4.32185	4.37687	4.01786	4.10747	3.87726	4.11122	3.86766	3.79705	20
103242635	XM_008010836,XM_008010837,XM_008010841,XM_037992798,XM_037992800,XM_037992801,XM_037992802	FAM222B	family with sequence similarity 222 member B, transcript variant X1	protein_coding	XP_008009027.1;XP_008009028.1;XP_008009032.1;XP_037848726.1;XP_037848728.1;XP_037848729.1;XP_037848730.1	.	0.384307	0.378454	0.642629	0.285912	0.139317	0.179026	0.364156	0.443383	0.295995	0.902874	0.876917	1.52152	0.670853	0.321759	0.411606	0.761235	0.946383	0.620794	-2.36093	80.1986	0.366067	-3.38559	0.000710255	0.0127715	1.94022	69.1441	0.36337	2.63153	0.00850005	0.0164528	6.81604	5.57656	6.51141	6.40578	6.36912	6.72806	6.21149	5.85666	5.94456	6.39122	6.50693	6.25764	96
103243680	XR_501180	LOC103243680	uncharacterized LOC103243680	lncRNA	.	.	2.0259	1.35602	1.8747	1.06357	0.567932	0.947674	0.486555	0.487792	0.46604	4.75957	3.14205	4.43862	2.49553	1.31167	2.17884	1.0171	1.04117	0.977432	-2.06796	61.3374	0.379112	-2.7649	0.00569397	0.0599414	-1.68871	31.4006	0.485153	-1.55811	0.119207	0.177834	6.36952	5.32163	4.54543	5.91971	5.65806	5.84183	5.53379	5.24408	5.44966	5.21128	5.21168	5.19914	98
103244696	XM_038006957	LOC103244696	protocadherin gamma-A1	protein_coding	XP_037862885.1	.	0.086778	0.142386	0.2357	0.059168	0.025706	0.076803	0.044741	0.048737	0.027882	0.203871	0.329925	0.558053	0.138829	0.05937	0.176582	0.093527	0.104028	0.058477	-2.84424	27.915	0.590745	-2.55278	0.0106866	NA	-1.27841	12.7588	0.759768	-0.466387	0.640938	0.724253	5.3689	3.85859	3.48585	4.38322	4.57125	4.82653	4.26337	4.08629	4.33277	4.19825	4.21735	4.11239	24
103245151	XM_038006947	LOC103245151	protocadherin gamma-A11-like	protein_coding	XP_037862875.1	.	0.070714	0.145114	0.241642	0.045848	0.027102	0.032136	0.1944	0.054122	0.021898	0.166132	0.336245	0.572122	0.107575	0.062594	0.073885	0.406375	0.115521	0.045928	-4.13364	29.7297	0.583938	-3.50621	0.000454533	NA	2.59713	20.537	0.743873	1.85101	0.0641675	0.102915	5.58141	3.53326	4.89018	4.63302	4.93089	5.21278	4.50871	4.38621	4.42414	5.12661	4.55295	4.37258	23
103245418	gene-LOC103245418	LOC103245418	.	pseudogene	.	.	0.062042	0.11427	0.04193	0.011019	0.006905	0.013395	0.051129	0.009024	0.055542	0.145758	0.264777	0.099275	0.025855	0.015949	0.030797	0.10688	0.019261	0.116488	-5.68685	6.59561	1.12161	-2.23574	0.0253686	NA	3.28106	4.173	1.31907	1.29952	0.193765	0.271157	3.48725	0.983336	2.67699	2.70533	2.83705	2.63629	2.54234	2.54018	2.53994	2.67527	2.5441	2.68979	10
103245556	XR_005244338	LOC103245556	heat shock protein HSP 90-beta-like	transcribed_pseudogene	.	.	0.199373	0.175669	0.651732	0.231794	0.125831	0.034602	0.395544	0.23195	0.158452	0.468399	0.407043	1.54307	0.543873	0.290613	0.079554	0.826849	0.495086	0.332324	-2.58038	28.6383	0.673407	-2.03084	0.0422711	NA	2.09436	24.3571	0.652765	1.63383	0.102294	0.155684	5.36757	3.99919	5.04243	4.72142	4.66795	5.27846	4.77398	4.56028	4.36968	5.04489	4.78541	4.65249	25
103248047	XR_503122	LOC103248047	uncharacterized LOC103248047	lncRNA	.	.	0.113159	0.094908	0.266741	0.080671	0.0993	0.048415	0.090183	0.114397	0.038067	0.265851	0.219911	0.631548	0.189284	0.229339	0.111312	0.188519	0.244176	0.079839	-2.10622	69.7788	0.42928	-2.5034	0.0123008	0.101028	1.12984	47.1568	0.465397	0.378438	0.705106	0.777867	6.56506	5.48777	5.64518	5.94346	5.83225	6.48981	5.75127	5.84039	5.51072	5.83719	5.95818	5.45637	70
103248152	XR_005242598	LOC103248152	uncharacterized LOC103248152	transcribed_pseudogene	.	.	0.6615	0.5869	0.308266	0.414527	0.029584	0.202286	0.265615	0.27815	0.575713	1.5541	1.35991	0.729865	0.972629	0.068325	0.465084	0.555244	0.593699	1.20745	-2.43925	48.6621	0.59323	-2.16853	0.0301186	0.176613	1.83285	39.5259	0.627606	1.39274	0.163699	0.234559	6.10803	4.82517	5.67565	5.87511	5.78417	5.43281	5.58523	4.8678	5.2521	5.39859	5.41147	5.80447	90
103248177	XR_005242757,XR_005242758,XR_005242759,XR_503163	LOC103248177	uncharacterized LOC103248177, transcript variant X4	lncRNA	.	.	3.45629	3.287	2.98719	1.92375	1.49308	1.08181	0.415217	0.566035	0.83714	8.12005	7.61633	7.0726	4.51382	3.44835	2.48725	0.867974	1.20817	1.75575	-2.25186	113.254	0.270579	-4.3282	1.50336e-05	0.000532475	-1.99798	51.5669	0.394335	-2.53222	0.0113343	0.0214413	7.29276	6.12329	5.10308	6.80748	6.73853	6.64869	6.30514	6.17189	6.0822	5.76184	5.7757	5.9837	174
103249074	gene-LOC103249074	LOC103249074	.	pseudogene	.	.	0.211444	0.263292	1.24857	0.174135	0.348291	0.159767	0.402766	0.489743	0.197151	0.496757	0.610075	2.95617	0.408585	0.804396	0.367327	0.841946	1.04533	0.413487	-2.56123	62.7383	0.555178	-2.44397	0.0145267	0.11232	1.70336	46.9476	0.46112	1.66634	0.095645	0.146622	6.49672	5.13637	5.88712	5.50963	5.5918	6.59078	5.42862	5.7154	5.37011	5.84729	5.96116	5.49346	35
119618305	XM_037996396,XM_037996397	LOC119618305	arf-GAP with GTPase, ANK repeat and PH domain-containing protein 14-like, transcript variant X1	protein_coding	XP_037852324.1;XP_037852325.1	.	0.228641	0.092718	0.425603	0.072185	0.08422	0.064883	0.061585	0.211517	0.177288	0.537159	0.214838	1.00768	0.169372	0.19451	0.149175	0.128739	0.451474	0.371829	-3.40943	10.9267	0.876819	-2.01812	0.0435783	NA	2.07867	7.50731	0.978395	1.07897	0.2806	0.370774	4.07975	2.30571	3.34149	3.42266	3.2535	3.6025	3.21911	3.23546	3.19307	3.20029	3.40151	3.35732	16
119620081	XR_005236526	LOC119620081	uncharacterized LOC119620081	lncRNA	.	.	0.110723	0.086182	0.215457	0.016064	0.023195	0.074603	0.006679	0.086043	0.036637	0.260128	0.199694	0.510126	0.037692	0.05357	0.171523	0.013961	0.183655	0.076839	-3.61994	21.1939	0.691473	-2.68408	0.007273	NA	1.20066	9.94677	0.979071	0.26947	0.787568	0.843908	5.05507	3.19262	3.44119	4.16711	4.0703	4.43784	3.7501	3.78875	4.01044	3.7061	4.08095	3.85598	28
119620104	XR_005236567	LOC119620104	uncharacterized LOC119620104	lncRNA	.	.	0.59895	0.520699	1.0009	0.088832	0.368604	0.285452	0.443294	0.326103	0.123267	1.40715	1.20652	2.36978	0.208433	0.851311	0.656296	0.926666	0.696052	0.25853	-2.91678	61.5527	0.449412	-3.43644	0.00058942	0.0111137	1.28404	35.4062	0.570509	0.63223	0.527237	0.62273	6.51954	4.97093	5.3161	5.87017	5.77346	6.18767	5.10012	5.56415	5.44948	5.70997	5.54111	5.18456	80
119621735	XR_005238284	LOC119621735	uncharacterized LOC119621735	lncRNA	.	.	0.273091	0.225985	0.717157	0.22979	0.24815	0.123715	0.335476	0.481449	0.215693	0.641587	0.523631	1.69797	0.539169	0.573116	0.284438	0.701284	1.02763	0.452375	-2.0345	50.1861	0.488802	-2.0963	0.0360557	0.195953	1.81509	45.8629	0.448979	1.91554	0.0554233	0.0902958	6.07342	5.04574	5.88616	5.58345	5.48318	6.13288	5.49506	5.51282	5.25401	5.71251	5.91392	5.48083	47
119622437	XR_005239051	LOC119622437	uncharacterized LOC119622437	transcribed_pseudogene	.	.	0.130513	0.096057	0.139213	0.06446	0.034665	0.063774	0.05023	0.119581	0.036279	0.306621	0.222575	0.329608	0.151246	0.080061	0.146626	0.105001	0.25524	0.076087	-2.27143	34.57	0.47874	-2.47233	0.0134237	NA	1.33824	24.3794	0.604326	0.695555	0.486708	0.583977	5.58523	4.40129	4.80279	5.1743	5.01185	5.18131	4.85265	4.66952	4.83799	4.78702	5.13933	4.69504	53
119622970	gene-LOC119622970	LOC119622970	.	pseudogene	.	.	0.301655	0.596267	1.14066	0.23306	0.345951	0.234108	0.559072	0.37948	0.297845	0.708696	1.38161	2.70067	0.546844	0.798991	0.538249	1.16869	0.809985	0.624676	-2.43559	21.5197	0.645543	-1.98945	0.046652	NA	1.56652	15.8396	0.666494	0.971603	0.331248	0.426946	4.93251	3.64406	4.27365	4.18866	4.39412	4.66917	4.14081	4.21969	4.13188	4.39526	4.25485	4.19388	14
119622993	XM_037995675	LOC119622993	uncharacterized LOC119622993	protein_coding	XP_037851603.1	.	0.028513	0.407349	1.32581	0.050019	0.039971	0.045212	0.035734	0.050776	0.261052	0.066988	0.943871	3.13904	0.117362	0.092315	0.103948	0.074698	0.108378	0.547508	-11.1089	12	1.09707	-3.1663	0.0015439	NA	2.40215	3.3136	1.45839	0.866936	0.385977	0.484028	4.46094	0.983336	2.22539	2.80149	3.09566	3.55919	2.8034	2.80069	2.80039	2.80553	2.80561	2.98974	2
119623434	XM_037996118,XM_037996119,XM_037996120	LOC119623434	translation initiation factor IF-2-like, transcript variant X1	protein_coding	XP_037852046.1;XP_037852047.1;XP_037852048.1	.	0.431789	0.380305	0.481757	0.278967	0.1464	0.146816	0.033435	0.097553	0.070432	1.01443	0.88121	1.14063	0.654557	0.338117	0.337552	0.069892	0.208223	0.147717	-2.28099	52.1728	0.404449	-2.94144	0.00326695	0.0407692	-2.57497	21.7817	0.622612	-2.19167	0.0284035	0.0495808	6.18027	4.9922	3.60635	5.49786	5.41453	5.52542	5.23488	4.95299	4.9515	4.63809	4.84965	4.76883	75
119623907	gene-LOC119623907	LOC119623907	.	pseudogene	.	.	0.146082	0.116139	0.38795	0.10491	0.045342	0.128585	0.127711	0.168146	0.077039	0.3432	0.269106	0.918528	0.246156	0.10472	0.295637	0.266969	0.3589	0.161576	-2.3514	62.5341	0.482977	-2.55399	0.0106495	0.0921833	1.42275	44.5569	0.469744	1.08289	0.278859	0.368901	6.45613	5.21991	5.70982	5.79788	5.66787	6.41552	5.61792	5.30064	5.70384	5.74997	5.89177	5.50783	61
119624845	XR_005240918	LOC119624845	uncharacterized LOC119624845	transcribed_pseudogene	.	.	0.323496	0.012835	0.537528	0.025647	0.127671	0.010165	0.069707	0.494491	0.055838	0.760007	0.029741	1.27268	0.060177	0.294863	0.023371	0.145716	1.05547	0.11711	-5.07227	9.99423	1.12058	-2.09055	0.0365688	NA	3.78837	7.76521	1.15387	1.66533	0.0958475	0.14684	4.06241	1.71417	3.61965	3.39799	3.03488	3.56379	3.06266	3.17203	3.03549	3.1136	3.55642	3.10992	19
119624873	XM_038000196	LOC119624873	translation initiation factor IF-2-like	protein_coding	XP_037856124.1	.	0.427651	0.68838	0.483532	0.187582	0.279023	0.14126	0.271315	0.377187	0.176325	1.0047	1.59505	1.14483	0.440134	0.644418	0.324777	0.567159	0.80509	0.369809	-2.62194	28.6172	0.528303	-2.63227	0.00848175	NA	1.43625	19.011	0.624449	0.836431	0.402912	0.501041	5.37238	3.98283	4.48682	4.76065	4.97844	4.80464	4.49329	4.59353	4.41307	4.61516	4.71718	4.49192	34
119624919	gene-LOC119624919	LOC119624919	.	pseudogene	.	.	0.35801	0.317838	0.451565	0.244788	0.133284	0.074312	0.050742	0.059137	0.026461	0.841094	0.736466	1.06915	0.574361	0.307827	0.170854	0.106072	0.126226	0.055498	-2.49217	57.4129	0.431257	-3.05479	0.00225216	0.0304453	-3.07887	21.4908	0.653955	-2.48091	0.0131049	0.0244771	6.35609	5.0404	3.39806	5.58344	5.48603	5.69865	5.34584	5.04257	4.85959	4.79076	4.80987	4.66322	81
119625182	XR_005241259	LOC119625182	uncharacterized LOC119625182	lncRNA	.	.	0.307173	0.364688	0.179196	0.156	0.141194	0.08297	0.089522	0.349988	0.251851	0.721659	0.84502	0.424272	0.366031	0.326095	0.190761	0.187139	0.747034	0.528211	-2.24941	22.5153	0.59564	-1.96351	0.0495869	NA	1.90266	19.8678	0.662191	1.40143	0.161084	0.231289	4.9609	3.7956	4.70262	4.65013	4.70981	4.43422	4.4032	4.37642	4.25235	4.28561	4.71043	4.58076	35
119625259	XM_038001297	LOC119625259	uncharacterized LOC119625259	protein_coding	XP_037857225.1	.	0.071735	0.0355	0.531528	0.046055	0.056999	0.016674	0.154355	0.084659	0.052449	0.16853	0.082258	1.25847	0.108061	0.131642	0.038336	0.322665	0.180701	0.110001	-4.88245	15.5826	0.934231	-2.44865	0.0143393	NA	2.41292	8.89518	0.915021	1.3888	0.164893	0.236084	4.69381	2.40175	3.65281	3.53387	3.44326	4.27047	3.4733	3.48956	3.39833	3.73753	3.58672	3.49484	9
119625563	XR_005241753	LOC119625563	small nucleolar RNA U13	snoRNA	.	.	5.58947	3.49746	4.28749	1.01949	2.33755	1.03493	1.19069	1.5952	0.816888	13.1316	8.10399	10.1513	2.39209	5.3987	2.37946	2.48903	3.40488	1.71327	-3.03137	17.2215	0.682663	-2.34372	0.0190925	NA	-1.12887	7.94984	0.934396	-0.187163	0.851533	0.894081	4.69527	3.09358	2.90194	3.99767	3.82143	3.88422	3.56663	3.71213	3.56083	3.59193	3.65295	3.54466	33
119626761	XR_005242892	LOC119626761	uncharacterized LOC119626761	lncRNA	.	.	0.285097	0.308164	0.33558	0.107414	0.121029	0.068722	0.04754	0.150837	0.229785	0.669795	0.71405	0.794535	0.252031	0.279524	0.158001	0.099378	0.321956	0.481931	-3.06195	16.7518	0.662447	-2.4371	0.0148055	NA	1.53044	10.2891	0.865442	0.7094	0.478076	0.575394	4.65842	3.04439	3.63684	4.00156	4.02115	4.04165	3.7573	3.76932	3.6911	3.65763	3.83881	3.94777	24
119626773	XR_005242901	LOC119626773	uncharacterized LOC119626773	lncRNA	.	.	1.43842	1.97023	2.07398	0.637655	1.12916	0.976077	1.61006	1.0055	1.36823	3.37935	4.56522	4.91044	1.49617	2.60785	2.24414	3.36568	2.1462	2.8696	-2.03004	50.2667	0.395694	-2.58157	0.00983529	0.0878429	1.53872	41.5529	0.428285	1.45168	0.146591	0.213292	6.07434	5.0509	5.65485	5.64887	5.80838	5.82547	5.30194	5.49933	5.44039	5.72474	5.48307	5.63021	55
119627295	XR_005243445	LOC119627295	uncharacterized LOC119627295	lncRNA	.	.	0.536569	0.395171	0.628338	0.312873	0.074345	0.401029	0.122313	0.360964	0.245443	1.26059	0.915654	1.48768	0.734114	0.171703	0.922024	0.255684	0.770462	0.514772	-2.01488	67.6864	0.46015	-2.19645	0.0280598	0.169366	-1.02206	43.8115	0.551412	-0.0570979	0.954467	0.968682	6.49956	5.48834	5.4373	6.09234	5.88836	6.16819	5.76364	5.22564	5.87799	5.39002	5.85587	5.657	96
119627986	XR_005244240	LOC119627986	uncharacterized LOC119627986	lncRNA	.	.	0.188251	0.056667	0.119131	0.052858	0.039992	0.013767	0.105294	0.036083	0.012517	0.442268	0.131304	0.28206	0.124024	0.092364	0.031653	0.220108	0.077017	0.026251	-3.37546	11.6048	0.867785	-2.02249	0.0431259	NA	1.5633	6.71082	1.10646	0.582575	0.56018	0.652912	4.16168	2.40933	3.03291	3.57095	3.2567	3.40738	3.2458	3.19944	3.11243	3.40193	3.20842	3.11494	28
119628247	gene-LOC119628247	LOC119628247	.	pseudogene	.	.	2.94188	1.91499	2.89368	0.204556	1.11423	1.15861	0.842047	0.93648	0.308859	6.91152	4.43724	6.85121	0.479961	2.57336	2.66382	1.76022	1.99888	0.647775	-3.18943	15.0716	0.7512	-2.2275	0.0259137	NA	-1.04349	6.94959	1.04142	-0.0589762	0.952971	0.967508	4.52158	2.84294	2.76797	3.76477	3.62269	3.73158	3.32642	3.48807	3.48731	3.46061	3.48104	3.34887	27
[truncated: 8 more columns]

## Sheet: B
Gene_ID	Transcript_ID	Gene_Symbol	Description	gene_biotype	Protein_ID	VGNC	M1_FPKM	M2_FPKM	M3_FPKM	P1_FPKM	P2_FPKM	P3_FPKM	R1_FPKM	R2_FPKM	R3_FPKM	M1_TPM	M2_TPM	M3_TPM	P1_TPM	P2_TPM	P3_TPM	R1_TPM	R2_TPM	R3_TPM	P/M.fc	P/M.baseMean	P/M.lfcSE	P/M.stat	P/M.raw.pval	P/M.bh.pval	R/P.fc	R/P.baseMean	R/P.lfcSE	R/P.stat	R/P.raw.pval	R/P.bh.pval	M.mean	P.mean	R.mean	N_M1	N_M2	N_M3	N_P1	N_P2	N_P3	N_R1	N_R2	N_R3	M1_Read_Count
103214202	XM_037986869	LOC103214202	eukaryotic initiation factor 4A-I-like	protein_coding	XP_037842797.1	.	0.140695	0.196956	0.251878	0.215574	0.105055	0.107557	0.256138	0.298606	0.528795	0.330543	0.456368	0.596358	0.505814	0.242629	0.247288	0.535434	0.637363	1.10905	-1.40921	11.5826	0.783649	-0.631518	0.527702	NA	2.59782	17.0269	0.678345	2.03038	0.0423179	0.0709238	3.76022	3.26532	4.61897	3.82719	3.89273	3.95281	3.90528	3.76754	3.78644	3.96421	4.0137	4.22489	10
103214229	XM_007960058,XM_007960059	USPL1	ubiquitin specific peptidase like 1, transcript variant X2	protein_coding	XP_007958249.1;XP_007958250.1	.	5.9798	6.86543	5.90046	7.12629	7.7842	7.72108	12.6815	18.9346	14.4503	14.0487	15.9079	13.9702	16.7208	17.978	17.7519	26.5096	40.4152	30.3069	1.1622	1812	0.0904503	2.3975	0.0165075	0.121874	2.27895	3151.76	0.112758	10.5392	5.70015e-26	6.27824e-25	10.7108	10.9278	12.0971	10.8947	10.965	10.8956	11.0058	11.0506	11.0808	11.5856	11.9723	11.7527	1638
103214241	XM_007960064,XM_007960065	HSPH1	heat shock protein family H (Hsp110) member 1, transcript variant X1	protein_coding	XP_007958255.1;XP_007958256.1	.	59.5437	65.8343	56.2208	72.3611	71.8093	74.0862	503.261	758.893	589.667	139.889	152.545	133.111	169.785	165.847	170.335	1052.02	1619.82	1236.72	1.17517	14954.7	0.0759378	3.06658	0.00216519	0.0296818	8.96316	79433.6	0.171342	18.4661	3.87266e-76	2.26082e-74	13.7471	13.9801	17.1249	14.3092	14.3635	14.2349	14.4426	14.4062	14.4354	16.237	16.6438	16.3883	13953
103214246	gene-LOC103214246	LOC103214246	.	pseudogene	.	.	0.044955	0.149052	0.231439	0.099985	0.118571	0.095679	0.2676	0.429713	0.201737	0.105616	0.34537	0.547965	0.234601	0.273846	0.219979	0.559394	0.917203	0.423106	-1.36022	19.848	0.662809	-0.669632	0.503093	NA	2.95044	32.7473	0.499818	3.12299	0.00179021	0.00387742	4.51745	4.0698	5.61245	4.43865	4.7147	4.87737	4.59149	4.62972	4.57981	4.97862	5.23166	4.84145	8
103214257	XM_007960087,XM_007960088,XM_007960089,XM_007960090,XM_037986821,XM_037986822,XM_037986823,XM_037986824,XM_037986825,XM_037986826,XM_037986827,XM_037986828,XM_037986830,XM_037986831,XM_037986832,XM_037986833,XM_037986834,XM_037986835	STARD13	StAR related lipid transfer domain containing 13, transcript variant X5	protein_coding	XP_007958278.1;XP_007958279.1;XP_007958280.2;XP_007958281.1;XP_037842749.1;XP_037842750.1;XP_037842751.1;XP_037842752.1;XP_037842753.1;XP_037842754.1;XP_037842755.1;XP_037842756.1;XP_037842758.1;XP_037842759.1;XP_037842760.1;XP_037842761.1;XP_037842762.1;XP_037842763.1	.	4.1629	3.85028	3.95138	4.443	4.63445	5.48951	13.3231	13.1129	13.0281	9.78014	8.92151	9.35546	10.4249	10.7035	12.6212	27.8508	27.989	27.3241	1.16214	1494.68	0.10566	2.05172	0.0401971	0.209404	2.85927	3059.7	0.0775057	19.5553	3.71586e-85	2.77554e-83	10.4333	10.6498	12.1465	10.7524	10.6371	10.6995	10.7892	10.7723	10.9013	11.7766	11.758	11.7526	1491
103214281	XM_007960141,XM_007960142,XM_007960143,XM_007960144,XM_007960146,XM_007960149	CCNA1	cyclin A1, transcript variant X2	protein_coding	XP_007958332.2;XP_007958333.2;XP_007958334.2;XP_007958335.2;XP_007958337.2;XP_007958340.2	.	0.303985	0.403235	0.476199	0.356399	0.450173	0.137896	0.851857	0.792161	0.723015	0.71417	0.934339	1.12747	0.836241	1.0397	0.317043	1.78073	1.69083	1.51639	-1.21955	57.915	0.425171	-0.67349	0.500635	0.760425	2.54216	91.1508	0.360768	3.73108	0.000190658	0.000475187	5.99188	5.70567	7.03149	6.03207	6.1768	6.18372	6.1023	6.21753	5.69465	6.70727	6.61708	6.48777	53
103214295	XM_037984746	LOC103214295	ferritin heavy chain-like	protein_coding	XP_037840674.1	.	2.46446	2.06745	3.46183	2.80356	2.02374	1.55368	6.18205	6.91067	5.69076	5.7899	4.79051	8.19637	6.57816	4.67392	3.57215	12.923	14.7505	11.9353	-1.27509	125.434	0.297665	-1.17783	0.238866	0.543086	3.12173	223.885	0.224675	7.30986	2.67417e-13	1.49239e-12	7.13583	6.78438	8.40539	7.24615	7.11727	7.45401	7.32282	7.08077	6.93196	7.97755	8.0606	7.89974	134
103214322	XM_007960206	FOXO1	forkhead box O1	protein_coding	XP_007958397.1	.	3.68698	3.60859	4.0078	3.61892	3.92672	4.28965	8.58763	9.62405	8.29373	8.66204	8.36149	9.48904	8.49131	9.06897	9.86253	17.9517	20.5421	17.3946	1.02277	1225.76	0.104404	0.311086	0.755735	0.902129	2.38767	2071.95	0.0882226	14.2322	5.78369e-46	1.41531e-44	10.2434	10.2754	11.5122	10.4137	10.3734	10.4449	10.3839	10.4174	10.4958	11.1831	11.2762	11.1411	1224
103214326	XM_007960217,XM_037986768	SLC25A15	solute carrier family 25 member 15, transcript variant X2	protein_coding	XP_007958408.1;XP_037842696.1	.	1.54087	1.824	1.88364	1.94733	1.66299	2.2516	5.59495	6.20186	6.3935	3.62005	4.22639	4.45979	4.56914	3.84077	5.17675	11.6958	13.2376	13.4092	1.09099	412.276	0.162964	0.770988	0.440714	0.717122	3.30682	914.084	0.122064	14.1356	2.2906e-45	5.44933e-44	8.62345	8.74876	10.455	8.83766	8.94268	8.95342	8.99478	8.84983	9.08873	9.95132	10.0322	10.0661	359
103214335	XM_007960235	RGCC	regulator of cell cycle	protein_coding	XP_007958426.1	.	0.132413	0.235202	0.101421	0.355114	0.504035	0.34162	8.49587	12.589	11.635	0.311086	0.544989	0.240128	0.833225	1.1641	0.785434	17.7599	26.8707	24.4023	2.37632	16.808	0.668855	1.86696	0.0619068	NA	28.665	346.977	0.243407	19.8894	5.02568e-88	4.07414e-86	3.31129	4.56617	9.38926	5.41536	5.53288	5.36906	5.66974	5.80155	5.65061	8.05889	8.44599	8.37024	9
103214360	XR_005236496,XR_005236497	LOC103214360	uncharacterized LOC103214360, transcript variant X2	lncRNA	.	.	0.120531	0.130268	0.241931	0.186834	0.168314	0.160442	0.392566	0.752354	0.415936	0.283169	0.301845	0.572807	0.43838	0.38873	0.368879	0.820626	1.60587	0.872349	1.02863	91.7943	0.330433	0.123235	0.901921	0.966886	2.71443	170.388	0.2626	5.48611	4.10883e-08	1.52786e-07	6.50159	6.53884	7.96021	6.60521	6.59043	7.01653	6.82136	6.77197	6.74272	7.31121	7.80735	7.32189	70
103214366	XM_007960317	NUFIP1	nuclear FMR1 interacting protein 1	protein_coding	XP_007958508.2	.	1.57629	1.91431	1.54524	2.59016	2.19774	2.43904	4.91388	5.71723	4.83028	3.70327	4.43566	3.65858	6.07744	5.0758	5.6077	10.272	12.2032	10.1306	1.40409	395.168	0.159268	3.07428	0.00211008	0.0291519	2.27623	746.218	0.122255	9.70632	2.83378e-22	2.64151e-21	8.36014	8.85096	10.018	8.65287	8.77554	8.60483	9.02144	8.85941	8.9459	9.6197	9.74571	9.59443	319
103214400	XM_007960376	NUDT15	nudix hydrolase 15	protein_coding	XP_007958567.1	.	2.48747	2.50859	2.61504	2.49065	2.8221	3.12841	7.36257	7.38799	6.46327	5.84396	5.81267	6.19148	5.84398	6.51778	7.19268	15.3908	15.7694	13.5555	1.08314	236.016	0.184074	0.625933	0.531359	0.779877	2.67548	445.203	0.143924	9.86493	5.9075e-23	5.67684e-22	7.82428	7.93893	9.34035	8.07849	8.06598	8.08342	8.06813	8.12871	8.21107	8.99474	8.98471	8.86983	229
103214460	XM_007960444	FAM124A	family with sequence similarity 124 member A	protein_coding	XP_007958635.2	.	0.156971	0.141535	0.1735	0.150796	0.054697	0.132277	0.196758	0.287084	0.242542	0.36878	0.327953	0.410787	0.353822	0.126326	0.304125	0.411305	0.612768	0.508687	-1.41906	36.8157	0.484839	-1.04146	0.297664	NA	2.2562	48.8565	0.435802	2.69365	0.0070675	0.013873	5.4326	4.92801	6.08078	5.46494	5.40864	5.50081	5.4437	5.07787	5.36729	5.59584	5.80995	5.70704	44
103214477	XM_007960477,XM_007960478,XM_007960480,XM_007960482	CKAP2	cytoskeleton associated protein 2, transcript variant X2	protein_coding	XP_007958668.2;XP_007958669.2;XP_007958671.2;XP_007958673.2	.	11.7892	12.454	10.9693	12.2288	13.2441	14.6608	28.1887	26.549	25.3157	27.6971	28.8573	25.9714	28.6932	30.5879	33.7073	58.9259	56.6676	53.0949	1.10585	2617.13	0.0919182	1.57924	0.114282	0.371046	2.11924	4231.2	0.0761115	14.2363	5.45591e-46	1.33701e-44	11.2793	11.4246	12.4892	11.4696	11.4996	11.3792	11.4868	11.5169	11.6063	12.2681	12.1984	12.1572	2562
103214479	XM_007960486,XM_007960487,XM_007960488	THSD1	thrombospondin type 1 domain containing 1, transcript variant X2	protein_coding	XP_007958677.2;XP_007958678.2;XP_007958679.2	.	1.50913	1.24968	1.64807	1.70615	1.28078	1.32682	3.82663	3.65837	2.9194	3.54548	2.89564	3.90204	4.00325	2.95803	3.05055	7.99922	7.80865	6.12291	-1.01927	248.503	0.203374	-0.135417	0.892283	0.963113	2.52384	427.631	0.168185	7.94139	1.9992e-15	1.27171e-14	7.97105	7.94305	9.25856	8.19021	8.03545	8.22598	8.28617	8.03969	8.08757	9.00418	8.94228	8.74642	265
103214511	XM_037986652,XM_037986653,XM_037986654	DIAPH3	diaphanous related formin 3, transcript variant X3	protein_coding	XP_037842580.1;XP_037842581.1;XP_037842582.1	.	2.3101	2.66062	3.06631	3.07987	3.69736	4.30582	10.3043	10.47	9.8962	5.42724	6.16494	7.25994	7.22649	8.53924	9.89971	21.5403	22.3479	20.7554	1.34415	843.147	0.139171	3.06599	0.0021695	0.0296889	2.94365	1881.78	0.10065	15.4754	5.08503e-54	1.63495e-52	9.49107	9.91691	11.4561	9.74221	9.8276	9.92353	9.94836	10.063	10.1881	11.0531	11.0538	10.9987	641
103214535	XM_007960536,XM_007960545,XM_037985372	MACROD2	mono-ADP ribosylhydrolase 2, transcript variant X1	protein_coding	XP_007958727.1;XP_007958736.1;XP_037841300.1	.	1.04519	0.77186	0.928551	1.02833	0.604416	0.611685	1.85229	2.5253	2.12725	2.45553	1.78848	2.19848	2.41284	1.39593	1.40635	3.87205	5.39016	4.46151	-1.24568	92.5766	0.320995	-0.98736	0.323466	0.627633	3.02032	163.363	0.258389	6.1717	6.7559e-10	2.91817e-09	6.68195	6.36593	7.93893	6.95125	6.73808	6.84129	6.92842	6.58468	6.59045	7.38524	7.61799	7.48789	121
103214580	XM_007960571	KLF5	Kruppel like factor 5	protein_coding	XP_007958762.1	.	1.31082	1.15386	1.63786	1.69778	2.43811	2.34289	5.82279	7.0757	5.75425	3.07959	2.67361	3.87787	3.98361	5.63094	5.38664	12.172	15.1028	12.0685	1.53984	346.157	0.187813	3.31595	0.000913328	0.0155635	3.07219	843.409	0.134914	12.0022	3.45819e-33	5.21166e-32	8.09171	8.71257	10.3137	8.52325	8.41575	8.65029	8.69619	8.94634	8.92101	9.78937	9.96033	9.76889	270
103214717	XM_007960772,XR_005243750	ZIC5	Zic family member 5, transcript variant X1	protein_coding	XP_007958963.1	.	0.4395	0.49715	0.705709	0.80285	0.747285	0.781401	1.73732	1.93082	2.12871	1.03254	1.15195	1.67087	1.88378	1.72589	1.79656	3.63171	4.12125	4.46457	1.39285	172.244	0.230562	2.07338	0.0381369	0.203084	2.62429	358.236	0.156002	8.9225	4.55886e-19	3.57048e-18	7.17093	7.64665	9.01888	7.44803	7.49058	7.71527	7.82676	7.74901	7.80046	8.49253	8.57301	8.67293	122
103214783	XM_007960871,XM_007960873,XM_007960876,XM_038007881,XM_038007882	MYO16	myosin XVI, transcript variant X3	protein_coding	XP_007959062.2;XP_007959064.2;XP_007959067.2;XP_037863809.1;XP_037863810.1	.	0.125644	0.160026	0.212953	0.145227	0.113427	0.174995	0.35431	0.319089	0.339914	0.295183	0.370796	0.504196	0.340756	0.261965	0.402339	0.740655	0.681082	0.712905	-1.31317	77.1447	0.369933	-1.0625	0.288008	0.596702	2.33326	109.586	0.278559	4.38811	1.14341e-05	3.30764e-05	6.45335	6.05874	7.26121	6.22117	6.53831	6.71848	6.44053	6.18689	6.42425	6.99736	6.88304	6.84332	52
103214789	XR_005243762	LOC103214789	uncharacterized LOC103214789	lncRNA	.	.	0.055903	0.056338	0.078829	0.147962	0.130671	0.072289	0.951498	1.05569	1.181	0.131336	0.130541	0.186638	0.347173	0.301791	0.166203	1.98902	2.25332	2.47692	1.77121	27.186	0.535058	1.5414	0.12322	NA	9.52697	180.013	0.259277	12.5426	4.36306e-36	7.56131e-35	4.29539	5.11838	8.34769	5.54414	5.53391	5.64383	5.93159	5.85011	5.60537	7.33796	7.41846	7.52808	18
103214808	XM_007960926	LOC103214808	ATP synthase F(0) complex subunit C1, mitochondrial	protein_coding	XP_007959117.1	.	3.14621	2.01749	3.29288	2.43921	2.11599	2.59051	5.22514	4.23881	4.44725	7.39156	4.67473	7.79636	5.72327	4.887	5.95597	10.9227	9.04755	9.32729	-1.2066	80.7733	0.322156	-0.841048	0.400321	0.687438	2.06759	110.726	0.261326	4.01014	6.06836e-05	0.000160879	6.46566	6.1931	7.22166	6.62989	6.34752	6.62486	6.46456	6.35579	6.47799	7.00464	6.8418	6.88008	102
103214828	XM_007960968,XR_005238960	LOC103214828	protein PET117 homolog, mitochondrial, transcript variant X2	protein_coding	XP_007959159.2	.	2.00692	3.69797	3.0863	2.40727	2.74622	4.54631	7.16667	7.57264	5.68127	4.71497	8.56858	7.30727	5.64832	6.34254	10.4526	14.9813	16.1635	11.9154	1.08145	199.304	0.269482	0.419215	0.675059	0.862459	2.24052	331.38	0.212741	5.47064	4.48414e-08	1.66092e-07	7.58139	7.69407	8.84021	7.54697	7.95487	7.80638	7.65807	7.71484	8.09705	8.54432	8.57969	8.33782	136
103214843	XM_037998929,XM_037998930,XM_037998931,XM_037998932	CUNH11orf24	chromosome unknown C11orf24 homolog, transcript variant X1	protein_coding	XP_037854857.1;XP_037854858.1;XP_037854859.1;XP_037854860.1	.	3.59356	2.37563	2.86507	3.28615	3.17359	4.11471	6.39149	7.1018	8.32839	8.44255	5.5046	6.78347	7.71048	7.32958	9.46032	13.3608	15.1585	17.4673	1.17721	346.399	0.189991	1.23888	0.215388	0.51603	2.18704	589.028	0.143071	7.89107	2.99597e-15	1.88682e-14	8.31398	8.54904	9.65895	8.70759	8.41268	8.52098	8.6448	8.58279	8.78656	9.21989	9.29281	9.42289	396
103214847	XM_007960997	LOC103214847	uncharacterized LOC103214847	protein_coding	XP_007959188.2	.	0.234752	0.146723	0.2674	0.212885	0.235448	0.278893	0.640465	0.536249	0.654959	0.551516	0.339974	0.633107	0.499506	0.543778	0.641217	1.33883	1.1446	1.37366	1.08726	73.6256	0.341074	0.353879	0.72343	0.886257	2.68995	139.562	0.239172	5.96883	2.38965e-09	9.89468e-09	6.14206	6.25981	7.66885	6.52247	6.25296	6.57513	6.45084	6.48555	6.59244	7.24775	7.09601	7.25545	79
103214865	XM_007961036,XM_038007940,XM_038007941,XM_038007942,XM_038007943	CHAMP1	chromosome alignment maintaining phosphoprotein 1, transcript variant X1	protein_coding	XP_007959227.1;XP_037863868.1;XP_037863869.1;XP_037863870.1;XP_037863871.1	.	1.05435	1.08415	1.86017	0.941833	1.16385	1.05639	2.04122	2.59199	1.95742	2.47705	2.51209	4.40422	2.20988	2.68796	2.4288	4.26699	5.53248	4.10532	-1.30124	265.59	0.220732	-1.72103	0.0852459	0.316762	2.23622	368.397	0.160214	7.24693	4.26316e-13	2.34549e-12	8.23143	7.84947	8.99204	8.12465	8.12598	8.50959	8.02218	8.13105	8.09128	8.66873	8.82683	8.62415	248
103214906	XM_007961092	TRIP13	thyroid hormone receptor interactor 13	protein_coding	XP_007959283.1	.	5.28786	6.06771	5.48209	5.77918	5.71971	5.93803	24.6844	23.4429	26.2953	12.4231	14.0595	12.9796	13.56	13.21	13.6524	51.6006	50.0379	55.1495	1.0128	744.365	0.116218	0.157863	0.874565	0.954485	4.54822	2050.66	0.0829135	26.3564	4.33545e-153	1.54495e-150	9.53047	9.5492	11.7151	9.82728	9.91267	9.8209	9.88257	9.84305	9.87749	11.2137	11.1487	11.2657	719
103215114	XM_007961333	BRIX1	biogenesis of ribosomes BRX1	protein_coding	XP_007959524.2	.	15.673	20.5649	16.4637	20.6466	20.2669	23.4826	40.8286	40.5886	42.8902	36.8214	47.6511	38.9801	48.4445	46.8075	53.9898	85.3486	86.6346	89.9543	1.19558	2091.44	0.109497	2.3536	0.0185927	0.132031	2.05739	3436.45	0.0752063	13.8394	1.47366e-43	3.33426e-42	10.8955	11.1535	12.1752	11.0396	11.227	11.0424	11.2384	11.1913	11.3168	11.8727	11.8543	11.9065	1756
103215336	XR_005235281,XR_490100	LOC103215336	uncharacterized LOC103215336, transcript variant X1	lncRNA	.	.	0.099675	0.204057	0.548532	0.181401	0.254961	0.228314	0.522561	0.574317	0.452474	0.234172	0.472823	1.29873	0.425633	0.588845	0.524927	1.09237	1.22585	0.948981	-1.24001	83.4416	0.454224	-0.68326	0.494443	0.756666	2.50558	128.711	0.246994	5.36509	8.09085e-08	2.91786e-07	6.53125	6.21706	7.52364	6.16539	6.31084	7.0912	6.45175	6.55987	6.44452	7.15802	7.17946	7.00503	40
103215368	XM_007961696,XM_007961697,XM_007961698,XM_007961699,XM_007961702	TRMT9B	tRNA methyltransferase 9B (putative), transcript variant X4	protein_coding	XP_007959887.1;XP_007959888.1;XP_007959889.1;XP_007959890.1;XP_007959893.1	.	1.55648	1.06092	1.25403	1.06121	1.58817	1.10925	2.49102	2.55437	2.21626	3.65672	2.45826	2.96909	2.48997	3.66795	2.55032	5.20726	5.4522	4.64818	-1.06753	442.885	0.18286	-0.515533	0.606181	0.829163	2.13014	661.697	0.145203	7.51331	5.76523e-14	3.36798e-13	8.8374	8.74262	9.81487	9.08315	8.80312	8.9526	8.82291	9.07143	8.80539	9.55699	9.58257	9.44172	544
103215414	XM_037983736	CSGALNACT1	chondroitin sulfate N-acetylgalactosaminyltransferase 1	protein_coding	XP_037839664.1	.	0.403559	0.375565	0.188671	0.398171	0.40726	0.208869	2.36029	2.0828	2.22737	0.948104	0.870224	0.446705	0.934252	0.940589	0.480221	4.93398	4.44565	4.67149	1.02173	75.1139	0.382747	0.0810291	0.935419	0.979271	6.96534	298.322	0.21272	13.1638	1.41864e-39	2.78598e-38	6.21378	6.24803	9.02701	6.92383	6.86636	6.49811	6.90619	6.89653	6.53634	8.37724	8.24692	8.31304	95
103215419	XM_007961816	LZTS1	leucine zipper tumor suppressor 1	protein_coding	XP_007960007.2	.	0.015915	0.044963	0.006773	0.033703	0.049607	0.062154	0.180864	0.179967	0.189726	0.03739	0.104184	0.016036	0.07908	0.11457	0.142901	0.378081	0.384131	0.397915	2.04391	11.4548	0.854799	1.20652	0.227616	NA	3.99436	38.0515	0.453377	4.40684	1.04887e-05	3.04601e-05	2.90516	3.94661	5.92792	4.24043	4.41093	4.15738	4.34974	4.43288	4.4991	5.02145	5.012	5.04179	6
103215504	XM_007961965,XM_007961966	CDCA2	cell division cycle associated 2, transcript variant X2	protein_coding	XP_007960156.2;XP_007960157.2	.	4.90282	6.45105	5.25483	6.49891	5.94408	7.00225	16.182	16.2321	16.747	11.5185	14.9478	12.4416	15.2488	13.7282	16.0992	33.8271	34.6468	35.1237	1.15033	1249.69	0.114347	1.76701	0.0772265	0.299977	2.66753	2419.65	0.0799323	17.7088	3.58519e-70	1.83059e-68	10.1826	10.385	11.7813	10.3634	10.5312	10.3805	10.5624	10.4689	10.5978	11.409	11.412	11.4332	1079
103215530	XM_007962006,XM_007962007	ESCO2	establishment of sister chromatid cohesion N-acetyltransferase 2, transcript variant X1	protein_coding	XP_007960197.2;XP_007960198.2	.	3.63982	4.09042	3.34069	5.44604	5.3836	5.22772	14.0995	13.2885	13.1167	8.55124	9.47793	7.90957	12.7784	12.4337	12.0193	29.4738	28.3638	27.5098	1.41768	1184.29	0.108411	4.64461	3.40716e-06	0.000145671	2.68626	2526.32	0.0753723	18.9141	8.73325e-80	5.74547e-78	9.93573	10.44	11.8462	10.2869	10.3553	10.1882	10.5962	10.5531	10.535	11.4996	11.4287	11.4199	997
103215531	XM_007962013,XM_037983648,XM_037983649	PBK	PDZ binding kinase, transcript variant X2	protein_coding	XP_007960204.2;XP_037839576.1;XP_037839577.1	.	8.6693	10.1037	8.08484	11.4966	11.9114	14.0881	38.7463	35.5739	36.2296	20.3673	23.4114	19.142	26.9752	27.5101	32.3907	80.9958	75.9309	75.9848	1.37685	1035.32	0.119318	3.86674	0.000110298	0.0029033	3.14094	2451.4	0.086817	19.0193	1.18066e-80	7.95088e-79	9.76657	10.2284	11.8607	10.1287	10.2076	10.0677	10.3528	10.3242	10.492	11.4448	11.3973	11.4205	869
103215581	XM_007962098	LOC103215581	transcription initiation factor TFIID subunit 11-like	protein_coding	XP_007960289.2	.	0.104438	0.143164	0.227984	0.035735	0.138252	0.057544	0.318464	0.140999	0.193899	0.245361	0.331727	0.539784	0.083847	0.3193	0.132302	0.665722	0.300956	0.406668	-2.02967	11.932	0.814884	-1.25324	0.210118	NA	2.87547	15.0528	0.747669	2.03807	0.0415433	0.0697211	4.0005	2.97426	4.482	3.80072	3.86475	3.99105	3.66503	3.8515	3.70178	4.1427	3.86762	3.95855	11
103215596	XM_007962142	LOC103215596	ubiquitin-conjugating enzyme E2 C-like	protein_coding	XP_007960333.2	.	3.49812	2.70475	3.36655	3.89253	3.26544	2.6739	8.59521	9.2055	9.1623	8.21833	6.2672	7.97081	9.13328	7.54171	6.14769	17.9675	19.6487	19.2162	1.00836	153.993	0.244784	0.0490954	0.960843	0.987166	2.90735	297.842	0.180133	8.54761	1.25661e-17	9.11161e-17	7.26071	7.2727	8.79166	7.60586	7.43158	7.5528	7.66882	7.52786	7.41199	8.31557	8.35678	8.35667	173
103215636	XM_007962182	EIF4EBP1	eukaryotic translation initiation factor 4E binding protein 1	protein_coding	XP_007960373.1	.	29.5046	29.0604	25.7702	36.3068	36.1556	35.0525	77.2168	84.7158	87.2561	69.3168	67.336	61.0147	85.189	83.5033	80.5907	161.415	180.822	183.003	1.24555	1783.12	0.0965514	3.28098	0.00103447	0.0170103	2.4686	3385.31	0.072483	17.9862	2.49841e-72	1.33966e-70	10.6329	10.9501	12.2344	10.95	10.9156	10.8075	11.1064	11.0694	11.0494	11.825	11.8986	11.9312	1718
103215651	XM_007962225,XM_007962226,XM_007962227,XM_007962228,XM_007962230,XM_007962231,XM_007962232,XM_007962233,XM_007962235,XM_037983550,XM_037983551,XM_037983552,XM_037983553,XM_037983554,XM_037983555,XM_037983556,XM_037983557,XM_037983558,XM_037983559,XM_037983560	TACC1	transforming acidic coiled-coil containing protein 1, transcript variant X1	protein_coding	XP_007960416.2;XP_007960417.2;XP_007960418.2;XP_007960419.2;XP_007960421.2;XP_007960422.2;XP_007960423.2;XP_007960424.2;XP_007960426.1;XP_037839478.1;XP_037839479.1;XP_037839480.1;XP_037839481.1;XP_037839482.1;XP_037839483.1;XP_037839484.1;XP_037839485.1;XP_037839486.1;XP_037839487.1;XP_037839488.1	.	4.17426	4.95719	5.25777	4.98438	4.08381	4.36665	10.8816	12.0388	9.13818	9.80683	11.4863	12.4485	11.6952	9.43178	10.0396	22.7469	25.6962	19.1656	-1.08039	1843.61	0.103998	-1.07268	0.283413	0.592076	2.35593	2933.97	0.0796854	15.5147	2.75836e-54	9.00416e-53	10.9032	10.7913	12.0082	10.9577	10.9987	11.1069	11.0122	10.9023	10.9731	11.6989	11.7836	11.676	1780
103215709	XM_037985342	LOC103215709	uncharacterized LOC103215709	protein_coding	XP_037841270.1	.	0.21111	0.098471	0.243034	0.042072	0.160022	0.055562	0.641758	0.243354	0.314844	0.495973	0.228168	0.575418	0.098717	0.369579	0.127745	1.34154	0.519429	0.660327	-2.12423	10.2682	0.878176	-1.23772	0.215819	NA	4.65167	18.32	0.724068	3.0629	0.00219204	0.00468568	3.80501	2.71349	4.91482	3.95209	3.79957	3.99021	3.72309	3.87868	3.71817	4.39573	4.00168	4.0863	16
103215714	XM_037983780,XM_037983781,XM_037983782,XM_037983783,XM_037983784,XM_037983785,XM_037983786,XR_005235269	DLC1	DLC1 Rho GTPase activating protein, transcript variant X8	protein_coding	XP_037839708.1;XP_037839709.1;XP_037839710.1;XP_037839711.1;XP_037839712.1;XP_037839713.1;XP_037839714.1	.	2.8032	2.37479	3.0307	2.78417	3.17015	3.052	6.13629	6.68556	5.14983	6.58571	5.50264	7.17561	6.53266	7.32163	7.017	12.8274	14.27	10.8008	1.09034	973.065	0.121369	1.02805	0.303925	0.610427	2.09185	1548.4	0.102414	10.3968	2.56343e-25	2.76553e-24	9.8631	9.98703	11.033	10.0473	9.91818	10.1102	10.0621	10.1357	10.11	10.7751	10.8485	10.6179	959
103215720	XM_037983612	MAK16	MAK16 homolog	protein_coding	XP_037839540.1	.	7.52538	7.93272	7.19521	8.2017	8.51797	9.49088	16.9485	19.237	18.5617	17.6798	18.381	17.0357	19.2442	19.6727	21.8209	35.4293	41.0606	38.9297	1.13005	743.893	0.118504	1.48847	0.136627	0.407359	2.22631	1256.75	0.0959995	12.0277	2.54048e-33	3.87298e-32	9.4479	9.6246	10.7603	9.66522	9.68465	9.59526	9.72059	9.71766	9.81148	10.3911	10.4943	10.4653	718
103215727	XR_005239656	LOC103215727	uncharacterized LOC103215727	misc_RNA	.	.	0.163024	0.125181	0.142897	0.090816	0.15028	0.154192	0.70079	0.848521	0.485013	0.383	0.290058	0.33833	0.213088	0.347079	0.35451	1.46494	1.81113	1.01723	-1.12778	24.0962	0.542365	-0.319866	0.74907	NA	5.44432	72.1118	0.369281	6.62031	3.58444e-11	1.72272e-10	4.67552	4.50065	6.92927	5.32065	5.20905	5.24778	5.11326	5.25947	5.27227	6.18226	6.3132	5.91618	30
103215739	XM_037988165	LOC103215739	ankyrin repeat domain-containing protein 30A-like	protein_coding	XP_037844093.1	.	0.086962	0.063854	0.113693	0.076275	0.091578	0.143985	0.775438	0.677076	0.699764	0.204304	0.147956	0.269184	0.17897	0.211504	0.331043	1.62098	1.44519	1.46762	1.16351	36.3511	0.47176	0.463122	0.643277	NA	7.24057	159.037	0.259628	11.0007	3.78981e-28	4.5491e-27	5.07275	5.28715	8.12684	5.86583	5.73071	5.97881	5.8105	5.8734	6.09687	7.39631	7.26201	7.29595	34
103215750	XM_037988133,XM_037988134,XM_037988135,XM_037988136	LOC103215750	putative inactive fatty acyl-CoA reductase 2-like protein, transcript variant X3	protein_coding	XP_037844061.1;XP_037844062.1;XP_037844063.1;XP_037844064.1	.	2.11201	1.74038	2.11489	2.38223	1.79054	2.89772	8.92861	8.84326	9.21227	4.96187	4.03265	5.00731	5.58958	4.13534	6.66229	18.6645	18.8756	19.321	1.17591	105.166	0.28041	0.833681	0.404461	0.691091	4.02436	281.716	0.187535	10.7114	9.00318e-27	1.0253e-25	6.59529	6.82834	8.81791	7.08505	6.98669	7.07535	7.17245	6.99587	7.27743	8.27044	8.22614	8.25895	103
103215789	XM_007962493	DEPP1	DEPP1 autophagy regulator	protein_coding	XP_007960684.1	.	0.920419	0.639951	1.0589	1.57267	2.10394	1.72988	5.45024	6.63315	6.34453	2.16239	1.48283	2.50709	3.69006	4.85917	3.97726	11.3932	14.1582	13.3065	1.9994	73.094	0.335226	2.98178	0.0028658	0.0364878	3.6243	222.249	0.198959	9.33709	9.90163e-21	8.41368e-20	5.60927	6.60544	8.44461	6.4508	6.2732	6.50074	6.73851	6.90394	6.77535	7.71291	7.87301	7.83815	53
103215794	XR_005244091	LOC103215794	uncharacterized LOC103215794	lncRNA	.	.	0.148569	0.19033	0.237316	0.278524	0.202468	0.122449	1.06577	1.76277	1.67489	0.349042	0.441015	0.561881	0.653517	0.467611	0.281529	2.2279	3.76257	3.51277	1.03113	39.4983	0.463328	0.0954394	0.923966	NA	7.83656	174.404	0.289688	10.2532	1.14522e-24	1.19884e-23	5.28158	5.32552	8.27271	5.88743	5.98794	6.08746	6.19016	5.99558	5.79702	7.17558	7.60926	7.56556	31
103215795	gene-LOC103215795	LOC103215795	.	pseudogene	.	.	0.55951	0.328346	0.647727	0.560843	0.427091	0.718648	2.68938	2.76689	2.56156	1.31449	0.760814	1.53359	1.31594	0.986388	1.65228	5.62191	5.90581	5.3724	1.08242	107.148	0.319633	0.357495	0.720721	0.885233	4.98896	328.945	0.186679	12.421	2.0103e-35	3.35149e-34	6.68639	6.79837	9.09816	7.21857	6.88888	7.28521	7.20691	7.01363	7.34913	8.49793	8.51082	8.44364	116
103215807	XM_007962521,XM_007962522,XM_007962523,XM_007962525,XM_007962527,XM_007962529,XM_038010301,XM_038010302,XM_038010303,XM_038010304,XM_038010305,XR_005244437	ZFAND4	zinc finger AN1-type containing 4, transcript variant X11	protein_coding	XP_007960712.2;XP_007960713.2;XP_007960714.2;XP_007960716.2;XP_007960718.2;XP_007960720.2;XP_037866229.1;XP_037866230.1;XP_037866231.1;XP_037866232.1;XP_037866233.1	.	0.969886	1.11975	1.59367	1.19389	1.23243	1.03696	3.0119	3.15488	2.28848	2.27861	2.59458	3.77325	2.8013	2.84637	2.38412	6.29612	6.73397	4.79966	-1.06592	216.379	0.218428	-0.421674	0.673263	0.861154	2.39148	350.286	0.172435	7.29496	2.98754e-13	1.66293e-12	7.8035	7.70981	8.9484	7.81877	7.88954	8.12613	7.95071	7.96001	7.81577	8.66426	8.71242	8.4398	186
103215816	XM_007962555,XM_037995804	LOC103215816	signal-regulatory protein beta-1, transcript variant X2	protein_coding	XP_007960746.2;XP_037851732.1	.	0.162507	0.170633	0.262658	0.116784	0.220111	0.143783	0.427671	0.400967	0.441595	0.381786	0.395374	0.621882	0.274018	0.508358	0.330578	0.894009	0.855847	0.926163	-1.18241	21.5276	0.575878	-0.419753	0.674666	NA	2.74478	36.4409	0.453566	3.21164	0.00131981	0.0029235	4.54521	4.30068	5.73957	4.78057	4.78687	4.88115	4.69205	4.86318	4.72945	5.19834	5.15726	5.21095	21
103215820	XM_038010321	LOC103215820	60S ribosomal protein L28-like	protein_coding	XP_037866249.1	.	5.5251	4.75804	3.59072	3.00309	3.7282	2.62769	5.81366	6.16228	6.76603	12.9804	11.0249	8.50154	7.04633	8.61048	6.04145	12.1529	13.1531	14.1905	-1.51702	106.901	0.286833	-2.09615	0.0360692	0.195953	2.12449	131.004	0.244426	4.44761	8.68313e-06	2.54716e-05	7.00909	6.40927	7.47689	7.11169	6.9873	6.79611	6.70373	6.8071	6.60673	7.17345	7.20559	7.28029	158
103215911	XR_005244111,XR_005244112,XR_005244113,XR_005244114	LOC103215911	uncharacterized LOC103215911, transcript variant X2	lncRNA	.	.	1.89842	1.7857	2.6582	2.46962	1.94842	1.48342	4.07349	4.27235	3.85584	4.46007	4.13766	6.29368	5.79463	4.49999	3.4106	8.51527	9.11914	8.08691	-1.11927	94.6578	0.3096	-0.525052	0.599547	0.825199	2.13998	138.214	0.252528	4.34644	1.38366e-05	3.96174e-05	6.64413	6.48054	7.5573	6.74369	6.64043	6.8972	6.85882	6.65642	6.55885	7.26566	7.27049	7.13971	97
103215933	XM_007962819,XM_038008996	PPIF	peptidylprolyl isomerase F, transcript variant X2	protein_coding	XP_007961010.2;XP_037864924.1	.	10.0495	10.4135	10.7942	12.1958	12.4599	13.3961	42.2837	48.0041	46.927	23.6098	24.1291	25.5568	28.6158	28.7769	30.7995	88.3904	102.463	98.4207	1.19161	1411.82	0.0946268	2.67276	0.00752298	0.072865	3.84953	3673.35	0.0750705	25.9048	5.8858e-148	1.83048e-145	10.3315	10.5841	12.5097	10.6731	10.6733	10.6947	10.8086	10.7965	10.8613	11.9611	12.0831	12.0589	1285
103215938	XR_005239231	LOC103215938	actin, cytoplasmic 2-like	transcribed_pseudogene	.	.	0.126117	0.161366	0.461282	0.213707	0.173304	0.107766	0.270715	0.564329	0.212023	0.296295	0.373903	1.09215	0.501434	0.400254	0.247771	0.565906	1.20454	0.444678	-1.52517	33.4736	0.566177	-1.07558	0.282117	NA	2.241	42.2964	0.483322	2.40863	0.0160126	0.0293817	5.33903	4.7263	5.87004	5.01596	5.09304	5.59923	5.20629	5.11247	4.96446	5.35034	5.76368	5.2291	21
103215990	XM_007963017	SRXN1	sulfiredoxin 1	protein_coding	XP_007961208.2	.	18.7391	19.3726	18.659	22.3028	21.306	23.8659	56.126	57.7154	59.0978	44.0249	44.8883	44.178	52.3304	49.2072	54.8713	117.326	123.191	123.947	1.16194	3157.19	0.0825132	2.62427	0.00868344	0.0804458	2.73069	6246.74	0.0651418	22.2479	1.18211e-109	1.43404e-107	11.512	11.7287	13.1587	11.7736	11.7778	11.734	11.9017	11.8307	11.9304	12.7753	12.7878	12.8149	2984
103216037	XM_007963133,XM_038009088,XM_038009089	LOC103216037	cadherin-23, transcript variant X3	protein_coding	XP_007961324.2;XP_037865016.1;XP_037865017.1	.	0.071743	0.079961	0.143491	0.136436	0.083305	0.124176	0.488688	0.395831	0.454876	0.16855	0.185278	0.339733	0.320129	0.192396	0.285498	1.02156	0.844884	0.954016	1.15824	43.7528	0.443221	0.478163	0.632534	NA	4.0672	117.163	0.279753	7.23507	4.65273e-13	2.55244e-12	5.3432	5.55187	7.55495	5.77689	5.80319	6.07694	6.07953	5.81	5.99804	6.97703	6.79589	6.91364	31
103216059	XM_007963178	PPA1	inorganic pyrophosphatase 1	protein_coding	XP_007961369.1	.	67.1379	71.7359	67.1288	105.425	102.241	110.766	225.717	236.348	231.26	157.731	166.22	158.937	247.366	236.131	254.668	471.842	504.475	485.024	1.51153	6237.17	0.0742615	8.02578	1.00885e-15	1.34989e-13	2.31981	12297.1	0.0574056	21.1478	2.88913e-99	3.10808e-97	12.2781	12.8742	14.0689	12.6073	12.6375	12.572	12.9634	12.9032	12.9773	13.7002	13.7298	13.7134	5011
103216084	XM_007963235	DDX21	DExD-box helicase 21	protein_coding	XP_007961426.2	.	21.3426	24.3397	20.6559	33.7569	33.7251	36.4396	84.0454	80.9594	79.2725	50.1413	56.3976	48.9057	79.2059	77.89	83.7799	175.69	172.804	166.259	1.53175	7694.2	0.0809465	7.5998	2.9658e-14	3.57157e-12	2.50553	16103.9	0.0578445	22.9082	3.84853e-116	5.35196e-114	12.5693	13.1847	14.4906	12.9131	12.9944	12.8532	13.272	13.2371	13.3089	14.1492	14.099	14.0832	6055
103216098	XM_007963278,XM_007963279,XM_007963280,XM_038009154,XM_038009155,XM_038009156,XM_038009157,XM_038009158,XM_038009159,XM_038009160,XM_038009161	HNRNPH3	heterogeneous nuclear ribonucleoprotein H3, transcript variant X1	protein_coding	XP_007961469.1;XP_007961470.1;XP_007961471.1;XP_037865082.1;XP_037865083.1;XP_037865084.1;XP_037865085.1;XP_037865086.1;XP_037865087.1;XP_037865088.1;XP_037865089.1	.	8.4151	9.4722	8.93824	6.52741	9.83335	9.60084	19.1456	21.4809	12.7651	19.7701	21.9481	21.1626	15.3157	22.7106	22.0737	40.0221	45.8501	26.7723	-1.07645	1018.9	0.13805	-0.769894	0.441363	0.717612	2.21892	1559.02	0.270406	4.25234	2.11551e-05	5.92529e-05	10.0451	9.93853	11.0697	10.1223	10.1885	10.1421	9.8973	10.2268	10.133	10.8382	10.9816	10.4987	1027
103216136	XM_007963328	RTKN2	rhotekin 2	protein_coding	XP_007961519.2	.	1.73539	2.43254	2.73089	2.4268	2.73218	2.60484	5.5265	5.70823	5.65641	4.07704	5.63646	6.46577	5.69415	6.31011	5.98891	11.5527	12.184	11.8633	1.102	450.393	0.166872	0.839751	0.401048	0.688199	2.31928	773.261	0.106151	11.4335	2.84549e-30	3.79362e-29	8.74375	8.88297	10.0777	8.78983	9.00107	9.07461	9.00683	9.06493	9.03427	9.72552	9.74004	9.73576	335
103216148	XM_007963352	CDK1	cyclin dependent kinase 1	protein_coding	XP_007961543.1	.	30.2173	32.197	29.0105	38.4851	36.7415	38.2941	87.1102	76.7536	83.5557	70.9912	74.6039	68.6865	90.3	84.8564	88.0438	182.096	163.827	175.243	1.21426	3663.29	0.081252	3.44705	0.000566734	0.0108859	2.32247	6586.13	0.0692429	17.5565	5.30783e-69	2.60144e-67	11.692	11.9723	13.1686	11.9357	11.9646	11.8665	12.1218	12.0488	12.0893	12.906	12.7717	12.8563	3385
103216161	XR_005239230	LOC103216161	uncharacterized LOC103216161	misc_RNA	.	.	5.56598	5.86754	4.98146	6.49714	5.50437	6.386	11.6478	10.9703	12.0654	13.0765	13.5957	11.7943	15.2446	12.7126	14.6823	24.3488	23.4156	25.3049	1.09513	311.203	0.170116	0.770654	0.440912	0.717227	2.00668	482.652	0.136727	7.34904	1.9964e-13	1.1233e-12	8.21412	8.34628	9.33135	8.42119	8.44202	8.30794	8.52776	8.3706	8.48945	9.05806	8.99169	9.08028	311
103216163	XR_490458	LOC103216163	uncharacterized LOC103216163	lncRNA	.	.	6.93414	7.43338	6.3414	8.14524	6.96303	5.26067	55.7963	58.6164	63.776	16.2908	17.2239	15.0142	19.1117	16.0815	12.095	116.637	125.114	133.758	-1.0387	235.715	0.210465	-0.260276	0.794651	0.91983	9.29889	1174.1	0.131262	24.5087	1.19268e-132	2.42866e-130	7.90739	7.85391	11.0499	8.44999	8.47803	8.35832	8.55213	8.41099	8.23125	10.2921	10.3265	10.4167	249
103216190	XR_005244053	LOC103216190	60 kDa heat shock protein, mitochondrial-like	transcribed_pseudogene	.	.	1.02329	0.774133	0.981991	0.970311	0.64972	0.526717	4.62824	6.36332	5.15416	2.40408	1.79375	2.325	2.2767	1.50056	1.211	9.67492	13.5822	10.8099	-1.31788	104.38	0.307316	-1.29579	0.195047	0.48977	7.94658	396.879	0.204359	14.6328	1.73573e-48	4.60304e-47	6.89083	6.49325	9.46131	7.37785	7.1784	7.32068	7.33252	7.05825	6.94587	8.64424	8.93547	8.7367	135
103216242	XM_007963523	ANKRD1	ankyrin repeat domain 1	protein_coding	XP_007961714.2	.	0.395131	0.211803	0.082105	0.523337	0.665795	0.449378	16.5246	20.1099	17.3052	0.928304	0.49077	0.194396	1.22794	1.53769	1.03319	34.5433	42.9237	36.2945	2.24889	43.022	0.503361	2.32281	0.0201892	NA	34.7025	1050.26	0.152558	33.5412	1.20845e-246	2.29673e-243	4.72347	5.89786	10.9955	6.71952	6.46178	6.25544	6.85148	6.9585	6.75176	9.8523	10.0481	9.89083	46
103216267	XM_007963564	KIF11	kinesin family member 11	protein_coding	XP_007961755.1	.	9.66377	10.9417	9.84449	10.1419	10.5788	11.6299	26.204	24.7302	24.8366	22.7036	25.3532	23.3083	23.7965	24.4322	26.7389	54.7771	52.7856	52.0902	1.03858	2950.26	0.0864823	0.631487	0.527722	0.777974	2.49709	5187.57	0.0682491	19.3445	2.26612e-83	1.62184e-81	11.499	11.5537	12.855	11.66	11.7396	11.6386	11.6852	11.6869	11.7713	12.5763	12.5071	12.5155	2844
103216277	XM_007963586,XM_038009266,XM_038009268	MYOF	myoferlin, transcript variant X3	protein_coding	XP_007961777.2;XP_037865194.1;XP_037865196.1	.	9.04746	8.72663	10.8518	8.46405	9.21717	10.7199	22.2901	23.8411	18.9546	21.2557	20.2205	25.6933	19.8597	21.2875	24.6467	46.5955	50.8878	39.7538	-1.03291	3636.1	0.105461	-0.442907	0.657833	0.855734	2.4411	6074.14	0.0923068	13.9484	3.21736e-44	7.40686e-43	11.8515	11.8045	13.0732	11.9739	11.9154	12.0869	11.8959	11.9403	12.0726	12.8048	12.8519	12.638	3626
103216293	XM_007963611,XM_007963612,XR_005244180	NOC3L	NOC3 like DNA replication regulator, transcript variant X3	protein_coding	XP_007961802.2;XP_007961803.2	.	12.9039	15.981	12.8575	16.923	16.6759	18.0576	33.1103	30.2569	33.8223	30.3159	37.0298	30.442	39.7076	38.5138	41.5171	69.2142	64.582	70.936	1.21566	2941.83	0.0950909	2.96283	0.00304827	0.0384385	2.00051	4779.44	0.0705023	14.1892	1.06873e-45	2.59299e-44	11.3746	11.6566	12.6378	11.5368	11.6773	11.496	11.7466	11.6968	11.7721	12.3884	12.2911	12.401	2559
103216297	XM_007963625,XM_007963627	HELLS	helicase, lymphoid specific, transcript variant X1	protein_coding	XP_007961816.1;XP_007961818.1	.	3.16976	3.57294	4.96927	4.31755	4.23899	4.83411	10.2063	10.8088	9.80026	7.44691	8.27889	11.7655	10.1305	9.79017	11.1143	21.3354	23.071	20.5542	1.12033	3540.58	0.127393	1.28672	0.198193	0.493419	2.44997	6368.34	0.069783	18.5255	1.28641e-76	7.6937e-75	11.7057	11.8692	13.1429	11.7645	11.8375	12.0966	12.0033	11.9521	12.0675	12.816	12.8561	12.7675	2801
103216333	XM_007963730	SLIT1	slit guidance ligand 1	protein_coding	XP_007961921.2	.	0.028771	0.056273	0.01806	0.025889	0.010699	0.027337	0.076721	0.072864	0.023071	0.067594	0.130389	0.04276	0.060745	0.02471	0.062853	0.160379	0.155525	0.048388	-1.63403	13.0184	0.785058	-0.902398	0.366846	NA	2.75288	18.3426	0.700614	2.08523	0.0370481	0.0629552	4.01166	3.30843	4.75013	3.99921	4.19233	3.90147	3.9695	3.82525	3.97807	4.32965	4.30414	3.94977	14
103216343	XM_038009391	RRP12	ribosomal RNA processing 12 homolog	protein_coding	XP_037865319.1	.	4.78297	4.87195	4.79436	6.23753	6.78961	6.41402	14.6366	16.3022	15.9778	11.2369	11.2888	11.3514	14.6355	15.681	14.7468	30.5966	34.7964	33.5105	1.31468	1429.59	0.0922372	4.27935	1.87438e-05	0.000646461	2.57175	2861.89	0.0732201	18.6117	2.58354e-77	1.56707e-75	10.2705	10.6653	12.0089	10.5801	10.5721	10.5463	10.7797	10.8171	10.7756	11.5839	11.6724	11.6574	1266
103216424	XM_007963945,XM_007963947,XM_007963948	PPRC1	PPARG related coactivator 1, transcript variant X1	protein_coding	XP_007962136.2;XP_007962138.2;XP_007962139.2	.	1.15325	0.917035	1.6324	2.03938	1.43426	1.82003	5.09368	5.91416	5.3594	2.7094	2.12487	3.86494	4.78512	3.3125	4.18451	10.6479	12.6235	11.2403	1.39644	448.666	0.206144	2.33699	0.0194399	0.135976	3.28468	1104.4	0.126756	13.5359	9.60222e-42	2.02025e-40	8.54943	9.02977	10.7255	8.91335	8.73814	9.15338	9.34262	9.03015	9.22104	10.1974	10.3163	10.2358	358
103216426	XM_007963949,XM_007963950	NOLC1	nucleolar and coiled-body phosphoprotein 1, transcript variant X2	protein_coding	XP_007962140.1;XP_007962141.1	.	8.41241	10.2622	9.05072	11.1291	12.3286	13.1243	28.0066	28.5039	26.9865	19.7637	23.7786	21.4289	26.1129	28.4736	30.1746	58.5453	60.8403	56.5992	1.28963	2348.57	0.0958158	3.82984	0.000128227	0.00329132	2.43622	4486.42	0.0697131	18.4276	7.88928e-76	4.54364e-74	11.0024	11.3695	12.6352	11.2176	11.3553	11.2404	11.4293	11.4817	11.5397	12.3019	12.3026	12.2555	1927
103216504	XM_007964077	DUSP5	dual specificity phosphatase 5	protein_coding	XP_007962268.2	.	5.42986	4.62577	4.65287	11.0037	9.4182	10.8089	30.407	35.7921	33.3918	12.7567	10.7184	11.0163	25.8188	21.7518	24.8512	63.5631	76.3968	70.033	2.07412	1080.44	0.121983	8.62824	6.23005e-18	9.78592e-16	3.39325	3159.86	0.0873309	20.1838	1.35887e-90	1.19812e-88	9.45703	10.5098	12.253	10.1398	10.0059	9.99826	10.6834	10.521	10.6402	11.6597	11.8053	11.7414	802
103216536	XM_007964121	SOGA1	suppressor of glucose, autophagy associated 1	protein_coding	XP_007962312.2	.	0.48524	0.452868	1.15975	0.662464	0.570926	0.652827	1.0876	1.67436	1.3733	1.14	1.04934	2.74587	1.55438	1.31858	1.50094	2.27352	3.57386	2.88025	-1.13402	530.6	0.458181	-0.396015	0.692094	0.871055	2.33203	817.269	0.144189	8.47215	2.40903e-17	1.71479e-16	9.13954	8.9577	10.1598	8.96457	8.89247	9.63832	9.19098	9.04276	9.1528	9.6506	10.0294	9.85085	405
103216612	XM_007964255,XM_007964256	BAG3	BAG cochaperone 3, transcript variant X2	protein_coding	XP_007962446.2;XP_007962447.2	.	2.34585	1.90814	2.86915	2.103	2.67945	2.32111	57.0478	100.607	69.9325	5.51125	4.42137	6.79314	4.93439	6.18834	5.33658	119.253	214.741	146.67	-1.037	333.92	0.187041	-0.280216	0.779312	0.911963	33.799	5626.84	0.253617	20.0259	3.27742e-89	2.76159e-87	8.41015	8.35606	13.416	9.32422	9.1721	9.42651	9.23214	9.35973	9.28528	12.1603	12.7526	12.3558	348
103216649	XM_007964319,XM_007964325,XM_007964334,XM_007964343,XM_037990814,XM_037990815	GART	phosphoribosylglycinamide formyltransferase, phosphoribosylglycinamide synthetase, phosphoribosylaminoimidazole synthetase, transcript variant X4	protein_coding	XP_007962510.2;XP_007962516.2;XP_007962525.2;XP_007962534.2;XP_037846742.1;XP_037846743.1	.	39.6014	42.4234	39.9643	46.2768	44.6295	50.2424	89.2335	83.2849	90.4946	93.0378	98.2994	94.6212	108.582	103.074	115.515	186.535	177.768	189.796	1.12081	8391.45	0.0736283	2.23471	0.0254366	0.159582	2.01537	13196	0.0600661	16.8322	1.41835e-63	6.11105e-62	12.9501	13.1147	14.1065	13.1323	13.1344	13.0737	13.211	13.1681	13.259	13.8654	13.8089	13.854	8149
103216699	XM_007964425,XM_007964426,XM_038009722	MKI67	marker of proliferation Ki-67, transcript variant X1	protein_coding	XP_007962616.2;XP_007962617.2;XP_037865650.1	.	2.3483	2.0702	3.63316	1.83953	2.47044	2.40415	7.75395	10.4853	7.64904	5.517	4.79686	8.60202	4.31619	5.70561	5.52748	16.2089	22.3805	16.0424	-1.20877	1475.47	0.279768	-0.977717	0.328214	0.631309	4.05142	3330.64	0.111177	18.155	1.17238e-73	6.40691e-72	10.6574	10.3836	12.3834	10.7385	10.6545	11.0914	10.5765	10.7692	10.7461	11.8443	12.1124	11.8449	1418
103216709	XM_007964433,XM_007964434,XM_007964436,XM_007964437,XM_007964438,XM_007964439,XM_007964440,XM_007964441,XM_007964442,XM_038009726,XM_038009728,XM_038009729,XM_038009730,XM_038009731	EBF3	EBF transcription factor 3, transcript variant X6	protein_coding	XP_007962624.1;XP_007962625.1;XP_007962627.1;XP_007962628.1;XP_007962629.1;XP_007962630.1;XP_007962631.1;XP_007962632.1;XP_007962633.1;XP_037865654.1;XP_037865656.1;XP_037865657.1;XP_037865658.1;XP_037865659.1	.	0.250893	0.292798	0.465526	0.494894	0.363984	0.465825	1.14518	1.27693	1.28047	0.589436	0.678445	1.1022	1.1612	0.840642	1.071	2.39389	2.72556	2.68555	1.29647	109.984	0.297294	1.26	0.207668	0.506272	2.85594	235.946	0.192625	7.85966	3.8518e-15	2.40632e-14	6.58316	6.95523	8.44901	6.84004	6.90914	7.17556	7.25288	7.0143	7.18455	7.94585	7.97988	7.97795	75
103216791	XR_005244090	LOC103216791	E3 ubiquitin-protein ligase RNF187-like	transcribed_pseudogene	.	.	0.904018	1.70369	1.26393	1.19032	1.05134	0.508394	1.94646	2.20774	1.22122	2.12386	3.94764	2.99253	2.79291	2.42814	1.16887	4.06889	4.71233	2.56128	-1.42788	118.074	0.333666	-1.5401	0.123536	0.385603	2.06717	147.155	0.310161	3.37779	0.000730707	0.00168356	7.11713	6.60469	7.63178	6.87128	7.28741	7.06067	7.03832	6.93028	6.52463	7.43657	7.52303	7.08207	101
103216803	XM_038009269,XM_038009270,XM_038009271	CEP55	centrosomal protein 55, transcript variant X1	protein_coding	XP_037865197.1;XP_037865198.1;XP_037865199.1	.	3.39753	3.82104	3.3431	4.11076	3.99257	5.14632	16.5606	15.4944	16.8634	7.982	8.85377	7.91528	9.64533	9.22105	11.8322	34.6185	33.0721	35.3678	1.21715	573.428	0.13997	2.02549	0.042817	0.215592	3.97828	1546.87	0.100408	19.8405	1.33083e-87	1.05878e-85	9.01458	9.29842	11.2717	9.37548	9.45845	9.35053	9.51898	9.46597	9.6546	10.7999	10.7203	10.8007	507
103216991	XM_007964855	LCT	lactase	protein_coding	XP_007963046.2	.	0.072098	0.088914	0.103924	0.089898	0.082374	0.135094	0.128632	0.288425	0.287153	0.169384	0.206023	0.246054	0.210934	0.190247	0.310601	0.268894	0.615631	0.602251	1.13105	33.7853	0.467147	0.380307	0.703718	NA	2.4431	60.9062	0.403603	3.19301	0.00140797	0.00310631	4.98775	5.16355	6.43357	5.30071	5.36859	5.4249	5.37785	5.32337	5.54472	5.5686	6.04174	6.0388	27
103216995	XM_007964858	CXCR4	C-X-C motif chemokine receptor 4	protein_coding	XP_007963049.1	.	0.020178	0.020219	0.045457	0.286412	0.172451	0.371069	1.80222	1.72872	1.53017	0.047406	0.046849	0.107626	0.672026	0.398286	0.853142	3.76737	3.68987	3.20925	7.90593	15.0412	0.797643	3.73969	0.000184249	NA	6.34031	96.6585	0.320504	8.31364	9.28083e-17	6.35503e-16	1.76256	4.73819	7.38353	4.70274	4.69758	4.74472	5.21147	5.00765	5.30932	6.43324	6.38961	6.28955	3
103217070	XM_038002142	LOC103217070	L-lactate dehydrogenase A chain	protein_coding	XP_037858070.1	.	0.975508	0.508664	0.769937	0.69623	0.578086	0.717808	1.64993	1.31075	1.50512	2.29182	1.17863	1.82294	1.63361	1.33512	1.65035	3.44903	2.79774	3.15671	-1.16203	65.5866	0.362436	-0.597758	0.550001	0.791326	2.3913	101.467	0.274785	4.57738	4.70838e-06	1.41915e-05	6.13992	5.92256	7.16072	6.46129	6.08173	6.29225	6.24729	6.12794	6.24995	6.85137	6.67269	6.77285	94
103217084	XM_038002139	NEB	nebulin	protein_coding	XP_037858067.1	.	0.099108	0.118319	0.108126	0.109394	0.093074	0.091991	0.250625	0.283213	0.260072	0.232841	0.274158	0.256005	0.256678	0.21496	0.211501	0.523909	0.604506	0.545452	-1.128	135.501	0.237881	-0.730483	0.465095	0.735429	2.86654	242.886	0.184205	8.24792	1.61177e-16	1.09186e-15	7.16604	6.9931	8.49223	7.31708	7.41505	7.34223	7.36865	7.23833	7.23041	8.04667	8.13962	8.07063	136
103217128	XM_007965011	MIS18A	MIS18 kinetochore protein A	protein_coding	XP_007963202.2	.	8.82476	10.0723	9.13196	10.5369	11.0617	9.65404	20.4261	19.6837	19.1465	20.7325	23.3386	21.6212	24.7234	25.5475	22.196	42.6989	42.014	40.1563	1.09026	906.643	0.113481	1.09859	0.271947	0.580567	2.02105	1409.76	0.0909802	11.1574	6.58682e-29	8.16432e-28	9.76051	9.88557	10.8813	9.89571	9.97961	9.88689	10.0252	10.0319	9.92632	10.6503	10.6024	10.5813	846
103217257	XM_038001968,XM_038001969,XM_038001970,XM_038001971,XM_038001972,XM_038001973	SPC25	SPC25 component of NDC80 kinetochore complex, transcript variant X6	protein_coding	XP_037857896.1;XP_037857897.1;XP_037857898.1;XP_037857899.1;XP_037857900.1;XP_037857901.1	.	4.7978	4.963	4.41461	5.81685	5.91104	4.89908	14.5491	13.2125	13.5467	11.2717	11.4998	10.4522	13.6484	13.6519	11.2637	30.4136	28.2015	28.4118	1.15561	422.689	0.147139	1.41807	0.15617	0.437197	2.52328	787.806	0.113643	11.7499	7.06897e-32	1.01694e-30	8.61505	8.82427	10.14	8.89453	8.88398	8.81808	9.02097	9.02025	8.89792	9.83153	9.75135	9.74734	410
103217334	XM_038001915,XM_038001916	CDCA7	cell division cycle associated 7, transcript variant X1	protein_coding	XP_037857843.1;XP_037857844.1	.	6.16409	5.1897	5.24024	6.31593	7.96473	6.41971	16.2945	13.1551	14.9772	14.4817	12.0251	12.407	14.8194	18.395	14.7598	34.0622	28.0789	31.4119	1.21007	897.231	0.130402	2.10957	0.0348958	0.192107	2.28348	1591.89	0.108294	11	3.81993e-28	4.58204e-27	9.66521	9.94037	11.1126	10.0048	9.84306	9.83805	10.0035	10.1627	9.99185	10.8834	10.6678	10.7945	934
103217352	XM_007965401,XM_007965402,XM_038001910,XM_038001911,XM_038001912	GPR155	G protein-coupled receptor 155, transcript variant X5	protein_coding	XP_007963592.2;XP_007963593.2;XP_037857838.1;XP_037857839.1;XP_037857840.1	.	1.22184	1.3427	1.08539	1.34006	1.35124	1.42023	3.43507	4.0736	3.34671	2.87052	3.11117	2.56981	3.14426	3.12076	3.26532	7.18072	8.69493	7.0191	1.09893	496.51	0.140004	0.97215	0.330976	0.633617	2.80622	976.755	0.108254	13.7512	5.00653e-43	1.11651e-41	8.88551	9.02259	10.4922	9.18303	9.22145	9.06527	9.22832	9.209	9.24695	10.0489	10.1721	10.0192	494
103217425	XM_038001886	TTN	titin	protein_coding	XP_037857814.1	.	0.061153	0.070666	0.071957	0.039908	0.061045	0.069268	0.090063	0.163115	0.109784	0.14367	0.16374	0.170369	0.093638	0.140986	0.159258	0.188269	0.348163	0.230252	-1.22638	359.863	0.189979	-1.54966	0.121224	0.382233	2.27395	522.407	0.204388	5.79876	6.68054e-09	2.65684e-08	8.63139	8.33614	9.50338	8.63153	8.72254	8.72332	8.3054	8.58447	8.68902	8.97257	9.48588	9.13387	369
103217461	XR_005241504	LOC103217461	actin, cytoplasmic 1-like	transcribed_pseudogene	.	.	0.252321	0.169007	0.270168	0.26355	0.154587	0.173092	0.533217	0.79138	0.532848	0.592791	0.391606	0.639661	0.618383	0.357027	0.397963	1.11464	1.68917	1.11755	-1.17294	21.941	0.577922	-0.398208	0.690477	NA	3.25496	42.3291	0.441373	3.8576	0.000114506	0.000293911	4.56626	4.33565	6.01669	4.95832	4.8153	4.95782	4.96819	4.7873	4.81872	5.31351	5.53805	5.30581	27
103217521	XM_007965648,XM_007965649,XM_007965650	INPP1	inositol polyphosphate-1-phosphatase, transcript variant X1	protein_coding	XP_007963839.2;XP_007963840.2;XP_007963841.2	.	1.21281	1.4587	0.700607	1.50412	1.01174	1.32343	3.27411	4.1765	3.80768	2.84932	3.37995	1.65879	3.5292	2.33667	3.04275	6.84424	8.91455	7.9859	1.17777	117.574	0.288401	0.818508	0.413067	0.696084	2.9487	247.922	0.186307	8.3737	5.58349e-17	3.8855e-16	6.75294	6.99201	8.53234	7.12338	7.28353	6.88786	7.28508	7.09316	7.27188	8.04375	8.09476	8.04203	111
103217534	XM_038000625,XM_038000626	LOC103217534	TMF-regulated nuclear protein 1-like, transcript variant X2	protein_coding	XP_037856553.1;XP_037856554.1	.	0.005481	0.09234	0.145494	0.022099	0.054801	0.056935	0.252639	0.159052	0.381336	0.012876	0.213962	0.34448	0.051852	0.126566	0.130901	0.52812	0.339491	0.799781	-1.79331	9.63159	1.00405	-0.839225	0.401343	NA	5.93844	23.5927	0.631104	4.07236	4.6539e-05	0.000125145	3.63048	2.78211	5.33606	3.77736	4.04467	4.19543	3.85178	3.95338	3.93233	4.43308	4.23693	4.64001	1
103217565	XM_007965714	STK17B	serine/threonine kinase 17b	protein_coding	XP_007963905.1	.	10.4368	12.2709	10.6228	13.0905	14.0306	14.502	25.492	27.7991	25.2381	24.5197	28.433	25.151	30.715	32.4044	33.3423	53.2888	59.3361	52.9321	1.22066	3679.67	0.0847794	3.393	0.000691312	0.0125479	2.01134	6011.25	0.0646982	15.5825	9.57446e-55	3.18002e-53	11.6943	11.9821	12.9712	11.8643	11.9744	11.842	12.0369	12.0615	12.0957	12.6765	12.744	12.6574	3214
103217568	XM_007965715,XM_007965716,XM_007965717,XM_007965718,XM_038001826	HECW2	HECT, C2 and WW domain containing E3 ubiquitin protein ligase 2, transcript variant X4	protein_coding	XP_007963906.1;XP_007963907.1;XP_007963908.1;XP_007963909.1;XP_037857754.1	.	0.138726	0.154292	0.073548	0.085846	0.106056	0.17706	0.416808	0.458771	0.39369	0.325917	0.35751	0.174137	0.201426	0.244941	0.407086	0.8713	0.979228	0.825692	-1.02293	57.3411	0.414659	-0.0788926	0.937118	0.979622	3.65931	130.613	0.279006	6.708	1.97304e-11	9.65078e-11	5.85672	5.82612	7.68097	6.31613	6.35796	5.9841	6.05743	6.1452	6.42593	7.10131	7.16522	7.04663	68
103217584	XM_007965743,XM_038001808,XM_038001809,XM_038001810	HSPD1	heat shock protein family D (Hsp60) member 1, transcript variant X4	protein_coding	XP_007963934.2;XP_037857736.1;XP_037857737.1;XP_037857738.1	.	148.713	172.105	150.479	160.66	184.054	178.206	808.307	1200.51	913.606	349.38	398.787	356.282	376.967	425.083	409.723	1689.69	2562.44	1916.12	1.08547	21257	0.0760306	1.55621	0.119659	0.380043	5.94866	75870.6	0.174032	14.7822	1.90965e-49	5.2347e-48	14.3153	14.4336	16.9871	14.6973	14.789	14.6721	14.7447	14.8185	14.7998	16.2342	16.6186	16.3458	19922
103217585	XM_007965744,XM_007965746,XM_007965747,XM_007965748,XM_007965749	MOB4	MOB family member 4, phocein, transcript variant X3	protein_coding	XP_007963935.1;XP_007963937.1;XP_007963938.1;XP_007963939.1;XP_007963940.1	.	97.2466	108.998	95.8388	110.293	118.907	109.906	272.011	279.008	262.036	228.467	252.56	226.912	258.786	274.622	252.691	568.614	595.531	549.571	1.11368	8026.45	0.0771945	2.01228	0.0441907	0.219375	2.13351	13077.9	0.0573059	19.077	3.91903e-81	2.66012e-79	12.8907	13.0462	14.1203	13.0569	13.134	12.9982	13.1318	13.1807	13.1616	13.8601	13.861	13.7966	7581
103217590	XM_007965754	MARS2	methionyl-tRNA synthetase 2, mitochondrial	protein_coding	XP_007963945.2	.	4.73708	4.02799	4.45649	5.35968	5.97758	4.74119	10.4836	10.6754	11.0164	11.1291	9.33329	10.5514	12.5757	13.8055	10.9007	21.9149	22.7861	23.105	1.18713	1258.69	0.118242	2.09299	0.0363504	0.196869	2.13297	2111.78	0.0897096	12.1822	3.86701e-34	6.09632e-33	10.1687	10.4161	11.4895	10.4524	10.2998	10.3666	10.5395	10.5971	10.4117	11.1781	11.1811	11.2146	1275
103217613	XM_007965788,XM_007965789,XM_038001782	SGO2	shugoshin 2, transcript variant X3	protein_coding	XP_007963979.1;XP_007963980.1;XP_037857710.1	.	3.55509	3.66897	3.23775	2.98435	3.6694	3.92462	13.134	11.1714	10.4494	8.35219	8.50139	7.66585	7.00236	8.47467	9.02328	27.4555	23.8449	21.9157	-1.02039	848.25	0.122765	-0.237211	0.812493	0.927583	3.53421	1879.32	0.106795	17.0549	3.21255e-65	1.42359e-63	9.7428	9.71375	11.5166	10.0163	10.0168	9.92423	9.86684	10.0077	10.0402	11.2092	11.062	10.9821	896
103217666	XM_007965884,XM_038001739,XM_038001740	NOP58	NOP58 ribonucleoprotein, transcript variant X3	protein_coding	XP_007964075.1;XP_037857667.1;XP_037857668.1	.	30.9237	35.5137	29.2228	38.3901	38.1945	41.1981	80.873	98.1795	81.3404	72.6508	82.289	69.1893	90.0771	88.2121	94.7205	169.058	209.56	170.596	1.20417	4628.84	0.085657	3.12919	0.00175287	0.0252802	2.41584	8524.38	0.0720214	17.6687	7.30931e-70	3.68807e-68	12.0361	12.3043	13.5577	12.2623	12.3544	12.1918	12.4349	12.3961	12.454	13.1326	13.3038	13.2296	4183
103217680	XM_007965914,XM_007965915,XM_007965916,XM_007965918,XM_007965920,XM_038001684,XM_038001685,XM_038001686	RAPH1	Ras association (RalGDS/AF-6) and pleckstrin homology domains 1, transcript variant X1	protein_coding	XP_007964105.2;XP_007964106.2;XP_007964107.2;XP_007964109.2;XP_007964111.1;XP_037857612.1;XP_037857613.1;XP_037857614.1	.	0.957564	0.82251	2.44188	1.03297	0.847409	1.48088	2.17833	3.0643	1.99805	2.24966	1.90584	5.78149	2.42372	1.95714	3.40475	4.55361	6.54062	4.19053	-1.00837	612.084	0.335682	-0.0358355	0.971414	0.991194	2.25116	977.757	0.158081	7.40549	1.30668e-13	7.43783e-13	9.26381	9.25133	10.4031	9.30421	9.15913	9.66292	9.3933	9.20516	9.56232	10.0236	10.2978	9.942	548
103217696	XM_007965953,XM_007965954,XM_007965955,XM_007965956	NRP2	neuropilin 2, transcript variant X2	protein_coding	XP_007964144.2;XP_007964145.2;XP_007964146.2;XP_007964147.2	.	0.005166	0.030682	0.028982	0.033489	0.03237	0.015782	0.249314	0.169544	0.157997	0.012138	0.071094	0.068619	0.078577	0.074759	0.036285	0.521169	0.361884	0.33137	1.26629	9.17958	0.932629	0.36521	0.714955	NA	7.45107	42.6817	0.483051	5.99822	1.99494e-09	8.31267e-09	3.01841	3.35845	6.23359	4.15563	4.37383	4.35839	4.40775	4.37783	4.24953	5.3781	5.12426	5.07496	2
103217708	XM_007965995,XM_007965996,XM_007965997	ADAM23	ADAM metallopeptidase domain 23, transcript variant X1	protein_coding	XP_007964186.2;XP_007964187.1;XP_007964188.1	.	0.169216	0.099541	0.063555	0.161475	0.128811	0.104333	1.85647	2.13172	1.92302	0.39755	0.230648	0.150475	0.378878	0.297497	0.239877	3.88079	4.55006	4.03317	1.14994	42.9111	0.463872	0.434518	0.663912	NA	15.7319	378.534	0.192182	20.6867	4.56121e-95	4.5098e-93	5.31709	5.52218	9.47521	6.53756	6.25808	6.08461	6.50502	6.35866	6.26372	8.51166	8.63015	8.54372	62
103217839	XR_491289	LOC103217839	uncharacterized LOC103217839	lncRNA	.	.	0.606598	0.55057	0.385854	2.11339	1.18157	2.06852	4.6282	5.06401	4.19575	1.42511	1.27573	0.913566	4.95878	2.72891	4.75584	9.67484	10.8089	8.79981	3.36526	95.4627	0.334466	5.23437	1.65553e-07	9.11502e-06	2.74499	271.987	0.214889	6.77932	1.20743e-11	6.02306e-11	5.44813	7.20231	8.6391	6.5768	6.51604	6.36735	7.34834	6.91689	7.30917	8.04455	8.11222	7.94699	53
103217904	XM_007966368,XM_007966369,XM_007966370	LOC103217904	tubulin alpha-4A chain, transcript variant X1	protein_coding	XP_007964559.2;XP_007964560.1;XP_007964561.1	.	7.52712	6.90123	5.77477	9.35593	8.19278	8.72337	16.9999	17.1485	15.4284	17.6839	15.9909	13.6726	21.9524	18.9217	20.0563	35.5367	36.6028	32.3581	1.26006	683.325	0.140689	2.37042	0.0177681	0.128512	2.01299	1132.81	0.102608	9.83686	7.81137e-23	7.47697e-22	9.2395	9.57401	10.5638	9.56866	9.4911	9.32547	9.73132	9.58618	9.64304	10.2977	10.3011	10.1998	693
103217940	XM_007966441	FARSB	phenylalanyl-tRNA synthetase subunit beta	protein_coding	XP_007964632.1	.	3.88384	3.76119	3.99057	4.32245	4.07382	5.15502	9.1743	9.34337	8.72336	9.12452	8.71508	9.44826	10.142	9.40869	11.8521	19.1781	19.943	18.2956	1.13821	1105.94	0.115594	1.61571	0.106156	0.356376	2.14149	1825.09	0.0955103	11.5026	1.28073e-30	1.73314e-29	10.0148	10.2013	11.281	10.2251	10.1776	10.2114	10.2984	10.2171	10.4175	11.0046	11.0079	10.9481	1068
103217964	XM_007966455	SERPINE2	serpin family E member 2	protein_coding	XP_007964646.1	.	11.8099	11.2024	11.5688	13.1845	12.5419	14.4202	35.0869	34.291	35.6216	27.7457	25.9571	27.3908	30.9356	28.9662	33.1541	73.3461	73.1926	74.7098	1.13464	1675.06	0.096911	1.8804	0.0600539	0.261026	2.7864	3326.63	0.0741826	19.9292	2.27114e-88	1.85875e-86	10.616	10.7982	12.2574	10.9017	10.8373	10.8491	10.9771	10.9036	11.0236	11.8961	11.86	11.9008	1658
103218009	XM_007966529	PID1	phosphotyrosine interaction domain containing 1	protein_coding	XP_007964720.1	.	1.39115	1.01999	1.61372	1.54246	1.41089	1.44945	3.59154	3.30665	3.32491	3.2683	2.36342	3.82071	3.61916	3.25853	3.33251	7.5078	7.0579	6.97339	1.07174	203.118	0.220599	0.453101	0.650476	0.852378	2.46638	359.126	0.150633	8.64612	5.32779e-18	3.93828e-17	7.61617	7.7145	8.99722	7.88841	7.65183	7.96364	7.95123	7.85611	7.88103	8.68134	8.59654	8.60445	210
103218037	XM_037982818	LOC103218037	heat shock cognate 71 kDa protein-like	protein_coding	XP_037838746.1	.	0.06204	0.105882	0.077281	0.060538	0.067906	0.052269	0.162938	0.119052	0.247389	0.145754	0.245339	0.182973	0.142043	0.156832	0.120175	0.340608	0.254111	0.518853	-1.35324	9.30037	0.844637	-0.516689	0.605373	NA	2.97925	15.5181	0.69539	2.26485	0.023522	0.0417847	3.41834	2.98361	4.53803	3.64865	3.73344	3.66245	3.63365	3.64667	3.60718	3.86998	3.77069	4.02845	9
103218056	XM_038001384	NCL	nucleolin	protein_coding	XP_037857312.1	.	30.5074	31.5585	26.7944	28.9466	34.4237	24.642	58.7811	61.208	55.4921	71.6727	73.1244	63.4397	67.9191	79.5032	56.6556	122.877	130.646	116.384	-1.03351	4597.57	0.111187	-0.427625	0.668924	0.859356	2.12583	6973.52	0.0930884	11.6881	1.46663e-31	2.08188e-30	12.1902	12.1428	13.2115	12.3488	12.3539	12.2029	12.2896	12.4024	12.13	12.9644	12.9883	12.9011	4964
103218115	XM_007966710,XM_007966711	LOC103218115	Holliday junction recognition protein, transcript variant X1	protein_coding	XP_007964901.2;XP_007964902.2	.	5.13999	5.4912	5.56264	5.22823	6.86778	5.81959	14.4762	15.716	14.5595	12.0757	12.7237	13.1704	12.2673	15.8615	13.3801	30.2612	33.5451	30.5358	1.07234	806.855	0.123659	0.814821	0.415175	0.698044	2.67701	1515.11	0.0990827	14.3377	1.27121e-46	3.21657e-45	9.6051	9.70549	11.1074	9.80862	9.8263	9.83683	9.7985	9.988	9.85451	10.7291	10.7878	10.7293	769
103218142	gene-LOC103218142	LOC103218142	.	pseudogene	.	.	0.607486	0.599443	0.478172	0.775058	0.615974	0.331633	1.12132	1.29008	0.906762	1.4272	1.38897	1.13214	1.81857	1.42262	0.762473	2.34401	2.75362	1.90176	1.0069	56.7268	0.39884	0.0248781	0.980152	0.993595	2.03552	85.2249	0.3416	3.00176	0.00268427	0.00565448	5.81977	5.83212	6.83631	6.07411	6.05111	5.92782	6.20473	6.05049	5.77301	6.47757	6.56564	6.32636	63
103218176	XM_007966841,XM_007966842,XM_007966843,XM_038001302	ERFE	erythroferrone, transcript variant X2	protein_coding	XP_007965032.1;XP_007965033.2;XP_007965034.2;XP_037857230.1	.	0.289067	0.382058	0.390316	0.458682	0.406322	0.226314	0.807294	1.357	1.32722	0.679122	0.885269	0.924128	1.07623	0.938423	0.52033	1.68758	2.89647	2.78359	1.01033	59.5646	0.382125	0.0388146	0.969038	0.990632	3.35018	128.356	0.303961	5.73836	9.55988e-09	3.75136e-08	5.8887	5.90402	7.62684	6.15492	6.28772	6.29148	6.40001	6.30478	6.02011	6.80867	7.18874	7.18696	50
103218228	XM_007966943	MAB21L4	mab-21 like 4	protein_coding	XP_007965134.2	.	1.08431	0.865264	0.87573	0.866326	1.18295	0.715142	2.25998	2.31946	2.30985	2.54743	2.00491	2.07342	2.03271	2.73208	1.64422	4.72428	4.95078	4.84449	-1.0467	99.0779	0.295066	-0.223151	0.823418	0.932462	2.6486	174.305	0.226902	6.19312	5.89848e-10	2.5601e-09	6.66289	6.59735	7.98337	6.99151	6.83162	6.82652	6.83758	7.01161	6.70817	7.56309	7.5706	7.5724	120
103218381	XM_007967181	FKBP4	FKBP prolyl isomerase 4	protein_coding	XP_007965372.1	.	68.0143	70.5489	64.0184	77.1259	77.2545	78.5163	149.448	186.246	171.239	159.79	163.469	151.573	180.965	178.423	180.52	312.407	397.534	359.141	1.12375	9038.63	0.0720587	2.3358	0.0195014	0.136183	2.31857	15661.8	0.0718445	16.887	5.60944e-64	2.4291e-62	13.0552	13.2236	14.4176	13.2762	13.2834	13.1895	13.3664	13.334	13.3535	14.0016	14.1963	14.1204	8844
103218389	XM_007967236,XM_007967237,XM_007967238,XM_007967239,XM_007967240,XM_007967241,XM_007967242,XM_037988412	FOXM1	forkhead box M1, transcript variant X2	protein_coding	XP_007965427.1;XP_007965428.1;XP_007965429.1;XP_007965430.1;XP_007965431.1;XP_007965432.1;XP_007965433.1;XP_037844340.1	.	2.5827	2.06877	2.94924	2.26361	3.42656	2.603	5.28428	6.4491	5.8726	6.06768	4.79357	6.98276	5.31124	7.91381	5.98469	11.0463	13.7653	12.3167	1.06936	513.237	0.174573	0.554206	0.579438	0.810708	2.25602	852.119	0.135581	8.65738	4.82735e-18	3.57919e-17	8.9549	9.05048	10.2057	9.17509	9.00026	9.24613	9.07075	9.35419	9.15391	9.79824	9.94924	9.87917	520
103218408	XM_007967272,XM_007967276,XM_007967287,XM_037984764	RCAN1	regulator of calcineurin 1, transcript variant X4	protein_coding	XP_007965463.2;XP_007965467.2;XP_007965478.1;XP_037840692.1	.	6.0993	6.98223	5.94858	13.4036	11.029	13.9776	41.4409	40.3405	39.1523	14.3294	16.1786	14.0841	31.4497	25.4719	32.1364	86.6284	86.105	82.1147	2.031	1506.03	0.115881	8.82104	1.13405e-18	1.84136e-16	3.46395	4444.99	0.0878719	20.3981	1.73892e-92	1.6343e-90	9.9565	10.979	12.752	10.5182	10.593	10.5036	11.1606	10.9523	11.1539	12.2661	12.2327	12.2086	972
103218421	XM_007967297,XM_007967298,XM_037988397	RAD51AP1	RAD51 associated protein 1, transcript variant X2	protein_coding	XP_007965488.2;XP_007965489.2;XP_037844325.1	.	5.1685	5.52505	4.44182	7.36021	6.59326	7.96843	15.4331	14.463	14.9308	12.1427	12.8021	10.5167	17.2697	15.2275	18.3206	32.2615	30.8706	31.3146	1.41432	756.027	0.131958	3.78992	0.000150693	0.0037417	2.17614	1388.35	0.0970591	11.5576	6.75409e-31	9.28688e-30	9.29015	9.79115	10.8936	9.62466	9.65244	9.47703	9.89506	9.76902	9.93225	10.5935	10.521	10.5539	662
103218444	XM_007967327	PLEKHG6	pleckstrin homology and RhoGEF domain containing G6	protein_coding	XP_007965518.2	.	1.03855	0.893187	0.982126	1.63123	1.68185	1.90125	6.28095	6.68757	6.07067	2.43991	2.06961	2.32532	3.82745	3.88431	4.37124	13.1298	14.2743	12.7321	1.74629	222.112	0.192392	4.1805	2.90872e-05	0.000953152	3.88693	681.171	0.119884	16.3378	5.31603e-60	2.0162e-58	7.33798	8.14177	10.0816	8.00802	7.89696	7.94756	8.31148	8.30342	8.40315	9.51054	9.55589	9.46913	178
103218454	XM_007967343	NCAPD2	non-SMC condensin I complex subunit D2	protein_coding	XP_007965534.2	.	8.73722	6.62417	7.52997	7.07415	8.2656	7.18708	15.3637	16.2443	15.4327	20.5268	15.3489	17.8283	16.5985	19.0898	16.5242	32.1165	34.6727	32.3673	-1.04217	2121.88	0.114917	-0.518599	0.604041	0.827785	2.2267	3308.4	0.0743131	15.5411	1.82911e-54	6.02831e-53	11.0807	11.021	12.1568	11.3361	11.0822	11.1731	11.1441	11.24	11.1298	11.8705	11.9086	11.8651	2554
103218459	XM_007967352,XM_007967353	NOP2	NOP2 nucleolar protein, transcript variant X1	protein_coding	XP_007965543.2;XP_007965544.2	.	6.6754	7.43493	7.00107	9.60797	10.0623	10.2041	24.8965	24.6661	27.3999	15.6829	17.2275	16.576	22.5438	23.2394	23.4607	52.0439	52.6488	57.4662	1.38377	1278.7	0.095939	4.88444	1.03721e-06	5.01297e-05	2.74547	2743.55	0.0745176	19.5532	3.87693e-85	2.88326e-83	10.0671	10.5359	11.9737	10.3821	10.4432	10.3838	10.6585	10.6625	10.6803	11.5546	11.5317	11.6372	1051
103218464	XM_007967363,XM_007967364,XM_007967365	LPAR5	lysophosphatidic acid receptor 5, transcript variant X1	protein_coding	XP_007965554.1;XP_007965555.1;XP_007965556.1	.	0.21703	0.179952	0.235607	0.259246	0.356402	0.165057	0.66844	0.64321	0.753146	0.50988	0.416968	0.557833	0.608285	0.82313	0.37949	1.39731	1.3729	1.57958	1.2178	42.6512	0.437665	0.649537	0.515991	NA	2.78086	87.3076	0.32387	4.55594	5.21525e-06	1.56778e-05	5.26594	5.54921	7.00471	5.75428	5.6605	5.76668	5.84317	5.97752	5.61517	6.44065	6.39323	6.5225	41
103218481	XM_007967416,XM_007967417,XM_007967418,XM_007967419,XM_007967420,XM_037988349,XM_037988350,XR_005237212,XR_005237213	CDCA3	cell division cycle associated 3, transcript variant X7	protein_coding	XP_007965607.2;XP_007965608.2;XP_007965609.2;XP_007965610.2;XP_007965611.2;XP_037844277.1;XP_037844278.1	.	2.66463	2.30906	3.20872	2.595	2.35957	3.07838	10.9697	9.62536	12.4227	6.26016	5.35034	7.59711	6.0888	5.44954	7.07764	22.9312	20.5449	26.0543	-1.05056	196.804	0.230608	-0.308549	0.757665	0.902392	4.18998	491.307	0.1575	13.1234	2.41739e-39	4.72566e-38	7.65674	7.58355	9.63174	7.95575	7.79845	8.10817	7.88511	7.84043	8.05469	9.14215	8.98152	9.21894	201
103218488	XM_007967436,XM_007967468	RUNX1	RUNX family transcription factor 1, transcript variant X1	protein_coding	XP_007965627.1;XP_007965659.1	.	0.757447	0.582446	1.57364	0.922063	0.876578	0.730233	1.82069	2.43852	1.52056	1.77951	1.34959	3.72582	2.16349	2.0245	1.67891	3.80599	5.20492	3.18908	-1.15657	298.957	0.433914	-0.483631	0.628647	0.840698	2.41285	466.615	0.174539	7.28055	3.32458e-13	1.84573e-12	8.32522	8.11469	9.36583	8.26579	8.06075	8.78352	8.39894	8.33035	8.20041	9.00503	9.24024	8.83592	263
103218518	XM_007967486	SLC2A3	solute carrier family 2 member 3	protein_coding	XP_007965677.1	.	0.245742	0.281859	0.153865	0.274538	0.227024	0.363282	0.94051	0.73297	0.764209	0.577336	0.653098	0.364298	0.644165	0.524324	0.835237	1.96605	1.56449	1.60279	1.22856	56.666	0.385491	0.770378	0.441076	0.717306	2.99402	123.272	0.268243	5.89795	3.68054e-09	1.4993e-08	5.66663	5.96663	7.53003	6.17248	6.23891	5.94766	6.22367	6.10866	6.36634	7.10677	6.89685	6.93553	56
103218589	XM_007967637,XM_007967639,XM_007967641,XM_007967644,XM_037995156	STYK1	serine/threonine/tyrosine kinase 1, transcript variant X2	protein_coding	XP_007965828.2;XP_007965830.2;XP_007965832.2;XP_007965835.2;XP_037851084.1	.	0.521099	0.632724	0.369782	0.352983	0.576617	0.454317	2.32736	2.1594	3.08834	1.22425	1.46609	0.875513	0.828225	1.33173	1.04454	4.86515	4.60916	6.47722	1.02272	110.843	0.263568	0.122967	0.902133	0.966886	4.56992	308.243	0.199958	10.9631	5.74759e-28	6.83201e-27	6.77601	6.80857	8.98257	7.25253	7.17468	7.11603	7.09868	7.27167	7.22091	8.17408	8.5761	8.41986	123
103218651	XM_007967710,XM_007967712	GPRC5A	G protein-coupled receptor class C group 5 member A, transcript variant X1	protein_coding	XP_007965901.2;XP_007965903.2	.	3.82197	2.84836	4.34051	4.60925	3.37722	3.64215	8.01033	9.75418	7.91689	8.97917	6.59995	10.2768	10.815	7.79987	8.37383	16.7449	20.8199	16.6042	1.03793	646.474	0.173235	0.310014	0.75655	0.90233	2.35713	1089.99	0.129944	9.51974	1.73621e-21	1.54194e-20	9.30962	9.36278	10.5798	9.53342	9.28089	9.60178	9.6738	9.38986	9.46076	10.214	10.3713	10.1852	681
103218661	XM_007967725	EMP1	epithelial membrane protein 1	protein_coding	XP_007965916.1	.	1.37901	1.96569	1.78331	2.45189	3.04541	3.1119	4.42472	6.47564	6.1667	3.23979	4.55472	4.22225	5.75303	7.03352	7.15471	9.24949	13.822	12.9335	1.64081	376.815	0.170848	4.18156	2.89516e-05	0.000953029	2.11472	719.779	0.146318	7.38436	1.53186e-13	8.68781e-13	8.15683	8.87108	9.93285	8.40182	8.63535	8.55036	8.81096	8.95214	8.97619	9.34817	9.68088	9.63982	238
103218664	XM_007967728,XM_037990318,XM_037990319,XM_037990320	GRIN2B	glutamate ionotropic receptor NMDA type subunit 2B, transcript variant X1	protein_coding	XP_007965919.1;XP_037846246.1;XP_037846247.1;XP_037846248.1	.	0.019062	0.042854	0.042568	0.044675	0.010226	0.038082	0.033135	0.09565	0.074855	0.044783	0.099297	0.100786	0.104824	0.023617	0.087556	0.069265	0.204161	0.156996	-1.13993	35.4439	0.560914	-0.336849	0.736231	NA	2.29911	53.868	0.506609	2.37082	0.0177488	0.0322731	5.23863	5.05015	6.22997	5.17388	5.48501	5.4682	5.51091	4.99077	5.41408	5.38618	5.98205	5.83096	22
103218674	XM_007967740	HIST4H4	histone cluster 4, H4	protein_coding	XP_007965931.2	.	46.453	45.8706	46.3557	41.1397	43.175	40.9261	79.8	76.0485	80.0312	109.135	106.287	109.754	96.5285	99.7148	94.095	166.815	162.322	167.851	-1.13302	4189.2	0.0743187	-2.42435	0.0153358	0.116272	2.00758	5828.49	0.0608395	16.5264	2.36716e-61	9.50477e-60	12.1197	11.9396	12.9257	12.2105	12.1761	12.1704	12.0931	12.0996	12.061	12.7232	12.6647	12.7162	4613
103218749	XR_005237837	LOC103218749	GTP-binding nuclear protein Ran-like	transcribed_pseudogene	.	.	1.15579	0.590457	0.674304	0.636597	0.543992	0.582213	1.75881	1.89086	1.54977	2.71537	1.36815	1.59651	1.49368	1.25638	1.33859	3.67664	4.03596	3.25035	-1.40322	42.7923	0.436816	-1.11888	0.263192	NA	3.10423	72.117	0.322714	5.06405	4.10448e-07	1.38777e-06	5.64266	5.15486	6.7693	5.9989	5.64762	5.69394	5.68296	5.59464	5.6292	6.2923	6.33064	6.19784	73
103218755	XM_007967931,XM_007967932,XM_007967933,XM_007967934,XM_007967935	BCAT1	branched chain amino acid transaminase 1, transcript variant X4	protein_coding	XP_007966122.2;XP_007966123.2;XP_007966124.2;XP_007966125.2;XP_007966126.2	.	2.24195	2.32903	2.01554	3.96292	3.57431	3.71954	20.8379	20.3711	19.8432	5.26714	5.3966	4.77208	9.29843	8.25505	8.55176	43.5598	43.4812	41.6174	1.68519	1390.99	0.106144	7.09323	1.31014e-12	1.30572e-10	5.64553	5724.75	0.0714458	34.9511	1.24726e-267	3.55574e-264	10.0165	10.77	13.2477	10.6649	10.6787	10.5726	11.0787	10.9586	11.0702	12.6532	12.6294	12.5981	1081
103218918	XM_007968227,XM_007968228,XM_037984395	PHF19	PHD finger protein 19, transcript variant X3	protein_coding	XP_007966418.1;XP_007966419.1;XP_037840323.1	.	1.60132	1.54722	1.78665	1.819	1.612	1.51159	4.04949	4.67301	4.17605	3.76206	3.58507	4.23015	4.26803	3.723	3.47536	8.46509	9.97433	8.75849	-1.05887	431.079	0.145134	-0.56866	0.569587	0.803882	2.8813	801.604	0.112474	13.574	5.71352e-42	1.21403e-40	8.79272	8.7097	10.2169	8.97909	8.93267	9.02998	8.98489	8.94061	8.89546	9.7973	9.91595	9.81669	445
103218929	XM_007968244	BRINP1	BMP/retinoic acid inducible neural specific 1	protein_coding	XP_007966435.2	.	0.752051	0.510682	0.809828	0.566153	0.467817	0.448294	2.51838	3.10158	2.62405	1.76683	1.18331	1.91738	1.3284	1.08045	1.03069	5.26446	6.62018	5.50347	-1.42715	106.225	0.289433	-1.77291	0.0762438	0.298025	5.90365	297.758	0.185565	13.8043	2.40009e-43	5.40178e-42	6.96523	6.45116	8.99209	7.31999	7.05137	7.34145	7.12154	6.98101	6.9647	8.32228	8.49955	8.35022	140
103219021	XM_007968440,XM_007968441,XM_007968442,XM_007968443,XM_007968444,XM_007968445,XM_037983490,XM_037983499,XM_037983502,XM_037983504	LPAR1	lysophosphatidic acid receptor 1, transcript variant X1	protein_coding	XP_007966631.1;XP_007966632.1;XP_007966633.1;XP_007966634.1;XP_007966635.1;XP_007966636.1;XP_037839418.1;XP_037839427.1;XP_037839430.1;XP_037839432.1	.	1.49396	1.70078	1.30585	1.69534	1.33352	1.53721	2.80489	3.31631	2.68362	3.50985	3.94089	3.0918	3.97788	3.07983	3.53427	5.86338	7.07853	5.6284	1.00142	302.989	0.186111	0.0110167	0.99121	0.996953	2.05547	457.15	0.152045	6.8366	8.10933e-12	4.10263e-11	8.24132	8.24492	9.26447	8.37992	8.49494	8.25941	8.50434	8.27489	8.36862	8.94829	9.07604	8.91367	304
103219022	XM_007968447	SVEP1	sushi, von Willebrand factor type A, EGF and pentraxin domain containing 1	protein_coding	XP_007966638.2	.	0.180995	0.168212	0.270128	0.235123	0.209426	0.22032	0.517134	0.628393	0.476682	0.425221	0.389766	0.639566	0.551683	0.483681	0.506547	1.08102	1.34128	0.999752	1.05224	165.091	0.241275	0.304496	0.76075	0.90342	2.59468	299.978	0.174999	7.86039	3.82932e-15	2.39402e-14	7.33104	7.40231	8.75838	7.49878	7.42988	7.74822	7.66592	7.55772	7.59675	8.3329	8.4915	8.25486	146
103219031	XM_007968461,XM_007968462,XM_007968463,XM_037983407,XM_037983410,XM_037983413,XM_037983417,XM_037983420	PALM2AKAP2	PALM2 and AKAP2 fusion, transcript variant X8	protein_coding	XP_007966652.2;XP_007966653.2;XP_007966654.2;XP_037839335.1;XP_037839338.1;XP_037839341.1;XP_037839345.1;XP_037839348.1	.	2.52282	2.70615	2.65061	3.91412	4.22134	4.33162	10.5672	10.6826	9.40768	5.92699	6.27045	6.27571	9.18394	9.7494	9.95903	22.0898	22.8016	19.7309	1.62697	1484.16	0.0933476	7.52225	5.38432e-14	6.27491e-12	2.60965	3274.68	0.0756742	18.287	1.04987e-74	5.86865e-73	10.1419	10.8443	12.2092	10.5357	10.5822	10.5079	10.9091	10.9329	10.9595	11.837	11.8437	11.7217	1128
103219053	XM_007968488,XM_007968489	KLF4	Kruppel like factor 4, transcript variant X2	protein_coding	XP_007966679.1;XP_007966680.1	.	0.156497	0.193208	0.224546	0.833844	0.697856	1.17685	1.44338	2.51313	1.33914	0.367668	0.447684	0.531646	1.9565	1.61173	2.70575	3.01725	5.36418	2.80859	4.49162	92.5389	0.323873	6.69162	2.20715e-11	1.94485e-09	2.06961	229.288	0.256691	4.08804	4.35036e-05	0.000117463	5.07684	7.24153	8.2725	6.19407	6.25419	6.31237	7.07057	6.94133	7.30693	7.53744	8.0237	7.46911	29
103219072	XR_005235123	LOC103219072	DEP domain-containing protein 1A-like	transcribed_pseudogene	.	.	0.048431	0.040186	0.128625	0.101399	0.08479	0.026785	0.166921	0.245991	0.106062	0.113781	0.093115	0.304539	0.237919	0.195826	0.061584	0.348934	0.525057	0.222446	-1.03759	19.6209	0.693153	-0.0768103	0.938774	NA	2.54792	33.615	0.544029	2.48024	0.0131295	0.0245161	4.32281	4.26525	5.59306	4.53134	4.48932	4.83299	4.74421	4.67282	4.41686	4.9952	5.1966	4.78385	14
103219140	XM_007968605,XM_007968607,XM_037998199	COL15A1	collagen type XV alpha 1 chain, transcript variant X2	protein_coding	XP_007966796.2;XP_007966798.2;XP_037854127.1	.	0.255657	0.251031	0.136988	0.413062	0.272523	0.581622	0.958006	1.15909	0.937359	0.600629	0.581665	0.324339	0.969192	0.629406	1.33723	2.00263	2.47404	1.96593	1.89782	98.6962	0.345525	2.67519	0.00746868	0.0724505	2.57271	228.1	0.238614	5.71336	1.10765e-08	4.32465e-08	6.08801	7.01532	8.35986	6.80948	6.78677	6.47717	7.09859	6.81696	7.32547	7.79264	7.95325	7.77333	83
103219146	XM_007968615	GABBR2	gamma-aminobutyric acid type B receptor subunit 2	protein_coding	XP_007966806.1	.	0.138965	0.089668	0.143498	0.155134	0.090351	0.186603	0.444208	0.462272	0.390978	0.326478	0.207771	0.339752	0.364	0.20867	0.429027	0.928578	0.986699	0.820004	1.13738	43.3897	0.444737	0.417571	0.676261	NA	3.16881	94.9197	0.313666	5.30482	1.12784e-07	4.01912e-07	5.34436	5.52834	7.17291	5.86869	5.6591	5.86242	5.91322	5.65238	5.99775	6.61822	6.63447	6.51355	47
103219178	XM_037998243	TOMM5	translocase of outer mitochondrial membrane 5	protein_coding	XP_037854171.1	.	18.332	20.3253	17.7033	18.5343	22.4682	27.3722	46.905	44.4158	44.7113	43.0684	47.0959	41.9152	43.4882	51.8915	62.9327	98.0508	94.8036	93.7736	1.18328	824.795	0.138806	1.7491	0.0802731	0.306156	2.12372	1378.57	0.115158	9.43572	3.88312e-21	3.3699e-20	9.56135	9.80423	10.8724	9.78158	9.83808	9.7233	9.77681	9.89165	10.0573	10.5938	10.534	10.5437	761
103219188	XM_007968721,XM_007968722,XM_007968724,XM_037998248,XM_037998249	MELK	maternal embryonic leucine zipper kinase, transcript variant X2	protein_coding	XP_007966912.2;XP_007966913.2;XP_007966915.2;XP_037854176.1;XP_037854177.1	.	4.29267	4.63058	3.74513	5.86781	4.95408	6.84058	13.7685	15.6456	14.5731	10.085	10.7296	8.86715	13.768	11.4417	15.7275	28.7818	33.3948	30.5643	1.33323	690.436	0.143328	2.89491	0.00379269	0.045371	2.68679	1435.69	0.107063	13.3181	1.81588e-40	3.67146e-39	9.20855	9.62433	11.0311	9.55272	9.614	9.4143	9.77543	9.63376	9.85905	10.5853	10.7008	10.6185	614
103219222	XM_007968814,XM_007968815,XM_007968816,XM_007968817,XM_007968818,XM_037998272	ARHGEF39	Rho guanine nucleotide exchange factor 39, transcript variant X1	protein_coding	XP_007967005.1;XP_007967006.1;XP_007967007.1;XP_007967008.1;XP_007967009.1;XP_037854200.1	.	6.63716	6.92245	6.11977	6.32241	6.28018	6.9732	14.598	14.0924	15.0787	15.593	16.0401	14.4894	14.8347	14.5044	16.0324	30.5158	30.0795	31.6248	-1.04269	680.939	0.12755	-0.472873	0.636303	0.844295	2.40427	1120.26	0.101345	12.488	8.67651e-36	1.4782e-34	9.44098	9.38116	10.6279	9.64947	9.61984	9.48987	9.51854	9.53993	9.61563	10.3947	10.2822	10.2749	755
103219281	XM_007968990,XM_007968991	NOL6	nucleolar protein 6, transcript variant X1	protein_coding	XP_007967181.2;XP_007967182.2	.	3.58746	2.82743	3.17272	4.46916	4.11027	3.87365	9.91408	10.5549	10.9733	8.42821	6.55145	7.51188	10.4863	9.49287	8.90609	20.7245	22.5289	23.0145	1.27019	951.13	0.127022	2.71642	0.0065992	0.0666161	2.67869	1931.2	0.0866491	16.4056	1.74499e-60	6.73772e-59	9.71066	10.0558	11.4575	10.112	9.90955	9.978	10.2714	10.1804	10.1382	11.0358	11.0729	11.116	968
103219289	XM_007969002	BAG1	BAG cochaperone 1	protein_coding	XP_007967193.1	.	17.4794	18.1514	17.4426	17.0732	16.2703	16.7369	31.4336	31.7477	34.6655	41.0653	42.0586	41.2978	40.0598	37.5772	38.4807	65.7092	67.7641	72.7043	-1.08361	1297.84	0.0966086	-1.1991	0.230491	0.534299	2.08065	1893.35	0.0821995	12.8594	7.6181e-38	1.40569e-36	10.3985	10.2829	11.3205	10.5033	10.5115	10.4642	10.469	10.3968	10.4256	11.0459	11.0412	11.1266	1376
103219299	XM_007969024	DNAJA1	DnaJ heat shock protein family (Hsp40) member A1	protein_coding	XP_007967215.1	.	104.583	125.181	99.242	129.174	137.24	139.925	250.119	300.723	266.589	245.704	290.059	234.97	303.089	316.962	321.709	522.853	641.881	559.12	1.20754	16134	0.085697	3.17479	0.00149946	0.0225996	2.14405	27382.4	0.0663449	16.5851	8.93262e-62	3.63792e-60	13.8353	14.1075	15.1887	14.0241	14.1501	13.9451	14.1851	14.2023	14.2248	14.8213	14.982	14.8716	14390
103219401	XM_037995892	LOC103219401	perilipin-2	protein_coding	XP_037851820.1	.	15.1693	19.0186	18.9644	19.714	17.979	21.5751	50.2479	52.3223	51.3902	35.638	44.0681	44.901	46.2562	41.5234	49.6044	105.039	111.68	107.781	1.09188	1865.45	0.109287	1.16033	0.245914	0.551443	2.76729	3619.5	0.0777668	18.883	1.57331e-79	1.01553e-77	10.8006	10.9273	12.3765	10.9249	11.0835	11.0671	11.121	11.0137	11.1683	12.0008	12.025	12.0124	1578
103219456	XM_007969279,XM_007969288,XM_007969291,XM_007969304,XM_007969312,XM_037984856	WDR4	WD repeat domain 4, transcript variant X4	protein_coding	XP_007967470.2;XP_007967479.2;XP_007967482.2;XP_007967495.2;XP_007967503.2;XP_037840784.1	.	3.37587	2.55411	3.87298	4.09744	5.03043	4.82895	8.41414	10.9545	10.2904	7.93113	5.91814	9.16984	9.61407	11.618	11.1025	17.589	23.3819	21.5821	1.38493	506.764	0.160981	2.9184	0.00351835	0.0429669	2.27133	949.846	0.123636	9.57278	1.04072e-21	9.40879e-21	8.73208	9.20041	10.3653	9.06203	8.88421	9.1378	9.18905	9.35758	9.32227	9.87057	10.1138	10.0299	444
103219460	XM_037998419	LOC103219460	nucleolar and spindle-associated protein 1-like	protein_coding	XP_037854347.1	.	0.367481	0.31596	0.181357	0.365565	0.303898	0.278224	0.829716	0.541562	0.810483	0.863344	0.732113	0.429389	0.857747	0.701869	0.639678	1.73445	1.15594	1.69984	1.06567	36.7576	0.459641	0.199642	0.841761	NA	2.43677	64.3365	0.35242	3.64613	0.000266221	0.000649881	5.15141	5.24695	6.51114	5.60568	5.52741	5.31847	5.59656	5.49957	5.46171	6.10586	5.82949	6.08405	46
103219531	XM_007969398	DMRT1	doublesex and mab-3 related transcription factor 1	protein_coding	XP_007967589.1	.	0.064393	0.162073	0.159711	0.07682	0.04111	0.070654	0.539697	0.380467	0.707349	0.151283	0.37554	0.37814	0.180248	0.094947	0.162443	1.12819	0.81209	1.48353	-2.07944	13.7346	0.745511	-1.41674	0.15656	NA	8.82636	43.171	0.493095	6.37163	1.87036e-10	8.47706e-10	4.21318	3.15728	6.27689	4.51435	4.75148	4.74027	4.54094	4.42769	4.51072	5.379	5.15895	5.55131	10
103219566	XM_007969466	RRP1B	ribosomal RNA processing 1B	protein_coding	XP_007967657.2	.	8.46027	7.63234	8.39244	9.22313	8.97883	9.2036	17.5532	21.3961	19.1278	19.8762	17.6849	19.8703	21.6408	20.7371	21.1604	36.6935	45.669	40.117	1.09383	2028.44	0.0920279	1.40594	0.159743	0.441834	2.25663	3404.93	0.0801796	14.6442	1.46696e-48	3.90238e-47	10.9201	11.0493	12.2042	11.1502	11.0432	11.1066	11.2071	11.1511	11.1777	11.821	11.9932	11.8916	2071
103219584	XM_007969498	CYP1D1	cytochrome P450 family 1 subfamily D member 1	protein_coding	XP_007967689.2	83373	0.050625	0.01784	0.044601	0.055419	0.088778	0.03517	0.38578	0.201889	0.064244	0.118937	0.041337	0.105598	0.130032	0.205038	0.080862	0.80644	0.430923	0.13474	1.51044	8.49693	0.919239	0.647244	0.517474	NA	3.85289	24.4694	0.679943	2.86192	0.00421083	0.00858272	2.76064	3.35289	5.28016	3.84536	3.73257	3.81647	3.87132	3.95838	3.7789	4.64522	4.29162	3.91017	9
103219586	XM_007969503	ANXA1	annexin A1	protein_coding	XP_007967694.2	.	110.54	113.621	96.1074	174.066	159.646	184.098	523.056	576.552	554.759	259.699	263.271	227.548	408.422	368.71	423.268	1093.4	1230.62	1163.5	1.58054	11796.6	0.0886135	7.45275	9.14146e-14	1.04844e-11	3.40294	31391.6	0.0656789	26.9003	2.17706e-159	8.4633e-157	13.1583	13.8189	15.5664	13.6482	13.6479	13.5112	13.9978	13.8928	14.017	15.0486	15.1287	15.0957	9763
103219595	XM_007969514,XM_007969515,XM_007969519	TRPM6	transient receptor potential cation channel subfamily M member 6, transcript variant X3	protein_coding	XP_007967705.2;XP_007967706.2;XP_007967710.2	.	0.629212	0.457413	0.392942	0.736782	0.592981	0.547262	1.17562	1.47552	1.23741	1.47825	1.05988	0.930346	1.72876	1.36952	1.25823	2.45753	3.14944	2.59524	1.23863	220.494	0.229122	1.3475	0.177818	0.464759	2.1971	384.829	0.166852	6.80604	1.0032e-11	5.03512e-11	7.62116	7.93139	9.04672	8.07752	7.83195	7.72077	8.18764	7.99609	7.94124	8.61629	8.80374	8.65006	257
103219602	XM_007969526,XM_007969528,XM_007969529,XM_007969531,XM_037998499	NMRK1	nicotinamide riboside kinase 1, transcript variant X3	protein_coding	XP_007967717.1;XP_007967719.1;XP_007967720.1;XP_007967722.1;XP_037854427.1	.	8.96225	9.29451	6.9342	9.00907	10.0028	9.20695	18.1972	18.4341	18.2297	21.0555	21.5364	16.4177	21.1385	23.102	21.1681	38.0396	39.3468	38.2334	1.08052	628.193	0.134961	0.827877	0.40774	0.693125	2.05479	983.787	0.0979364	10.6088	2.71185e-26	3.02388e-25	9.23764	9.35029	10.3701	9.45066	9.47235	9.2743	9.45104	9.51841	9.43376	10.0915	10.0868	10.0962	646
103219612	XM_007969537,XM_037998502,XM_037998503	GCNT1	glucosaminyl (N-acetyl) transferase 1, transcript variant X1	protein_coding	XP_007967728.1;XP_037854430.1;XP_037854431.1	.	1.28633	1.71897	2.11922	2.74818	2.36361	2.75749	5.37279	4.78205	5.2071	3.02204	3.98303	5.01757	6.44823	5.45888	6.33988	11.2313	10.2071	10.9209	1.4646	366.717	0.175047	3.14488	0.00166154	0.0243518	2.19654	687.077	0.117099	9.69461	3.17847e-22	2.95477e-21	8.21775	8.76728	9.88297	8.39796	8.57735	8.65887	8.88722	8.7617	8.88093	9.51707	9.49285	9.55625	241
103219700	XM_007969673,XM_007969674,XM_037998599	CTSL	cathepsin L, transcript variant X1	protein_coding	XP_007967864.1;XP_007967865.1;XP_037854527.1	.	852.406	916.797	789.463	935.56	903.414	979.378	1803.92	1692.43	1800.15	2002.6	2124.32	1869.17	2195.16	2086.48	2251.73	3770.93	3612.42	3775.49	1.07704	74627.3	0.0758894	1.41093	0.158264	0.439992	2.00221	114641	0.0568532	17.6172	1.81853e-69	9.06879e-68	16.1329	16.24	17.2223	16.2969	16.3354	16.196	16.3612	16.2969	16.372	16.9962	16.922	16.985	74072
103219757	XM_007969749,XM_037998621	LOC103219757	centromere protein P, transcript variant X1	protein_coding	XP_007967940.1;XP_037854549.1	.	0.871948	0.935171	0.980696	0.894491	1.37509	1.3574	2.0109	2.38369	2.45302	2.04852	2.16689	2.32194	2.0988	3.17585	3.12085	4.2036	5.08788	5.14475	1.26788	159.777	0.235361	1.45487	0.145706	0.420914	2.01455	265.812	0.194141	5.20476	1.94249e-07	6.77259e-07	7.13916	7.48052	8.47302	7.389	7.41397	7.43418	7.39149	7.6647	7.66174	8.03486	8.16434	8.19306	137
103219815	XM_007969894	ZNF367	zinc finger protein 367	protein_coding	XP_007968085.1	.	3.16912	4.35118	4.09058	5.13345	4.53643	5.10344	11.7664	11.4616	11.3175	7.44538	10.0822	9.68504	12.0449	10.4771	11.7336	24.5965	24.4644	23.7364	1.24717	901.966	0.131069	2.43124	0.0150474	0.114772	2.48965	1723.52	0.0876947	15.006	6.71121e-51	1.93911e-49	9.64879	9.9675	11.264	9.78281	10.0079	9.94565	10.1509	10.0173	10.1184	10.9345	10.8953	10.8881	679
103219833	XR_492158	LOC103219833	uncharacterized LOC103219833	lncRNA	.	.	0.598867	0.785816	2.27771	0.644486	0.902862	0.894252	1.99578	2.44089	1.643	1.40695	1.82082	5.39281	1.5122	2.08521	2.05601	4.17201	5.20997	3.44588	-1.53285	217.259	0.596961	-1.03225	0.301955	0.608388	2.65664	309.649	0.192323	7.32933	2.31303e-13	1.29507e-12	8.03902	7.42207	8.81384	7.53963	7.69882	8.52228	7.57512	7.77429	7.77144	8.47526	8.63728	8.301	134
103219858	XM_037982435	LOC103219858	ADP-ribosylation factor-like protein 17	protein_coding	XP_037838363.1	.	0.159274	0.107139	0.026848	0.054543	0.001868	0.005543	0.449952	0.312667	0.230793	0.374192	0.248254	0.063566	0.127978	0.004314	0.012744	0.940585	0.667375	0.484045	-3.969	5.78586	1.22633	-1.62173	0.104861	NA	13.0444	16.0886	0.861793	4.29959	1.71111e-05	4.85381e-05	3.20602	1.22878	4.90056	3.65445	3.55547	3.41812	3.45949	3.36184	3.36159	4.04211	3.86688	3.76211	15
103220040	XM_007970188,XM_007970189	BOLA3	bolA family member 3, transcript variant X2	protein_coding	XP_007968379.1;XP_007968380.2	.	13.7651	17.0192	14.7811	19.0386	18.6374	16.4077	44.6178	38.7776	47.373	32.3392	39.4354	34.9965	44.6715	43.0441	37.7236	93.2695	82.7692	99.3561	1.13246	532.168	0.140451	1.27775	0.201338	0.497272	2.65356	1018.75	0.113314	12.4251	1.91082e-35	3.19497e-34	8.96281	9.14304	10.5311	9.16577	9.29542	9.16567	9.38636	9.29898	9.24457	10.1925	10.0449	10.2343	474
103220059	XM_007970226,XM_007970227,XM_007970228,XM_038007113	CCT7	chaperonin containing TCP1 subunit 7, transcript variant X2	protein_coding	XP_007968417.2;XP_007968418.2;XP_007968419.1;XP_037863041.1	.	63.0253	65.6148	59.4778	60.2985	66.9093	67.1249	117.181	123.226	113.654	148.069	152.037	140.822	141.482	154.53	154.33	244.957	263.02	238.368	1.02362	6813.77	0.0727676	0.462786	0.643518	0.848426	2.01139	10242.6	0.0534142	18.875	1.83105e-79	1.16866e-77	12.7172	12.751	13.7401	12.8693	12.8766	12.7819	12.8597	12.8702	12.8707	13.5054	13.496	13.4732	6995
103220131	XR_492250	LOC103220131	uncharacterized LOC103220131	lncRNA	.	.	0.09552	0.019261	0.08253	0.067021	0.07709	0.08404	0.174157	0.155863	0.164142	0.22441	0.04463	0.195402	0.157256	0.178043	0.19322	0.36406	0.332684	0.344257	1.12914	32.2946	0.56535	0.30993	0.756615	NA	2.28382	55.4553	0.355615	3.35039	0.000806984	0.00184785	4.92477	5.09656	6.26947	5.45186	4.93954	5.36931	5.29665	5.33169	5.36584	5.80487	5.73141	5.76085	45
103220170	XM_007970468,XM_007970476,XM_007970483,XM_007970489,XM_037984931,XM_037984932	SLC19A1	solute carrier family 19 member 1, transcript variant X2	protein_coding	XP_007968659.2;XP_007968667.2;XP_007968674.2;XP_007968680.2;XP_037840859.1;XP_037840860.1	.	1.95267	1.60665	1.71881	1.33271	1.81629	2.05011	2.98753	3.53374	3.93457	4.58753	3.72279	4.06953	3.12702	4.19482	4.71349	6.24517	7.54263	8.25203	-1.04058	263.62	0.207028	-0.277197	0.781629	0.913343	2.07689	392.406	0.178451	5.90878	3.44644e-09	1.40897e-08	8.07108	8.01297	9.04934	8.29912	8.11102	8.16698	7.96603	8.20717	8.30494	8.64974	8.76606	8.8654	310
103220186	XM_007970493	CCT4	chaperonin containing TCP1 subunit 4	protein_coding	XP_007968684.2	.	145.708	162.105	135.516	157.927	163.316	170.725	404.365	467.536	435.262	342.32	375.615	320.855	370.553	377.186	392.521	845.289	997.936	912.881	1.08471	18547	0.0781707	1.50074	0.133422	0.401768	2.83162	36489.3	0.0604375	24.8459	2.86334e-136	6.27915e-134	14.119	14.2364	15.7189	14.3525	14.4175	14.2572	14.4042	14.3987	14.4414	15.2915	15.4169	15.3522	18104
103220198	XM_007970510,XM_007970512,XM_038007001,XM_038007002	CUNH2orf74	chromosome unknown C2orf74 homolog, transcript variant X2	protein_coding	XP_007968701.1;XP_007968703.1;XP_037862929.1;XP_037862930.1	.	1.79074	2.58033	2.51815	2.70596	2.64438	2.4857	4.89385	6.15581	5.1663	4.20709	5.97891	5.96209	6.34915	6.10734	5.71499	10.2302	13.1393	10.8354	1.14958	184.558	0.215792	0.931969	0.351352	0.651678	2.24891	316.35	0.163971	7.1307	9.98629e-13	5.37663e-12	7.42419	7.62471	8.77464	7.52209	7.73187	7.73812	7.78385	7.79665	7.73236	8.32778	8.51876	8.40683	139
103220199	XM_038006995,XM_038006996,XM_038006997,XM_038006998,XR_005243348,XR_005243349	KIAA1841	KIAA1841 ortholog, transcript variant X4	protein_coding	XP_037862923.1;XP_037862924.1;XP_037862925.1;XP_037862926.1	.	3.85737	4.43884	3.92005	3.99649	4.52492	4.37112	13.6122	18.9881	14.5008	9.06234	10.2853	9.28129	9.37721	10.4505	10.0498	28.4551	40.5294	30.4128	1.06805	1028.99	0.109512	0.867314	0.38577	0.677849	3.92851	2585.13	0.104481	18.8932	1.29739e-79	8.40602e-78	9.95858	10.0539	12.0089	10.2266	10.3432	10.2181	10.2839	10.3523	10.3213	11.4196	11.7124	11.4644	955
103220447	XM_007970887,XM_007970888	GEMIN6	gem nuclear organelle associated protein 6, transcript variant X2	protein_coding	XP_007969078.1;XP_007969079.1	.	5.95596	7.52145	6.98103	6.95538	6.80267	6.37901	12.7526	12.1379	13.2252	13.9927	17.428	16.5286	16.3198	15.7111	14.6663	26.6583	25.9078	27.7373	-1.03827	472.024	0.143892	-0.376583	0.706483	0.878351	2.01679	689.278	0.114213	8.86121	7.91494e-19	6.12325e-18	8.90942	8.85551	9.84788	8.93673	9.09792	9.0266	9.04406	8.9937	8.94979	9.60173	9.54293	9.62397	434
103220468	XR_005243302,XR_005243303	LOC103220468	uncharacterized LOC103220468, transcript variant X1	lncRNA	.	.	0.083245	0.11941	0.259104	0.128598	0.11708	0.288667	0.754279	0.795145	0.752585	0.195572	0.276686	0.613466	0.301736	0.270402	0.663689	1.57675	1.6972	1.57841	1.14724	37.1994	0.543643	0.364518	0.715472	NA	4.47875	107.428	0.328791	6.57895	4.73784e-11	2.25426e-10	5.11758	5.3104	7.45677	5.4863	5.60899	5.96696	5.64486	5.58737	6.03084	6.72513	6.79072	6.71842	19
103220471	XR_492458	LOC103220471	uncharacterized LOC103220471	lncRNA	.	.	0.055872	0.063108	0.085496	0.13305	0.092731	0.047593	1.29056	1.40364	1.18955	0.131264	0.146228	0.202424	0.312182	0.214166	0.109423	2.6978	2.99601	2.49487	1.2647	23.7692	0.585825	0.578311	0.563054	NA	15.1023	210.024	0.268579	14.583	3.60295e-48	9.54001e-47	4.39207	4.73021	8.62161	5.55437	5.57863	5.69089	5.88756	5.69883	5.47413	7.65648	7.72255	7.56991	18
103220549	XR_492519	LOC103220549	uncharacterized LOC103220549	lncRNA	.	.	0.047485	0.062654	0.190008	0.269699	0.132958	0.119809	1.56406	1.43723	1.25462	0.111558	0.145177	0.449871	0.632812	0.307074	0.275459	3.26953	3.06771	2.63134	1.71239	14.4879	0.767129	1.01158	0.311739	NA	8.32489	83.6986	0.361505	8.45751	2.73147e-17	1.93866e-16	3.42191	4.19047	7.223	4.74802	4.76491	5.0235	5.17379	4.91652	4.89548	6.31728	6.23302	6.13254	6
103220573	XM_007971076,XM_038006735,XM_038006736,XM_038006737	PLB1	phospholipase B1, transcript variant X4	protein_coding	XP_007969267.2;XP_037862663.1;XP_037862664.1;XP_037862665.1	.	0.338139	0.267251	0.268718	0.343348	0.263941	0.435015	0.784353	0.760377	0.583379	0.794408	0.61925	0.636229	0.805618	0.609584	1.00016	1.63962	1.62299	1.22353	1.16309	80.2223	0.323265	0.674246	0.500155	0.759935	2.16545	134.785	0.261542	4.26189	2.02706e-05	5.69341e-05	6.2127	6.43092	7.52689	6.60453	6.44055	6.44695	6.59929	6.42462	6.7302	7.21075	7.18337	6.98518	89
103220607	XM_007971162,XM_038006692	CAD	carbamoyl-phosphate synthetase 2, aspartate transcarbamylase, and dihydroorotase, transcript variant X1	protein_coding	XP_007969353.1;XP_037862620.1	.	6.31293	5.64839	7.57178	6.67502	7.44437	7.92505	14.0114	16.6033	14.3479	14.8313	13.0879	17.9273	15.662	17.1932	18.2208	29.2896	35.439	30.092	1.10219	2733.63	0.109076	1.28698	0.1981	0.493419	2.17458	4489.94	0.0802161	13.9715	2.32693e-44	5.39325e-43	11.345	11.4849	12.5867	11.5133	11.4005	11.6267	11.5447	11.6016	11.6601	12.2429	12.3888	12.2554	2602
103220619	XM_007971187,XM_007971188,XM_038006681,XM_038006682	MAPRE3	microtubule associated protein RP/EB family member 3, transcript variant X1	protein_coding	XP_007969378.1;XP_007969379.1;XP_037862609.1;XP_037862610.1	.	7.62628	6.70821	7.82586	7.28506	8.16536	6.74981	13.616	15.499	15.0612	17.9168	15.5436	18.5289	17.0934	18.8583	15.5188	28.4629	33.082	31.5881	-1.02735	867.759	0.122934	-0.3167	0.751471	0.89986	2.06171	1292.86	0.100054	10.4328	1.75684e-25	1.90436e-24	9.78067	9.74136	10.7658	9.94205	9.81463	9.92748	9.88309	9.94707	9.79973	10.437	10.5265	10.5549	936
103220625	XM_007971196,XM_038006680	CENPA	centromere protein A, transcript variant X1	protein_coding	XP_007969387.1;XP_037862608.1	.	8.74732	8.92018	9.22417	9.18696	8.2431	9.11074	18.5808	16.8945	19.5864	20.5506	20.669	21.8396	21.5559	19.0379	20.9469	38.8415	36.0605	41.0789	-1.03323	1077.77	0.10632	-0.443583	0.657344	0.855556	2.20603	1676.66	0.0935229	12.2051	2.91976e-34	4.63718e-33	10.0972	10.0501	11.172	10.2257	10.2186	10.2303	10.2527	10.1311	10.2188	10.9148	10.811	10.9536	1104
103220646	XM_007971255	KIF3C	kinesin family member 3C	protein_coding	XP_007969446.1	.	6.93913	5.30394	6.19617	7.84002	7.13103	7.58112	13.9305	16.2793	16.6622	16.3025	12.2898	14.6703	18.3955	16.4695	17.4301	29.1205	34.7475	34.9459	1.19483	1577.64	0.117703	2.18182	0.0291226	0.173171	2.21239	2721.9	0.0861433	13.2988	2.35162e-40	4.74345e-39	10.4895	10.7462	11.8723	10.8299	10.61	10.7087	10.9137	10.8057	10.8597	11.4548	11.5775	11.6015	1672
103220753	XM_007971396,XM_007971397,XM_007971400,XM_007971401,XM_007971402,XM_007971406,XM_007971408,XM_007971409,XM_007971410,XM_038006596,XM_038006597,XM_038006598,XM_038006599	GEN1	GEN1 Holliday junction 5' flap endonuclease, transcript variant X13	protein_coding	XP_007969587.2;XP_007969588.2;XP_007969591.2;XP_007969592.2;XP_007969593.2;XP_007969597.2;XP_007969599.2;XP_007969600.2;XP_007969601.2;XP_037862524.1;XP_037862525.1;XP_037862526.1;XP_037862527.1	.	4.10246	4.58325	4.50139	5.3537	4.84686	4.70403	10.1523	11.9548	9.58207	9.63813	10.6199	10.6577	12.5617	11.1941	10.8153	21.2225	25.517	20.0966	1.16933	2093.31	0.0867897	2.60033	0.00931328	0.0846454	2.02478	3367.77	0.073666	13.8159	2.04287e-43	4.60385e-42	10.9143	11.14	12.1385	11.0644	11.1361	11.0983	11.2616	11.2327	11.2054	11.879	11.9124	11.795	1860
103220758	XM_007971417	RAD51AP2	RAD51 associated protein 2	protein_coding	XP_007969608.2	.	0.155107	0.213238	0.237943	0.252473	0.182635	0.244045	0.604268	0.81834	0.569671	0.3644	0.494096	0.563364	0.592393	0.421804	0.561096	1.26317	1.74671	1.19478	1.09903	46.013	0.402904	0.338137	0.73526	NA	3.0888	97.1475	0.297656	5.46619	4.59799e-08	1.70162e-07	5.45465	5.5901	7.19739	5.77134	5.90349	5.94429	5.99067	5.81335	5.95927	6.57154	6.79326	6.52546	35
103220773	XM_007971422	MYCN	MYCN proto-oncogene, bHLH transcription factor	protein_coding	XP_007969613.2	.	0.069963	0.024313	0.086875	0.033382	0.083054	0.179463	0.171251	0.24522	0.264723	0.164367	0.056335	0.20569	0.078327	0.191817	0.412613	0.357984	0.523412	0.555208	1.61766	12.9627	0.832544	0.833475	0.404577	NA	2.36937	26.6443	0.591563	2.10375	0.0354004	0.0604617	3.31252	3.99913	5.2285	4.14585	3.98323	4.18251	4.03312	4.17891	4.40767	4.41996	4.56502	4.60781	12
103220782	XM_007971430,XM_038006208,XM_038006209	LRATD1	LRAT domain containing 1, transcript variant X3	protein_coding	XP_007969621.1;XP_037862136.1;XP_037862137.1	.	0.918498	0.628145	1.18342	1.19489	1.19275	0.863922	2.54646	3.72221	3.55616	2.15788	1.45548	2.80192	2.80364	2.75471	1.98628	5.32315	7.9449	7.45839	1.16114	272.021	0.227461	0.9476	0.343333	0.64477	3.38244	631.368	0.162154	10.842	2.17763e-27	2.53563e-26	7.9766	8.19062	9.92855	8.31994	8.07279	8.48273	8.52385	8.4649	8.25149	9.24418	9.579	9.52282	258
103220841	XM_007971513,XM_007971515,XM_038006558,XM_038006559,XM_038006560,XM_038006561	TAF1B	TATA-box binding protein associated factor, RNA polymerase I subunit B, transcript variant X1	protein_coding	XP_007969704.2;XP_007969706.1;XP_037862486.1;XP_037862487.1;XP_037862488.1;XP_037862489.1	.	7.87838	8.7183	8.9566	9.74058	10.489	10.4348	23.7404	22.5442	23.7158	18.5091	20.2012	21.206	22.8549	24.2249	23.9911	49.6272	48.1197	49.7394	1.17403	1156.45	0.100687	2.29889	0.0215113	0.144469	2.4174	2105.91	0.0745818	17.0747	2.29158e-65	1.02077e-63	10.0552	10.2865	11.5408	10.2368	10.3199	10.3033	10.4191	10.4142	10.4296	11.2251	11.1763	11.2126	1005
103220903	XM_037996199	LOC103220903	transmembrane protein 74B	protein_coding	XP_037852127.1	.	0.312683	0.240014	0.331542	0.324376	0.311908	0.183383	0.375532	1.45656	3.83292	0.734605	0.556138	0.784975	0.761102	0.720367	0.421624	0.785017	3.10895	8.03884	-1.11003	16.3843	0.653421	-0.230475	0.817723	NA	7.15082	62.3519	0.580639	4.88791	1.01913e-06	3.29782e-06	4.10803	3.95648	6.77334	4.80918	4.70613	4.81808	4.80024	4.78704	4.6484	4.88322	5.59878	6.36516	19
103220922	XR_005243218,XR_005243219	LOC103220922	uncharacterized LOC103220922, transcript variant X1	lncRNA	.	.	0.038295	0.060744	0.085757	0.095361	0.074214	0.016457	0.228767	0.147887	0.04841	0.08997	0.14075	0.203041	0.223753	0.1714	0.037836	0.478218	0.315659	0.10153	1.01778	24.3671	0.654319	0.0388683	0.968995	NA	2.44905	41.7571	0.594659	2.17304	0.029777	0.0517197	4.59463	4.61899	5.88973	4.71522	4.88203	5.02035	5.06393	4.95756	4.57931	5.60672	5.33056	4.83841	14
103221043	XR_005237237	LOC103221043	heterogeneous nuclear ribonucleoprotein A3-like	transcribed_pseudogene	.	.	0.107745	0.064648	0.113942	0.061475	0.029466	0.031758	0.11623	0.235238	0.16202	0.253132	0.149797	0.269773	0.144242	0.068052	0.073016	0.242969	0.502106	0.339808	-2.12834	6.22494	1.05657	-1.03138	0.302362	NA	3.88982	9.58101	0.897611	2.18324	0.0290178	0.0505293	3.08201	1.99346	3.92941	3.16186	3.08039	3.15594	3.08709	3.01933	3.019	3.17188	3.34754	3.25571	10
103221052	XM_007971735,XM_037988442,XM_037988443	SCN5A	sodium voltage-gated channel alpha subunit 5, transcript variant X3	protein_coding	XP_007969926.2;XP_037844370.1;XP_037844371.1	.	0.167544	0.116044	0.174832	0.151422	0.108868	0.147765	0.306332	0.398306	0.361468	0.393621	0.268887	0.41394	0.35529	0.251436	0.339734	0.64036	0.850167	0.758113	-1.15584	69.38	0.342586	-0.609883	0.541939	0.78656	2.77804	119.87	0.263464	5.59494	2.20696e-08	8.41134e-08	6.21769	6.00757	7.46159	6.48646	6.26258	6.48669	6.41013	6.21514	6.37855	6.91105	7.10223	7.03404	84
103221080	XM_037988470	LOC103221080	cyclin-dependent kinases regulatory subunit 1-like	protein_coding	XP_037844398.1	.	0.230845	0.136274	0.176445	0.373971	0.059687	0.21503	1.0523	0.736717	0.406259	0.542337	0.315761	0.41776	0.877472	0.137851	0.494385	2.19973	1.57249	0.852052	1.10815	5.68894	1.11929	0.132369	0.894693	NA	3.52199	13.3165	0.809735	2.2432	0.0248842	0.043967	2.43139	2.58105	4.37392	3.25061	3.18436	3.21796	3.31482	3.14124	3.22791	3.63507	3.49966	3.35178	7
103221110	XM_007971852,XM_007971853,XM_007971854	LIPH	lipase H, transcript variant X3	protein_coding	XP_007970043.2;XP_007970044.2;XP_007970045.2	.	0.115002	0.172944	0.139299	0.248867	0.267513	0.204088	0.607978	1.40681	0.78639	0.270181	0.40073	0.32981	0.583931	0.617834	0.469228	1.27092	3.00277	1.64931	1.68594	46.7013	0.398913	1.88901	0.0588903	NA	3.85781	140.584	0.284039	6.85744	7.01044e-12	3.55932e-11	5.11868	5.87427	7.80277	5.94717	6.07616	5.96128	6.21891	6.26425	6.14108	6.83556	7.283	7.00946	30
103221188	XR_005237285,XR_005237286,XR_005237287,XR_005237288,XR_005237289,XR_005237290,XR_005237291	LOC103221188	uncharacterized LOC103221188, transcript variant X7	lncRNA	.	.	0.047441	0.180735	0.142667	0.05966	0.10669	0.093954	0.264301	0.293487	0.424381	0.111456	0.418783	0.337785	0.139985	0.246406	0.216014	0.552497	0.626436	0.89006	-1.58491	15.2634	0.728466	-0.912056	0.361739	NA	3.92858	28.7459	0.535929	3.68334	0.000230201	0.000566885	4.22641	3.56169	5.51837	4.26825	4.6162	4.47133	4.27326	4.39508	4.35907	4.7274	4.75299	4.99294	8
103221259	XM_007972110,XM_007972111	RPL22L1	ribosomal protein L22 like 1, transcript variant X1	protein_coding	XP_007970301.1;XP_007970302.1	.	239.329	262.299	220.77	272.986	266.653	283.2	679.581	716.274	609.779	562.269	607.774	522.706	640.523	615.848	651.119	1420.6	1528.86	1278.9	1.10978	9746.1	0.0789495	1.90344	0.0569837	0.253532	2.54907	17954.6	0.0677324	19.9309	2.19464e-88	1.80477e-86	13.1735	13.3238	14.6546	13.3869	13.4504	13.3131	13.4912	13.4291	13.5025	14.3635	14.3587	14.228	9329
103221276	XM_007972145	LRRC31	leucine rich repeat containing 31	protein_coding	XP_007970336.2	.	0.984371	0.694873	0.486559	1.33538	1.39973	1.49899	2.56936	3.66112	3.29633	2.31264	1.6101	1.152	3.13329	3.23275	3.44639	5.37101	7.8145	6.91345	1.89315	146.075	0.271188	3.3954	0.000685285	0.0124724	2.39753	320.681	0.174495	7.22971	4.84029e-13	2.65278e-12	6.65633	7.57956	8.82209	7.41541	7.18055	6.97651	7.61719	7.62181	7.6786	8.17902	8.47832	8.38925	141
103221422	XM_007972358,XM_038006139,XM_038006140	CLIC5	chloride intracellular channel 5, transcript variant X2	protein_coding	XP_007970549.2;XP_037862067.1;XP_037862068.1	.	3.19776	3.15064	3.47208	3.61999	3.30329	3.33781	7.66993	6.55205	7.72823	7.51267	7.30037	8.22065	8.49382	7.62912	7.67412	16.0333	13.9851	16.2085	1.02394	1095.77	0.10746	0.317683	0.750726	0.89934	2.2565	1781.07	0.0855866	13.7182	7.90532e-43	1.74253e-41	10.0808	10.1145	11.2693	10.2779	10.1611	10.2676	10.2712	10.2517	10.2578	11.0198	10.8923	11.0106	1146
103221423	XM_007972361,XM_007972363,XM_007972366,XM_038005646	RUNX2	RUNX family transcription factor 2, transcript variant X4	protein_coding	XP_007970552.1;XP_007970554.1;XP_007970557.1;XP_037861574.1	.	0.05125	0.09276	0.204978	0.26034	0.321384	0.333688	1.04394	0.890763	0.723965	0.120404	0.214935	0.485316	0.61085	0.742255	0.767198	2.18226	1.9013	1.51838	2.56155	71.418	0.411991	3.29379	0.000988446	0.0165324	3.10507	207.927	0.213916	7.64145	2.14796e-14	1.2869e-13	5.33072	6.68077	8.29737	5.98209	6.16824	6.52679	6.69599	6.79878	6.83876	7.81638	7.66018	7.49062	19
103221436	XM_007972397,XM_007972399,XM_038006129,XM_038006130	HSP90AB1	heat shock protein 90 alpha family class B member 1, transcript variant X2	protein_coding	XP_007970588.1;XP_007970590.1;XP_037862057.1;XP_037862058.1	.	402.779	431.629	370.82	404.215	429.449	423.984	950.665	1128.88	1023.99	946.272	1000.13	877.971	948.435	991.834	974.8	1987.28	2409.55	2147.64	1.01989	58964.9	0.0727978	0.390297	0.696317	0.8727	2.63011	106651	0.0619981	22.5027	3.90984e-112	4.99088e-110	15.8333	15.8617	17.2377	16.0373	16.0717	15.9321	16.0258	16.0423	16.0376	16.8339	16.9841	16.8949	60394
103221506	XM_007972590	BYSL	bystin like	protein_coding	XP_007970781.1	.	8.06568	7.2068	7.48462	9.18855	9.37703	9.36873	17.6766	22.0829	20.922	18.9491	16.6989	17.7209	21.5597	21.6567	21.5401	36.9514	47.1351	43.88	1.19851	925.187	0.110372	2.36696	0.0179347	0.129071	2.31464	1649.62	0.0948819	12.761	2.70692e-37	4.88933e-36	9.71706	9.97833	11.1698	10.017	9.90639	9.92233	10.1087	10.0925	10.0972	10.7245	10.9182	10.8717	922
103221583	XM_007972779,XM_007972780	CDKN1A	cyclin dependent kinase inhibitor 1A, transcript variant X1	protein_coding	XP_007970970.1;XP_007970971.1	.	85.2364	76.0839	74.9102	89.0275	72.9349	77.4643	157.363	159.885	170.029	200.251	176.294	177.361	208.891	168.447	178.102	328.954	341.267	356.604	-1.00901	9720.51	0.0981999	-0.131836	0.895114	0.964026	2.16544	15110.1	0.0783797	14.2213	6.7582e-46	1.65141e-44	13.2532	13.2404	14.3355	13.4669	13.348	13.3202	13.4887	13.2871	13.3432	14.0458	14.0473	14.1091	10891
103221599	XM_007972818,XM_007972819,XM_007972820,XM_007972821	LHFPL5	LHFPL tetraspan subfamily member 5, transcript variant X2	protein_coding	XP_007971009.1;XP_007971010.1;XP_007971011.1;XP_007971012.1	.	0.22581	0.165976	0.205636	0.289973	0.098692	0.206339	0.673892	0.580391	0.781946	0.530508	0.384583	0.486873	0.680382	0.227935	0.474404	1.40871	1.23882	1.63999	-1.1309	28.245	0.547171	-0.324339	0.745682	NA	3.75162	62.0461	0.406876	4.68819	2.75637e-06	8.54281e-06	4.90541	4.72905	6.61381	5.36898	5.23905	5.30758	5.42976	5.04034	5.27111	5.9937	5.8211	6.05697	35
103221607	XM_007972831,XM_038006008	FKBP5	FKBP prolyl isomerase 5, transcript variant X2	protein_coding	XP_007971022.1;XP_037861936.1	.	1.67727	1.58901	1.78577	1.80295	1.64445	2.10163	5.88939	5.23939	4.89564	3.94051	3.6819	4.22807	4.23038	3.79795	4.83195	12.3112	11.1833	10.2677	1.0764	369.792	0.160722	0.660859	0.508703	0.765517	3.07205	770.242	0.12734	12.7156	4.84273e-37	8.67381e-36	8.47677	8.58244	10.1827	8.75759	8.70033	8.77339	8.8037	8.7029	8.89546	9.86636	9.74081	9.68382	365
103221639	XM_007972893,XM_007972894,XM_007972895,XM_007972897,XM_007972898,XM_007972899	HMGA1	high mobility group AT-hook 1, transcript variant X1	protein_coding	XP_007971084.1;XP_007971085.1;XP_007971086.1;XP_007971088.1;XP_007971089.1;XP_007971090.1	.	24.9187	20.478	23.941	22.4763	21.753	20.478	54.2151	62.1408	68.8629	58.5428	47.4498	56.6839	52.7375	50.2397	47.0818	113.332	132.637	144.427	-1.08723	2734.37	0.104451	-1.15521	0.248004	0.55278	2.95207	5107.67	0.085017	18.3696	2.30208e-75	1.30821e-73	11.4761	11.3554	12.8975	11.7291	11.5426	11.6453	11.6477	11.5707	11.5094	12.4345	12.5533	12.628	3184
103221642	XR_005243005,XR_005243006	LOC103221642	uncharacterized LOC103221642, transcript variant X1	lncRNA	.	.	0.018751	0.056046	0.04297	0.20092	0.065053	0.196258	0.311197	0.507868	0.449517	0.044053	0.129865	0.101738	0.471432	0.150243	0.451225	0.650531	1.08402	0.94278	3.3386	24.0091	0.634522	2.74103	0.00612471	NA	2.57041	65.0779	0.395864	3.44058	0.000580464	0.00135696	3.46746	5.20777	6.54984	4.76583	4.94916	4.88642	5.34944	4.97091	5.42782	5.72517	5.87016	5.84031	6
103221660	XM_007972938,XM_007972939,XM_038005971,XM_038005972	KIFC1	kinesin family member C1, transcript variant X1	protein_coding	XP_007971129.1;XP_007971130.2;XP_037861899.1;XP_037861900.1	.	4.50631	4.29971	3.68881	4.9476	5.05248	5.02761	10.8474	9.88043	11.6392	10.5869	9.96288	8.7338	11.6089	11.669	11.5592	22.6756	21.0893	24.411	1.16797	707.614	0.127024	1.76352	0.0778131	0.301145	2.31013	1245.41	0.0965671	12.5092	6.65002e-36	1.14205e-34	9.35005	9.57484	10.7635	9.65893	9.59471	9.46138	9.711	9.69206	9.70447	10.4641	10.3435	10.495	731
103221668	XM_007972956	B3GALT4	beta-1,3-galactosyltransferase 4	protein_coding	XP_007971147.1	.	0.030575	0.108747	0.154488	0.101628	0.08551	0.096665	0.359726	0.377737	0.558065	0.071833	0.251978	0.365772	0.238455	0.19749	0.222247	0.751975	0.806262	1.17044	-1.03114	13.7546	0.756894	-0.0584466	0.953393	NA	4.67927	37.8662	0.468271	4.75427	1.99168e-06	6.26129e-06	3.80554	3.75774	5.96317	4.31404	4.52132	4.62125	4.51877	4.45375	4.48935	5.02629	5.04822	5.28543	5
103221743	XM_038005655	LOC103221743	heat shock 70 kDa protein 1A	protein_coding	XP_037861583.1	.	31.2876	29.1969	30.0506	30.4619	37.3958	32.7652	112.119	189.54	134.92	73.5058	67.6524	71.1491	71.4746	86.3676	75.332	234.375	404.565	282.969	1.08467	4289.22	0.0876997	1.33707	0.181199	0.469857	4.62434	12386.7	0.234814	9.4085	5.03247e-21	4.35189e-20	12.0067	12.1239	14.3141	12.3942	12.3178	12.3268	12.359	12.4911	12.3904	13.5565	14.0631	13.7273	4399
103221744	XM_007973081	LOC103221744	heat shock 70 kDa protein 1-like	protein_coding	XP_007971272.2	.	0.830906	0.508123	0.463788	0.352291	0.4317	0.351555	1.39542	2.28627	1.56138	1.95209	1.17738	1.09808	0.826602	0.997034	0.808278	2.91701	4.87995	3.2747	-1.62542	69.1283	0.357392	-1.96091	0.0498896	0.235298	4.88757	153.071	0.262159	8.73179	2.50667e-18	1.88717e-17	6.41911	5.71924	7.98957	6.83037	6.49357	6.43301	6.31083	6.38521	6.28967	7.24182	7.6442	7.3219	122
103221745	XM_007973082	LOC103221745	heat shock 70 kDa protein 1A	protein_coding	XP_007971273.2	.	19.0552	15.4708	16.2733	16.6034	18.219	16.431	90.1289	160.394	120.656	44.7675	35.8475	38.5293	38.9575	42.0778	37.7773	188.406	342.355	253.053	-1.01634	902.92	0.123329	-0.189568	0.849648	0.944322	7.71196	3849.67	0.235187	12.5308	5.06244e-36	8.75059e-35	9.83007	9.80675	12.7346	10.375	10.1969	10.2217	10.2564	10.296	10.2238	11.7863	12.3543	12.0673	1055
103221747	XM_007973084,XM_007973085	VARS1	valyl-tRNA synthetase 1, transcript variant X1	protein_coding	XP_007971275.1;XP_007971276.1	.	7.02942	6.32285	7.98939	7.70071	7.95632	7.90337	22.8058	26.0054	23.6493	16.5146	14.6507	18.916	18.0686	18.3755	18.171	47.6734	55.5075	49.6	1.07925	1701.74	0.104268	1.05526	0.291309	0.6001	3.27221	3723.07	0.0711716	24.0301	1.34643e-127	2.37429e-125	10.677	10.7865	12.4776	10.9475	10.8439	11.0162	11.0076	11.0023	11.0018	12.018	12.1301	12.0434	1666
103221819	XM_007973204	TUBB	tubulin beta class I	protein_coding	XP_007971395.1	.	158.795	158.106	160.068	159.653	154.097	163.601	412.579	427.36	432.77	373.067	366.349	378.984	374.602	355.894	376.143	862.459	912.182	907.655	-1.02194	23532.4	0.0671036	-0.4667	0.640715	0.846574	2.84054	44105.5	0.0532281	28.2964	3.82275e-176	2.04338e-173	14.5379	14.5066	15.9935	14.7537	14.7291	14.7254	14.7443	14.6873	14.7376	15.6057	15.6233	15.6383	24508
103221820	XM_007973210	PLK2	polo like kinase 2	protein_coding	XP_007971401.1	.	85.7779	89.7558	82.3279	132.645	121.58	133.744	348.323	352.941	366.28	201.523	207.974	194.923	311.232	280.796	307.496	728.138	753.337	768.204	1.47163	17610.6	0.0757724	7.35638	1.88967e-13	2.10059e-11	2.9308	40669.1	0.0597641	25.957	1.51703e-148	4.80533e-146	13.7987	14.3561	15.8881	14.1855	14.1993	14.1185	14.5276	14.4206	14.5064	15.4572	15.4555	15.4961	14671
103221821	XM_038005831	MDC1	mediator of DNA damage checkpoint 1	protein_coding	XP_037861759.1	.	0.499482	0.553478	1.04516	0.534644	0.526345	0.746641	1.46473	1.83504	1.25328	1.17346	1.28247	2.47456	1.25447	1.21562	1.71664	3.0619	3.91682	2.62853	-1.18325	255.462	0.256941	-0.94477	0.344776	0.646472	2.6802	424.799	0.179157	7.93909	2.03676e-15	1.29464e-14	8.11421	7.86934	9.27335	8.00785	8.05836	8.53655	8.043	8.00357	8.26406	8.89209	9.08239	8.74692	205
103221933	XM_007973396	HIST1H2BO	histone cluster 1, H2bo	protein_coding	XP_007971587.1	.	179.35	167.843	174.466	191.971	185.028	190.91	446.432	396.827	443.801	421.357	388.911	413.073	450.433	427.332	438.931	933.226	847.01	930.789	1.06416	4755.29	0.0783038	1.14576	0.251893	0.557022	2.4149	8260.46	0.0673142	18.896	1.23135e-79	8.00845e-78	12.1698	12.2595	13.5121	12.3974	12.3198	12.3373	12.4396	12.3752	12.407	13.2442	13.1185	13.2287	4900
103221934	XM_007973400,XM_007973406	DEPDC1B	DEP domain containing 1B, transcript variant X1	protein_coding	XP_007971591.2;XP_007971597.2	.	1.60464	1.63584	1.27478	1.80799	2.30882	2.18226	5.66697	5.17871	6.58973	3.76986	3.7904	3.01823	4.24219	5.33234	5.01734	11.8463	11.0537	13.8207	1.34864	312.328	0.177957	2.42476	0.0153187	0.116205	3.02654	713.037	0.130223	12.2687	1.33334e-34	2.14753e-33	8.05443	8.48709	10.066	8.49427	8.49995	8.29725	8.56967	8.72384	8.68244	9.6089	9.50165	9.72594	291
103221935	XM_007973397	HIST1H2AM	histone cluster 1, H2am	protein_coding	XP_007971588.1	.	112.879	104.152	115.086	85.0736	84.3005	93.3214	248.74	230.383	272.146	265.194	241.332	272.483	199.613	194.696	214.56	519.969	491.742	570.776	-1.29377	3408.28	0.0857456	-4.33352	1.46746e-05	0.000522323	3.04801	5935.1	0.0751451	21.3968	1.43023e-101	1.57832e-99	11.9087	11.537	13.1257	12.0472	11.9563	12.0253	11.7991	11.7598	11.847	12.7901	12.7032	12.8663	4043
103221936	XM_007973398	LOC103221936	histone H2A type 1-J	protein_coding	XP_007971589.1	.	182.436	191.841	212.777	128.198	134.172	148.127	524.153	489.399	525.433	428.608	444.516	503.779	300.798	309.877	340.566	1095.69	1044.6	1102	-1.46278	4802.9	0.0846388	-6.48299	8.99234e-11	7.25968e-09	3.99749	9617.54	0.0657275	30.4149	3.48768e-203	3.31427e-200	12.4782	11.9293	13.9094	12.5521	12.5709	12.6437	12.2533	12.2576	12.3407	13.5394	13.4586	13.5317	5491
103221937	XM_007973399	LOC103221937	histone H2B type 1-M	protein_coding	XP_007971590.1	.	31.8978	30.9494	33.052	42.0821	38.9922	41.9485	118.016	94.1409	109.948	74.9394	71.7131	78.2553	98.7398	90.0545	96.4457	246.701	200.94	230.595	1.25419	1177.15	0.102764	3.1797	0.00147428	0.0223254	2.78947	2448.66	0.0940301	15.7395	8.10401e-56	2.76133e-54	10.0285	10.3552	11.8157	10.3402	10.2949	10.3329	10.5494	10.4537	10.5191	11.5241	11.2942	11.4461	1075
103221939	XM_038005624	LOC103221939	histone H2A type 1	protein_coding	XP_037861552.1	.	3.31095	3.00394	2.94478	2.9744	3.16696	3.11423	8.9789	8.00312	10.1668	7.7786	6.96044	6.9722	6.97901	7.31426	7.16007	18.7696	17.0823	21.3229	-1.02468	489.73	0.136741	-0.257242	0.796992	0.920941	3.12528	984.655	0.112802	14.5741	4.10502e-48	1.08358e-46	8.95321	8.91827	10.5429	9.26263	9.17301	9.14857	9.17435	9.18905	9.18206	10.1168	10.0067	10.2118	548
103221940	XM_007973403	LOC103221940	histone H2B type 1-N	protein_coding	XP_007971594.1	.	7.16021	7.34439	7.17489	5.05762	5.70152	7.68244	15.5774	18.0635	16.5501	16.8219	17.0177	16.9876	11.867	13.1679	17.6631	32.5632	38.5558	34.7107	-1.20442	640.039	0.150327	-1.785	0.0742605	0.293288	2.90134	1118.21	0.128989	11.9136	1.00562e-32	1.49315e-31	9.45009	9.18146	10.6998	9.58944	9.58754	9.55475	9.3055	9.36465	9.60528	10.2938	10.4174	10.3404	715
103221943	XM_007973404	HIST1H2AL	histone cluster 1, H2al	protein_coding	XP_007971595.1	.	7.49174	7.26945	7.25497	6.76141	7.66603	9.37772	25.5847	20.0466	22.3237	17.6008	16.8441	17.1772	15.8647	17.7051	21.5607	53.4825	42.7885	46.8199	1.05453	326.692	0.170752	0.448633	0.653697	0.854014	3.04336	669.281	0.14183	11.3211	1.03168e-29	1.34179e-28	8.31314	8.38942	9.9767	8.60567	8.56116	8.5483	8.51495	8.57928	8.73858	9.68324	9.44311	9.54655	335
103221946	XM_038005622	LOC103221946	histone H3.1	protein_coding	XP_037861550.1	.	84.4905	85.7284	92.4575	90.0744	78.1501	85.3522	216.517	195.902	214.441	198.498	198.642	218.906	211.347	180.492	196.237	452.609	418.145	449.751	-1.05829	4447.43	0.0876821	-0.932196	0.351235	0.651678	2.63263	7743.95	0.0750038	18.6191	2.24974e-77	1.36946e-75	12.1591	12.0773	13.4543	12.3014	12.2903	12.3389	12.3399	12.19	12.2677	13.1738	13.0645	13.1547	4554
103221947	XM_007973409	LOC103221947	histone H2A type 1	protein_coding	XP_007971600.1	.	81.1231	83.2949	87.129	54.5808	55.626	64.6934	192.977	178.202	200.283	190.587	193.003	206.29	128.066	128.471	148.739	403.401	380.364	420.056	-1.47164	5628.87	0.0826723	-6.74256	1.55619e-11	1.37967e-09	3.48373	10076.9	0.0733004	24.5651	2.98012e-133	6.14157e-131	12.7106	12.1531	13.9347	12.7822	12.781	12.8046	12.4437	12.4271	12.5525	13.5988	13.5083	13.6246	6692
103221948	XM_007973410	LOC103221948	histone H2B type 1-F/J/L	protein_coding	XP_007971601.1	.	70.6039	67.4888	75.8654	58.7718	64.7875	69.2073	191.686	172.966	183.118	165.874	156.379	179.622	137.9	149.63	159.118	400.702	369.188	384.056	-1.13633	1828.5	0.0958053	-1.9246	0.0542794	0.246825	3.03085	3404.54	0.0768396	20.819	2.91481e-96	2.91567e-94	10.9259	10.7411	12.3219	11.0938	11.0338	11.1157	10.931	10.9764	11.0354	12.0179	11.9059	11.9643	1987
103221968	XM_007973420	LOC103221968	histone H2A type 1-H	protein_coding	XP_007971611.1	.	98.0711	101.889	105.02	85.3792	87.3337	90.2689	261.374	244.462	239.791	230.404	236.087	248.649	200.33	201.702	207.541	546.379	521.793	502.917	-1.18596	2554.25	0.080155	-3.06971	0.00214266	0.0295366	3.02191	4637.31	0.0666122	23.9515	8.91833e-127	1.55661e-124	11.4365	11.1904	12.7667	11.5639	11.5726	11.5834	11.4364	11.4221	11.4545	12.474	12.3958	12.3818	2759
103221969	XM_007973421,XM_007973422	LOC103221969	histone H2B type 1-J, transcript variant X1	protein_coding	XP_007971612.1;XP_007971613.1	.	75.3801	72.4431	77.7517	80.8044	71.7308	80.3825	188.566	171.879	202.011	177.095	167.858	184.088	189.596	165.666	184.811	394.181	366.867	423.68	1.01109	4336.87	0.0862586	0.184486	0.853632	0.945169	2.56899	7677.87	0.0777666	17.5036	1.34382e-68	6.51164e-67	12.0745	12.0904	13.4322	12.2705	12.2152	12.2594	12.3154	12.1822	12.2833	13.1202	13.018	13.1758	4458
103221970	XM_007973425	LOC103221970	histone H2A type 1	protein_coding	XP_007971616.1	.	80.4535	79.1302	71.0795	63.3032	80.455	80.8337	193.653	174.046	168.472	189.014	183.353	168.291	148.532	185.815	185.849	404.815	371.495	353.338	-1.05316	5193.67	0.0965207	-0.774177	0.438826	0.715338	2.5491	8861.43	0.0838378	16.1024	2.45515e-58	8.91622e-57	12.3794	12.3047	13.6359	12.5831	12.5458	12.4427	12.371	12.5346	12.5442	13.4069	13.291	13.2646	5749
103221971	XM_007973426	LOC103221971	histone H4	protein_coding	XP_007971617.1	.	126.771	117.534	125.588	131.356	119.44	123.337	358.57	332.021	332.395	297.83	272.34	297.348	308.209	275.854	283.569	749.56	708.684	697.137	-1.01081	2761.87	0.0899805	-0.172348	0.863164	0.949056	2.91212	5301.39	0.071727	21.4992	1.58552e-102	1.78423e-100	11.4392	11.4237	12.9462	11.6767	11.5921	11.6319	11.6916	11.5807	11.6125	12.6405	12.5524	12.5579	2944
103221972	XM_007973427,XM_038005625	LOC103221972	histone H2B type 1-K, transcript variant X1	protein_coding	XP_007971618.1;XP_037861553.1	.	126.629	130.153	141.304	116.057	109.378	117.525	267.613	228.134	270.845	297.496	301.579	334.559	272.311	252.613	270.208	559.422	486.943	568.047	-1.18884	6123.93	0.0776836	-3.21237	0.00131643	0.0206108	2.41007	9413.67	0.0706468	17.9636	3.75306e-72	1.99367e-70	12.6997	12.45	13.6998	12.7743	12.7614	12.8154	12.6733	12.5922	12.6632	13.4602	13.3353	13.473	6620
103221993	XM_007973463	LOC103221993	histone H4	protein_coding	XP_007971654.1	.	162.848	156.506	154.402	118.059	108.491	107.298	243.503	220.146	230.472	382.588	362.641	365.568	277.009	250.565	246.694	509.022	469.892	483.372	-1.45093	7792.71	0.0806069	-6.66166	2.70758e-11	2.34295e-09	2.21456	10084.2	0.0693365	16.5428	1.8035e-61	7.25856e-60	13.1715	12.6346	13.7622	13.2085	13.1494	13.1227	12.9181	12.8157	12.8123	13.6032	13.4959	13.5425	9811
103221994	XM_007973464	LOC103221994	histone H2B type 1-C/E/F/G/I	protein_coding	XP_007971655.1	.	196.247	182.379	190.127	169.78	152.477	174.058	488.516	475.903	498.246	461.053	422.592	450.154	398.366	352.152	400.185	1021.2	1015.79	1044.98	-1.17202	4871.79	0.0862972	-2.6536	0.00796389	0.0756151	3.13871	9159.55	0.0677939	24.341	7.22162e-131	1.37251e-128	12.3602	12.1312	13.762	12.5574	12.4733	12.4934	12.4228	12.3039	12.416	13.4117	13.3723	13.4207	5611
103221995	XM_007973466	LOC103221995	histone H3.1	protein_coding	XP_007971657.2	.	63.37	59.1453	67.6832	62.6001	56.3053	61.3226	149.374	137.862	156.872	148.879	137.046	160.25	146.882	130.04	140.99	312.253	294.261	329.01	-1.07893	6927.45	0.085635	-1.27983	0.200605	0.496395	2.62446	11916.1	0.0706571	19.7011	2.1104e-86	1.64833e-84	12.8119	12.7022	14.0749	12.9738	12.8933	12.9912	12.9488	12.8283	12.904	13.7739	13.6836	13.8107	7413
103221996	XM_007973467	LOC103221996	histone H2B type 1-F/J/L-like	protein_coding	XP_007971658.1	.	122.856	113.394	125.81	101.072	101.017	115.833	328.296	279.82	333.39	288.631	262.746	297.874	237.152	233.304	266.316	686.274	597.264	699.224	-1.16551	3039.66	0.0904411	-2.44314	0.01456	0.112488	3.15696	5757.83	0.081948	20.2389	4.45349e-91	3.96755e-89	11.676	11.4549	13.0943	11.8632	11.7739	11.8455	11.6891	11.6565	11.7725	12.7807	12.6139	12.7855	3435
103221997	XM_007973468	LOC103221997	histone H2A type 1-D	protein_coding	XP_007971659.1	.	103.488	90.4146	93.4545	74.1258	72.9795	75.7721	182.641	177.902	181.101	243.129	209.5	221.267	173.926	168.55	174.211	381.795	379.724	379.825	-1.32	3288.72	0.0889754	-4.50165	6.74271e-06	0.000265501	2.58953	5020.9	0.0615715	22.2943	4.20147e-110	5.17023e-108	11.8697	11.4692	12.8226	12.0151	11.8759	11.8894	11.7201	11.6748	11.7109	12.5585	12.5197	12.5408	4167
103221998	XM_007973469	LOC103221998	histone H2B type 1-C/E/F/G/I	protein_coding	XP_007971660.1	.	7.43292	8.02288	7.37771	6.65631	6.5083	5.05549	12.3008	10.7386	12.7062	17.4626	18.5899	17.4678	15.6181	15.0313	11.6233	25.7137	22.9211	26.6489	-1.27983	491.542	0.151379	-2.35141	0.0187023	0.132435	2.09016	657.301	0.137058	7.76032	8.47127e-15	5.19545e-14	9.10792	8.7526	9.79618	9.13838	9.17824	9.09594	9.03571	8.98691	8.79982	9.59807	9.46491	9.61789	556
103222001	XM_007973471	LOC103222001	histone H2B type 1-C/E/F/G/I	protein_coding	XP_007971662.1	.	182.06	199.922	192.904	165.009	155.087	175.159	410.195	359.814	407.056	427.723	463.241	456.728	387.17	358.18	402.716	857.475	768.007	853.724	-1.18645	4861.96	0.0800096	-3.08271	0.00205123	0.0285296	2.53262	7751.41	0.0736955	18.1915	6.03201e-74	3.30697e-72	12.3654	12.1188	13.4401	12.4393	12.4951	12.4501	12.3429	12.2594	12.3647	13.1982	13.0607	13.1811	5174
103222003	XM_007973472	LOC103222003	histone H2A type 1-B	protein_coding	XP_007971663.1	.	111.849	100.641	100.897	83.7781	91.5758	104.48	236.689	200.97	199.868	262.774	233.196	238.889	196.574	211.499	240.215	494.778	428.961	419.185	-1.14795	3034.76	0.0972923	-2.04601	0.0407551	0.210942	2.43098	4784.31	0.0881106	14.5446	6.31778e-48	1.65999e-46	11.6635	11.4644	12.727	11.842	11.7294	11.7171	11.5871	11.6266	11.7412	12.5505	12.3822	12.3812	3580
103222004	XM_038005629	LOC103222004	uncharacterized LOC103222004	protein_coding	XP_037861557.1	.	117.397	117.342	119.568	75.7178	76.5886	84.2257	174.862	159.314	176.342	275.807	271.893	283.094	177.661	176.885	193.647	365.533	340.049	369.845	-1.53269	8310.33	0.0723987	-8.50935	1.74913e-17	2.57925e-15	2.30099	10688.4	0.065817	18.2667	1.52508e-74	8.46962e-73	13.2961	12.68	13.8631	13.2884	13.2637	13.2649	12.9028	12.8796	12.9626	13.6789	13.5789	13.6771	10314
103222006	XM_007973474	H1-3	H1.3 linker histone, cluster member	protein_coding	XP_007971665.2	.	66.9705	66.1552	67.4396	67.9706	60.818	61.9315	182.572	161.437	175.043	157.338	153.289	159.673	159.484	140.462	142.39	381.65	344.581	367.121	-1.07471	2858.78	0.0885054	-1.17448	0.240203	0.544497	2.89819	5299.38	0.0769915	19.9393	1.85812e-88	1.53542e-86	11.5322	11.4283	12.9439	11.7213	11.6883	11.69	11.7191	11.5953	11.6158	12.6523	12.5206	12.602	3060
103222015	XM_007973484	LOC103222015	histone H2B type 1-C/E/F/G/I	protein_coding	XP_007971675.1	.	303.869	305.463	302.159	213.77	227.353	226.007	509.134	426.613	527.197	713.897	707.79	715.404	501.582	525.084	519.622	1064.3	910.588	1105.7	-1.39819	7353.95	0.0679239	-7.11919	1.08563e-12	1.08948e-10	2.33823	10101.3	0.07643	16.0332	7.49439e-58	2.69877e-56	13.0659	12.5824	13.7886	13.1013	13.0816	13.0573	12.79	12.8074	12.8083	13.5978	13.4201	13.6208	8847
103222017	XM_007973487	LOC103222017	histone H3.1	protein_coding	XP_007971678.1	.	69.2075	63.5155	63.3523	42.9962	50.4265	48.6658	173.199	148.98	179.749	162.593	147.172	149.996	100.885	116.463	111.89	362.056	317.992	376.99	-1.41424	2104.21	0.0941109	-5.31316	1.07738e-07	6.1296e-06	3.76837	4101.59	0.0838285	22.8316	2.2245e-115	3.06855e-113	11.2675	10.7675	12.6624	11.4491	11.3538	11.3373	11.0494	11.1425	11.1198	12.3137	12.1553	12.3397	2691
103222018	XM_007973488	LOC103222018	histone H3.1-like	protein_coding	XP_007971679.1	.	283.632	263.061	283.864	194.252	187.661	193.982	609.013	549.025	592.084	666.353	609.54	672.089	455.785	433.413	445.993	1273.09	1171.87	1241.79	-1.4754	10785.2	0.0744745	-7.53424	4.91198e-14	5.77098e-12	3.23833	18220.6	0.0612642	27.6711	1.55475e-168	7.18758e-166	13.6502	13.0891	14.765	13.7533	13.6651	13.7152	13.4228	13.3631	13.3951	14.4816	14.3684	14.4447	13582
103222019	XM_007973489	LOC103222019	histone H2B type 1-B	protein_coding	XP_007971680.2	.	120.915	110.709	109.302	97.2973	93.353	90.9665	207.576	180.06	228.481	284.072	256.525	258.788	228.295	215.603	209.145	433.919	384.33	479.197	-1.23856	2917.84	0.0895812	-3.44564	0.000569716	0.010887	2.33065	4283.47	0.0865193	14.1094	3.32404e-45	7.85328e-44	11.6567	11.3482	12.5495	11.7912	11.6922	11.6669	11.5926	11.5258	11.5103	12.3071	12.1614	12.3876	3541
103222024	XM_038005789	H1-1	H1.1 linker histone, cluster member	protein_coding	XP_037861717.1	.	3.20751	2.40625	2.28309	2.2035	1.61498	4.12277	8.54247	10.6444	10.9131	7.53559	5.57554	5.40556	5.17022	3.72989	9.47886	17.8573	22.72	22.8882	-1.02233	138.166	0.319025	-0.0998844	0.920436	0.972312	4.0292	339.234	0.402569	4.99416	5.90916e-07	1.96417e-06	7.12608	7.09427	9.08634	7.59962	7.38273	7.34171	7.33264	7.12307	7.74762	8.41703	8.60274	8.63084	175
103222071	gene-LOC103222071	LOC103222071	.	pseudogene	.	.	0.284207	0.300019	1.00322	0.697427	0.64102	0.417362	1.07263	1.71619	0.702706	0.667704	0.695175	2.37526	1.63641	1.48047	0.959577	2.24225	3.66313	1.47379	1.08859	57.4744	0.479384	0.255453	0.798373	0.921274	2.10907	91.7215	0.355637	3.02726	0.00246781	0.00522903	5.78472	5.90257	6.95928	5.73724	5.73868	6.37851	6.16599	6.09416	5.87063	6.47649	6.8119	6.19548	31
103222145	XM_007973660	GFOD1	glucose-fructose oxidoreductase domain containing 1	protein_coding	XP_007971851.2	.	0.165532	0.247348	0.173376	0.162872	0.086052	0.182156	0.449143	0.245273	0.426601	0.388894	0.573131	0.410493	0.382156	0.198741	0.418803	0.938893	0.523524	0.894716	-1.39321	31.558	0.501116	-0.954698	0.33973	NA	2.77656	49.1515	0.433628	3.39761	0.000679779	0.00157364	5.19861	4.72209	6.17516	5.26112	5.43322	5.26577	5.24567	5.0271	5.27995	5.8056	5.45187	5.76985	32
103222149	XM_007973663,XM_007973664,XM_007973665,XM_007973666,XM_007973667,XM_007973668,XM_007973669,XM_038005563,XM_038005564,XM_038005565,XM_038005566,XM_038005567,XM_038005568,XM_038005569,XM_038005570,XM_038005571,XM_038005572,XM_038005573	PHACTR1	phosphatase and actin regulator 1, transcript variant X3	protein_coding	XP_007971854.1;XP_007971855.1;XP_007971856.1;XP_007971857.1;XP_007971858.1;XP_007971859.1;XP_007971860.1;XP_037861491.1;XP_037861492.1;XP_037861493.1;XP_037861494.1;XP_037861495.1;XP_037861496.1;XP_037861497.1;XP_037861498.1;XP_037861499.1;XP_037861500.1;XP_037861501.1	.	0.067577	0.143701	0.158609	0.188162	0.152091	0.217735	0.431962	0.562607	0.366559	0.158763	0.332971	0.375529	0.441494	0.351263	0.500605	0.902979	1.20086	0.768793	1.30434	67.5327	0.3651	1.04992	0.293756	0.602411	2.39184	127.879	0.256612	4.90282	9.44687e-07	3.07203e-06	5.87462	6.25536	7.49484	6.02789	6.31034	6.43476	6.41381	6.40005	6.45806	6.96397	7.19903	6.89159	35
103222160	XM_007973684,XM_007973685	LOC103222160	androgen dependent TFPI regulating protein, transcript variant X1	protein_coding	XP_007971875.2;XP_007971876.2	.	4.97727	4.13946	4.32866	7.47595	5.98459	6.56302	17.0062	15.4002	15.7944	11.6934	9.59157	10.2487	17.5413	13.8217	15.0893	35.5499	32.8711	33.1258	1.45499	785.139	0.137894	3.92334	8.73284e-05	0.00239921	2.55853	1633.49	0.102489	13.2241	6.37364e-40	1.26328e-38	9.32093	9.86221	11.1977	9.7662	9.60473	9.62736	10.0845	9.86475	9.94599	10.8686	10.7606	10.7882	731
103222186	XM_007973724,XM_007973725	PAK1IP1	PAK1 interacting protein 1, transcript variant X2	protein_coding	XP_007971915.2;XP_007971916.2	.	7.98931	10.4161	9.21999	10.8549	11.4623	12.192	21.8678	23.7537	23.9664	18.7697	24.1351	21.8297	25.4696	26.4728	28.0312	45.7126	50.7013	50.265	1.21969	1008.59	0.116083	2.46817	0.0135805	0.1073	2.14885	1722.29	0.083365	13.2377	5.31333e-40	1.0568e-38	9.82767	10.1144	11.1989	9.96141	10.1463	10.0355	10.1875	10.2	10.2571	10.8465	10.9078	10.9212	817
103222207	XM_007973751	BMP6	bone morphogenetic protein 6	protein_coding	XP_007971942.1	.	0.057588	0.02237	0.035592	0.057141	0.029456	0.06032	0.974588	0.710224	0.893705	0.135295	0.051834	0.08427	0.134074	0.068031	0.138684	2.03729	1.51594	1.87438	1.2545	9.4875	0.868831	0.376498	0.706547	NA	17.9361	98.5302	0.372919	11.1681	5.843e-29	7.25814e-28	3.07328	3.40029	7.54414	4.85423	4.65836	4.73612	4.84106	4.71265	4.84909	6.5544	6.26692	6.46947	13
103222216	XM_007973771	RIOK1	RIO kinase 1	protein_coding	XP_007971962.2	.	3.7556	5.06035	3.81207	4.52252	5.43956	4.33072	11.3394	10.9309	9.72511	8.82325	11.7254	9.02564	10.6115	12.563	9.95696	23.704	23.3315	20.3966	1.10693	772.716	0.141771	1.03383	0.301215	0.607565	2.38631	1356.94	0.105385	11.9066	1.09342e-32	1.62071e-31	9.51829	9.66554	10.9012	9.65446	9.87072	9.63108	9.78798	9.90547	9.72644	10.6371	10.589	10.4847	676
103222274	XM_038005555	LOC103222274	tubulin beta-2A chain	protein_coding	XP_037861483.1	.	5.16632	5.32822	5.70654	12.056	13.3693	12.9133	29.4627	35.7838	35.2065	12.1375	12.3461	13.5111	28.2876	30.877	29.6897	61.5892	76.379	73.8391	2.30992	682.045	0.120062	10.0601	8.28964e-24	1.73614e-21	2.79165	1780.78	0.0927585	15.9675	2.15376e-57	7.69105e-56	8.68737	9.89458	11.3566	9.28332	9.28534	9.32117	9.91402	9.96688	9.94404	10.7614	10.9347	10.9233	407
103222277	gene-LOC103222277	LOC103222277	.	pseudogene	.	.	0.126016	0.091933	0.039498	0.216563	0.314174	0.081325	0.485566	0.767697	0.537049	0.296055	0.21302	0.093516	0.508136	0.725601	0.186978	1.01503	1.63861	1.12636	2.13967	6.77122	1.05057	1.04457	0.296221	NA	3.01109	18.2806	0.667718	2.38167	0.0172341	0.0314309	2.10413	3.20837	4.7784	3.51278	3.4881	3.43023	3.59851	3.66469	3.46788	3.81671	3.9897	3.85136	6
103222398	XM_007973939,XM_007973940,XM_007973942,XM_007973943,XM_007973944,XM_037982245	NLN	neurolysin, transcript variant X1	protein_coding	XP_007972130.1;XP_007972131.1;XP_007972133.1;XP_007972134.1;XP_007972135.1;XP_037838173.1	.	2.86344	3.31139	3.10758	2.75933	3.62402	3.44222	7.48857	9.67665	7.97125	6.72723	7.67285	7.35763	6.47439	8.36985	7.91417	15.6542	20.6544	16.7182	1.08367	1277.25	0.11026	1.05137	0.29309	0.601969	2.53093	2314.81	0.090432	14.8141	1.18792e-49	3.27732e-48	10.2599	10.3754	11.6964	10.4034	10.4815	10.5086	10.4403	10.5714	10.586	11.2928	11.4258	11.3526	1142
103222403	XM_007973954,XM_007973955,XM_007973956,XM_007973960,XM_007973961,XM_007973962,XM_007973963,XM_037982275	CUNH18orf54	chromosome unknown C18orf54 homolog, transcript variant X1	protein_coding	XP_007972145.2;XP_007972146.2;XP_007972147.2;XP_007972151.2;XP_007972152.2;XP_007972153.2;XP_007972154.2;XP_037838203.1	.	0.818269	0.963455	0.984457	0.945884	0.864168	1.03629	2.92992	3.91879	3.01707	1.92241	2.23243	2.33085	2.21939	1.99584	2.38258	6.12475	8.3645	6.32775	-1.00013	299.372	0.16663	-0.0011337	0.999095	0.999662	3.6797	691.259	0.136914	13.7283	6.87314e-43	1.52286e-41	8.22596	8.22563	10.0863	8.4346	8.56469	8.52593	8.50263	8.4956	8.54071	9.56132	9.7839	9.4966	272
103222423	XM_007974009	SKA1	spindle and kinetochore associated complex subunit 1	protein_coding	XP_007972200.1	.	2.85378	2.71197	2.2518	3.4871	2.78119	3.69546	8.3559	8.77306	9.52533	6.70455	6.28393	5.33147	8.182	6.42331	8.4964	17.4673	18.7257	19.9776	1.24524	416.538	0.169188	1.87027	0.0614468	0.264491	2.8465	876.951	0.123673	12.2031	2.99387e-34	4.74607e-33	8.53487	8.85231	10.3419	8.93624	8.87562	8.72694	9.07864	8.87164	9.09843	9.88017	9.91175	9.99329	419
103222488	XM_007974167	SIGLEC15	sialic acid binding Ig like lectin 15	protein_coding	XP_007972358.2	.	0.111746	0.050895	0.100343	0.071919	0.046864	0.045311	0.170783	0.147831	0.228979	0.262531	0.11793	0.237577	0.168748	0.108236	0.104178	0.357008	0.315538	0.480241	-1.62204	12.5886	0.757911	-0.920698	0.357208	NA	3.46262	21.0971	0.603865	2.96732	0.00300404	0.00627248	3.96117	3.26335	5.0323	4.20567	4.0296	4.16163	4.09577	3.99453	3.99382	4.37021	4.31428	4.49437	20
103222527	gene-LOC103222527	LOC103222527	.	pseudogene	.	.	0.161717	0.116746	0.265761	0.066005	0.131528	0.07733	0.457338	0.351263	0.32967	0.379932	0.270512	0.629228	0.154872	0.303771	0.177793	0.956025	0.749757	0.691421	-1.94044	18.3835	0.655813	-1.45832	0.144752	NA	4.17647	31.9049	0.508158	4.05835	4.94204e-05	0.000132394	4.60239	3.64102	5.68638	4.67088	4.56757	4.85577	4.45416	4.60474	4.4831	5.159	5.00511	4.97727	22
103222671	XM_007974487,XM_007974488	USP14	ubiquitin specific peptidase 14, transcript variant X1	protein_coding	XP_007972678.1;XP_007972679.1	.	6.16536	7.78612	11.0466	7.54719	7.95302	8.95027	15.7206	18.5372	16.5555	14.4846	18.0413	26.1543	17.7084	18.3679	20.578	32.8625	39.5668	34.7221	-1.04655	2296.2	0.243396	-0.269662	0.78742	0.916627	2.21615	3561.13	0.0818296	14.0299	1.02367e-44	2.40521e-43	11.1976	11.1318	12.2609	11.0917	11.2533	11.5392	11.2335	11.2501	11.3508	11.927	12.0631	11.9601	1800
103222693	XM_007974508	NDC80	NDC80 kinetochore complex component	protein_coding	XP_007972699.1	.	3.30041	4.10265	4.42452	4.55069	5.36731	4.27389	14.0758	12.7117	12.0938	7.75383	9.50627	10.4757	10.6776	12.3961	9.82629	29.4242	27.1327	25.3646	1.17402	518.549	0.151032	1.53254	0.125389	0.389196	2.92092	1083.27	0.111219	13.9043	5.96122e-44	1.36574e-42	8.89829	9.12916	10.6564	9.07251	9.21443	9.25947	9.30313	9.40234	9.22742	10.3358	10.2255	10.1833	413
103222799	XM_007974706	CENPH	centromere protein H	protein_coding	XP_007972897.1	.	3.53075	4.09818	3.72955	4.64911	3.64964	3.63177	7.44245	7.56753	8.27302	8.29499	9.49591	8.83024	10.9085	8.42903	8.34998	15.5578	16.1526	17.3511	1.0293	503.552	0.153193	0.271953	0.785658	0.915466	2.07425	774.537	0.128142	8.21427	2.13463e-16	1.43413e-15	8.95466	8.99702	10.0293	9.06689	9.16173	9.07418	9.27244	9.04693	9.04875	9.7212	9.72307	9.80782	478
103222804	XM_007974713	CCNB1	cyclin B1	protein_coding	XP_007972904.2	.	35.1203	34.2525	33.2638	35.7434	32.8727	40.5912	100.995	88.7769	98.1151	82.51	79.3666	78.7567	83.8669	75.9213	93.3251	211.121	189.49	205.778	1.03995	3248.67	0.094526	0.5978	0.549973	0.791326	2.80939	6225.77	0.0826155	18.0384	9.72373e-73	5.23032e-71	11.6371	11.6936	13.1647	11.8855	11.8422	11.8043	11.8855	11.7845	11.9634	12.8633	12.7258	12.8255	3372
103222806	XM_007974711	LOC103222806	60S ribosomal protein L12	protein_coding	XP_007972902.1	.	1.61201	1.41714	1.71687	1.45224	1.44981	0.788165	2.31401	2.85211	2.23522	3.78718	3.28367	4.06493	3.40748	3.34842	1.81211	4.83724	6.08771	4.68796	-1.31458	45.1218	0.41657	-0.947272	0.3435	NA	2.11506	59.8804	0.368483	2.93284	0.00335879	0.00696051	5.67959	5.28502	6.34522	5.755	5.67235	5.7638	5.68714	5.6693	5.43187	5.97031	6.0927	5.94267	54
103222808	XM_007974714,XM_037982984,XM_037982985	TUBB6	tubulin beta 6 class V, transcript variant X1	protein_coding	XP_007972905.1;XP_037838912.1;XP_037838913.1	.	23.4429	20.8214	21.1727	25.5206	24.0809	24.3147	72.7857	79.4329	85.6453	55.0756	48.2453	50.1294	59.8805	55.6161	55.9031	152.152	169.546	179.625	1.10811	2579.69	0.0931199	1.59048	0.111726	0.365944	3.44237	5943.45	0.0730249	24.4218	1.0036e-131	1.99611e-129	11.257	11.4052	13.1691	11.6188	11.5005	11.4988	11.6752	11.5959	11.6091	12.6653	12.7369	12.8131	2715
103222924	XM_007974893,XM_007974895	MAP1B	microtubule associated protein 1B, transcript variant X1	protein_coding	XP_007973084.2;XP_007973086.2	.	3.49294	3.45461	6.34532	4.5691	4.28373	5.52721	13.948	18.5979	13.611	8.20615	8.00469	15.0235	10.7208	9.8935	12.7079	29.1571	39.6964	28.5466	1.05866	3060.2	0.309304	0.265903	0.790314	0.917925	3.42012	6864.36	0.183951	9.64412	5.20577e-22	4.75412e-21	11.5378	11.6199	13.3749	11.6238	11.5935	12.0724	11.8218	11.7376	11.9504	12.8622	13.1284	12.8288	2423
103222947	XM_007974921	YDJC	YdjC chitooligosaccharide deacetylase homolog	protein_coding	XP_007973112.1	.	12.0293	9.99997	12.3532	14.0609	11.3491	15.2089	28.5315	33.041	35.0325	28.261	23.171	29.248	32.992	26.2113	34.9675	59.6426	70.5245	73.4741	1.15565	1008.71	0.136743	1.52625	0.126947	0.392171	2.53039	1883.47	0.111075	12.0582	1.75572e-33	2.70068e-32	9.87036	10.0787	11.3987	10.1624	9.99461	10.1471	10.2753	10.0702	10.3126	10.9424	11.0662	11.126	1013
103222969	XR_005239145	LOC103222969	uncharacterized LOC103222969	lncRNA	.	.	0.138121	0.14651	0.271516	0.17291	0.181369	0.222071	0.507336	0.526061	0.49206	0.324496	0.33948	0.642854	0.405709	0.418882	0.510574	1.06054	1.12285	1.03201	1.01835	89.1167	0.330574	0.079378	0.936732	0.979578	2.80559	168.71	0.21525	6.91431	4.70147e-12	2.4157e-11	6.4663	6.48886	7.95873	6.58693	6.60368	6.97951	6.70889	6.70816	6.84287	7.50808	7.52565	7.47475	68
103223001	XM_007975042,XM_037994848	CDC45	cell division cycle 45, transcript variant X1	protein_coding	XP_007973233.1;XP_037850776.1	.	6.47013	7.01719	6.19965	8.61515	8.42771	11.1041	25.0339	24.0072	23.9792	15.2006	16.2596	14.6786	20.2142	19.4642	25.53	52.3311	51.2423	50.2919	1.40429	923.355	0.126944	3.85874	0.000113972	0.00297293	2.75883	2000.95	0.0993878	14.7308	4.09036e-49	1.11233e-47	9.58499	10.0751	11.5203	9.94495	9.97249	9.879	10.1616	10.107	10.3346	11.1539	11.0927	11.0951	786
103223022	XM_007975089,XM_037995418	CHCHD10	coiled-coil-helix-coiled-coil-helix domain containing 10, transcript variant X2	protein_coding	XP_007973280.1;XP_037851346.1	.	22.3528	19.2905	22.8809	19.4039	20.1811	16.1928	50.0793	69.2136	67.0116	52.5147	44.698	54.1738	45.5286	46.6094	37.2297	104.686	147.733	140.544	-1.18299	777.155	0.133142	-1.82092	0.0686186	0.281723	3.55325	1598.99	0.121431	15.0633	2.82451e-51	8.27283e-50	9.71829	9.47563	11.2851	9.94783	9.80709	9.92966	9.82079	9.81887	9.65586	10.6812	10.9738	10.9464	903
103223033	XM_007975125	FOXD1	forkhead box D1	protein_coding	XP_007973316.1	.	0.698228	0.33445	0.843208	0.595209	0.888197	0.826695	1.36715	1.60717	1.40184	1.64039	0.774957	1.99642	1.39658	2.05134	1.90069	2.8579	3.43043	2.9401	1.19943	109.427	0.332764	0.78838	0.430474	0.70975	2.01797	177.665	0.21844	4.637	3.53496e-06	1.08013e-05	6.63847	6.89756	7.89265	6.97548	6.54606	7.07611	6.86281	7.10187	7.05834	7.48848	7.60578	7.50154	114
103223158	gene-LOC103223158	LOC103223158	.	pseudogene	.	.	0.164891	0.215936	0.303616	0.022194	0.226177	0.104949	0.842773	1.1271	0.43976	0.387387	0.500347	0.718854	0.052075	0.522367	0.241294	1.76174	2.40575	0.922314	-1.98074	16.0672	0.773618	-1.27458	0.202459	NA	7.1144	43.2422	0.575923	4.91514	8.87208e-07	2.89281e-06	4.41803	3.42717	6.24525	4.66811	4.74371	4.86005	4.3822	4.74898	4.55144	5.4319	5.62359	5.05339	16
103223226	XM_038006336	LOC103223226	cyclin-dependent kinases regulatory subunit 1-like	protein_coding	XP_037862264.1	.	1.81745	0.824642	0.647453	0.859743	1.23413	0.822659	3.09475	1.01077	2.12283	4.26984	1.91078	1.53294	2.01727	2.85029	1.89141	6.46931	2.15744	4.45223	-1.16223	43.376	0.477229	-0.454497	0.649471	NA	2.26087	64.5988	0.416331	2.82679	0.00470178	0.00950526	5.54241	5.32722	6.4851	5.95481	5.52941	5.42683	5.55249	5.70073	5.52226	6.33344	5.63701	6.06474	79
103223230	XM_007975600	HMOX1	heme oxygenase 1	protein_coding	XP_007973791.1	.	19.6439	15.3163	16.7074	21.0907	20.6246	19.4485	98.54	150.445	124.444	46.1505	35.4895	39.5572	49.4864	47.6336	44.715	205.989	321.118	260.999	1.15582	2103.54	0.110582	1.88921	0.0588631	0.258351	6.49788	8343.4	0.174968	15.4312	1.00999e-53	3.21114e-52	10.9303	11.1393	13.8199	11.5115	11.3029	11.3543	11.5534	11.5044	11.4645	12.9842	13.3971	13.2079	2292
103223280	XM_007975702,XM_038007475	CDC42EP1	CDC42 effector protein 1, transcript variant X2	protein_coding	XP_007973893.1;XP_037863403.1	.	3.02012	2.43189	2.99983	4.06876	5.4102	4.05226	7.16876	10.6057	10.3432	7.09533	5.63494	7.10253	9.54677	12.4951	9.31673	14.9857	22.6375	21.693	1.55289	450.021	0.161382	3.9345	8.337e-05	0.00230801	2.20908	866.7	0.14439	7.91912	2.39205e-15	1.51653e-14	8.46226	9.09632	10.2207	8.88324	8.7015	8.85136	9.10257	9.27622	9.0891	9.62473	9.96146	9.94038	389
103223341	XM_007975835	F2RL2	coagulation factor II thrombin receptor like 2	protein_coding	XP_007974026.1	.	0.129619	0.303934	0.253643	0.240887	0.07432	0.015014	0.44493	0.381532	0.254529	0.30452	0.704249	0.600538	0.565209	0.171646	0.034519	0.930086	0.814364	0.533828	-2.10179	22.8268	0.748844	-1.43103	0.152421	NA	3.46905	32.3782	0.655089	2.73939	0.00615538	0.012203	4.9499	3.88223	5.65059	4.6889	5.0025	4.92346	4.90299	4.54618	4.38101	5.24026	5.14059	4.95217	18
103223356	XR_005243470	LOC103223356	60S ribosomal protein L4-like	transcribed_pseudogene	.	.	0.083409	0.271697	0.234823	0.119253	0.480913	0.118612	0.380049	0.772469	0.709067	0.195958	0.629551	0.555978	0.27981	1.11069	0.272707	0.794459	1.6488	1.48714	1.17259	21.5573	0.699819	0.328223	0.742743	NA	2.73509	42.9095	0.537582	2.70022	0.00692937	0.0136238	4.31147	4.53972	5.97401	4.60433	4.90646	4.8553	4.66787	5.14487	4.65741	5.07134	5.45643	5.40222	9
103223376	XM_007975902,XM_007975903	RANGAP1	Ran GTPase activating protein 1, transcript variant X1	protein_coding	XP_007974093.1;XP_007974094.1	.	8.30322	6.55177	7.29755	8.48299	9.15657	9.98952	19.7221	21.997	24.7588	19.5072	15.1811	17.278	19.9042	21.1476	22.9674	41.2273	46.9517	51.927	1.22444	1786.5	0.110111	2.653	0.007978	0.0756994	2.54226	3437.53	0.0874909	15.3858	2.03977e-53	6.41367e-52	10.6496	10.9415	12.2686	11.0106	10.806	10.893	11.0239	11.0682	11.1316	11.8093	11.902	12.0164	1839
103223401	XM_007975936,XM_007975937,XM_038007360,XM_038007361,XM_038007362	CENPM	centromere protein M, transcript variant X3	protein_coding	XP_007974127.2;XP_007974128.1;XP_037863288.1;XP_037863289.1;XP_037863290.1	.	21.9952	17.2087	18.2625	19.6888	18.1435	18.5465	43.4192	41.0358	50.2441	51.6746	39.8744	43.2392	46.197	41.9033	42.6411	90.7641	87.5891	105.378	-1.05341	1018.77	0.125036	-0.600328	0.548288	0.79068	2.56935	1747.15	0.0955646	14.2459	4.75232e-46	1.16626e-44	10.0296	9.95468	11.2964	10.3139	10.0928	10.1266	10.1952	10.1097	10.126	10.9535	10.8801	11.0732	1234
103223495	XM_038007682	GTSE1	G2 and S-phase expressed 1	protein_coding	XP_037863610.1	.	1.06639	0.970539	1.07977	0.999428	1.26947	1.17785	3.41427	2.905	4.16959	2.50534	2.24884	2.55652	2.34502	2.9319	2.70805	7.13723	6.20059	8.74494	1.07645	180.244	0.208581	0.50957	0.610353	0.831024	3.24379	391.276	0.170492	9.95757	2.3371e-23	2.28827e-22	7.44011	7.54558	9.2244	7.78377	7.69863	7.75986	7.72597	7.86363	7.81429	8.74989	8.59305	8.92399	184
103223547	XM_007976180	PANX2	pannexin 2	protein_coding	XP_007974371.1	.	0.492061	0.367259	0.808156	0.427333	0.531395	0.399686	1.11731	0.865532	1.07722	1.15603	0.850978	1.91343	1.00268	1.22728	0.918936	2.33565	1.84744	2.25927	-1.2452	85.875	0.341434	-0.9266	0.354134	0.653671	2.39027	127.792	0.251262	5.00343	5.63192e-07	1.87457e-06	6.57515	6.25552	7.49342	6.61016	6.42856	6.90748	6.52193	6.62417	6.46708	7.20797	7.00368	7.1706	87
103223657	XM_007976352,XM_007976353,XM_007976354,XM_007976356	UAP1	UDP-N-acetylglucosamine pyrophosphorylase 1, transcript variant X1	protein_coding	XP_007974543.2;XP_007974544.2;XP_007974545.2;XP_007974547.2	.	15.3015	17.2344	15.0186	20.8235	21.4785	23.4278	51.8076	55.1343	51.5563	35.9486	39.9339	35.5588	48.8595	49.6058	53.864	108.299	117.682	108.13	1.35365	2312.85	0.0911852	4.79082	1.66097e-06	7.57182e-05	2.57115	4688.34	0.0675096	20.1811	1.43657e-90	1.26013e-88	10.9404	11.3775	12.7209	11.2364	11.3114	11.186	11.4735	11.466	11.5459	12.3384	12.3847	12.3232	1956
103223694	XM_007976429,XM_037997676	PFDN2	prefoldin subunit 2, transcript variant X1	protein_coding	XP_007974620.1;XP_037853604.1	.	13.2098	15.797	13.3909	15.2971	11.6991	15.8993	25.9005	28.8129	28.0043	31.0344	36.6033	31.7048	35.8925	27.0198	36.5549	54.1426	61.4999	58.7339	-1.0052	542.031	0.153029	-0.0488579	0.961033	0.987166	2.06498	817.581	0.12534	8.34632	7.04204e-17	4.8629e-16	9.08565	9.07881	10.1054	9.18145	9.3032	9.15761	9.28435	9.0553	9.28976	9.80587	9.85996	9.83988	524
103223715	XM_007976483,XM_007976494,XR_005234605	CMYA5	cardiomyopathy associated 5, transcript variant X1	protein_coding	XP_007974674.2;XP_007974685.2	.	0.115088	0.060085	0.072516	0.065676	0.099613	0.100307	0.145658	0.250744	0.209841	0.270382	0.139222	0.171692	0.154099	0.230061	0.230621	0.304484	0.535204	0.440102	1.04509	65.2161	0.37301	0.170563	0.864567	0.950021	2.37491	111.066	0.291202	4.28526	1.82525e-05	5.15792e-05	5.99525	6.05838	7.2886	6.46185	6.0918	6.17319	6.13785	6.34518	6.35052	6.64628	7.02264	6.86338	91
103223729	XM_007976518	PEA15	proliferation and apoptosis adaptor protein 15	protein_coding	XP_007974709.1	.	7.58799	8.61164	7.41156	8.46918	7.7037	8.23566	15.3152	18.4245	18.8743	17.8269	19.9541	17.5479	19.8718	17.7921	18.935	32.0152	39.3263	39.5854	1.01174	1099.73	0.10953	0.153755	0.877803	0.956358	2.29399	1797.75	0.0967718	12.3782	3.43096e-35	5.68118e-34	10.0942	10.1116	11.2899	10.2397	10.3204	10.1841	10.3152	10.2053	10.2649	10.8756	11.0332	11.0599	1088
103223837	XM_007976740	GPATCH4	G-patch domain containing 4	protein_coding	XP_007974931.2	.	1.99811	2.83478	2.04235	2.80634	3.026	2.61473	5.27486	5.2856	5.94742	4.69428	6.5685	4.83556	6.58468	6.9887	6.01164	11.0266	11.2819	12.4736	1.2031	280.467	0.188722	1.4135	0.157508	0.438987	2.07966	465.561	0.136257	7.75257	9.00514e-15	5.50707e-14	7.9914	8.25954	9.29631	8.14303	8.38365	8.12786	8.3844	8.40947	8.30507	8.94807	8.93553	9.04465	229
103223875	XM_007976837,XM_007976846	DHFR	dihydrofolate reductase, transcript variant X2	protein_coding	XP_007975028.1;XP_007975037.1	.	16.2518	19.1211	16.1112	18.5419	22.8564	20.1741	46.1478	39.5196	44.5893	38.1813	44.3056	38.1457	43.5059	52.7881	46.3831	96.4678	84.3528	93.5178	1.16536	1250.35	0.111359	1.98257	0.0474158	0.228936	2.25824	2164.05	0.0921583	12.752	3.04016e-37	5.46813e-36	10.1733	10.3944	11.5507	10.3599	10.4711	10.3191	10.4523	10.5924	10.4911	11.3013	11.1422	11.2618	1127
103223960	XM_007977073	S100A2	S100 calcium binding protein A2	protein_coding	XP_007975264.1	.	72.361	57.3842	63.3371	74.0942	64.2831	71.888	219.928	206.643	220.014	170.002	132.965	149.96	173.852	148.465	165.281	459.739	441.071	461.439	1.06399	2834.86	0.108907	0.821618	0.411294	0.695146	3.2746	6163.17	0.0739911	23.1288	2.37921e-118	3.44884e-116	11.4236	11.5131	13.205	11.7905	11.5814	11.6458	11.7956	11.6473	11.7432	12.8241	12.7494	12.8145	3181
103223962	XM_007977082,XM_037997923,XM_037997924,XM_037997925	S100A5	S100 calcium binding protein A5, transcript variant X2	protein_coding	XP_007975273.1;XP_037853851.1;XP_037853852.1;XP_037853853.1	.	0.365807	0.31107	0.211243	0.137123	0.498106	0.353976	1.51636	1.65797	0.882467	0.859412	0.720785	0.500148	0.32174	1.1504	0.813844	3.16982	3.53886	1.85081	1.24158	20.0554	0.652927	0.478113	0.63257	NA	2.76345	41.3776	0.4854	3.02116	0.00251804	0.00532795	4.16011	4.47463	5.92597	4.82674	4.77267	4.5903	4.59892	4.9202	4.86427	5.40349	5.32483	5.04668	24
103224055	XM_007977276	MLLT11	MLLT11 transcription factor 7 cofactor	protein_coding	XP_007975467.1	.	0.282796	0.213242	0.199924	0.231191	0.225591	0.317696	1.36793	1.19253	0.71405	0.664388	0.494104	0.473349	0.542457	0.521013	0.73043	2.85954	2.5454	1.49759	1.10584	33.5046	0.465083	0.312088	0.754973	NA	4.4163	94.1299	0.333141	6.43223	1.25745e-10	5.77724e-10	4.99155	5.13734	7.26231	5.68614	5.54884	5.52034	5.5981	5.56864	5.72473	6.73847	6.61507	6.23926	40
103224122	XM_007977408,XM_007977409,XM_007977410	TENT5C	terminal nucleotidyltransferase 5C, transcript variant X3	protein_coding	XP_007975599.1;XP_007975600.1;XP_007975601.1	.	0.092063	0.039755	0.071752	0.080002	0.106835	0.091475	0.25864	0.458697	0.243272	0.216288	0.092118	0.169884	0.187713	0.24674	0.210314	0.540664	0.979069	0.510217	1.30886	26.127	0.539206	0.720156	0.471429	NA	3.62167	67.5501	0.371781	4.99395	5.91576e-07	1.96598e-06	4.50151	4.88766	6.72635	5.30496	5.03633	5.20362	5.24568	5.33948	5.28517	5.87076	6.26887	5.83406	31
103224145	XM_037998050,XM_037998051	MAB21L3	mab-21 like 3, transcript variant X2	protein_coding	XP_037853978.1;XP_037853979.1	.	0.165244	0.115879	0.177813	0.31146	0.316418	0.219031	0.631641	0.611662	0.583914	0.388215	0.268504	0.420998	0.730798	0.730786	0.503585	1.32039	1.30557	1.22465	1.81898	49.1405	0.404226	2.13526	0.0327397	0.185102	2.26933	102.174	0.276362	4.27795	1.88619e-05	5.31783e-05	5.12526	5.98592	7.14796	5.83091	5.66034	5.85417	6.15533	6.13388	5.94104	6.66006	6.60821	6.58916	39
103224158	XR_005240353,XR_005240354,XR_005240355	LOC103224158	uncharacterized LOC103224158, transcript variant X2	lncRNA	.	.	0.100801	0.117233	0.07019	0.471531	0.243345	0.494632	4.54579	4.5898	4.81428	0.236817	0.271641	0.166185	1.10638	0.562018	1.13723	9.50258	9.79674	10.0971	2.62237	50.7179	0.390887	3.55824	0.000373342	0.00772947	13.1576	513.195	0.15973	23.2757	7.81271e-120	1.15204e-117	4.80424	6.19959	9.89765	6.33503	6.38482	6.21125	6.81623	6.73502	6.80623	9.02989	8.86244	9.0161	30
103224160	XM_007977453,XM_007977454,XM_007977455,XM_007977456	NGF	nerve growth factor, transcript variant X4	protein_coding	XP_007975644.1;XP_007975645.1;XP_007975646.1;XP_007975647.1	.	0.738957	0.528958	1.64435	2.32371	2.51162	2.29672	19.952	22.7414	23.5468	1.73607	1.22565	3.89324	5.45226	5.80071	5.2805	41.7078	48.5406	49.385	2.43565	109.511	0.336558	3.816	0.000135633	0.00345077	9.32052	789.77	0.125413	25.6784	2.03582e-145	5.80377e-143	5.99878	7.27684	10.4783	7.05388	6.90528	7.40309	7.65748	7.70757	7.67428	9.56223	9.67314	9.7151	53
103224161	XM_007977457,XM_037998053	TSPAN2	tetraspanin 2, transcript variant X2	protein_coding	XP_007975648.1;XP_037853981.1	.	7.00491	7.08265	5.32531	8.71931	8.22242	9.20355	17.7533	19.5338	15.8775	16.457	16.4113	12.6085	20.4587	18.9901	21.1603	37.1116	41.694	33.3001	1.31707	950.358	0.130529	3.04403	0.00233434	0.0312928	2.17119	1690.93	0.0964382	11.598	4.21943e-31	5.85347e-30	9.67948	10.0778	11.1771	10.0208	10.0044	9.77484	10.1883	10.1038	10.2006	10.8626	10.939	10.7503	916
103224422	XM_038003096	CCDC18	coiled-coil domain containing 18	protein_coding	XP_037859024.1	.	2.16189	2.14058	2.21032	2.78528	2.50348	2.68928	5.26703	5.09999	5.26468	5.07906	4.95995	5.23325	6.53527	5.78192	6.18305	11.0102	10.8857	11.0417	1.1983	678.016	0.122082	2.1378	0.0325332	0.184253	2.08716	1125.67	0.0964603	11.005	3.61575e-28	4.34322e-27	9.26876	9.5298	10.5717	9.49822	9.46795	9.47973	9.68826	9.56835	9.63167	10.2906	10.2474	10.2808	634
103224505	XM_007978079,XM_007978088,XM_007978103,XM_007978136,XM_007978151,XM_007978167,XR_005234632,XR_494199	ADGRV1	adhesion G protein-coupled receptor V1, transcript variant X8	protein_coding	XP_007976270.2;XP_007976279.2;XP_007976294.2;XP_007976327.2;XP_007976342.2;XP_007976358.2	.	0.012103	0.028688	0.018558	0.013144	0.025909	0.028108	0.049468	0.065278	0.050017	0.028433	0.066474	0.043938	0.030841	0.059838	0.064624	0.103409	0.139332	0.104901	1.10079	23.1325	0.587411	0.235849	0.81355	NA	2.58552	42.9644	0.43121	3.17816	0.00148211	0.00325627	4.46065	4.5997	5.95394	4.76689	5.03649	4.8735	4.7913	4.97712	5.01543	5.32107	5.47021	5.32315	14
103224516	XM_007978100	CCN1	cellular communication network factor 1	protein_coding	XP_007976291.1	.	7.67977	8.26379	10.5413	9.3487	9.1318	9.82621	49.9244	73.7011	52.7573	18.0425	19.1481	24.958	21.9354	21.0904	22.5919	104.363	157.312	110.649	1.0468	1037.35	0.125718	0.524917	0.599641	0.825199	6.6332	3995.01	0.182188	14.9829	9.4994e-51	2.72173e-49	9.98572	10.0509	12.7614	10.3283	10.3615	10.5341	10.4624	10.4144	10.4749	11.9988	12.3778	12.0435	911
103224571	XM_007978201	PTGFR	prostaglandin F receptor	protein_coding	XP_007976392.1	.	0.106933	0.13931	0.08127	0.118508	0.172067	0.159587	0.586385	0.467008	0.54491	0.251224	0.322797	0.192419	0.278063	0.397398	0.366915	1.22578	0.996809	1.14285	1.33801	39.2939	0.437477	0.960265	0.336922	NA	3.76548	105.92	0.280207	6.8265	8.70091e-12	4.38894e-11	5.06944	5.49217	7.38727	5.72776	5.83244	5.60791	5.76445	5.92434	5.89147	6.80513	6.61597	6.73885	34
103224575	XM_007978216,XM_007978217,XM_007978218,XM_007978219,XM_007978220,XM_007978221,XM_007978223,XM_007978224,XM_038002090,XM_038002104,XM_038002128,XM_038002131,XR_005241547,XR_005241548,XR_005241550,XR_005241551,XR_005241552,XR_005241555,XR_005241556,XR_005241558,XR_494208,XR_494209,XR_494210,XR_494211,XR_494212	FUBP1	far upstream element binding protein 1, transcript variant X2	protein_coding	XP_007976407.1;XP_007976408.1;XP_007976409.1;XP_007976410.1;XP_007976411.1;XP_007976412.1;XP_007976414.1;XP_007976415.1;XP_037858018.1;XP_037858032.1;XP_037858056.1;XP_037858059.1	.	22.7408	26.3485	20.704	21.7569	23.4548	24.6608	55.076	62.8371	70.7918	53.4262	61.0523	49.0197	51.0495	54.1702	56.6989	115.131	134.123	148.473	-1.00004	6830.67	0.0824863	-0.000770049	0.999386	0.999662	2.16025	10651.5	0.0569736	19.5038	1.0194e-84	7.51586e-83	12.7378	12.7378	13.8299	12.8485	12.9593	12.7944	12.8486	12.8957	12.8748	13.5467	13.5954	13.5433	6710
103224642	XM_007978333,XM_007978334,XM_007978336	DEPDC1	DEP domain containing 1, transcript variant X3	protein_coding	XP_007976524.2;XP_007976525.2;XP_007976527.2	.	6.68967	6.35663	5.22043	5.89787	6.20189	7.94669	18.7111	16.6461	16.1012	15.7164	14.729	12.3601	13.8385	14.3236	18.2706	39.1138	35.5303	33.7693	1.10117	1728.02	0.116142	1.19715	0.231248	0.535226	2.59934	3217.47	0.0916667	15.0343	4.37681e-51	1.27106e-49	10.6835	10.8229	12.1822	10.9797	10.945	10.7633	10.9421	10.9215	11.0764	11.9391	11.7848	11.7732	1827
103224652	XM_007978352	GADD45A	growth arrest and DNA damage inducible alpha	protein_coding	XP_007976543.1	.	5.43009	6.53577	5.29921	8.20044	7.54682	6.53741	35.9116	50.8181	41.5564	12.7572	15.1441	12.5466	19.2412	17.4298	15.0305	75.07	108.469	87.1568	1.26439	545.041	0.148119	2.28497	0.0223147	0.147314	6.12009	2138.04	0.118625	22.0321	1.41762e-107	1.6723e-105	8.91052	9.25	11.8437	9.39969	9.51371	9.3506	9.69498	9.60005	9.49783	11.061	11.3945	11.1958	469
103224666	XM_007978422,XM_007978423,XM_007978424,XM_007978425	PDE4B	phosphodiesterase 4B, transcript variant X1	protein_coding	XP_007976613.2;XP_007976614.2;XP_007976615.2;XP_007976616.1	.	0.09113	0.082272	0.105266	0.124603	0.111614	0.128492	0.285845	0.320509	0.254998	0.214096	0.190633	0.249234	0.292363	0.257778	0.295422	0.597533	0.684112	0.534811	1.46611	37.5126	0.437722	1.26106	0.207287	NA	2.46701	76.2168	0.318543	4.08977	4.31809e-05	0.00011661	4.92808	5.47837	6.76094	5.4939	5.44362	5.56491	5.75833	5.63373	5.62061	6.31079	6.21188	6.09367	30
103224726	XM_007978554	JUN	Jun proto-oncogene, AP-1 transcription factor subunit	protein_coding	XP_007976745.1	.	8.2887	7.37456	7.52094	18.7064	16.7301	14.9459	45.1996	64.6112	59.3598	19.4731	17.0876	17.8069	43.8919	38.639	34.3629	94.4857	137.91	124.496	2.12554	2414.94	0.108838	9.99487	1.6049e-23	3.31321e-21	3.57039	7405.02	0.179451	10.2317	1.4304e-24	1.48735e-23	10.5936	11.6815	13.498	11.267	11.1635	11.1653	11.9028	11.7737	11.686	12.7605	13.0991	13.0188	1708
103224814	XM_007978755	ORC1	origin recognition complex subunit 1	protein_coding	XP_007976946.2	.	3.13162	3.11544	2.76552	4.14434	3.5268	3.88994	11.1593	9.90671	11.6582	7.35729	7.21881	6.54776	9.72411	8.14532	8.94354	23.3274	21.1455	24.4508	1.25386	601.614	0.135594	2.40704	0.0160825	0.120232	3.01339	1325.35	0.104706	15.1986	3.61264e-52	1.09177e-50	9.05985	9.38703	10.9586	9.434	9.4074	9.30643	9.64155	9.48031	9.56331	10.5664	10.4394	10.5983	574
103224892	gene-LOC103224892	LOC103224892	.	pseudogene	.	.	0.192578	0.277121	0.438843	0.200536	0.180705	0.170711	0.585516	0.706239	0.329132	0.452435	0.642119	1.03902	0.47053	0.417348	0.39249	1.22397	1.50744	0.690294	-1.66807	80.6103	0.34804	-2.12096	0.0339251	0.188776	3.10984	122.405	0.301825	5.42315	5.85594e-08	2.14029e-07	6.65606	5.91579	7.53331	6.41712	6.60876	6.9093	6.42334	6.35135	6.32249	7.18661	7.32662	6.75863	67
103224911	XM_007978955	PRDX1	peroxiredoxin 1	protein_coding	XP_007977146.1	.	305.166	341.185	292.687	373.353	363.22	391.434	766.332	766.784	778.132	716.943	790.563	692.978	876.021	838.875	899.964	1601.95	1636.67	1631.99	1.17479	19832.4	0.0767007	3.02997	0.00244576	0.0323895	2.18337	33653.2	0.053404	21.095	8.83511e-99	9.44528e-97	14.1547	14.3871	15.4945	14.3543	14.4238	14.2834	14.5083	14.451	14.5202	15.2019	15.1883	15.2066	18350
103224919	XM_007978973,XM_037982225	ELL2	elongation factor for RNA polymerase II 2, transcript variant X2	protein_coding	XP_007977164.1;XP_037838153.1	.	2.60645	2.99604	2.38501	3.99044	4.26618	3.99546	8.40897	9.24864	8.45899	6.12347	6.94215	5.64685	9.36301	9.85297	9.18616	17.5782	19.7408	17.7412	1.49889	1165.37	0.110808	5.26941	1.36865e-07	7.69583e-06	2.26575	2253.11	0.0765823	15.4081	1.4445e-53	4.5503e-52	9.8648	10.4495	11.6103	10.1957	10.2828	10.0946	10.524	10.5465	10.4975	11.2338	11.3041	11.2293	942
103224934	XM_007978998,XM_007978999,XM_007979001	KIF2C	kinesin family member 2C, transcript variant X1	protein_coding	XP_007977189.1;XP_007977190.1;XP_007977192.2	.	8.11782	7.70776	8.66217	9.43588	9.3989	9.88103	22.395	21.6585	23.7619	19.0716	17.8597	20.5089	22.14	21.7073	22.7179	46.8148	46.2292	49.8361	1.14951	1128.14	0.102114	1.96855	0.0490054	0.232818	2.51904	2094.55	0.0781987	17.0447	3.82918e-65	1.67944e-63	10.0359	10.2366	11.5501	10.275	10.2288	10.2989	10.3982	10.3603	10.3944	11.2047	11.1575	11.2488	1066
103224953	XM_007979043,XM_007979044	DPH2	diphthamide biosynthesis 2, transcript variant X1	protein_coding	XP_007977234.2;XP_007977235.2	.	0.68596	0.631056	0.99708	0.949578	0.919438	1.16178	2.238	3.79829	2.54171	1.61156	1.46222	2.36073	2.22805	2.12349	2.6711	4.67833	8.1073	5.33077	1.15684	127.166	0.271209	0.775012	0.438333	0.715018	3.17128	280.541	0.20955	7.94589	1.92795e-15	1.22821e-14	6.8833	7.09042	8.73673	7.20386	7.04951	7.41614	7.302	7.36155	7.33966	8.02825	8.49748	8.15763	113
103224971	XM_007979100	CDC20	cell division cycle 20	protein_coding	XP_007977291.1	.	14.0228	13.905	15.4931	14.4079	13.5219	16.0223	34.8863	36.0194	38.1388	32.9446	32.2193	36.6821	33.8063	31.2295	36.8377	72.9267	76.8819	79.9891	-1.01009	1561.34	0.102555	-0.141247	0.887675	0.961709	2.64254	2791.64	0.0814742	17.207	2.35373e-66	1.08227e-64	10.6159	10.6012	11.9839	10.7858	10.756	10.8306	10.7935	10.7095	10.8533	11.6179	11.6339	11.6924	1569
103225011	XM_007979195,XM_007979197,XM_007979203,XM_038003713,XM_038003717,XM_038003724	HIVEP3	HIVEP zinc finger 3, transcript variant X5	protein_coding	XP_007977386.2;XP_007977388.2;XP_007977394.2;XP_037859641.1;XP_037859645.1;XP_037859652.1	.	0.014783	0.022752	0.11058	0.035278	0.040952	0.042744	0.157799	0.083953	0.070188	0.03473	0.05272	0.261815	0.082773	0.09458	0.098273	0.329864	0.179194	0.147205	-1.23888	32.8632	0.631081	-0.489687	0.624356	NA	2.72328	53.8305	0.416221	3.47255	0.000515545	0.00121165	5.18742	4.8722	6.29935	4.95976	5.05428	5.74439	5.20866	5.23512	5.25978	6.04208	5.62526	5.51801	12
103225017	XM_007979227,XM_007979228,XM_007979229	CTPS1	CTP synthase 1, transcript variant X2	protein_coding	XP_007977418.1;XP_007977419.1;XP_007977420.1	.	9.26848	8.54711	9.47007	14.9558	15.2557	14.0149	31.4044	39.3236	34.6808	21.775	19.8046	22.4218	35.0917	35.2337	32.2223	65.6482	83.9346	72.7365	1.56743	2167.39	0.0894912	7.24544	4.31024e-13	4.51357e-11	2.50601	4577.2	0.0806164	16.4407	9.77817e-61	3.83614e-59	10.7216	11.3697	12.6758	11.1169	11.0395	11.1035	11.4819	11.4601	11.4221	12.1931	12.3936	12.2729	1766
103225056	XM_007979303	HPCAL4	hippocalcin like 4	protein_coding	XP_007977494.2	.	0.889776	0.945081	0.740165	1.20093	1.1867	0.849081	2.58986	2.97138	2.93757	2.0904	2.18985	1.75245	2.81781	2.74075	1.95216	5.41387	6.34229	6.161	1.22738	245.79	0.206064	1.43445	0.151445	0.430948	2.79323	506.913	0.153224	9.6717	3.97727e-22	3.66745e-21	7.78509	8.0822	9.54395	8.14966	8.1726	7.98904	8.3586	8.32028	8.0791	9.04893	9.16098	9.15385	236
103225090	XM_007979361	CDCA8	cell division cycle associated 8	protein_coding	XP_007977552.1	.	2.45496	1.94958	2.51551	1.92118	2.79128	2.66919	6.38488	8.53071	7.52659	5.76758	4.51739	5.95583	4.50779	6.44662	6.13686	13.347	18.2084	15.7856	1.03926	325.655	0.186619	0.297715	0.765921	0.906199	3.24086	694.662	0.146449	11.5834	5.00363e-31	6.93574e-30	8.31979	8.3741	10.0523	8.64888	8.45964	8.63488	8.45709	8.70371	8.67376	9.48134	9.7376	9.62452	350
103225094	XM_007979369	GNL2	G protein nucleolar 2	protein_coding	XP_007977560.1	.	17.6996	21.4518	17.4032	22.6312	23.7732	24.0832	47.145	46.9815	47.3179	41.5827	49.7061	41.2045	53.101	54.9054	55.3709	98.5525	100.28	99.2405	1.21866	2811.03	0.0935887	3.0484	0.0023006	0.0308977	2.13908	4783.43	0.0598773	18.3206	5.66638e-75	3.18827e-73	11.307	11.5926	12.6705	11.5077	11.6335	11.4627	11.6845	11.6916	11.7078	12.3652	12.3492	12.3595	2456
103225127	XM_007979433,XM_007979434	CLSPN	claspin, transcript variant X1	protein_coding	XP_007977624.2;XP_007977625.2	.	1.81038	1.96412	1.7876	2.65829	3.08475	2.99127	6.69058	7.82094	7.74126	4.25322	4.55108	4.2324	6.2373	7.12439	6.87738	13.9861	16.6935	16.2359	1.53126	832.01	0.113345	5.42347	5.84526e-08	3.56413e-06	2.71493	1845.5	0.0898772	16.032	7.63645e-58	2.74415e-56	9.36043	9.97543	11.3974	9.74906	9.7876	9.70603	10.0331	10.1224	10.1051	10.8931	11.0278	11.0227	663
103225134	XR_005239956	LOC103225134	actin, cytoplasmic 1-like	transcribed_pseudogene	.	.	1.11274	0.659175	1.35491	1.0594	1.02418	0.817083	2.0842	2.79332	2.38761	2.61423	1.52738	3.20794	2.48574	2.36541	1.87859	4.35684	5.96223	5.00757	-1.10268	97.9131	0.319098	-0.441901	0.658561	0.85589	2.65533	167.748	0.22679	6.21232	5.22088e-10	2.27177e-09	6.68322	6.54009	7.92889	6.93651	6.6369	7.0347	6.89498	6.8492	6.72904	7.39595	7.60242	7.49159	113
103225212	XM_007979630	POLR3K	RNA polymerase III subunit K	protein_coding	XP_007977821.1	.	3.21686	3.03443	3.4759	2.05864	2.9594	4.76348	6.45962	8.18589	8.34527	7.55754	7.0311	8.22969	4.83031	6.8349	10.9519	13.5033	17.4724	17.5027	-1.01988	141.366	0.287846	-0.0986545	0.921413	0.972389	2.50408	242.153	0.245588	5.3923	6.95628e-08	2.52627e-07	7.1581	7.12833	8.4353	7.36498	7.30913	7.3874	7.07413	7.26935	7.61288	7.91695	8.10374	8.1238	146
103225229	XM_007979668,XM_007979669	NKAIN1	sodium/potassium transporting ATPase interacting 1, transcript variant X1	protein_coding	XP_007977859.1;XP_007977860.1	.	0.600023	0.450744	0.518223	0.635267	0.668833	0.550442	1.68669	1.60691	1.91836	1.40967	1.04442	1.22697	1.49057	1.5447	1.26555	3.52588	3.42988	4.02339	1.15016	114.646	0.263364	0.766367	0.443458	0.719642	2.99477	241.636	0.186942	8.4649	2.56375e-17	1.82265e-16	6.73667	6.93839	8.50088	7.19193	6.99018	7.07176	7.2198	7.22087	7.09955	8.01106	7.95563	8.11336	126
103225256	XM_007979762	LOC103225256	NADH dehydrogenase [ubiquinone] 1 alpha subcomplex subunit 6-like	protein_coding	XP_007977953.1	.	0.507111	0.2745	0.820273	0.319327	0.619404	0.314526	1.08141	0.586661	0.987848	1.19138	0.636045	1.94211	0.749256	1.43054	0.723142	2.26058	1.2522	2.07183	-1.30469	20.8683	0.632599	-0.60656	0.544143	NA	2.21506	28.6801	0.53004	2.16464	0.0304153	0.0527213	4.56464	4.17571	5.30464	4.63863	4.4787	4.80192	4.5075	4.69032	4.49749	4.95276	4.70033	4.90667	23
103225258	XR_494424	LOC103225258	uncharacterized LOC103225258	lncRNA	.	.	24.5912	25.7914	23.3035	27.6512	23.8852	25.3287	51.3528	46.4871	47.7186	57.7735	59.7614	55.1744	64.8797	55.1642	58.2344	107.349	99.2248	100.081	1.02065	960.732	0.115227	0.255953	0.797987	0.92124	2.01632	1444.29	0.0966227	10.4709	1.17576e-25	1.28507e-24	9.89288	9.92294	10.915	10.0448	10.0612	9.96458	10.1267	9.97418	10.0277	10.7172	10.612	10.6403	982
103225259	XM_007979769	HBQ1	hemoglobin subunit theta 1	protein_coding	XP_007977960.2	.	11.3068	8.05087	9.59692	8.06105	8.23313	8.27698	14.3532	14.3425	20.3517	26.5636	18.6547	22.7221	18.9141	19.0148	19.03	30.0042	30.6135	42.6838	-1.2053	270.28	0.189248	-1.42349	0.154593	0.434973	2.12253	377.515	0.169845	6.39283	1.62847e-10	7.4102e-10	8.20685	7.93719	9.00332	8.40981	8.12713	8.24823	8.13848	8.12352	8.13234	8.63397	8.6214	8.92882	356
103225304	XM_007979857,XM_007979858	NUDC	nuclear distribution C, dynein complex regulator, transcript variant X1	protein_coding	XP_007978048.1;XP_007978049.1	.	46.0383	43.9587	41.1238	40.2687	49.0969	42.8927	111.697	139.594	107.76	108.16	101.857	97.3666	94.485	113.392	98.6166	233.492	297.958	226.007	-1.01593	3312.46	0.0923593	-0.246898	0.804987	0.924417	2.89495	6316.22	0.0920479	16.6602	2.5503e-62	1.05369e-60	11.705	11.6823	13.1968	11.9571	11.8961	11.828	11.8329	11.9627	11.8574	12.7794	12.9796	12.7355	3625
103225323	XM_007979902	ZNF593	zinc finger protein 593	protein_coding	XP_007978093.2	.	10.4783	10.3843	10.0849	11.8696	11.4597	11.7394	24.4271	24.8144	24.7352	24.6172	24.0614	23.8775	27.8504	26.4668	26.9905	51.0626	52.9653	51.8775	1.10825	619.657	0.122399	1.21148	0.225711	0.528258	2.24637	1043.45	0.0944035	12.3681	3.88763e-35	6.42491e-34	9.19912	9.34771	10.4959	9.42779	9.39833	9.36197	9.51327	9.45327	9.47823	10.1837	10.1847	10.1857	616
103225380	XM_007980039	MYOM3	myomesin 3	protein_coding	XP_007978230.2	.	0.216631	0.189767	0.137298	0.268831	0.376342	0.234701	2.17976	2.03956	2.31981	0.508943	0.43971	0.325072	0.630775	0.869182	0.539612	4.5566	4.35336	4.86536	1.56848	75.442	0.338507	1.91831	0.0550712	0.248233	7.90738	405.201	0.174981	17.0487	3.57609e-65	1.57652e-63	5.87507	6.52658	9.49071	6.85454	6.76601	6.60975	6.97543	7.1617	6.86892	8.7224	8.6432	8.77412	72
103225402	XM_007980092,XM_038003179,XM_038003223,XM_038003323	HTR1D	5-hydroxytryptamine receptor 1D, transcript variant X3	protein_coding	XP_007978283.2;XP_037859107.1;XP_037859151.1;XP_037859251.1	.	1.44048	1.25907	1.82559	1.28708	1.39962	1.65631	3.90164	4.48726	4.20787	3.38421	2.9174	4.32236	3.01996	3.23249	3.8081	8.15603	9.57787	8.82523	-1.03971	267.183	0.195357	-0.287553	0.773689	0.910251	3.07013	525.994	0.1367	11.8383	2.47282e-32	3.60286e-31	8.0904	8.03239	9.63225	8.2871	8.19054	8.44181	8.21546	8.25665	8.3811	9.17562	9.27902	9.20919	265
103225483	XM_007980272	MRTO4	MRT4 homolog, ribosome maturation factor	protein_coding	XP_007978463.2	.	16.797	13.8184	15.9802	16.1396	16.567	16.6547	33.5764	36.6553	36.5844	39.4622	32.0187	37.8355	37.8694	38.2623	38.2915	70.1885	78.2392	76.7289	1.03443	1088.82	0.113432	0.430528	0.666812	0.858296	2.30548	1805.57	0.0799742	15.0682	2.62098e-51	7.70307e-50	10.0641	10.1126	11.2984	10.3129	10.1321	10.2355	10.2657	10.2536	10.2641	10.9497	11.0176	11.0199	1193
103225494	XM_007980296	ACTL8	actin like 8	protein_coding	XP_007978487.2	.	0.398869	0.699529	0.303869	0.340753	0.488039	0.278766	2.81647	3.13847	3.03807	0.937085	1.62088	0.719454	0.799529	1.12715	0.640924	5.88758	6.69892	6.37178	-1.29374	44.8904	0.449499	-0.826583	0.408473	NA	8.59898	185.616	0.241141	12.8728	6.40253e-38	1.18395e-36	5.66078	5.29244	8.37748	6.14225	6.43548	5.9949	6.06234	6.21053	5.95388	7.55119	7.63626	7.61139	45
103225496	XM_007980322,XM_007980359,XR_005237662,XR_005237663	METTL26	methyltransferase like 26, transcript variant X4	protein_coding	XP_007978513.2;XP_007978550.2	.	20.1737	19.764	22.7302	23.6322	20.2058	20.7155	40.7122	36.6362	45.1063	47.3953	45.7953	53.8171	55.4497	46.6664	47.6279	85.1052	78.1985	94.6021	1.01052	1089.43	0.1161	0.130007	0.896561	0.964518	2.00883	1625.06	0.103646	9.70949	2.74706e-22	2.56347e-21	10.0819	10.0968	11.0833	10.1914	10.162	10.2607	10.3128	10.1556	10.1793	10.8357	10.7232	10.9197	1072
103225505	XM_007980318,XM_007980319,XM_038003918,XM_038004305	PADI1	peptidyl arginine deiminase 1, transcript variant X3	protein_coding	XP_007978509.2;XP_007978510.2;XP_037859846.1;XP_037860233.1	.	0.303884	0.134191	0.097678	0.387048	0.412145	0.252002	0.665009	0.663734	0.911284	0.713932	0.310934	0.231268	0.908153	0.95187	0.579389	1.39014	1.41671	1.91125	1.93134	59.0379	0.416851	2.27804	0.0227241	0.148995	2.22597	123.848	0.261619	4.41265	1.02111e-05	2.97094e-05	5.32978	6.28276	7.41687	6.22876	5.91397	5.7699	6.39688	6.41042	6.20288	6.90963	6.76193	7.00919	65
103225530	XM_007980379,XM_007980380	EPHA2	EPH receptor A2, transcript variant X1	protein_coding	XP_007978570.2;XP_007978571.2	.	5.25128	4.33904	5.4645	8.76277	8.83035	9.35741	18.4447	19.8172	18.6039	12.3371	10.054	12.938	20.5606	20.3942	21.5141	38.5569	42.299	39.0182	1.74786	1538.15	0.109561	7.35287	1.94002e-13	2.14009e-11	2.24434	3131.86	0.0694834	16.7852	3.13273e-63	1.33297e-61	10.129	10.934	12.0812	10.576	10.4113	10.57	10.9777	10.9473	11.0042	11.6917	11.745	11.6945	1209
103225555	XM_007980481,XM_007980562,XM_007980645	FOSL1	FOS like 1, AP-1 transcription factor subunit, transcript variant X3	protein_coding	XP_007978672.1;XP_007978753.1;XP_007978836.1	.	0.109943	0.123017	0.086119	0.390548	0.408388	0.261618	2.54005	2.61116	2.08232	0.258295	0.285043	0.203898	0.916367	0.943193	0.601497	5.30974	5.57341	4.36727	3.06261	25.8255	0.546414	2.9552	0.0031247	NA	7.14757	156.464	0.257465	11.0207	3.03613e-28	3.65468e-27	3.66587	5.28388	8.10064	5.40494	5.43071	5.37218	5.85571	5.84785	5.64593	7.21503	7.22755	7.04018	13
103225616	XM_007980577	SRM	spermidine synthase	protein_coding	XP_007978768.2	.	3.8178	1.77522	3.14935	2.59844	2.91175	2.57993	8.01304	10.757	10.5955	8.96938	4.11339	7.45655	6.09687	6.72485	5.93163	16.7505	22.9604	22.2222	-1.10976	204.708	0.257993	-0.582354	0.560328	0.798456	3.85915	465.071	0.154812	12.5849	2.5578e-36	4.4827e-35	7.75102	7.59986	9.52887	8.22115	7.66676	8.04062	7.92338	7.97528	7.89489	8.87087	9.12748	9.11706	290
103225662	XM_007980677	ERRFI1	ERBB receptor feedback inhibitor 1	protein_coding	XP_007978868.1	.	2.79885	3.2802	2.60526	5.51794	4.92611	5.92773	11.249	12.4189	12.0248	6.5755	7.60058	6.16832	12.9471	11.3771	13.6287	23.515	26.5075	25.2197	1.84239	728.533	0.133421	6.60748	3.90922e-11	3.32307e-09	2.32113	1547.87	0.0947331	12.8237	1.20852e-37	2.21799e-36	9.00109	9.88368	11.0792	9.43521	9.53262	9.35299	9.95624	9.82848	9.98862	10.6382	10.7179	10.6917	511
103225665	XM_007980682	LOC103225665	cytochrome c-like	protein_coding	XP_007978873.1	.	1.16047	0.508206	0.871962	0.589852	0.622767	0.634039	1.74394	1.87035	1.4653	2.72636	1.17757	2.0645	1.38401	1.43831	1.45775	3.64556	3.99219	3.07318	-1.39429	19.7237	0.612723	-0.782627	0.433846	NA	2.8771	31.5055	0.475992	3.20302	0.00135993	0.0030046	4.52239	4.04142	5.54728	4.81677	4.5435	4.70358	4.59128	4.59721	4.59605	5.01828	5.05093	4.93529	32
103225693	XM_007980773	HES2	hes family bHLH transcription factor 2	protein_coding	XP_007978964.1	.	0.979302	0.672859	0.828196	1.21518	0.610722	0.88628	2.81789	3.49606	2.99993	2.30073	1.55909	1.96087	2.85125	1.41049	2.03769	5.89055	7.46219	6.2918	1.07938	78.419	0.349876	0.314992	0.752768	0.900548	3.62042	185.383	0.249423	7.44179	9.93311e-14	5.70729e-13	6.23667	6.34746	8.18217	6.75002	6.51527	6.62289	6.88252	6.45314	6.66316	7.55326	7.72706	7.59765	92
103225694	XR_494531	LOC103225694	uncharacterized LOC103225694	lncRNA	.	.	0.034687	0.015002	0.03399	0.008263	0.008234	0.046243	0.043293	0.067189	0.05599	0.081493	0.03476	0.080477	0.019388	0.019016	0.10632	0.090501	0.143412	0.117428	-1.32062	12.5264	0.845594	-0.474484	0.635155	NA	2.665	19.5348	0.697185	2.02835	0.0425248	0.0712286	3.83556	3.4298	4.82902	4.08329	3.90119	4.07074	3.84838	3.84341	4.15562	4.1631	4.31991	4.25307	18
103225701	XM_007980812,XM_007980822,XM_037990074,XM_037990075	CHTF18	chromosome transmission fidelity factor 18, transcript variant X2	protein_coding	XP_007979003.2;XP_007979013.2;XP_037846002.1;XP_037846003.1	.	2.88147	2.4872	2.92717	3.88926	4.53922	3.65549	7.27118	8.55475	8.37101	6.76961	5.76312	6.93051	9.12562	10.4836	8.40452	15.1998	18.2597	17.5566	1.42468	587.631	0.140341	3.63853	0.000274199	0.00607738	2.13393	1067.53	0.109088	10.0241	1.19423e-23	1.19179e-22	8.92132	9.43137	10.5056	9.26916	9.13721	9.25019	9.49784	9.58926	9.41697	10.0874	10.2179	10.1987	520
103225808	XM_007981030,XM_007981032	PUSL1	pseudouridine synthase like 1, transcript variant X2	protein_coding	XP_007979221.1;XP_007979223.1	.	4.46906	4.86765	5.57051	4.52114	5.69546	3.60807	7.82564	9.39228	10.3107	10.4994	11.2789	13.189	10.6082	13.154	8.29549	16.3588	20.0474	21.6248	-1.10119	448.06	0.174759	-0.795709	0.426201	0.706578	2.11321	654.852	0.15715	6.86883	6.47303e-12	3.29625e-11	8.87563	8.7361	9.796	8.9045	8.95331	9.04668	8.90265	9.05473	8.70688	9.39478	9.5411	9.63508	435
103225830	XM_007981090,XM_007981091,XM_007981092,XR_494593	HES4	hes family bHLH transcription factor 4, transcript variant X3	protein_coding	XP_007979281.2;XP_007979282.2;XP_007979283.2	.	0.654519	0.341153	0.661595	0.995858	0.827727	0.791727	0.666637	2.5504	1.89772	1.5377	0.790489	1.56642	2.33664	1.91168	1.8203	1.39355	5.44372	3.98011	1.45544	191.487	0.262914	2.05943	0.0394534	0.207526	2.21466	359.77	0.546365	2.09948	0.0357748	0.0610159	7.28597	7.82599	8.95332	7.74301	7.30889	7.71676	8.0162	7.86932	7.74352	7.78964	8.9026	8.63882	190
103225992	XM_037985208,XM_037985209	ATAD3A	ATPase family AAA domain containing 3A, transcript variant X1	protein_coding	XP_037841136.1;XP_037841137.1	.	12.2081	9.27514	9.77274	12.5929	13.2392	12.7783	21.9762	24.4735	27.2345	28.6813	21.4915	23.1384	29.5474	30.5765	29.3791	45.9393	52.2377	57.1194	1.20401	1619.91	0.117183	2.28575	0.0222688	0.147145	2.03363	2648.96	0.084519	12.1163	8.65904e-34	1.3416e-32	10.5215	10.7895	11.7942	10.8686	10.6228	10.652	10.88	10.8879	10.8642	11.415	11.5015	11.6054	1772
103226057	XM_007981281	SEC61G	SEC61 translocon subunit gamma	protein_coding	XP_007979472.1	.	81.3128	82.131	70.5215	92.9385	81.8855	93.7049	177.611	183.878	151.571	191.033	190.306	166.97	218.067	189.119	215.441	371.281	392.479	317.891	1.1219	2160.64	0.102421	1.62023	0.105184	0.354976	2.03484	3421.31	0.0894635	11.4562	2.18896e-30	2.93203e-29	10.9917	11.158	12.1636	11.2137	11.1991	11.061	11.3109	11.1716	11.2898	11.9358	11.9544	11.779	2189
103226092	XM_007981358,XM_007981359,XM_007981361,XM_007981362,XM_007981364	UPP1	uridine phosphorylase 1, transcript variant X2	protein_coding	XP_007979549.1;XP_007979550.1;XP_007979552.1;XP_007979553.1;XP_007979555.1	.	5.81424	4.37848	5.49084	10.2241	8.89562	9.30407	47.4481	54.5572	53.9048	13.6597	10.1454	13.0004	23.9894	20.5449	21.3914	99.1861	116.45	113.055	1.77805	595.157	0.149346	5.55953	2.70509e-08	1.7297e-06	5.80558	2556.7	0.0925014	27.4314	1.15911e-165	5.08372e-163	8.74341	9.57315	12.0907	9.49814	9.29792	9.44818	9.931	9.78017	9.81718	11.3483	11.4992	11.4894	484
103226096	XM_007981370,XM_007981371,XM_007981372	HUS1	HUS1 checkpoint clamp component, transcript variant X2	protein_coding	XP_007979561.1;XP_007979562.1;XP_007979563.1	.	1.82437	2.35157	2.90398	2.62408	2.70536	2.99645	6.70265	9.00096	7.25496	4.28609	5.44884	6.8756	6.15703	6.24818	6.88927	14.0113	19.2122	15.2159	1.14725	425.653	0.168908	1.17329	0.240679	0.544807	2.92626	880.893	0.124546	12.4376	1.63262e-35	2.73516e-34	8.63173	8.82863	10.3588	8.75298	8.90403	9.05181	8.99616	8.98896	9.07196	9.83539	10.0962	9.89904	322
103226113	XM_007981388,XM_007981389	IGFBP3	insulin like growth factor binding protein 3, transcript variant X1	protein_coding	XP_007979579.1;XP_007979580.1	.	333.604	342.994	344.107	334.585	349.94	357.322	682.305	684.593	730.785	783.754	794.754	814.723	785.058	808.206	821.536	1426.3	1461.23	1532.69	-1.00295	41792.9	0.0616161	-0.0690781	0.944927	0.982385	2.11441	64126.5	0.0514832	20.9826	9.45092e-98	9.6225e-96	15.3531	15.3488	16.4099	15.4803	15.4876	15.4663	15.4642	15.4788	15.4958	16.1384	16.1254	16.1876	42257
103226156	XM_007981509	STK17A	serine/threonine kinase 17a	protein_coding	XP_007979700.1	.	6.49716	6.24317	6.1701	7.52847	7.57851	8.88376	14.5538	16.4738	15.7183	15.2641	14.4661	14.6086	17.6645	17.503	20.4251	30.4234	35.1627	32.9662	1.2393	1081.94	0.109872	2.81717	0.00484487	0.0538563	2.07595	1817.72	0.0904823	11.6462	2.39959e-31	3.36711e-30	9.91634	10.2259	11.2607	10.1807	10.1266	10.1038	10.2866	10.2588	10.3972	10.9081	11.0097	10.9701	1027
103226168	XR_005237138,XR_005237139,XR_005237140	LOC103226168	uncharacterized LOC103226168, transcript variant X1	lncRNA	.	.	0.728284	0.82439	1.1243	1.50748	1.56707	1.44571	7.22553	6.05454	7.04866	1.711	1.9102	2.66194	3.5371	3.61924	3.32391	15.1043	12.9232	14.7833	1.57048	69.8807	0.322888	2.0168	0.043716	0.218429	4.70697	240.255	0.192453	11.6122	3.57329e-31	4.97324e-30	5.76603	6.41519	8.63045	6.4516	6.4572	6.57799	6.76882	6.77402	6.7215	8.02751	7.84413	7.99344	50
103226169	XM_007981538,XM_037988193	INHBA	inhibin subunit beta A, transcript variant X1	protein_coding	XP_007979729.1;XP_037844121.1	.	19.5127	22.2527	22.8778	22.8826	22.8354	23.7298	81.9267	84.5351	73.7671	45.8423	51.5619	54.1664	53.6908	52.7395	54.5582	171.261	180.436	154.713	1.04963	7581.6	0.0763066	0.915857	0.359742	0.657555	3.68228	17938.5	0.0632833	29.7172	4.6074e-194	3.4265e-191	12.853	12.9228	14.7842	13.0684	13.1495	13.158	13.1793	13.1456	13.1824	14.3773	14.393	14.2645	6928
103226171	XR_005237133,XR_005237134,XR_005237135,XR_005237136,XR_005237137,XR_494687,XR_494689,XR_494690	LOC103226171	uncharacterized LOC103226171, transcript variant X1	lncRNA	.	.	0.136357	0.133046	0.12783	0.050608	0.139227	0.132048	0.130293	0.29345	0.264619	0.320353	0.308281	0.302655	0.118744	0.321553	0.303597	0.272364	0.626358	0.55499	-1.15533	17.972	0.668628	-0.311534	0.755395	NA	2.43971	28.3638	0.560617	2.29516	0.0217237	0.0388321	4.26759	4.06033	5.33103	4.60075	4.51905	4.3775	4.30847	4.56832	4.49179	4.59101	4.93788	4.82362	26
103226222	XM_007981613,XM_007981614,XM_007981615,XM_007981616	ANLN	anillin actin binding protein, transcript variant X1	protein_coding	XP_007979804.1;XP_007979805.1;XP_007979806.1;XP_007979807.1	.	12.9714	14.5885	13.0007	16.6165	16.3385	17.295	47.6244	46.6377	48.4836	30.4744	33.8031	30.7811	38.9884	37.7347	39.7638	99.5546	99.5461	101.685	1.2085	3979.09	0.0801818	3.40749	0.000655631	0.0120694	3.01867	8634.68	0.0587252	27.1419	3.15624e-162	1.31677e-159	11.815	12.0885	13.6631	12.0961	12.1598	12.0581	12.2779	12.2255	12.2846	13.2721	13.235	13.2788	3587
103226274	XM_007981718	GARS1	glycyl-tRNA synthetase 1	protein_coding	XP_007979909.1	.	28.2281	29.4141	31.1746	30.4794	33.5086	31.4681	63.4478	73.3876	68.6416	66.3178	68.1556	73.8104	71.5156	77.3898	72.3499	132.632	156.643	143.963	1.05054	4473.74	0.0759026	0.937206	0.348653	0.649802	2.29426	7450.45	0.0663818	18.0476	8.2451e-73	4.44897e-71	12.0913	12.1623	13.3412	12.238	12.249	12.2829	12.2869	12.3324	12.2858	12.9819	13.1052	13.0461	4294
103226299	XM_007981773,XM_007981776,XM_038004779,XM_038004780	CREB5	cAMP responsive element binding protein 5, transcript variant X1	protein_coding	XP_007979964.1;XP_007979967.1;XP_037860707.1;XP_037860708.1	.	0.515921	0.380112	0.670371	0.867975	0.798376	0.939092	1.99243	2.13189	1.57098	1.21208	0.880761	1.5872	2.03658	1.84389	2.15911	4.165	4.55042	3.29484	1.62156	312.061	0.198657	3.51046	0.000447326	0.00898552	2.25812	620.273	0.140699	8.35204	6.70932e-17	4.63876e-16	7.89659	8.59182	9.7479	8.30916	8.09069	8.4409	8.67925	8.5856	8.69833	9.42117	9.44832	9.17718	246
103226354	XM_038004750	LOC103226354	cytochrome c	protein_coding	XP_037860678.1	.	126.633	142.124	117.046	160.798	163.992	168.728	368.536	344.613	342.374	297.506	329.317	277.124	377.29	378.749	387.929	770.392	735.562	718.066	1.25061	10944.1	0.0809166	3.98723	6.68481e-05	0.00193205	2.28003	19684.2	0.056167	21.1699	1.80778e-99	1.9571e-97	13.2475	13.5702	14.7401	13.4921	13.5641	13.3925	13.676	13.6586	13.6886	14.473	14.3947	14.3929	9882
103226384	XR_005242454	LOC103226384	GTP:AMP phosphotransferase AK3, mitochondrial-like	transcribed_pseudogene	.	.	0.166514	0.26512	0.425852	0.107218	0.232454	0.255625	0.56205	0.420958	0.508855	0.3912	0.614311	1.00827	0.251573	0.536864	0.587719	1.17492	0.898517	1.06723	-1.47344	39.7513	0.491692	-1.13726	0.255428	NA	2.66502	58.1141	0.389434	3.63128	0.000282014	0.00068579	5.56737	5.00379	6.40168	5.40472	5.58204	5.83078	5.2562	5.51123	5.55474	6.04895	5.85479	5.97757	29
103226388	XR_005242452,XR_005242453,XR_494809	LOC103226388	uncharacterized LOC103226388, transcript variant X2	lncRNA	.	.	5.80062	3.78343	4.35137	4.4227	4.561	3.92292	10.4869	10.6362	8.50245	13.6277	8.76662	10.3025	10.3773	10.5339	9.01937	21.922	22.7026	17.8323	1.04682	376.383	0.160623	0.410946	0.681112	0.864724	2.53832	672.139	0.128194	10.4831	1.03275e-25	1.13239e-24	8.52277	8.58859	9.91349	8.80523	8.66822	8.71301	8.74734	8.85961	8.69349	9.60173	9.61203	9.46176	408
103226448	XM_037990021	RNF151	ring finger protein 151	protein_coding	XP_037845949.1	.	0.300944	0.45943	0.32668	0.30262	0.304628	0.245992	0.491459	0.619145	0.928632	0.707024	1.06455	0.773463	0.710057	0.703553	0.565573	1.02735	1.32154	1.94763	-1.31043	31.2198	0.477022	-0.817655	0.413554	NA	2.55322	47.3786	0.413642	3.26929	0.00107818	0.00242374	5.1454	4.75737	6.08901	5.2243	5.38766	5.22802	5.20836	5.19382	5.12394	5.45885	5.56924	5.81764	31
103226495	XR_005242431	LOC103226495	peptidyl-prolyl cis-trans isomerase-like 4	transcribed_pseudogene	.	.	0.21793	0.413428	0.722214	0.234842	0.301569	0.404781	0.69114	1.82039	0.685389	0.511995	0.957957	1.70995	0.551024	0.696489	0.930651	1.44477	3.88554	1.43748	-1.45117	53.9857	0.45016	-1.19339	0.232718	0.536794	3.575	99.3886	0.385282	4.77038	1.83876e-06	5.7944e-06	5.99981	5.45877	7.27948	5.78003	6.07604	6.40239	5.80408	5.90457	6.05451	6.42376	7.16286	6.41527	32
103226521	XM_007982103,XM_007982105,XM_038004644,XM_038004645,XM_038004646,XM_038004647	DYNC1I1	dynein cytoplasmic 1 intermediate chain 1, transcript variant X3	protein_coding	XP_007980294.1;XP_007980296.1;XP_037860572.1;XP_037860573.1;XP_037860574.1;XP_037860575.1	.	0.792697	0.986886	0.671644	0.749188	0.79051	0.796515	2.49358	1.78107	1.99794	1.86233	2.28672	1.59022	1.75787	1.82573	1.8313	5.2126	3.80162	4.19032	-1.08857	141.578	0.238029	-0.514347	0.607009	0.82965	2.83167	256.487	0.187577	8.0055	1.18983e-15	7.654e-15	7.20464	7.08374	8.56648	7.39203	7.53344	7.28804	7.33601	7.35122	7.37714	8.3057	8.04571	8.10894	145
103226579	gene-LOC103226579	LOC103226579	.	pseudogene	.	.	0.026427	0.1324	0.421091	0.158759	0.168925	0.15432	0.626453	0.467503	0.275761	0.062087	0.306786	0.996993	0.372505	0.39014	0.354805	1.30954	0.997866	0.578358	-1.22036	28.2169	0.690364	-0.416167	0.677288	NA	2.99885	50.0605	0.421699	3.75721	0.000171817	0.000431561	4.95743	4.66472	6.2306	4.7241	5.01995	5.5428	5.08377	5.09837	5.0683	5.84488	5.63938	5.34929	5
103226580	XR_005242326	LOC103226580	nucleolar protein 56-like	transcribed_pseudogene	.	.	0.48622	0.771708	0.803882	1.13651	0.548744	1.04956	1.83683	1.46344	1.91098	1.1423	1.78813	1.90331	2.66666	1.26735	2.4131	3.83974	3.12365	4.00793	1.29285	35.1745	0.483807	0.765919	0.443725	NA	2.02281	59.101	0.380761	2.66929	0.00760129	0.0148526	4.9395	5.30973	6.30517	5.24099	5.38835	5.40685	5.57947	5.25129	5.51747	5.88011	5.73927	5.8974	23
103226602	XM_007982285,XM_007982286,XM_007982287,XM_038004572	DBF4	DBF4 zinc finger, transcript variant X2	protein_coding	XP_007980476.1;XP_007980477.1;XP_007980478.1;XP_037860500.1	.	6.40934	7.18903	6.85804	7.38541	8.62956	9.2717	18.1395	18.3255	19.4166	15.0578	16.6578	16.2374	17.3288	19.9304	21.317	37.9191	39.115	40.7227	1.20407	1097.66	0.109902	2.43785	0.0147748	0.113509	2.34598	1980.31	0.0874452	14.0682	5.96061e-45	1.40436e-43	9.96012	10.2279	11.4393	10.1828	10.2522	10.2091	10.2794	10.3691	10.4236	11.0714	11.0711	11.1264	959
103226629	XM_007982333,XM_038004549,XM_038004550,XM_038004551,XM_038004552,XM_038004553	SEMA3A	semaphorin 3A, transcript variant X6	protein_coding	XP_007980524.2;XP_037860477.1;XP_037860478.1;XP_037860479.1;XP_037860480.1;XP_037860481.1	.	0.056103	0.110764	0.072466	0.201552	0.138801	0.12111	0.274725	0.443491	0.290078	0.131804	0.256651	0.171574	0.472914	0.320568	0.278449	0.574286	0.946612	0.608385	1.89162	49.2943	0.420825	2.18528	0.028868	0.172385	2.2756	104.197	0.309449	3.83342	0.000126373	0.000322871	5.0896	6.01208	7.17735	5.64963	5.91159	5.73503	6.26448	6.02675	5.94768	6.4928	6.84699	6.52888	25
103226690	XM_007982485	LOC103226690	phosphoglycolate phosphatase	protein_coding	XP_007980676.1	.	6.23713	5.68621	7.0005	8.08798	6.87307	5.42253	12.8624	12.3227	13.3466	14.6532	13.1756	16.5747	18.9773	15.8737	12.4672	26.8878	26.3023	27.9919	1.05537	394.198	0.180091	0.431731	0.665937	0.857935	2.01078	600.897	0.148124	6.80347	1.02129e-11	5.12142e-11	8.58349	8.66103	9.64837	8.74598	8.65446	8.80188	8.93955	8.77635	8.60153	9.37932	9.32815	9.4027	391
103226749	XM_007982624	LSMEM1	leucine rich single-pass membrane protein 1	protein_coding	XP_007980815.2	.	0.210561	0.327776	0.220938	0.318659	0.298132	0.338799	0.711773	1.22367	0.883115	0.494682	0.759492	0.523102	0.74769	0.688551	0.778948	1.4879	2.61187	1.85217	1.23411	65.2681	0.342491	0.88607	0.37558	0.669071	3.12047	146.692	0.258412	6.35327	2.10785e-10	9.51818e-10	5.86745	6.17301	7.79561	6.23979	6.46708	6.2478	6.45878	6.39648	6.4737	7.03785	7.46512	7.19758	50
103226750	XM_007982626	IFRD1	interferon related developmental regulator 1	protein_coding	XP_007980817.2	.	10.5081	13.0158	11.3481	21.6767	21.4378	24.5006	65.5045	89.3043	73.9836	24.6873	30.1591	26.8683	50.8613	49.5116	56.3304	136.931	190.616	155.167	1.8968	3084.55	0.0950247	9.71926	2.496e-22	4.68438e-20	3.60434	9177.58	0.0916991	20.1718	1.73249e-90	1.51195e-88	11.0563	11.98	13.8106	11.5503	11.6872	11.5733	12.1004	12.0576	12.1754	13.1545	13.4475	13.2642	1988
103226761	XM_037989596	TEDC2	tubulin epsilon and delta complex 2	protein_coding	XP_037845524.1	.	2.01311	1.40691	1.60195	2.85145	2.52118	2.39131	5.48837	4.6682	5.09022	4.72951	3.25997	3.79286	6.69054	5.82279	5.49797	11.473	9.96407	10.6758	1.50822	219.218	0.211493	2.80316	0.00506042	0.0554106	2.09081	401.884	0.150892	7.0518	1.76621e-12	9.37066e-12	7.44942	8.0425	9.08654	7.95144	7.68918	7.76407	8.20099	8.07483	8.0421	8.79519	8.63953	8.71887	216
103226771	XM_007982678	MET	MET proto-oncogene, receptor tyrosine kinase	protein_coding	XP_007980869.2	.	39.0001	43.5179	45.5179	47.3008	48.3895	50.1071	106.509	113.702	110.571	91.6252	100.836	107.77	110.985	111.758	115.204	222.648	242.693	231.903	1.11389	16896	0.072167	2.15626	0.0310637	0.179714	2.41795	30028.1	0.0515558	24.7069	9.02285e-135	1.9292e-132	13.9645	14.1201	15.3747	14.112	14.1791	14.2019	14.2569	14.2422	14.2774	15.0306	15.0787	15.0564	15082
103226799	XR_005242365	LOC103226799	importin subunit alpha-1-like	transcribed_pseudogene	.	.	0.229831	0.286307	0.28651	0.294981	0.277598	0.290967	0.722274	0.712024	0.902105	0.539955	0.663404	0.678354	0.692132	0.641127	0.668977	1.50985	1.51978	1.892	1.05759	30.7845	0.469041	0.172229	0.863258	NA	2.83516	59.8545	0.350994	4.28335	1.841e-05	5.19642e-05	4.9032	4.98394	6.46735	5.27947	5.34739	5.33695	5.36945	5.32832	5.33945	5.86026	5.83701	5.99789	27
103226858	XM_007982831,XM_007982835,XM_038004407,XM_038004408,XM_038004409,XM_038004410,XM_038004411,XM_038004412	IMPDH1	inosine monophosphate dehydrogenase 1, transcript variant X3	protein_coding	XP_007981022.2;XP_007981026.1;XP_037860335.1;XP_037860336.1;XP_037860337.1;XP_037860338.1;XP_037860339.1;XP_037860340.1	.	12.6109	10.4403	12.6437	12.5522	11.9395	13.5671	24.0795	25.0609	26.7049	29.6276	24.1912	29.9358	29.452	27.5748	31.1927	50.3361	53.4914	56.0087	1.04147	1710.35	0.109015	0.537744	0.590754	0.818692	2.12375	2689.19	0.0785839	13.8274	1.74129e-43	3.93457e-42	10.7106	10.7689	11.8363	10.9195	10.7456	10.8979	10.9057	10.835	10.9418	11.5212	11.5516	11.6126	1818
103226867	XM_007982854,XM_007982855	FLNC	filamin C, transcript variant X1	protein_coding	XP_007981045.2;XP_007981046.2	.	10.7095	7.91306	12.9426	10.7619	12.6698	11.8099	25.2187	35.5038	28.0484	25.1604	18.3354	30.6434	25.2513	29.2615	27.1526	52.7174	75.7814	58.8263	1.08914	5684	0.212204	0.580518	0.561565	0.798974	2.68231	10768.1	0.0952596	14.9431	1.7268e-50	4.89022e-49	12.4098	12.5329	13.9373	12.655	12.3915	12.7736	12.6447	12.7437	12.694	13.4387	13.7552	13.5328	5714
103226898	XM_007982915	CPA4	carboxypeptidase A4	protein_coding	XP_007981106.1	.	0.416405	0.187763	0.1971	0.188331	0.352883	0.358379	4.99551	6.52373	5.26114	0.978284	0.435068	0.466663	0.441894	0.815002	0.823967	10.4427	13.9246	11.0343	1.08615	45.0124	0.464414	0.256719	0.797396	NA	19.6642	479.277	0.196964	21.8187	1.54022e-105	1.7801e-103	5.43137	5.55067	9.83333	6.69302	6.28024	6.30193	6.29197	6.56715	6.57447	8.78807	9.04654	8.83067	69
103226913	XM_007982955,XM_038004390	PODXL	podocalyxin like, transcript variant X1	protein_coding	XP_007981146.2;XP_037860318.1	.	4.60405	3.67393	6.69431	6.22149	6.64645	7.23681	13.0899	16.914	12.913	10.8166	8.51289	15.8497	14.5979	15.3503	16.6385	27.3634	36.1023	27.0826	1.31158	1917.35	0.25974	1.50651	0.131936	0.399652	2.2751	3516.11	0.0971576	12.2063	2.87769e-34	4.57887e-33	10.6962	11.0872	12.2542	10.9088	10.7162	11.1764	11.138	11.1595	11.2371	11.8426	12.0717	11.8207	1579
103226927	XR_495025	LOC103226927	uncharacterized LOC103226927	lncRNA	.	.	2.3168	2.09998	2.27289	2.95675	2.87306	2.46811	4.41679	6.11716	5.464	5.44298	4.86587	5.3814	6.9376	6.63547	5.67454	9.23291	13.0568	11.4597	1.21197	268.195	0.178991	1.54956	0.121248	0.382233	2.05163	442.36	0.15699	6.60405	4.00065e-11	1.91523e-10	7.92179	8.19917	9.21616	8.20157	8.10893	8.15334	8.37205	8.3189	8.21021	8.74367	9.01556	8.91925	260
103227033	XM_007983187	PKMYT1	protein kinase, membrane associated tyrosine/threonine 1	protein_coding	XP_007981378.2	.	2.06178	1.53046	2.2572	3.15578	3.23594	2.16668	7.45787	8.36533	8.31241	4.84386	3.54624	5.34424	7.4046	7.47357	4.98152	15.59	17.8554	17.4337	1.43303	285.904	0.21318	2.43487	0.0148973	0.114207	2.99699	663.62	0.147188	10.7584	5.40829e-27	6.18788e-26	7.87723	8.39528	9.95869	8.34078	8.11855	8.37467	8.65095	8.63877	8.34114	9.43594	9.52894	9.52762	256
103227053	XM_007983207,XM_037991185	PRSS58	serine protease 58, transcript variant X2	protein_coding	XP_007981398.2;XP_037847113.1	.	0.147354	0.239644	0.388795	0.526216	0.664993	0.505228	7.59898	7.48876	7.28222	0.346188	0.555281	0.920529	1.23469	1.53584	1.16159	15.885	15.9844	15.2731	2.12398	30.3104	0.517526	2.09993	0.035735	NA	13.7971	300.566	0.200589	18.8759	1.79947e-79	1.15281e-77	4.28249	5.36318	9.13061	5.65529	5.7546	5.94593	6.08878	6.18754	6.04131	8.1966	8.17978	8.1341	12
103227260	XR_005238113	LOC103227260	uncharacterized LOC103227260	lncRNA	.	.	0.100181	0.129881	0.175357	0.090229	0.090966	0.02313	1.05063	0.793602	0.717685	0.235362	0.300949	0.415182	0.211709	0.21009	0.05318	2.19625	1.69391	1.50521	-2.0482	16.153	0.710427	-1.45596	0.145403	NA	13.1987	74.0228	0.421085	8.83983	9.58616e-19	7.37612e-18	4.44014	3.40575	7.10428	4.98397	5.04402	5.16672	4.93617	4.92436	4.70941	6.32609	6.09386	6.01812	17
103227261	XM_007983534,XM_007983535,XM_007983536,XM_037990989,XM_037990990,XM_037990991,XM_037990992,XM_037990993,XM_037990995,XM_037990996,XM_037990997	PRKAG2	protein kinase AMP-activated non-catalytic subunit gamma 2, transcript variant X7	protein_coding	XP_007981725.2;XP_007981726.2;XP_007981727.1;XP_037846917.1;XP_037846918.1;XP_037846919.1;XP_037846920.1;XP_037846921.1;XP_037846923.1;XP_037846924.1;XP_037846925.1	.	4.97348	5.80191	6.03231	5.59923	6.96829	7.22354	19.6113	22.0642	19.9165	11.6845	13.4436	14.2824	13.1378	16.0936	16.608	40.9958	47.0951	41.7712	1.10792	1192.12	0.115481	1.28031	0.200435	0.496127	3.28319	2648.78	0.0892452	19.2178	2.62508e-82	1.82528e-80	10.1437	10.2911	11.9876	10.3374	10.4569	10.4635	10.413	10.5302	10.5696	11.5124	11.642	11.5425	1023
103227270	XM_007983560	XRCC2	X-ray repair cross complementing 2	protein_coding	XP_007981751.2	.	6.51083	6.62552	6.07949	7.84909	7.05515	7.28341	19.4689	16.7431	21.6405	15.2963	15.352	14.3941	18.4168	16.2942	16.7456	40.6979	35.7373	45.3869	1.12962	649.237	0.125908	1.39653	0.162555	0.445577	2.77469	1282.59	0.110934	13.2721	3.3612e-40	6.72436e-39	9.25167	9.42814	10.8807	9.53654	9.52842	9.44923	9.67192	9.55459	9.58541	10.5169	10.3617	10.6074	639
103227319	XM_007983655	NCAPG2	non-SMC condensin II complex subunit G2	protein_coding	XP_007981846.2	.	12.3946	12.7222	12.7329	13.9885	14.1425	15.2362	36.8961	38.0401	36.1831	29.1194	29.4787	30.1469	32.822	32.6628	35.0302	77.1281	81.195	75.8873	1.12005	3045.43	0.0789279	2.07238	0.0382304	0.203433	2.73054	5923.1	0.0621195	23.329	2.25257e-120	3.35046e-118	11.4883	11.6519	13.0819	11.7277	11.7263	11.7131	11.8123	11.788	11.8555	12.7259	12.7408	12.6973	2912
103227326	XM_037991080	LOC103227326	heterogeneous nuclear ribonucleoprotein A3-like	protein_coding	XP_037847008.1	.	0.205428	0.324222	0.512662	0.198355	0.229472	0.24728	0.565053	0.774696	0.645067	0.482623	0.751257	1.2138	0.465413	0.529977	0.568533	1.18119	1.65356	1.35291	-1.56737	25.3807	0.554324	-1.16962	0.242154	NA	3.09151	39.8687	0.430158	3.78538	0.000153475	0.000387997	4.95515	4.30312	5.91301	4.88255	5.03035	5.22236	4.87476	4.89453	4.92331	5.31137	5.47487	5.37344	19
103227338	XM_007983676	MEFV	MEFV innate immuity regulator, pyrin	protein_coding	XP_007981867.2	.	0.018263	0.018843	0.062832	0.06877	0.062709	0.09518	0.379629	0.512514	0.289307	0.042905	0.043661	0.148764	0.161359	0.144829	0.218833	0.79358	1.09394	0.606767	2.17787	12.0297	0.811433	1.38387	0.166398	NA	5.32807	51.3957	0.423	5.70595	1.15699e-08	4.50703e-08	2.92841	4.03973	6.43561	4.37848	4.39737	4.59377	4.61815	4.58815	4.71055	5.44393	5.64641	5.26299	4
103227400	XM_037991118,XM_037991119	NUP205	nucleoporin 205, transcript variant X1	protein_coding	XP_037847046.1;XP_037847047.1	.	19.1571	20.9266	19.9259	24.6509	23.5644	25.0582	49.4029	47.2475	49.1006	45.0069	48.4893	47.1774	57.8398	54.4233	57.6125	103.272	100.848	102.979	1.19425	7861.39	0.0724567	3.53466	0.000408306	0.00832219	2.11955	13170.5	0.0581865	18.6256	1.99224e-77	1.21705e-75	12.8068	13.063	14.1274	12.9932	13.0426	12.989	13.1895	13.1167	13.1741	13.8616	13.8048	13.8471	7082
103227556	XM_007984001	LOC103227556	death domain-containing membrane protein NRADD-like	protein_coding	XP_007982192.1	.	0.050589	0.263734	0.206788	0.075634	0.152317	0.030557	0.090569	0.28735	0.649248	0.118851	0.6111	0.4896	0.177466	0.351785	0.070254	0.189326	0.613336	1.36168	-2.10056	8.68012	0.986232	-1.08572	0.277602	NA	4.18852	14.3207	0.871148	2.37209	0.0176879	0.0321712	3.55604	2.48502	4.53093	3.43191	3.69331	3.63141	3.45738	3.55487	3.38476	3.48351	3.73359	4.06466	4
103227637	XM_007984241,XR_005242105,XR_005242106,XR_495211,XR_495213,XR_495215,XR_495216	BSN	bassoon presynaptic cytomatrix protein, transcript variant X7	protein_coding	XP_007982432.2	.	0.060624	0.042759	0.250821	0.091393	0.100137	0.132505	0.177985	0.302505	0.179996	0.142428	0.099078	0.593855	0.21444	0.231272	0.304647	0.372063	0.645684	0.377507	-1.02159	100.395	0.716327	-0.0430157	0.965689	0.989376	2.07185	150.544	0.279957	3.75385	0.000174136	0.000437	6.66565	6.63327	7.66609	6.46301	6.29093	7.2783	6.68242	6.71497	6.90004	7.05352	7.5801	7.16982	59
103227671	XM_007984327,XM_038003881	IFRD2	interferon related developmental regulator 2, transcript variant X1	protein_coding	XP_007982518.2;XP_037859809.1	.	13.8833	11.8006	12.9696	15.1452	16.3845	15.2616	31.7639	34.1983	35.495	32.6168	27.3433	30.7074	35.536	37.8409	35.0886	66.3997	72.9948	74.4442	1.17881	1638.7	0.101773	2.3319	0.0197058	0.136974	2.31766	2902.29	0.073445	16.5112	3.04636e-61	1.21747e-59	10.5549	10.7921	11.9855	10.8565	10.7015	10.7627	10.9114	10.9455	10.8846	11.6155	11.6673	11.7085	1673
103227704	XM_007984429	RRP9	ribosomal RNA processing 9, U3 small nucleolar RNA binding protein	protein_coding	XP_007982620.1	.	9.56127	8.1075	8.27306	10.1585	11.4058	10.2667	20.5395	22.4727	25.6167	22.4628	18.786	19.5877	23.8355	26.3422	23.6046	42.936	47.967	53.7263	1.19707	839.841	0.121814	2.13031	0.0331458	0.186088	2.2978	1489.06	0.0992145	12.0975	1.0883e-33	1.68312e-32	9.57834	9.83795	11.0189	9.90817	9.75525	9.75778	9.94278	10.0049	9.92447	10.5996	10.6688	10.7964	871
103227715	XM_007984463,XM_007984466,XM_038003850,XM_038003851,XM_038003852,XM_038003853	POC1A	POC1 centriolar protein A, transcript variant X6	protein_coding	XP_007982654.1;XP_007982657.1;XP_037859778.1;XP_037859779.1;XP_037859780.1;XP_037859781.1	.	6.13808	5.3586	6.00332	6.58705	6.74071	6.83333	12.4156	12.869	13.2133	14.4205	12.4164	14.2137	15.4556	15.568	15.7108	25.9536	27.4682	27.7124	1.12708	753.172	0.116967	1.47554	0.140068	0.412582	2.06799	1208.05	0.0891549	11.7574	6.46755e-32	9.31207e-31	9.46813	9.64041	10.6694	9.69939	9.59258	9.65628	9.74949	9.75235	9.75009	10.356	10.3857	10.4124	758
103227798	XM_007984737	PDE12	phosphodiesterase 12	protein_coding	XP_007982928.1	.	5.56052	5.52483	5.45552	5.52401	6.93297	5.86691	11.9482	11.9244	11.9949	13.0636	12.8016	12.9167	12.9613	16.0121	13.4889	24.9767	25.452	25.157	1.08124	1769.63	0.0999017	1.12802	0.25931	0.56597	2.08834	2802.06	0.0821739	12.9282	3.12129e-38	5.83494e-37	10.7318	10.8445	11.8878	10.9185	10.8902	10.866	10.8984	11.0546	10.9205	11.6215	11.6055	11.6152	1769
103227834	XM_007984866	SNTN	sentan, cilia apical structure protein	protein_coding	XP_007983057.2	.	1.52771	1.34832	0.914794	2.25156	1.70626	1.37413	5.99129	5.25771	5.1045	3.58914	3.1242	2.16591	5.28297	3.9407	3.15933	12.5243	11.2224	10.7057	1.37474	103.34	0.309977	1.48127	0.138535	0.410167	3.25064	250.848	0.207737	8.18692	2.68001e-16	1.7865e-15	6.44181	6.90385	8.58342	7.05367	6.95702	6.73909	7.30875	7.0872	6.95744	8.14143	8.0136	7.99153	108
103227836	XM_038003699,XM_038003700	LOC103227836	cadherin-related family member 3-like, transcript variant X1	protein_coding	XP_037859627.1;XP_037859628.1	.	0.976155	0.998124	0.978921	1.37459	1.23165	1.69945	5.89199	5.40513	5.02615	2.29334	2.31276	2.31774	3.22529	2.84457	3.90728	12.3167	11.537	10.5414	1.41752	98.2648	0.27786	1.8116	0.0700481	0.285065	4.01308	285.087	0.18266	10.9751	5.03535e-28	6.00206e-27	6.34513	6.84841	8.83433	6.91782	6.92312	6.91081	7.12687	7.03057	7.24018	8.32143	8.22758	8.16807	82
103227861	XM_007984918,XM_007984919,XM_038003683	KBTBD8	kelch repeat and BTB domain containing 8, transcript variant X3	protein_coding	XP_007983109.1;XP_007983110.1;XP_037859611.1	.	0.535075	0.728171	0.586697	0.757197	0.799101	0.63648	2.23332	2.73492	2.1631	1.25708	1.68725	1.38909	1.77666	1.84557	1.46336	4.66855	5.83757	4.5367	1.25339	180.913	0.221462	1.47129	0.141214	0.413595	3.41834	438.652	0.160728	11.0329	2.65235e-28	3.20399e-27	7.32647	7.65336	9.40662	7.66033	7.82114	7.69633	7.97781	7.92396	7.75181	8.83997	9.03625	8.84086	146
103227952	XM_038003634	LOC103227952	eukaryotic translation initiation factor 4E-binding protein 1-like	protein_coding	XP_037859562.1	.	2.71163	2.26423	1.9206	3.16306	2.17935	2.38303	5.69778	7.76303	7.20856	6.37058	5.24646	4.5473	7.42169	5.03331	5.47894	11.9107	16.5699	15.1186	1.08946	114.67	0.279761	0.441841	0.658605	0.85589	2.83631	226.268	0.213409	7.04757	1.82072e-12	9.65091e-12	6.77723	6.90272	8.3859	7.20306	7.06693	6.95863	7.29494	7.02345	7.07976	7.78378	8.03433	7.97379	133
103228027	XM_007985259,XM_007985261,XM_007985262,XM_038003536,XM_038003537,XM_038003538,XM_038003539,XM_038003540,XM_038003541,XM_038003542,XM_038003544,XM_038003545,XM_038003546,XM_038003547,XM_038003548,XM_038003549,XM_038003550	PPARG	peroxisome proliferator activated receptor gamma, transcript variant X17	protein_coding	XP_007983450.2;XP_007983452.2;XP_007983453.2;XP_037859464.1;XP_037859465.1;XP_037859466.1;XP_037859467.1;XP_037859468.1;XP_037859469.1;XP_037859470.1;XP_037859472.1;XP_037859473.1;XP_037859474.1;XP_037859475.1;XP_037859476.1;XP_037859477.1;XP_037859478.1	.	28.377	30.343	28.4028	33.3317	33.7699	37.7858	88.9097	113.139	103.678	66.6676	70.308	67.2477	78.2083	77.9933	86.875	185.858	241.49	217.444	1.15288	3501.6	0.0821394	2.49872	0.0124644	0.101765	3.26777	7897.59	0.0810055	21.0888	1.00794e-98	1.07086e-96	11.6675	11.8728	13.562	11.9526	11.9874	11.9252	12.0529	12.034	12.1328	13.0276	13.2389	13.1532	3265
103228032	XM_007985270,XM_007985272,XM_007985273,XM_007985275,XM_007985276,XM_038003520,XM_038003522,XM_038003523,XM_038003524	TMEM40	transmembrane protein 40, transcript variant X2	protein_coding	XP_007983461.2;XP_007983463.2;XP_007983464.2;XP_007983466.1;XP_007983467.1;XP_037859448.1;XP_037859450.1;XP_037859451.1;XP_037859452.1	.	1.10972	1.26128	0.967802	2.24762	1.74843	1.8704	7.23785	8.28702	8.24574	2.60713	2.92252	2.29141	5.27373	4.03809	4.30033	15.1301	17.6883	17.2939	1.56643	88.927	0.29587	2.1884	0.0286407	0.171809	4.52296	295.712	0.180504	12.0622	1.67299e-33	2.57574e-32	6.11365	6.76299	8.91968	6.77298	6.87136	6.7382	7.17311	6.96271	7.05999	8.19382	8.31248	8.32024	67
103228094	XM_007985445,XM_007985449,XM_038003473	GATA2	GATA binding protein 2, transcript variant X1	protein_coding	XP_007983636.1;XP_007983640.1;XP_037859401.1	.	0.60601	0.501669	0.512176	0.697009	0.852994	0.791112	2.06655	3.20782	2.8987	1.42373	1.16242	1.21265	1.63543	1.97004	1.81888	4.31994	6.84695	6.07949	1.37433	133.519	0.243987	1.88012	0.0600915	0.261026	3.67666	356.798	0.185418	10.1306	4.04197e-24	4.1301e-23	6.81347	7.27205	9.13199	7.39484	7.25466	7.26396	7.43218	7.59185	7.52987	8.36557	8.7569	8.59383	130
103228101	XM_007985458,XM_007985459,XM_007985461,XM_038003468,XM_038003469,XM_038003470	MGLL	monoglyceride lipase, transcript variant X6	protein_coding	XP_007983649.1;XP_007983650.1;XP_007983652.1;XP_037859396.1;XP_037859397.1;XP_037859398.1	.	7.87326	6.75772	7.30228	9.61591	8.98131	9.76072	24.3066	28.4059	27.9327	18.4971	15.6583	17.2892	22.5624	20.7428	22.4413	50.8109	60.6312	58.5837	1.25739	2162.09	0.0975273	3.38813	0.000703714	0.01268	3.20042	4991.05	0.0718402	23.3611	1.06403e-120	1.59651e-118	10.9037	11.2339	12.8928	11.2907	11.1372	11.2479	11.4307	11.4055	11.4096	12.3773	12.5167	12.4987	2089
103228167	XM_007985578,XM_007985580,XM_007985581,XM_007985584,XM_038003419	MYLK	myosin light chain kinase, transcript variant X1	protein_coding	XP_007983769.2;XP_007983771.2;XP_007983772.2;XP_007983775.1;XP_037859347.1	.	1.41394	1.24529	1.47646	1.24806	1.59066	1.49244	4.44148	5.53611	4.96327	3.32184	2.88547	3.49574	2.92839	3.67371	3.43133	9.28452	11.8166	10.4095	1.0393	591.753	0.137062	0.405775	0.684908	0.867164	3.78471	1423.87	0.104714	18.3374	4.1621e-75	2.35738e-73	9.1813	9.23589	11.1374	9.43379	9.43167	9.54876	9.4254	9.56543	9.52359	10.5795	10.7672	10.6731	555
103228194	XM_007985630,XM_038003402,XM_038003403	EAF2	ELL associated factor 2, transcript variant X3	protein_coding	XP_007983821.2;XP_037859330.1;XP_037859331.1	.	1.71761	1.99791	1.74605	2.70615	3.19283	1.75467	10.563	12.3912	10.613	4.03529	4.62937	4.13403	6.34961	7.374	4.03425	22.081	26.4484	22.2589	1.62335	164.511	0.262585	2.66188	0.00777058	0.0742427	3.64051	465.877	0.189249	9.85019	6.84148e-23	6.55961e-22	6.96998	7.67001	9.51349	7.54259	7.56902	7.49014	8.0299	7.95133	7.56204	8.91332	9.03724	8.91919	128
103228195	XM_007985631,XM_007985632,XM_007985633,XM_007985634,XM_007985635,XM_007985636,XM_038003404	SLC15A2	solute carrier family 15 member 2, transcript variant X7	protein_coding	XP_007983822.1;XP_007983823.1;XP_007983824.1;XP_007983825.1;XP_007983826.1;XP_007983827.1;XP_037859332.1	.	0.041326	0.065329	0.07192	0.158857	0.166282	0.210843	0.430719	0.345734	0.448197	0.097091	0.151374	0.170282	0.372736	0.384037	0.484759	0.90038	0.737954	0.940011	2.8921	30.7937	0.497709	3.07834	0.00208156	NA	2.10855	70.1958	0.325479	3.30667	0.000944133	0.00213956	3.98525	5.51571	6.57353	5.02107	5.14899	5.14962	5.49017	5.49458	5.55632	6.07397	5.94364	5.83782	11
103228233	XM_038003366,XM_038003367	ARHGAP31	Rho GTPase activating protein 31, transcript variant X1	protein_coding	XP_037859294.1;XP_037859295.1	.	0.020579	0.052339	0.024396	0.128435	0.137912	0.173239	0.735145	1.36686	0.836567	0.048348	0.121274	0.057761	0.301356	0.318514	0.398302	1.53676	2.9175	1.75454	4.20861	36.394	0.498774	4.15688	3.22629e-05	NA	7.08057	234.851	0.251451	11.2303	2.896e-29	3.66662e-28	3.79958	5.87929	8.68511	5.53054	5.76939	5.57543	6.17028	6.19087	6.33148	7.52666	8.10325	7.63746	9
103228317	XM_037982833,XM_037982834	LOC103228317	coiled-coil domain-containing protein 80, transcript variant X2	protein_coding	XP_037838761.1;XP_037838762.1	.	0.034742	0.101172	0.06679	0.07277	0.13595	0.131241	0.335357	0.330265	0.183764	0.081622	0.234426	0.158135	0.170744	0.313983	0.301743	0.701034	0.704937	0.385411	1.61329	20.9756	0.615749	1.12059	0.262461	NA	2.62619	46.416	0.434031	3.20938	0.00133022	0.00294505	4.00452	4.69493	6.07169	4.64376	4.88785	4.77547	4.79551	4.99091	4.98926	5.50861	5.49274	5.16422	9
103228367	XM_038003283,XM_038003284	HHLA2	HERV-H LTR-associating 2, transcript variant X2	protein_coding	XP_037859211.1;XP_037859212.1	.	0.046102	0.04281	0.039151	0.063769	0.099482	0.073028	0.471185	0.239062	0.15694	0.10831	0.099196	0.092695	0.149626	0.229759	0.167902	0.98497	0.510267	0.329152	1.76347	9.27512	0.850087	0.962742	0.335677	NA	2.8445	22.4728	0.576646	2.61542	0.00891173	0.0171816	2.74693	3.56528	5.05584	3.82007	3.81581	3.81086	3.88472	3.96757	3.89516	4.33683	4.28708	4.12129	7
103228434	XM_007985969	RSL1D1	ribosomal L1 domain containing 1	protein_coding	XP_007984160.2	.	41.0318	45.5805	40.9294	47.1049	49.9223	47.5013	86.4703	93.533	94.1765	96.3983	105.615	96.9062	110.525	115.298	109.212	180.759	199.642	197.518	1.10792	5184.36	0.0757346	1.95222	0.0509116	0.238129	2.02165	8124.99	0.0592441	17.1415	7.27896e-66	3.30256e-64	12.2641	12.4121	13.4083	12.4151	12.4796	12.3759	12.5159	12.531	12.4949	13.1015	13.161	13.1717	4899
103228461	XM_007986072,XM_038003237	CMSS1	cms1 ribosomal small subunit homolog, transcript variant X1	protein_coding	XP_007984263.1;XP_037859165.1	.	6.06804	6.52808	6.35264	7.61156	6.50243	8.46705	14.9713	16.9097	18.8907	14.256	15.1263	15.0408	17.8595	15.0177	19.467	31.2961	36.0931	39.6197	1.16742	499.118	0.14575	1.53221	0.125472	0.389196	2.38867	898.888	0.125747	9.98999	1.68594e-23	1.66501e-22	8.84723	9.07061	10.3074	9.07646	9.10051	9.07619	9.2341	9.083	9.29876	9.85862	9.958	10.0629	459
103228468	XR_005241987	LOC103228468	uncharacterized LOC103228468	lncRNA	.	.	0.773551	0.321628	0.327395	1.29151	1.0091	1.55654	20.1499	21.2998	20.3329	1.81735	0.745246	0.775155	3.03035	2.33056	3.57872	42.1215	45.4636	42.6446	2.5758	32.9114	0.516726	2.64167	0.00824981	NA	16.9034	419	0.182435	22.3599	9.66688e-111	1.20695e-108	4.2008	5.56783	9.62788	6.09267	5.80893	5.82776	6.33284	6.19326	6.41482	8.62615	8.66807	8.6247	30
103228546	XM_007986170,XM_007986171,XM_007986172,XM_007986173	VGLL3	vestigial like family member 3, transcript variant X3	protein_coding	XP_007984361.2;XP_007984362.2;XP_007984363.2;XP_007984364.1	.	3.13804	2.911	3.9532	3.24632	4.06561	3.99192	10.0321	12.6435	9.74054	7.37238	6.7451	9.35978	7.61704	9.38973	9.17802	20.9711	26.987	20.429	1.0954	1537.39	0.126782	1.03684	0.299809	0.606458	3.07653	3233.13	0.102775	15.7753	4.60135e-56	1.58682e-54	10.5194	10.6501	12.2527	10.7465	10.6518	10.8978	10.7449	10.8922	10.9011	11.7895	12.0028	11.7504	1432
103228621	XM_007986216	ZNRD2	zinc ribbon domain containing 2	protein_coding	XP_007984407.1	.	3.42824	3.50605	3.88508	4.59412	4.99355	3.92135	9.24046	8.91223	9.0398	8.05415	8.12389	9.19849	10.7795	11.5329	9.01576	19.3164	19.0228	18.9593	1.22128	654.515	0.134284	2.14763	0.031743	0.181999	2.14409	1116.13	0.105851	10.3954	2.60144e-25	2.80388e-24	9.20309	9.49112	10.572	9.41044	9.40629	9.47383	9.63035	9.66549	9.4761	10.2859	10.2391	10.2562	578
103228635	XM_038003994,XM_038003995,XM_038003996,XM_038003997	CDC25A	cell division cycle 25A, transcript variant X1	protein_coding	XP_037859922.1;XP_037859923.1;XP_037859924.1;XP_037859925.1	.	3.73569	4.06925	4.32226	4.51495	5.06701	4.88058	10.8247	10.6967	10.538	8.77648	9.42889	10.2336	10.5937	11.7025	11.2212	22.628	22.8317	22.1015	1.16639	924.632	0.108758	2.04166	0.0411851	0.211652	2.36168	1651.39	0.0817071	15.1739	5.26514e-52	1.58278e-50	9.73768	9.95929	11.1801	9.92264	9.96891	9.99757	10.0567	10.1173	10.099	10.8733	10.8426	10.8343	816
103228652	XM_038003576,XM_038003577,XM_038003578,XM_038003579,XM_038003580,XM_038003581,XM_038003582,XM_038003585,XM_038003586,XM_038003587,XM_038003588,XM_038003589,XM_038003590,XM_038003591	FANCD2	FA complementation group D2, transcript variant X13	protein_coding	XP_037859504.1;XP_037859505.1;XP_037859506.1;XP_037859507.1;XP_037859508.1;XP_037859509.1;XP_037859510.1;XP_037859513.1;XP_037859514.1;XP_037859515.1;XP_037859516.1;XP_037859517.1;XP_037859518.1;XP_037859519.1	.	9.20087	9.71998	9.59693	11.4427	11.6398	11.7287	28.8593	26.6784	26.4905	21.6161	22.5222	22.7221	26.8488	26.8827	26.9661	60.3277	56.9438	55.5588	1.19758	3029.81	0.0766771	3.39237	0.000692906	0.0125479	2.49126	5688.14	0.0638153	20.6358	1.31031e-94	1.28074e-92	11.4291	11.6892	12.9869	11.6638	11.6839	11.6651	11.8321	11.8081	11.8283	12.7006	12.6124	12.6178	2752
103228671	XM_038003380,XM_038003381,XM_038003382,XM_038003383,XM_038003384,XM_038003385,XM_038003386,XM_038003387,XM_038003388,XM_038003389,XM_038003390,XM_038003391,XR_005242016	POLQ	DNA polymerase theta, transcript variant X9	protein_coding	XP_037859308.1;XP_037859309.1;XP_037859310.1;XP_037859311.1;XP_037859312.1;XP_037859313.1;XP_037859314.1;XP_037859315.1;XP_037859316.1;XP_037859317.1;XP_037859318.1;XP_037859319.1	.	3.27021	3.22031	3.52235	3.89597	3.67553	4.28939	8.71967	10.1927	9.55594	7.6829	7.46181	8.33968	9.14136	8.48883	9.86192	18.2277	21.756	20.0418	1.16403	1741.27	0.0963915	2.27334	0.0230058	0.150094	2.51627	3249.75	0.0808039	16.4755	5.50256e-61	2.18379e-59	10.6523	10.8712	12.1834	10.9196	10.8768	10.9218	11.028	10.9633	11.0793	11.7635	11.8785	11.8091	1650
103228685	XM_038002616	LOC103228685	40S ribosomal protein S18-like	protein_coding	XP_037858544.1	.	1.71279	1.95625	1.89271	1.20911	1.34969	1.04947	2.99036	1.93127	2.89363	4.02396	4.53285	4.48127	2.83702	3.11717	2.41289	6.25107	4.1222	6.06886	-1.57858	48.0152	0.382948	-1.71989	0.0854525	0.316944	2.29908	60.6046	0.359027	3.34532	0.000821881	0.00187945	5.87737	5.219	6.40019	5.81828	5.87659	5.84815	5.64291	5.67104	5.56581	6.16403	5.89438	6.13599	56
103228843	XM_007986521	PAX9	paired box 9	protein_coding	XP_007984712.2	.	0.118343	0.110594	0.116148	0.107296	0.047136	0.08438	0.2065	0.361285	0.190869	0.27803	0.256259	0.274998	0.251755	0.108863	0.194003	0.431671	0.771148	0.400313	-1.43885	21.3672	0.583751	-0.899218	0.368536	NA	3.26065	36.8181	0.492898	3.45946	0.000541256	0.00126998	4.6555	4.13191	5.81617	4.87306	4.83535	4.84202	4.82462	4.61526	4.74957	5.1213	5.43565	5.08274	27
103228870	XM_007986551	ABCC1	ATP binding cassette subfamily C member 1	protein_coding	XP_007984742.2	.	1.813	1.65124	2.34323	1.76599	1.84215	1.62291	3.43947	3.81795	3.04793	4.25938	3.82611	5.54795	4.14365	4.25455	3.73129	7.1899	8.14925	6.39246	-1.13502	659.582	0.147214	-1.24116	0.214547	0.515191	2.09858	944.209	0.113731	9.403	5.3031e-21	4.57205e-20	9.45433	9.27065	10.3208	9.49903	9.40175	9.67372	9.46303	9.46492	9.36985	10.0772	10.1585	9.95928	678
103228937	XM_007986609,XM_007986611	LRR1	leucine rich repeat protein 1, transcript variant X2	protein_coding	XP_007984800.1;XP_007984802.1	.	3.35981	2.76609	4.64565	5.62402	5.09857	6.75136	12.5178	12.1	13.6204	7.89339	6.40932	10.9993	13.196	11.7754	15.5224	26.1673	25.8269	28.5663	1.55174	393.341	0.180219	3.5173	0.000435968	0.00882377	2.33036	785.717	0.115646	10.5542	4.85723e-26	5.37406e-25	8.26929	8.90131	10.1027	8.62273	8.493	8.78802	8.9761	8.88765	9.06962	9.72132	9.68664	9.73939	302
103228949	XR_005235353	LOC103228949	uncharacterized LOC103228949	lncRNA	.	.	1.00893	0.994689	1.00273	0.998092	1.19219	1.40373	3.80158	3.21557	3.07887	2.37033	2.3048	2.3741	2.34188	2.75343	3.22738	7.94687	6.86351	6.45735	1.16976	184.754	0.211593	1.06908	0.285033	0.593663	2.99039	392.4	0.164478	9.60819	7.38373e-22	6.71444e-21	7.41219	7.63791	9.20018	7.76314	7.73329	7.72783	7.74494	7.84162	7.96634	8.87196	8.7055	8.67204	177
103228968	XR_495864	LOC103228968	uncharacterized LOC103228968	lncRNA	.	.	0.093951	0.131462	0.060233	0.245837	0.197781	0.081939	0.324084	0.43402	0.492732	0.220724	0.304613	0.14261	0.576823	0.456785	0.18839	0.67747	0.926397	1.03341	1.74951	15.0881	0.726505	1.11073	0.266683	NA	2.5335	33.4556	0.511284	2.62307	0.00871422	0.0168255	3.45261	4.26514	5.58353	4.34785	4.41274	4.28345	4.6167	4.5299	4.30651	4.76224	4.89179	4.96752	11
103228970	XM_007986668,XM_007986669	PYGL	glycogen phosphorylase L, transcript variant X2	protein_coding	XP_007984859.1;XP_007984860.1	.	2.17934	1.57539	1.74932	2.01977	1.34555	1.45497	4.25358	4.23214	4.6936	5.12003	3.65035	4.14177	4.73912	3.10762	3.34518	8.89172	9.03331	9.84394	-1.1662	289.666	0.211515	-1.0487	0.294317	0.602519	2.90418	514.803	0.160455	9.58602	9.15457e-22	8.3027e-21	8.2846	8.06342	9.58073	8.5868	8.31713	8.38344	8.51246	8.18436	8.24447	9.18571	9.1679	9.26511	381
103229011	XM_007986725	CDKN3	cyclin dependent kinase inhibitor 3	protein_coding	XP_007984916.2	.	6.81839	8.36585	8.14596	11.6753	8.44527	11.2731	30.6826	28.6752	29.8165	16.0188	19.3846	19.2867	27.3944	19.5048	25.9185	64.1394	61.206	62.5345	1.31764	463.129	0.165513	2.40441	0.0161987	0.120498	3.02207	1044.68	0.123709	12.8975	4.65011e-38	8.65508e-37	8.64253	9.04064	10.6164	8.9185	9.04833	9.01641	9.3175	9.03197	9.26136	10.2183	10.1406	10.1817	362
103229022	XR_005235360,XR_495890	LOC103229022	uncharacterized LOC103229022, transcript variant X2	lncRNA	.	.	0.227837	0.58985	0.194991	0.575198	0.251542	0.582948	4.39183	4.35393	3.90528	0.535271	1.36675	0.46167	1.34962	0.580948	1.34028	9.18072	9.29327	8.19059	1.51131	45.1573	0.502817	1.18492	0.236049	NA	9.06973	270.233	0.229642	13.8522	1.23317e-43	2.80125e-42	5.1657	5.76606	8.92709	5.98649	6.4388	5.95644	6.43298	6.07891	6.51527	8.1069	8.03477	8.09138	24
103229026	XM_037984004,XM_037984005,XM_037984006,XM_037984007	WDHD1	WD repeat and HMG-box DNA binding protein 1, transcript variant X4	protein_coding	XP_037839932.1;XP_037839933.1;XP_037839934.1;XP_037839935.1	.	6.98995	7.79062	6.68569	8.96885	9.46894	10.3697	19.6801	18.3586	18.9177	16.4219	18.0517	15.8293	21.0442	21.869	23.8416	41.1395	39.1857	39.6764	1.31052	2778.5	0.0904335	4.31415	1.60217e-05	0.000564707	2.10572	4830.71	0.0692603	15.5113	2.90969e-54	9.48005e-53	11.2317	11.6221	12.6774	11.476	11.5412	11.403	11.6668	11.6781	11.7588	12.4162	12.3345	12.3667	2426
103229079	XR_005235385	LOC103229079	heterogeneous nuclear ribonucleoproteins C1/C2-like	transcribed_pseudogene	.	.	0.385061	0.444054	0.820887	0.474974	0.646685	0.39025	1.05873	1.56184	0.574588	0.904646	1.02892	1.94357	1.11446	1.49355	0.897241	2.21318	3.33368	1.20509	-1.10929	42.7883	0.447409	-0.334466	0.738028	NA	2.22835	64.5573	0.403767	2.86298	0.00419677	0.00855814	5.49378	5.34044	6.47794	5.50841	5.55695	5.84666	5.59218	5.71396	5.48958	6.05098	6.30654	5.69966	33
103229171	XM_007986968,XM_007986970	PPP1R36	protein phosphatase 1 regulatory subunit 36, transcript variant X1	protein_coding	XP_007985159.1;XP_007985161.1	.	0.027336	0.040409	0.143488	0.208089	0.092959	0.110932	0.260658	0.265427	0.455825	0.064222	0.093631	0.339729	0.488253	0.214693	0.255049	0.544883	0.566543	0.956009	1.84239	11.2864	0.856317	1.0295	0.303243	NA	2.53375	25.3914	0.567862	2.36197	0.0181782	0.0329767	2.99529	3.86778	5.1854	3.89181	3.90995	4.10841	4.22938	4.013	4.04948	4.3432	4.34362	4.58417	4
103229222	XR_495972	LOC103229222	uncharacterized LOC103229222	lncRNA	.	.	0.128835	0.255494	0.357807	0.170567	0.046405	0.119337	0.347766	0.143561	0.513976	0.302678	0.592006	0.84716	0.400212	0.107175	0.274372	0.726974	0.306424	1.07797	-2.14158	17.7136	0.703251	-1.56228	0.118221	NA	3.02961	22.3667	0.66598	2.40117	0.0163427	0.0299444	4.59397	3.49528	5.07096	4.26749	4.46467	4.58601	4.34357	4.11062	4.24596	4.60387	4.29947	4.79598	13
103229232	XM_007987094,XM_007987095,XM_007987096,XM_037984152	ACTN1	actinin alpha 1, transcript variant X1	protein_coding	XP_007985285.1;XP_007985286.1;XP_007985287.1;XP_037840080.1	.	3.47415	3.30576	4.55893	4.26335	4.20567	4.79293	11.6476	14.3056	10.8683	8.16202	7.65979	10.7939	10.0034	9.71322	11.0197	24.3482	30.5348	22.7943	1.14498	856.475	0.13524	1.44431	0.148653	0.425796	2.92765	1771.56	0.111165	13.9409	3.57351e-44	8.21572e-43	9.64186	9.83614	11.3669	9.86257	9.80549	10.0373	10.0046	9.96825	10.0796	10.9441	11.1233	10.822	759
103229352	XM_007987321	FOS	Fos proto-oncogene, AP-1 transcription factor subunit	protein_coding	XP_007985512.1	.	1.17368	0.696348	1.11855	3.22589	3.249	3.48601	16.3931	27.1524	19.9834	2.75739	1.61351	2.64833	7.56912	7.50373	8.01485	34.2683	57.9555	41.9114	3.2443	256.673	0.213162	7.96534	1.64772e-15	2.14516e-13	6.78673	1507.07	0.140022	19.7306	1.17709e-86	9.27838e-85	6.92003	8.61563	11.3592	8.1588	7.87254	8.10616	8.83557	8.81116	8.87016	10.3493	10.851	10.5394	147
103229393	XM_007987406	AHSA1	activator of HSP90 ATPase activity 1	protein_coding	XP_007985597.1	.	49.3052	55.8942	49.9455	53.5675	56.5021	51.5141	120.779	132.323	128.895	115.835	129.513	118.253	125.689	130.495	118.438	252.478	282.438	270.333	1.01853	4092.75	0.0816165	0.324516	0.745548	0.897078	2.51906	7171.28	0.0632976	21.0575	1.95377e-98	2.03776e-96	11.9855	12.0121	13.3257	12.1403	12.2214	12.1141	12.1943	12.2053	12.1345	12.9636	13.036	13.0155	3990
103229597	XM_037984433,XR_005235466	CCDC197	coiled-coil domain containing 197, transcript variant X1	protein_coding	XP_037840361.1	.	0.267312	0.239543	0.440729	0.485284	0.181839	0.242102	0.242485	0.611375	1.06666	0.62801	0.555048	1.04349	1.13865	0.419967	0.556629	0.506894	1.30495	2.23713	-1.14996	35.8268	0.443559	-0.454481	0.649482	NA	2.11348	51.1678	0.425704	2.53608	0.0112103	0.0212185	5.26003	5.0589	6.11788	5.43638	5.36749	5.38753	5.40227	5.24811	5.3605	5.40299	5.77991	5.90289	42
103229598	XM_007987680	OTUB2	OTU deubiquitinase, ubiquitin aldehyde binding 2	protein_coding	XP_007985871.1	.	11.24	9.88092	10.6706	13.5811	12.5748	13.0889	42.4117	48.0227	47.4899	26.4068	22.8952	25.2643	31.8662	29.0422	30.0933	88.6579	102.502	99.6012	1.2067	2554.32	0.093579	2.89662	0.00377202	0.045173	3.74178	6534.67	0.0703247	27.0705	2.19229e-161	8.72073e-159	11.1768	11.4479	13.3322	11.5848	11.4623	11.5083	11.7235	11.6283	11.6662	12.7972	12.9042	12.8978	2531
103229698	XM_007987852,XM_007987853,XM_007987854,XM_007987855,XM_007987856,XM_007987857,XM_007987858,XM_007987859,XM_007987860,XM_037984499,XM_037984500,XM_037984501,XM_037984502,XM_037984503	BEGAIN	brain enriched guanylate kinase associated, transcript variant X8	protein_coding	XP_007986043.1;XP_007986044.1;XP_007986045.1;XP_007986046.1;XP_007986047.1;XP_007986048.1;XP_007986049.1;XP_007986050.1;XP_007986051.1;XP_037840427.1;XP_037840428.1;XP_037840429.1;XP_037840430.1;XP_037840431.1	.	0.10085	0.018889	0.096482	0.158222	0.129358	0.085333	0.343277	0.183486	0.508191	0.236933	0.043768	0.228434	0.371246	0.29876	0.196194	0.71759	0.391643	1.06584	1.65682	18.5929	0.699865	1.0408	0.297969	NA	2.75601	42.8524	0.483598	3.02438	0.00249146	0.00527562	3.80956	4.53383	5.97406	4.71869	4.41356	4.6925	4.8773	4.77678	4.64772	5.18787	4.94398	5.5307	20
103229710	XR_005235525,XR_005235526,XR_005235527,XR_005235528,XR_005235529,XR_005235530,XR_005235531,XR_005235532	LOC103229710	uncharacterized LOC103229710, transcript variant X1	lncRNA	.	.	0.107415	0.072618	0.081697	0.220255	0.227659	0.184084	1.32148	1.46916	1.31486	0.252355	0.168264	0.19343	0.516795	0.525791	0.423238	2.76243	3.13586	2.75768	2.35029	238.082	0.210487	5.85707	4.71093e-09	3.2573e-07	6.88681	1299.38	0.106759	26.0758	6.86223e-150	2.21469e-147	7.15088	8.38393	11.1479	8.22833	7.98725	8.04533	8.72494	8.71827	8.56426	10.3921	10.4844	10.3715	179
103229726	XM_037984526	HSP90AA1	heat shock protein 90 alpha family class A member 1	protein_coding	XP_037840454.1	.	223.922	279.948	220.61	246.202	265.468	259.716	954.364	1332.98	1034.58	526.073	648.67	522.327	577.678	613.112	597.125	1995.01	2845.18	2169.85	1.0414	42162.4	0.0867513	0.674681	0.499878	0.759935	4.58868	118620	0.146567	14.9971	7.66896e-51	2.20838e-49	15.3341	15.3926	17.5716	15.6143	15.7711	15.5674	15.6755	15.7036	15.6916	16.9349	17.2527	17.0041	39552
103229760	XM_007987946,XM_037984601,XM_037984602	TRMT61A	tRNA methyltransferase 61A, transcript variant X1	protein_coding	XP_007986137.2;XP_037840529.1;XP_037840530.1	.	4.82933	4.46951	5.42463	5.97158	5.71785	5.67256	10.466	10.9341	12.479	11.3458	10.3563	12.8436	14.0115	13.2057	13.042	21.8782	23.3384	26.1723	1.14758	667.302	0.127568	1.55681	0.119517	0.380028	2.0704	1079.88	0.102907	10.2026	1.93097e-24	2.00056e-23	9.27983	9.47778	10.508	9.47749	9.39674	9.53267	9.6276	9.57218	9.55304	10.156	10.1853	10.307	631
103229799	XM_007988045	PLK1	polo like kinase 1	protein_coding	XP_007986236.2	.	2.35131	2.26853	3.46213	3.10128	3.08565	3.10301	13.8305	14.3415	14.0641	5.52405	5.25643	8.19709	7.27673	7.12646	7.13427	28.9115	30.6113	29.4968	1.12605	421.091	0.174662	0.980559	0.32681	0.630726	4.84231	1284.92	0.0910617	24.9907	7.71827e-138	1.73712e-135	8.63069	8.8003	11.0566	8.9496	8.90488	9.20525	9.14105	9.10658	9.11695	10.5	10.5209	10.5062	357
103229871	XM_007988098,XM_007988321,XM_037999080	POLA2	DNA polymerase alpha 2, accessory subunit, transcript variant X3	protein_coding	XP_007986289.1;XP_007986512.1;XP_037855008.1	.	6.46959	6.29717	6.1411	8.23165	8.14609	8.98777	16.6403	16.8054	18.0501	15.1994	14.5912	14.5399	19.3144	18.8138	20.6642	34.7851	35.8704	37.8568	1.33566	1061.44	0.105093	3.97315	7.09282e-05	0.00201372	2.12968	1874.59	0.0856196	12.7382	3.62798e-37	6.51855e-36	9.82791	10.2456	11.317	10.1308	10.0795	10.0552	10.3277	10.2821	10.37	10.9653	10.962	11.0691	965
103229899	XM_037984008,XM_037984009,XM_037984010	DLGAP5	DLG associated protein 5, transcript variant X3	protein_coding	XP_037839936.1;XP_037839937.1;XP_037839938.1	.	12.5413	14.0488	11.4479	13.3744	13.0016	16.5042	35.0146	32.6021	34.2446	29.4639	32.5527	27.1045	31.3812	30.0279	37.9455	73.1949	69.5879	71.8217	1.10168	2225.07	0.1109	1.25977	0.207752	0.506277	2.53158	4065.57	0.0867496	15.4472	7.87531e-54	2.51706e-52	11.0479	11.1879	12.509	11.2673	11.3391	11.1598	11.3072	11.2498	11.4545	12.2088	12.1274	12.1779	2158
103229948	XM_037985455	LOC103229948	histone H2B type 3-A	protein_coding	XP_037841383.1	.	0.424753	0.667884	0.862037	0.554921	0.634618	0.341308	2.64123	1.50052	1.18009	0.997896	1.54756	2.041	1.30204	1.46568	0.784717	5.52126	3.2028	2.47502	-1.34197	15.0816	0.690315	-0.614717	0.538742	NA	3.66387	29.6047	0.546912	3.42535	0.000613997	0.00143026	4.11213	3.68594	5.53956	4.34489	4.44108	4.52163	4.38771	4.41244	4.28498	5.06793	4.75394	4.64885	12
103229949	XM_007988139	HIST3H2BB	histone cluster 3, H2bb	protein_coding	XP_007986330.1	.	13.0235	13.5566	12.9689	24.6731	24.2088	23.608	53.6717	39.6928	55.7173	30.5968	31.412	30.7058	57.892	55.9114	54.2783	112.196	84.7226	116.857	1.79092	943.483	0.106659	7.88209	3.21952e-15	4.08116e-13	2.19221	1906.95	0.113281	9.99627	1.58253e-23	1.5656e-22	9.4009	10.2419	11.3548	9.81719	9.82649	9.78098	10.3131	10.2632	10.248	11.0618	10.7659	11.0876	689
103230065	gene-LOC103230065	LOC103230065	.	pseudogene	.	.	0.202156	0.39279	0.634102	0.363005	0.330831	0.351609	0.71405	0.848939	0.525046	0.474937	0.910137	1.50133	0.851741	0.76407	0.8084	1.49266	1.81202	1.10119	-1.18942	69.7286	0.394146	-0.634951	0.52546	0.77707	2.11837	97.9009	0.290102	3.733	0.000189212	0.000471996	6.24467	5.9916	7.05551	5.98574	6.30287	6.59627	6.26799	6.19604	6.22827	6.73363	6.85117	6.51594	39
103230102	XM_007988456,XM_037985563,XM_037985564	CENPF	centromere protein F, transcript variant X1	protein_coding	XP_007986647.2;XP_037841491.1;XP_037841492.1	.	23.3482	23.7402	21.2186	24.7315	24.0617	27.3252	66.4037	63.5029	63.9523	54.8531	55.0085	50.238	58.0291	55.5717	62.8246	138.811	135.544	134.128	1.09626	13636.6	0.0780786	1.69819	0.0894725	0.325061	2.7213	26188.7	0.0613318	23.5489	1.28739e-122	2.05802e-120	13.6673	13.8	15.2251	13.9118	13.928	13.8227	13.9617	13.9147	14.0246	14.9074	14.847	14.8594	13484
103230123	XM_007988501	ATF3	activating transcription factor 3	protein_coding	XP_007986692.2	.	3.0329	2.17796	2.98685	12.2694	11.5401	12.5432	26.542	37.3744	31.4267	7.12536	5.04656	7.07181	28.7883	26.6524	28.8387	55.4837	79.7741	65.9117	4.32831	852.871	0.139695	15.1316	1.00286e-51	4.67496e-49	2.79121	2591.21	0.104459	14.1768	1.27516e-45	3.07638e-44	8.32366	10.436	11.8976	9.36376	9.1512	9.32679	10.4145	10.3267	10.4048	11.1758	11.5	11.3317	366
103230130	XM_007988509	DTL	denticleless E3 ubiquitin protein ligase homolog	protein_coding	XP_007986700.1	.	7.00647	7.61565	6.449	10.2684	9.83432	9.68272	22.063	20.2868	22.3162	16.4607	17.6463	15.2689	24.0935	22.7129	22.262	46.1207	43.3013	46.804	1.38209	2066.46	0.0954424	4.8914	1.00119e-06	4.87145e-05	2.31303	3919.62	0.072147	16.7683	4.15958e-63	1.76113e-61	10.7604	11.2278	12.4181	11.0674	11.112	10.9674	11.3676	11.2968	11.2896	12.1048	12.0111	12.106	1785
103230181	XM_007988651,XM_037985626	CUNH1orf116	chromosome unknown C1orf116 homolog, transcript variant X1	protein_coding	XP_007986842.2;XP_037841554.1	.	1.03915	0.615987	0.918875	0.956953	0.680374	0.749301	2.56605	3.09843	3.05108	2.44133	1.42731	2.17557	2.24536	1.57136	1.72275	5.36411	6.61346	6.39908	-1.09713	154.884	0.264227	-0.506117	0.612775	0.832256	3.78456	348.324	0.176133	10.9016	1.1325e-27	1.33412e-26	7.34049	7.20649	9.10579	7.76209	7.38955	7.63901	7.69285	7.43498	7.50023	8.51171	8.67287	8.65161	202
103230199	XM_007988683,XM_007988685,XM_037985634	FAM72A	family with sequence similarity 72 member A, transcript variant X3	protein_coding	XP_007986874.1;XP_007986876.1;XP_037841562.1	.	0.498432	0.538807	0.377162	0.991994	0.278867	0.557312	1.52387	2.10314	2.14871	1.171	1.24847	0.892984	2.32758	0.644059	1.28134	3.18551	4.48906	4.50652	1.22995	87.1531	0.378711	0.788452	0.430432	0.70975	3.57411	216.779	0.290347	6.32892	2.46879e-10	1.10662e-09	6.28724	6.58807	8.40383	6.72473	6.84171	6.63754	7.16026	6.47164	6.84871	7.65276	7.9175	7.92151	77
103230245	XM_007988798,XM_007988805,XM_037989715,XM_037989716,XM_037989717	LAT	linker for activation of T cells, transcript variant X5	protein_coding	XP_007986989.1;XP_007986996.1;XP_037845643.1;XP_037845644.1;XP_037845645.1	.	8.10241	7.45406	8.21841	8.46633	9.48086	9.61695	17.0069	17.5942	19.1237	19.0354	17.2719	19.4583	19.8651	21.8965	22.1108	35.5514	37.5541	40.1083	1.14498	788.629	0.114767	1.70187	0.0887805	0.323736	2.09115	1284.05	0.0947287	11.2352	2.73893e-29	3.47032e-28	9.52249	9.71734	10.7627	9.72808	9.68407	9.72789	9.77166	9.85369	9.85225	10.4244	10.4546	10.5354	754
103230310	XM_007988936,XM_007988937,XM_007988939,XM_037985742	UBE2T	ubiquitin conjugating enzyme E2 T, transcript variant X2	protein_coding	XP_007987127.1;XP_007987128.1;XP_007987130.1;XP_037841670.1	.	6.04143	8.15652	6.27807	8.74556	8.15195	9.01801	20.246	18.1887	20.0449	14.1935	18.8995	14.8642	20.5202	18.8274	20.7337	42.3224	38.8231	42.0405	1.27215	423.119	0.162232	2.1406	0.0323065	0.183803	2.39194	793.047	0.112587	11.1752	5.39384e-29	6.71971e-28	8.54032	8.88856	10.1273	8.73032	8.96429	8.75778	9.05162	8.93623	9.04493	9.81596	9.71186	9.76689	331
103230320	gene-LOC103230320	LOC103230320	.	pseudogene	.	.	0.72233	1.70562	1.4625	1.11485	0.465281	0.520768	1.93105	1.6148	1.97268	1.69701	3.95209	3.46269	2.61584	1.07459	1.19732	4.03668	3.44673	4.13734	-1.85862	22.7595	0.614799	-1.45451	0.145806	NA	2.73781	29.3244	0.525988	2.76246	0.00573674	0.0114167	4.88646	3.99466	5.42401	4.63225	4.93375	4.86509	4.76275	4.52699	4.54385	5.01588	4.93399	5.02212	17
103230349	XM_007989026,XM_037985764,XM_037985765,XM_037985766,XM_037985767	KIF14	kinesin family member 14, transcript variant X4	protein_coding	XP_007987217.2;XP_037841692.1;XP_037841693.1;XP_037841694.1;XP_037841695.1	.	2.35462	2.46531	2.47966	2.52942	2.34265	2.67819	6.90825	6.44597	6.40724	5.53184	5.71238	5.87095	5.93494	5.41048	6.15754	14.4411	13.7586	13.438	1.00829	731.254	0.119963	0.0992295	0.920956	0.972349	2.8069	1379.17	0.0962113	15.4761	5.0294e-54	1.62011e-52	9.50829	9.52014	10.9899	9.70582	9.72051	9.71157	9.73483	9.64825	9.78133	10.6849	10.5975	10.5917	727
103230377	XM_007989074,XM_007989075,XM_007989076	ASPM	assembly factor for spindle microtubules, transcript variant X1	protein_coding	XP_007987265.2;XP_007987266.2;XP_007987267.2	.	5.93806	6.14046	6.10569	6.71546	6.45496	7.38522	12.7872	13.4729	13.0285	13.9506	14.2281	14.4561	15.7569	14.9081	16.9797	26.7305	28.7574	27.3248	1.0849	4135.19	0.0835454	1.40717	0.159378	0.441475	2.12681	6639.86	0.0679711	16.0169	9.73437e-58	3.4907e-56	11.9538	12.0713	13.141	12.0925	12.1452	12.1112	12.1596	12.1392	12.2623	12.8614	12.8594	12.872	3880
103230453	XM_007989224,XM_037989667	BOLA2B	bolA family member 2B, transcript variant X1	protein_coding	XP_007987415.1;XP_037845595.1	.	7.85067	7.30352	8.11454	9.06392	8.49341	10.7816	21.1991	17.8355	17.2322	18.444	16.923	19.2123	21.2672	19.616	24.7886	44.3147	38.0691	36.1413	1.19358	508.05	0.144852	1.76244	0.0779946	0.301622	2.03747	828.574	0.12329	8.32821	8.20769e-17	5.63599e-16	8.85583	9.11059	10.1185	9.09363	9.00895	9.08946	9.19306	9.11524	9.30718	9.92442	9.78439	9.75032	484
103230458	XM_007989243	LAMC2	laminin subunit gamma 2	protein_coding	XP_007987434.2	.	0.133647	0.155007	0.151542	0.171794	0.247772	0.268135	2.20087	2.03469	2.09272	0.313984	0.359168	0.358797	0.40309	0.572241	0.616481	4.60072	4.34297	4.38909	1.52296	58.4865	0.35741	1.69799	0.0895096	0.325061	9.71223	373.704	0.177317	18.4968	2.18966e-76	1.29599e-74	5.53545	6.14144	9.40456	6.4734	6.5214	6.51275	6.58929	6.76773	6.81851	8.62516	8.53297	8.56596	44
103230516	XM_007989337,XM_007989338,XM_007989339,XM_007989343,XM_007989344,XM_007989345,XM_037985896,XM_037985897,XM_037985898,XM_037985899	ABL2	ABL proto-oncogene 2, non-receptor tyrosine kinase, transcript variant X3	protein_coding	XP_007987528.1;XP_007987529.1;XP_007987530.1;XP_007987534.1;XP_007987535.1;XP_007987536.1;XP_037841824.1;XP_037841825.1;XP_037841826.1;XP_037841827.1	.	5.42001	5.57029	6.59536	6.97721	7.19772	7.50366	19.5252	25.7675	20.2709	12.7335	12.907	15.6155	16.3711	16.6235	17.252	40.8158	54.9996	42.5145	1.2248	4045.78	0.0924309	3.16499	0.00155089	0.023212	2.67253	8071.17	0.0807539	17.5621	4.80786e-69	2.36999e-67	11.8287	12.1209	13.52	12.032	12.0541	12.187	12.2496	12.2594	12.2826	13.053	13.2804	13.1101	3388
103230550	XM_007989421,XM_007989422	LOC103230550	calcyclin binding protein, transcript variant X1	protein_coding	XP_007987612.1;XP_007987613.1	.	48.5953	54.3183	46.0055	53.8258	56.0638	61.867	109.736	124.476	114.266	114.168	125.861	108.925	126.295	129.482	142.241	229.394	265.689	239.652	1.12629	5549.34	0.0847476	2.02452	0.0429168	0.215944	2.18785	9247.98	0.0660374	17.1042	1.3812e-65	6.21724e-64	12.3497	12.5214	13.6319	12.5331	12.6064	12.4576	12.6074	12.6078	12.693	13.3027	13.393	13.3239	5252
103230562	XM_037985932,XM_037985933,XM_037985934,XM_037985935,XM_037985936,XM_037985937	CENPL	centromere protein L, transcript variant X3	protein_coding	XP_037841860.1;XP_037841861.1;XP_037841862.1;XP_037841863.1;XP_037841864.1;XP_037841865.1	.	3.30222	2.4752	2.17369	2.80135	3.07399	2.93941	5.30921	7.15375	6.38922	7.75809	5.73531	5.14652	6.57298	7.09954	6.75813	11.0984	15.2694	13.4002	1.09051	252.775	0.200772	0.622592	0.533552	0.781271	2.32766	433.136	0.153392	7.9462	1.92317e-15	1.22563e-14	7.91733	8.04335	9.24306	8.3043	8.0903	7.97446	8.1909	8.23061	8.17785	8.74268	9.01684	8.91428	306
103230626	XM_007989599,XM_037989649,XM_037989650	HIRIP3	HIRA interacting protein 3, transcript variant X1	protein_coding	XP_007987790.2;XP_037845577.1;XP_037845578.1	.	2.0106	1.92629	2.14247	1.91859	1.87075	1.92285	3.93687	4.38361	3.7374	4.72361	4.46341	5.07261	4.50171	4.32061	4.42091	8.22967	9.35663	7.8385	-1.07772	255.418	0.175712	-0.614536	0.538861	0.78514	2.2254	391.187	0.146103	7.89898	2.81187e-15	1.77611e-14	8.04993	7.94147	9.07632	8.19938	8.12916	8.20704	8.14984	8.1019	8.12861	8.76258	8.85218	8.70871	274
103230675	XM_007989692	UCK2	uridine-cytidine kinase 2	protein_coding	XP_007987883.1	.	7.40505	6.08777	7.86268	8.51211	9.60972	9.65463	20.6598	22.6454	21.9291	17.3971	14.106	18.616	19.9725	22.1941	22.1974	43.1875	48.3355	45.9923	1.26966	2227.19	0.10743	3.2062	0.00134498	0.0209027	2.50405	4307.98	0.0686851	19.2802	7.88021e-83	5.61629e-81	10.9388	11.2828	12.5881	11.2584	11.0819	11.2704	11.3576	11.4252	11.4349	12.1925	12.2658	12.2394	2105
103230704	XM_007989718,XM_007989719,XM_007989720	NUF2	NUF2 component of NDC80 kinetochore complex, transcript variant X2	protein_coding	XP_007987909.1;XP_007987910.1;XP_007987911.1	.	5.4848	7.04748	5.92208	6.65909	7.41138	9.14122	16.0765	15.7506	17.6801	12.8857	16.3298	14.0214	15.6246	17.117	21.017	33.6065	33.619	37.0807	1.24066	721.689	0.142569	2.18216	0.0290974	0.173111	2.27047	1290.13	0.111118	10.6463	1.8152e-26	2.03467e-25	9.33119	9.64252	10.8069	9.50569	9.68763	9.53079	9.64973	9.71536	9.88165	10.4686	10.4167	10.5365	591
103230725	XM_007989751,XM_007989752,XM_007989754,XM_007989755,XM_007989756	URB2	URB2 ribosome biogenesis homolog, transcript variant X1	protein_coding	XP_007987942.2;XP_007987943.2;XP_007987945.2;XP_007987946.2;XP_007987947.2	.	2.14556	2.22669	2.27765	2.23662	2.30339	2.71969	5.99558	5.8668	6.30188	5.04069	5.15948	5.39266	5.24792	5.3198	6.25297	12.5332	12.5224	13.217	1.07249	814.732	0.118477	0.85217	0.39412	0.682945	2.6544	1520.52	0.094484	14.9061	3.00876e-50	8.49256e-49	9.61896	9.71965	11.1091	9.83342	9.83471	9.84025	9.8527	9.84366	9.98477	10.7521	10.7166	10.7917	789
103230814	XM_007989886,XM_037989642	KIF22	kinesin family member 22, transcript variant X1	protein_coding	XP_007988077.2;XP_037845570.1	.	7.95775	5.40946	6.38469	7.42398	6.87268	6.83921	14.5332	13.1799	14.6174	18.6956	12.5343	15.1167	17.4193	15.8728	15.7243	30.3803	28.132	30.6573	1.04646	1170.38	0.139096	0.470994	0.637645	0.844534	2.12827	1847	0.0871419	12.5046	7.04165e-36	1.20689e-34	10.1596	10.2252	11.2952	10.4851	10.1479	10.2665	10.4128	10.3152	10.3216	11.0508	10.9467	11.0472	1422
103230837	XM_037986071	LOC103230837	histone H3-like	protein_coding	XP_037841999.1	.	11.4694	10.4037	12.9258	10.9195	10.951	11.867	33.2041	29.4455	30.8181	26.9456	24.1066	30.6037	25.6212	25.292	27.2839	69.4102	62.8502	64.6353	-1.0536	302.768	0.169344	-0.444814	0.656454	0.855018	2.94879	574.301	0.12573	12.4085	2.34957e-35	3.91328e-34	8.27975	8.20338	9.74439	8.49406	8.40064	8.5507	8.44395	8.41683	8.4828	9.42012	9.29674	9.34273	317
103230854	XM_007989942,XM_007989943,XM_007989944,XM_007989945	EXO1	exonuclease 1, transcript variant X3	protein_coding	XP_007988133.2;XP_007988134.2;XP_007988135.2;XP_007988136.2	.	5.29202	6.27661	4.75594	7.21474	7.65182	7.88729	20.1121	18.8489	20.2785	12.4328	14.5436	11.2604	16.9284	17.6723	18.134	42.0427	40.2321	42.5304	1.35796	1205.79	0.115258	3.83004	0.000128123	0.00329132	2.7717	2585.27	0.0750227	19.6043	1.42034e-85	1.08459e-83	9.99778	10.44	11.8917	10.3234	10.4381	10.211	10.5558	10.5714	10.6019	11.5185	11.4347	11.5209	1024
103230924	XM_007990051	DCTPP1	dCTP pyrophosphatase 1	protein_coding	XP_007988242.1	.	19.5182	18.1932	17.8899	20.5772	17.7835	19.8494	37.5446	36.2508	40.4768	45.8551	42.1557	42.357	48.2816	41.072	45.6366	78.4837	77.3758	84.8926	1.02362	1200.34	0.110408	0.305016	0.760354	0.903163	2.08998	1851.09	0.0909078	11.6985	1.29694e-31	1.84868e-30	10.2121	10.2461	11.29	10.413	10.3322	10.3046	10.442	10.2897	10.3845	11.0165	10.9703	11.0767	1288
103230947	XM_007990088	TRIM58	tripartite motif containing 58	protein_coding	XP_007988279.1	.	0.123429	0.142896	0.324149	0.107796	0.148848	0.143038	0.296202	0.341128	0.452824	0.28998	0.331104	0.767469	0.252929	0.343773	0.328864	0.619184	0.728124	0.949713	-1.48973	23.7871	0.58532	-0.982447	0.32588	NA	2.85066	36.2345	0.455085	3.32091	0.000897244	0.00204033	4.83336	4.25285	5.74556	4.78991	4.81222	5.14176	4.74897	4.81719	4.81586	5.13188	5.19875	5.35476	19
103231000	XR_005236234	LOC103231000	ferritin heavy chain-like	transcribed_pseudogene	.	.	0.472625	0.399348	0.928703	0.402604	0.228691	0.385381	0.899095	0.94377	0.85599	1.11036	0.925333	2.19884	0.944655	0.528174	0.886048	1.87948	2.01444	1.79528	-1.79628	31.4408	0.527308	-1.6025	0.109045	NA	2.79818	42.0561	0.428235	3.46653	0.000527216	0.00123857	5.33712	4.48918	5.95318	5.20303	5.12793	5.50464	5.13423	4.94087	5.10504	5.53166	5.55077	5.49481	33
103231070	XR_496760	LOC103231070	uncharacterized LOC103231070	lncRNA	.	.	4.02992	3.4053	3.72654	3.84392	2.81304	4.05089	7.33783	6.21191	6.902	9.46772	7.89045	8.82313	9.01923	6.49685	9.31358	15.3391	13.2591	14.4757	-1.06495	537.597	0.162828	-0.557528	0.577167	0.80925	2.03211	778.818	0.140464	7.28282	3.26907e-13	1.81668e-12	9.11503	9.0243	10.0277	9.29836	9.14078	9.19841	9.2463	8.97282	9.26083	9.84559	9.68296	9.78082	619
103231086	XM_007990232,XM_007990233,XM_007990234,XM_007990236,XM_007990237,XM_037987783,XM_037987784	HOMER2	homer scaffold protein 2, transcript variant X3	protein_coding	XP_007988423.1;XP_007988424.1;XP_007988425.1;XP_007988427.1;XP_007988428.1;XP_037843711.1;XP_037843712.1	.	3.78018	3.80603	2.93024	4.43555	4.56713	3.70904	9.9159	9.01337	7.73376	8.88098	8.81899	6.93777	10.4074	10.548	8.52762	20.7283	19.2386	16.2201	1.19758	470.237	0.159407	1.63184	0.102714	0.350076	2.1332	792.461	0.126316	8.65305	5.01399e-18	3.71435e-17	8.74069	9.00198	10.0756	9.06359	8.99558	8.81708	9.15579	9.16033	9.00244	9.8569	9.77379	9.64264	490
103231104	XM_007990263,XM_037987768	ALPK3	alpha kinase 3, transcript variant X1	protein_coding	XP_007988454.2;XP_037843696.1	.	0.04222	0.07331	0.084162	0.070924	0.077639	0.08446	0.234561	0.32012	0.261522	0.099189	0.169868	0.199265	0.166414	0.179312	0.194186	0.49033	0.683282	0.548493	1.14431	45.6648	0.413831	0.469946	0.638394	NA	3.70378	113.075	0.270141	6.99265	2.69739e-12	1.41227e-11	5.4137	5.60593	7.47642	5.74411	5.96636	6.03982	5.96087	5.98443	6.03236	6.74533	6.98085	6.82129	28
103231177	XM_007990422,XM_007990423,XM_007990424,XM_007990425,XM_007990427,XM_007990428,XM_007990429,XM_007990430,XM_007990431,XM_007990433,XM_007990434,XM_007990435,XM_007990436,XM_007990437,XM_007990438,XM_007990439,XM_007990440	PRC1	protein regulator of cytokinesis 1, transcript variant X5	protein_coding	XP_007988613.2;XP_007988614.2;XP_007988615.2;XP_007988616.2;XP_007988618.2;XP_007988619.2;XP_007988620.2;XP_007988621.2;XP_007988622.2;XP_007988624.2;XP_007988625.1;XP_007988626.1;XP_007988627.1;XP_007988628.1;XP_007988629.1;XP_007988630.1;XP_007988631.1	.	20.8075	19.7849	19.75	25.1239	21.0265	25.1765	62.6608	58.0261	66.6243	48.8843	45.8438	46.761	58.9497	48.5619	57.8844	130.987	123.854	139.732	1.15773	3708.34	0.0944849	2.23627	0.0253342	0.159314	2.77035	7401.94	0.0835628	17.5924	2.81859e-69	1.39745e-67	11.747	11.9584	13.409	12.0388	11.9896	11.9615	12.1845	12.0106	12.1585	13.0487	12.9543	13.109	3644
103231219	XM_007990512	CDCA5	cell division cycle associated 5	protein_coding	XP_007988703.1	.	2.05879	1.8777	2.07021	2.51566	1.93235	2.89909	6.03759	5.87042	7.3352	4.83682	4.35084	4.90152	5.90264	4.46286	6.66544	12.621	12.5302	15.3842	1.19555	140.71	0.246585	1.04497	0.296038	0.604083	2.77978	285.701	0.191111	7.71789	1.18275e-14	7.20473e-14	7.00215	7.25954	8.71493	7.37277	7.29514	7.34518	7.4976	7.29451	7.57307	8.22691	8.18918	8.38889	136
103231455	XR_005236776	LOC103231455	uncharacterized LOC103231455	lncRNA	.	.	0.853364	0.528286	1.61652	0.804254	1.20368	0.860113	2.60133	4.83419	5.18873	2.00486	1.22409	3.82734	1.88707	2.77995	1.97752	5.43785	10.3184	10.8824	-1.06887	25.5667	0.570717	-0.168368	0.866294	NA	4.60291	68.2047	0.382835	5.75325	8.75435e-09	3.44871e-08	4.72629	4.62429	6.80824	5.19754	5.05875	5.45059	5.1759	5.30759	5.1919	5.74655	6.1633	6.21858	23
103231499	XM_037987698,XM_037987699	TICRR	TOPBP1 interacting checkpoint and replication regulator, transcript variant X2	protein_coding	XP_037843626.1;XP_037843627.1	.	0.559338	0.645965	0.799386	0.895654	0.719402	0.80149	1.74083	2.15557	2.02453	1.31409	1.49677	1.89266	2.10153	1.6615	1.84274	3.63905	4.60097	4.24607	1.17496	273.785	0.195526	1.18966	0.234179	0.538273	2.62051	527.987	0.14403	9.64973	4.92846e-22	4.51534e-21	7.97645	8.20807	9.57786	8.14003	8.22785	8.37758	8.48385	8.27273	8.36267	9.08552	9.26193	9.20447	216
103231629	XM_007991083,XM_007991084,XM_007991086	FANCB	FA complementation group B, transcript variant X1	protein_coding	XP_007989274.1;XP_007989275.1;XP_007989277.1	.	0.382071	0.556101	0.723465	0.583466	0.569669	0.81872	1.68965	1.48597	1.31406	0.89762	1.28855	1.71291	1.36902	1.31568	1.88236	3.53205	3.17173	2.756	1.16855	219.227	0.241932	0.928828	0.352978	0.653079	2.41503	398.055	0.172735	7.36413	1.78312e-13	1.00661e-12	7.6605	7.88345	9.13712	7.68888	7.92197	8.10017	7.96599	7.91903	8.19721	8.8755	8.74682	8.64597	145
103231752	XM_037986624	LOC103231752	fatty acid-binding protein 5-like	protein_coding	XP_037842552.1	.	1.66051	1.16616	1.12235	2.49272	1.32249	1.12434	6.08947	7.87124	7.66372	3.90113	2.70211	2.65733	5.84881	3.05437	2.58503	12.7295	16.8008	16.0732	1.21479	37.4819	0.481118	0.583437	0.559599	NA	4.61007	113.613	0.31302	7.04361	1.87319e-12	9.9198e-12	5.07956	5.36281	7.54423	5.85575	5.68618	5.66027	6.05395	5.71878	5.6644	6.701	6.89463	6.87978	44
103231918	XM_007991571	LOC103231918	protein SSX4-like	protein_coding	XP_007989762.1	.	0.509655	0.822003	0.297676	0.5454	0.45584	0.249362	0.91758	1.24282	0.790937	1.19736	1.90467	0.704792	1.27971	1.05279	0.573319	1.91812	2.65274	1.65884	-1.33624	34.3536	0.522358	-0.800561	0.423386	NA	2.48801	50.6485	0.416093	3.16033	0.00157588	0.00344611	5.29428	4.88101	6.17469	5.37722	5.60107	5.16268	5.40065	5.29936	5.10199	5.69033	5.86914	5.60783	38
103231992	XM_007991739,XM_037994882	LOC103231992	diphosphoinositol polyphosphate phosphohydrolase 3-beta, transcript variant X1	protein_coding	XP_007989930.1;XP_037850810.1	.	2.02069	2.77627	2.20104	2.22663	2.35512	2.27729	5.56402	4.38977	5.20196	4.74731	6.43292	5.21129	5.22448	5.43928	5.23582	11.6311	9.36978	10.9102	-1.04339	343.847	0.167119	-0.366706	0.713838	0.882009	2.32967	553.019	0.133504	9.13924	6.28949e-20	5.12294e-19	8.45555	8.39506	9.59591	8.51405	8.73927	8.54558	8.57552	8.58577	8.56502	9.37878	9.16082	9.29684	314
103232134	XM_007991986,XM_037988896	KIF4A	kinesin family member 4A, transcript variant X1	protein_coding	XP_007990177.2;XP_037844824.1	.	3.20213	3.50773	3.35525	3.29612	3.13709	3.82655	9.55994	8.59058	8.23493	7.52293	8.12778	7.94404	7.7339	7.24527	8.79781	19.9842	18.3362	17.2712	-1.00324	839.344	0.119116	-0.0391981	0.968732	0.99054	2.73616	1544.94	0.100935	14.387	6.24614e-47	1.60421e-45	9.71543	9.71081	11.144	9.89103	9.93963	9.88923	9.89785	9.82627	9.99305	10.8756	10.7615	10.7293	830
103232176	XM_007992067	ERCC6L	ERCC excision repair 6 like, spindle assembly checkpoint helicase	protein_coding	XP_007990258.2	.	1.33083	1.4706	1.37854	1.59966	1.55856	1.83743	5.07728	4.95895	5.0838	3.1266	3.40754	3.2639	3.75339	3.59958	4.22452	10.6136	10.5847	10.6623	1.16809	604.715	0.128901	1.73896	0.0820422	0.309894	3.2253	1358.59	0.0940096	17.9709	3.29612e-72	1.75639e-70	9.12361	9.34791	11.0183	9.41567	9.4701	9.40878	9.54433	9.4919	9.62796	10.6025	10.5657	10.5937	550
103232178	XM_007992073	SHCBP1	SHC binding and spindle associated 1	protein_coding	XP_007990264.2	.	2.91868	3.26419	2.95555	4.25134	4.26189	4.26343	12.1858	10.7759	11.8534	6.85703	7.56349	6.9977	9.97517	9.84307	9.80224	25.4734	23.0007	24.8603	1.36662	698.586	0.117644	3.8303	0.000127985	0.00329132	2.90331	1553.85	0.0889141	17.2942	5.20339e-67	2.42518e-65	9.20519	9.65628	11.1746	9.54517	9.60799	9.52108	9.82534	9.79483	9.8005	10.8089	10.6777	10.7726	584
103232341	XM_037988936,XM_037988937,XM_037988938	SRPX2	sushi repeat containing protein X-linked 2, transcript variant X1	protein_coding	XP_037844864.1;XP_037844865.1;XP_037844866.1	.	0.068417	0.030202	0.113769	0.101777	0.137984	0.18004	0.748261	0.777706	0.693909	0.160736	0.069981	0.269364	0.238805	0.318679	0.413938	1.56417	1.65998	1.45535	1.59212	32.3857	0.532938	1.25896	0.208044	NA	6.52072	147.606	0.261544	10.3425	4.52349e-25	4.80288e-24	4.64721	5.31155	8.00004	5.66525	5.42396	5.82644	5.73443	5.80994	6.00108	7.14758	7.24442	7.1052	26
103232345	XM_007992249,XM_007992250,XM_007992252,XM_007992253,XM_007992254	CSTF2	cleavage stimulation factor subunit 2, transcript variant X2	protein_coding	XP_007990440.1;XP_007990441.1;XP_007990443.1;XP_007990444.1;XP_007990445.1	.	5.64928	5.11571	6.0544	5.87542	6.12166	6.14933	13.9341	13.8924	13.4764	13.2722	11.8537	14.3347	13.7859	14.1383	14.1382	29.1281	29.6527	28.2642	1.05563	658.512	0.123312	0.633348	0.526506	0.777521	2.42369	1142.26	0.090748	14.0742	5.47363e-45	1.2914e-43	9.3238	9.40129	10.6593	9.53827	9.44996	9.55415	9.55866	9.56602	9.56166	10.3503	10.3332	10.3134	664
103232353	XM_007992272,XM_007992273,XM_007992278,XM_007992279,XM_037988947,XM_037988948	CENPI	centromere protein I, transcript variant X4	protein_coding	XP_007990463.1;XP_007990464.1;XP_007990469.1;XP_007990470.1;XP_037844875.1;XP_037844876.1	.	3.08901	3.12998	2.81013	3.669	3.4556	3.40579	10.0488	9.32461	8.26347	7.25718	7.2525	6.6534	8.60881	7.98089	7.83042	21.0061	19.903	17.3311	1.13054	608.33	0.127332	1.39016	0.16448	0.447964	2.7048	1180.38	0.0977459	14.6863	7.89414e-49	2.1231e-47	9.15707	9.33488	10.7512	9.46783	9.46678	9.35179	9.53557	9.51645	9.51237	10.4274	10.3287	10.3014	607
103232355	XM_007992280,XM_007992281,XM_007992283,XM_007992284,XM_037988949	DRP2	dystrophin related protein 2, transcript variant X3	protein_coding	XP_007990471.1;XP_007990472.1;XP_007990474.1;XP_007990475.1;XP_037844877.1	.	0.892141	0.923976	0.915778	0.665127	0.703633	0.568881	1.33549	1.45847	1.49599	2.09596	2.14095	2.16824	1.56063	1.62508	1.30794	2.79173	3.11304	3.13757	-1.40499	276.612	0.178258	-2.75196	0.00592403	0.0616329	2.32472	377.285	0.154712	7.86657	3.64498e-15	2.28379e-14	8.33618	7.84579	9.04326	8.35889	8.36226	8.34411	8.1222	8.18704	7.98908	8.74246	8.7776	8.81014	327
103232420	XM_007992430,XM_037988965,XM_037988967,XM_037988968,XM_037988969,XM_037988970,XM_037988971,XM_037988972,XM_037988973,XM_037988974,XM_037988975,XM_037988976,XM_037988977,XM_037988978,XR_005237467	RAB9B	RAB9B, member RAS oncogene family, transcript variant X12	protein_coding	XP_007990621.1;XP_037844893.1;XP_037844895.1;XP_037844896.1;XP_037844897.1;XP_037844898.1;XP_037844899.1;XP_037844900.1;XP_037844901.1;XP_037844902.1;XP_037844903.1;XP_037844904.1;XP_037844905.1;XP_037844906.1	.	0.425758	0.622852	0.438976	0.659885	0.540204	0.635346	5.06205	5.19137	5.13262	1.00026	1.44321	1.03934	1.54833	1.24763	1.46075	10.5818	11.0808	10.7647	1.28163	153.968	0.224078	1.59755	0.110144	0.363317	8.14668	780.425	0.117571	25.7394	4.23966e-146	1.25033e-143	7.07678	7.43412	10.4411	7.65451	7.7837	7.79543	7.91455	7.92429	7.89831	9.70159	9.73739	9.72588	117
103232450	XM_007992476,XM_007992478,XM_037988992,XM_037988993,XM_037988994,XM_037988995	MORC4	MORC family CW-type zinc finger 4, transcript variant X6	protein_coding	XP_007990667.1;XP_007990669.1;XP_037844920.1;XP_037844921.1;XP_037844922.1;XP_037844923.1	.	9.02673	9.76135	10.0268	10.1082	9.62896	9.87647	28.7964	28.1312	27.9042	21.207	22.6181	23.7399	23.7175	22.2386	22.7074	60.1963	60.0449	58.5239	1.00217	2289.92	0.0860886	0.0363183	0.971029	0.991194	3.05587	4586.72	0.0652379	24.7032	9.89198e-135	2.08892e-132	11.1595	11.1626	12.7548	11.3441	11.3818	11.3904	11.4166	11.3436	11.3725	12.4026	12.363	12.3614	2224
103232466	XM_007992523,XM_007992524,XM_037989013	ATG4A	autophagy related 4A cysteine peptidase, transcript variant X2	protein_coding	XP_007990714.1;XP_007990715.1;XP_037844941.1	.	1.67884	2.0457	1.69363	2.13175	1.85832	2.21309	4.19549	4.95464	4.41589	3.9442	4.7401	4.00991	5.00186	4.2919	5.08822	8.77031	10.5755	9.26151	1.14727	253.202	0.187936	1.05462	0.291597	0.600524	2.33804	445.689	0.150026	8.16722	3.15585e-16	2.09879e-15	7.88114	8.08029	9.28615	8.08489	8.21293	8.06829	8.28171	8.11746	8.27962	8.86861	9.03362	8.88823	225
103232477	XM_037989017	KCNE5	potassium voltage-gated channel subfamily E regulatory subunit 5	protein_coding	XP_037844945.1	.	0.088212	0.029917	0.069892	0.086571	0.08232	0.050668	0.173213	0.211625	0.137603	0.207241	0.069322	0.165479	0.203127	0.190122	0.116493	0.362086	0.451704	0.288596	1.10497	13.542	0.739673	0.194691	0.845635	NA	2.56615	24.9838	0.546081	2.48975	0.0127833	0.0239285	3.68634	3.82888	5.16796	4.26972	4.06788	4.20365	4.26076	4.2339	4.12744	4.53229	4.61809	4.43974	18
103232483	XM_007992562	RTL9	retrotransposon Gag like 9	protein_coding	XP_007990753.2	.	0.098439	0.057355	0.05262	0.047669	0.048496	0.028094	0.156453	0.068582	0.076837	0.231268	0.132898	0.124586	0.111848	0.112005	0.064592	0.327051	0.146385	0.161151	-1.6722	26.4564	0.547292	-1.35531	0.175319	NA	2.53312	34.5271	0.508196	2.63858	0.00832537	0.0161421	5.04849	4.30881	5.62949	5.17665	4.92793	4.89354	4.87621	4.86343	4.72057	5.45751	5.02651	5.07399	48
103232590	XM_037989153	HPRT1	hypoxanthine phosphoribosyltransferase 1	protein_coding	XP_037845081.1	.	19.5432	19.0696	18.7653	17.4419	23.1327	24.9061	46.7983	48.7385	39.1653	45.914	44.1862	44.4295	40.9249	53.4262	57.2627	97.8276	104.03	82.142	1.11252	1596.85	0.117845	1.30538	0.191763	0.485911	2.19649	2653.54	0.110642	10.2601	1.0662e-24	1.11749e-23	10.5621	10.7158	11.8325	10.7813	10.739	10.7117	10.6751	10.8731	10.9412	11.5826	11.6068	11.4071	1593
103232730	XR_005237422	LOC103232730	ferritin heavy chain-like	transcribed_pseudogene	.	.	0.136155	0.059492	0.144824	0.117722	0.047297	0.127379	0.474767	0.387624	0.46396	0.319876	0.13785	0.342892	0.276219	0.109236	0.292863	0.992459	0.827368	0.97307	-1.14628	6.03195	1.06268	-0.185343	0.85296	NA	4.45969	15.1118	0.72343	2.98155	0.00286795	0.00601106	2.68858	2.48983	4.62541	3.43871	3.35224	3.43022	3.42251	3.33184	3.41623	3.76003	3.68376	3.74832	8
103232784	XM_007993049,XM_007993050,XM_007993052,XM_037988787	HAUS7	HAUS augmin like complex subunit 7, transcript variant X3	protein_coding	XP_007991240.2;XP_007991241.2;XP_007991243.1;XP_037844715.1	.	12.213	13.3512	13.0663	15.9796	14.2191	15.4168	29.6995	28.9576	32.6805	28.6926	30.9361	30.9364	37.494	32.8398	35.4454	62.0841	61.8089	68.5413	1.16549	1042.63	0.108318	2.03971	0.0413796	0.212349	2.12396	1729.55	0.0922402	11.7818	4.84499e-32	7.02914e-31	9.9112	10.1324	11.1995	10.0945	10.1378	10.0997	10.3023	10.1694	10.2418	10.8974	10.8388	10.9729	950
103232813	XM_037988821,XM_037988822,XM_037988823,XM_037988824,XM_037988825,XM_037988826,XM_037988827,XM_037988828,XM_037988829	HCFC1	host cell factor C1, transcript variant X8	protein_coding	XP_037844749.1;XP_037844750.1;XP_037844751.1;XP_037844752.1;XP_037844753.1;XP_037844754.1;XP_037844755.1;XP_037844756.1;XP_037844757.1	.	0.957826	0.79994	1.53817	0.878876	0.995047	0.762556	2.66982	4.43929	2.99579	2.25028	1.85355	3.64185	2.06216	2.29811	1.75323	5.58102	9.47547	6.2831	-1.27201	494.07	0.20118	-1.72536	0.084463	0.315564	4.02358	1077.35	0.15572	12.898	4.61843e-38	8.60547e-37	9.11227	8.7639	10.753	9.20435	9.04823	9.53629	9.12322	9.18511	8.99268	10.0895	10.5619	10.2002	502
103232843	XM_007993180	DKC1	dyskerin pseudouridine synthase 1	protein_coding	XP_007991371.2	.	10.9696	10.8283	11.9914	9.91408	11.4302	12.4799	26.0672	28.7207	25.7254	25.7714	25.0904	28.3913	23.262	26.3986	28.6931	54.4911	61.3032	53.9543	-1.02298	1606.48	0.103147	-0.317728	0.750691	0.89934	2.53863	2773.31	0.0857074	15.6818	2.0135e-55	6.7797e-54	10.6662	10.633	11.9583	10.8255	10.7919	10.8618	10.7291	10.8116	10.8899	11.6183	11.6958	11.596	1633
103233013	XM_007993336,XM_037999100,XM_037999101,XM_037999102	CDC42BPG	CDC42 binding protein kinase gamma, transcript variant X1	protein_coding	XP_007991527.2;XP_037855028.1;XP_037855029.1;XP_037855030.1	.	0.211518	0.140543	0.182248	0.25595	0.123183	0.255024	0.537726	0.264521	0.47112	0.496932	0.325653	0.431498	0.600551	0.284498	0.58634	1.12407	0.56461	0.988088	1.18379	67.0413	0.383722	0.634343	0.525857	0.777081	2.0551	109.476	0.334907	3.10298	0.00191584	0.00413977	5.94035	6.18339	7.20218	6.33839	6.06842	6.23693	6.45071	6.03448	6.41832	6.96165	6.49036	6.88293	76
103233050	XM_007993409,XM_007993411,XR_005243909,XR_497303	LOC103233050	cholesteryl ester transfer protein, transcript variant X1	protein_coding	XP_007991600.1;XP_007991602.1	.	0.221941	0.311963	0.125246	0.162727	0.107974	0.12856	0.337196	0.469617	0.348136	0.521418	0.722852	0.296538	0.381817	0.249371	0.295579	0.704877	1.00238	0.73015	-1.66428	19.3322	0.628536	-1.16922	0.242317	NA	3.00182	28.6868	0.511365	3.10118	0.0019275	0.00416234	4.59224	3.86227	5.4272	4.6683	4.78714	4.50416	4.57335	4.46731	4.49906	4.8441	4.99425	4.85323	25
103233078	XM_007993494	USB1	U6 snRNA biogenesis phosphodiesterase 1	protein_coding	XP_007991685.1	.	3.74869	3.98441	4.59522	4.48756	4.65406	4.87353	8.55605	8.01777	10.7668	8.80701	9.2323	10.8798	10.5294	10.7488	11.205	17.8857	17.1136	22.5813	1.11244	481.018	0.139976	1.0982	0.272117	0.580567	2.07826	769.161	0.127874	8.2532	1.54214e-16	1.04634e-15	8.83152	8.98433	10.0203	8.96203	8.98735	9.08599	9.08888	9.08535	9.12797	9.67813	9.60722	9.87954	429
103233123	XM_007993570,XM_007993571,XM_007993572	CKLF	chemokine like factor, transcript variant X2	protein_coding	XP_007991761.1;XP_007991762.1;XP_007991763.1	.	34.2426	33.7125	32.7949	37.9786	36.9588	38.8087	80.5415	72.7057	73.385	80.448	78.1155	77.6468	89.1115	85.3583	89.227	168.365	155.187	153.911	1.11532	2267.28	0.0847577	1.85774	0.0632056	0.269192	2.13683	3700.52	0.0695018	15.7617	5.70454e-56	1.95936e-54	11.0657	11.2234	12.2997	11.274	11.2641	11.1901	11.3491	11.3166	11.3466	12.0718	11.9681	12.0029	2241
103233163	XM_007993685,XM_007993686,XM_007993687,XM_007993688,XM_007993689	MTSS2	MTSS I-BAR domain containing 2, transcript variant X5	protein_coding	XP_007991876.2;XP_007991877.2;XP_007991878.2;XP_007991879.2;XP_007991880.2	.	0.252783	0.189601	0.330831	0.280437	0.222285	0.136652	1.19615	1.51723	1.02455	0.593877	0.439327	0.78329	0.658007	0.513378	0.314182	2.50045	3.23846	2.14881	-1.22938	64.9741	0.38365	-0.776573	0.437411	0.714807	6.09701	203.68	0.254747	10.238	1.33991e-24	1.39581e-23	6.16355	5.86458	8.45079	6.57888	6.39861	6.71075	6.62628	6.47108	6.23929	7.74705	7.9469	7.61701	73
103233242	XM_007993878,XM_007993881,XM_038007978,XM_038007979,XM_038007980,XM_038007981,XM_038007982,XM_038007983,XM_038007984,XM_038007985,XM_038007986,XM_038007987,XM_038007988,XM_038007989,XM_038007990,XM_038007991,XM_038007992,XM_038007993,XM_038007994,XR_005243820	SLC7A6	solute carrier family 7 member 6, transcript variant X15	protein_coding	XP_007992069.1;XP_007992072.1;XP_037863906.1;XP_037863907.1;XP_037863908.1;XP_037863909.1;XP_037863910.1;XP_037863911.1;XP_037863912.1;XP_037863913.1;XP_037863914.1;XP_037863915.1;XP_037863916.1;XP_037863917.1;XP_037863918.1;XP_037863919.1;XP_037863920.1;XP_037863921.1;XP_037863922.1	.	1.21469	1.53741	1.87042	1.92931	1.9278	1.89827	4.44102	4.0905	4.78233	2.85373	3.56235	4.42848	4.52687	4.45236	4.36439	9.28356	8.731	10.0301	1.20954	498.429	0.156482	1.75392	0.0794439	0.303837	2.47808	936.038	0.110035	11.8983	1.20788e-32	1.78571e-31	8.81807	9.09149	10.3813	8.92425	9.0868	9.20495	9.23687	9.22814	9.22782	10.0308	9.90989	10.1086	369
103233361	XM_007994167,XM_007994169	CENPN	centromere protein N, transcript variant X1	protein_coding	XP_007992358.1;XP_007992360.1	.	9.44546	10.5244	8.88916	12.5562	12.363	11.5299	24.6988	23.0607	23.1639	22.1908	24.3862	21.0464	29.4615	28.5531	26.5089	51.6306	49.222	48.5819	1.20624	1489.35	0.103077	2.62439	0.0086804	0.0804458	2.05072	2451.48	0.0725387	14.2839	2.75888e-46	6.84914e-45	10.3986	10.6696	11.6864	10.5723	10.6986	10.5309	10.7878	10.7303	10.7635	11.3883	11.386	11.4254	1309
103233374	XM_007994190	MPHOSPH6	M-phase phosphoprotein 6	protein_coding	XP_007992381.2	.	13.2063	16.0533	12.6012	14.904	16.1721	16.8874	38.4232	32.8698	31.3073	31.0264	37.1973	29.8352	34.9702	37.3504	38.8267	80.3202	70.1591	65.6612	1.11934	921.586	0.120347	1.3515	0.176535	0.463052	2.28125	1576.6	0.0990035	12.018	2.85752e-33	4.34084e-32	9.76402	9.92731	11.0982	9.93919	10.0734	9.86702	10.0214	10.0548	10.0967	10.9012	10.7409	10.7004	850
103233408	XM_007994261	GINS2	GINS complex subunit 2	protein_coding	XP_007992452.1	.	6.84523	6.18371	6.86463	8.96968	9.40851	10.2127	18.2808	17.8672	19.6565	16.0819	14.3283	16.253	21.0461	21.7294	23.4805	38.2144	38.1368	41.2258	1.40262	539.173	0.133433	3.65822	0.000253972	0.0057526	2.08095	956.889	0.101731	10.3925	2.68168e-25	2.88673e-24	8.81029	9.29791	10.3361	9.14208	9.04428	9.1091	9.34022	9.34644	9.41929	10.0017	9.96668	10.0587	478
103233426	XM_007994295	MAP1LC3B	microtubule associated protein 1 light chain 3 beta	protein_coding	XP_007992486.1	.	4.9601	6.25127	7.4123	7.3242	6.87127	7.67432	12.9624	15.6866	13.6819	11.653	14.4848	17.5497	17.1852	15.8695	17.6444	27.0967	33.4824	28.6952	1.1505	1056.76	0.133646	1.51344	0.130168	0.397197	2.06104	1707.31	0.0943761	11.0555	2.0622e-28	2.50347e-27	9.94109	10.1427	11.1669	9.9699	10.13	10.2552	10.268	10.1816	10.2789	10.812	10.9751	10.8521	812
103233435	XM_007994302,XM_007994303	SLC7A5	solute carrier family 7 member 5, transcript variant X1	protein_coding	XP_007992493.1;XP_007992494.1	.	1.04677	0.806946	1.33414	2.4569	2.46331	2.65856	6.44736	8.22974	6.77635	2.45924	1.86978	3.15876	5.76477	5.68914	6.11243	13.4776	17.566	14.2121	2.32359	463.073	0.174305	6.97831	2.98745e-12	2.84024e-10	3.01452	1281.95	0.107267	14.8408	7.97745e-50	2.22238e-48	8.124	9.338	10.9109	8.77378	8.58989	8.91232	9.39973	9.3686	9.43848	10.3081	10.5305	10.346	283
103233456	XM_007994348,XM_007994349,XM_038008150,XM_038008151	CTU2	cytosolic thiouridylase subunit 2, transcript variant X3	protein_coding	XP_007992539.1;XP_007992540.1;XP_037864078.1;XP_037864079.1	.	1.9476	2.10284	1.76563	2.05841	2.25197	2.84321	3.7826	5.67227	5.36783	4.57561	4.87251	4.18039	4.82977	5.20104	6.53696	7.90719	12.1072	11.258	1.18995	208.133	0.205205	1.22266	0.22146	0.522757	2.23284	360.979	0.182158	6.36192	1.9925e-10	9.01394e-10	7.57009	7.82168	8.96193	7.84828	7.88539	7.73464	7.87028	7.90642	8.07282	8.39259	8.72013	8.68191	198
103233458	XM_007994351	CDT1	chromatin licensing and DNA replication factor 1	protein_coding	XP_007992542.2	.	3.44147	3.76657	3.93845	4.37524	4.32161	3.79448	8.53869	9.56362	9.99924	8.08523	8.72755	9.32486	10.2659	9.98098	8.72407	17.8494	20.4131	20.9716	1.09792	514.197	0.137877	0.977458	0.328342	0.631472	2.39352	900.789	0.111732	11.2692	1.86272e-29	2.37598e-28	8.93728	9.07194	10.3113	9.10754	9.15533	9.17653	9.2825	9.24058	9.1439	9.90066	9.99058	10.0363	469
103233496	XM_007994445,XM_007994446	LOC103233496	tubulin beta-3 chain, transcript variant X1	protein_coding	XP_007992636.2;XP_007992637.1	.	0.033517	0.044315	0.016386	0.114438	0.057707	0.254812	1.35685	1.53748	1.7768	0.078744	0.102682	0.038796	0.268512	0.133278	0.58585	2.83638	3.28169	3.72651	4.2187	16.4297	0.775797	2.67699	0.00742868	NA	6.15975	94.047	0.38536	6.80629	1.00149e-11	5.02802e-11	2.64788	4.73292	7.33843	4.82253	4.8605	4.73997	5.12926	4.90759	5.47487	6.23307	6.36095	6.45571	7
103233595	gene-LOC103233595	LOC103233595	.	pseudogene	.	.	0.565459	0.369579	0.258227	0.628037	0.27976	0.404676	1.07012	1.42411	0.770485	1.32846	0.856354	0.611391	1.4736	0.64612	0.930408	2.237	3.0397	1.61595	1.06033	25.0825	0.57274	0.147548	0.882699	NA	2.63991	46.3603	0.443024	3.16121	0.00157117	0.00343711	4.60381	4.69205	6.07102	5.14335	4.97172	4.87603	5.17936	4.88428	4.99017	5.48817	5.65578	5.30278	35
103233607	XM_007994605,XM_007994606,XM_007994607,XM_007994608,XM_007994609,XM_007994610,XM_007994611,XM_007994614,XM_037994335,XM_037994336,XM_037994337	DAZAP1	DAZ associated protein 1, transcript variant X11	protein_coding	XP_007992796.1;XP_007992797.1;XP_007992798.1;XP_007992799.1;XP_007992800.1;XP_007992801.1;XP_007992802.1;XP_007992805.1;XP_037850263.1;XP_037850264.1;XP_037850265.1	.	16.9989	14.8954	16.3549	18.2013	16.6533	15.9707	30.0163	32.3363	34.1444	39.9366	34.5143	38.7226	42.7068	38.4616	36.7189	62.7464	69.0204	71.6114	1.03558	1955.94	0.0970401	0.519723	0.603257	0.82755	2.0495	2993.61	0.0789303	13.1163	2.65588e-39	5.16824e-38	10.9082	10.9586	11.9743	11.0922	10.9887	11.051	11.1423	11.0576	11.0306	11.6594	11.7133	11.7669	2048
103233642	XM_007994697,XM_007994698	SF3A2	splicing factor 3a subunit 2, transcript variant X2	protein_coding	XP_007992888.1;XP_007992889.1	.	2.11807	1.84224	1.69432	1.80966	1.97542	1.86579	4.4541	5.83959	5.34272	4.9761	4.26866	4.01155	4.24613	4.56234	4.28973	9.3109	12.4643	11.2054	-1.02504	185.355	0.20772	-0.171786	0.863606	0.949263	2.93192	355.236	0.160875	9.64626	5.09793e-22	4.66311e-21	7.55153	7.51656	9.04926	7.88423	7.76588	7.69394	7.76018	7.79141	7.75863	8.50765	8.73233	8.65707	217
103233645	XM_007994703,XM_007994704,XM_037994423	DOT1L	DOT1 like histone lysine methyltransferase, transcript variant X3	protein_coding	XP_007992894.1;XP_007992895.1;XP_037850351.1	.	0.676369	0.538049	0.924986	0.564714	0.535891	0.476935	1.48606	2.2742	1.69876	1.58903	1.24672	2.19004	1.32502	1.23767	1.09654	3.10647	4.85419	3.56284	-1.39318	278.065	0.212188	-2.2545	0.0241646	0.154809	3.67258	535.252	0.163602	11.4717	1.82949e-30	2.4621e-29	8.3393	7.85956	9.71658	8.43822	8.2532	8.65725	8.29645	8.21114	8.15241	9.1246	9.4979	9.22591	315
103233650	XM_007994716	GADD45B	growth arrest and DNA damage inducible beta	protein_coding	XP_007992907.1	.	15.463	12.95	13.5866	28.0964	29.2146	31.5511	57.378	69.1821	61.5029	36.328	30.0066	32.1683	65.9243	67.4727	72.5407	119.944	147.666	128.991	2.0642	2453.95	0.098703	10.5933	3.20246e-26	7.84386e-24	2.25533	5310.69	0.0761353	15.4113	1.37472e-53	4.34651e-52	10.6454	11.691	12.8452	11.2088	11.0546	11.0776	11.6809	11.68	11.7524	12.3758	12.5417	12.4324	1823
103233664	XM_007994741,XM_007994742,XM_007994743,XM_007994745,XM_037994512	TLE6	TLE family member 6, subcortical maternal complex member, transcript variant X1	protein_coding	XP_007992932.1;XP_007992933.1;XP_007992934.1;XP_007992936.1;XP_037850440.1	.	1.54312	1.25644	1.69934	1.73238	1.11321	1.83958	3.22366	3.97166	4.06741	3.62534	2.91129	4.02342	4.06479	2.57101	4.22947	6.73878	8.47735	8.53064	1.03024	178.845	0.242566	0.1772	0.859351	0.947176	2.59685	321.91	0.191887	7.17486	7.23794e-13	3.92907e-12	7.46123	7.50359	8.86039	7.7462	7.55814	7.74154	7.80881	7.4901	7.80022	8.35678	8.50277	8.55068	193
103233673	XM_007994756,XM_007994757	NCLN	nicalin, transcript variant X1	protein_coding	XP_007992947.1;XP_007992948.1	.	5.62599	4.21569	6.01943	6.18915	5.42612	5.36672	10.7934	10.766	10.4584	13.2175	9.7682	14.2519	14.522	12.5319	12.3389	22.5626	22.9795	21.9345	1.04706	1235.1	0.137058	0.484079	0.62833	0.840698	2.00609	1873.14	0.0889084	11.2969	1.35938e-29	1.7496e-28	10.2371	10.303	11.2877	10.4442	10.1896	10.4632	10.5094	10.3664	10.3638	11.0462	11.0299	11.0077	1323
103233703	XM_007994829,XM_007994830,XM_037994400	CHAF1A	chromatin assembly factor 1 subunit A, transcript variant X2	protein_coding	XP_007993020.2;XP_007993021.2;XP_037850328.1	.	7.04234	6.18137	7.06089	8.18556	9.35821	9.44775	16.6769	18.5454	18.1877	16.545	14.3229	16.7177	19.2063	21.6133	21.7218	34.8616	39.5843	38.1453	1.29874	1483.39	0.103475	3.64448	0.000267936	0.00598446	2.10864	2570.97	0.0782811	13.7493	5.14018e-43	1.14483e-41	10.3341	10.7108	11.7682	10.6281	10.5029	10.5936	10.7357	10.8149	10.8296	11.409	11.4923	11.4805	1386
103233760	XM_007994961	LOC103233760	ATP synthase F(0) complex subunit C1, mitochondrial	protein_coding	XP_007993152.1	.	2.01205	1.72802	2.17182	1.95113	1.38762	1.68549	3.89931	2.74065	3.23491	4.72703	4.00402	5.14211	4.57806	3.20477	3.87519	8.15117	5.8498	6.78462	-1.19733	56.9693	0.361415	-0.718891	0.472208	0.740835	2.08495	78.8621	0.317637	3.33719	0.000846299	0.00193064	5.95636	5.69614	6.73576	6.07553	5.98148	6.09964	6.05464	5.86039	5.95905	6.51957	6.27445	6.38258	65
103233777	XM_007994997	TUBB4A	tubulin beta 4A class IVa	protein_coding	XP_007993188.1	.	0.277912	0.277609	0.805835	0.51275	0.278089	0.531198	1.03145	1.069	0.757912	0.652915	0.643251	1.90793	1.2031	0.64226	1.2213	2.15615	2.28174	1.58958	-1.05386	64.1569	0.448191	-0.168876	0.865894	0.950622	2.29246	101.318	0.310056	3.86027	0.000113262	0.000290892	6.04276	5.9632	7.1404	5.98365	5.97129	6.56152	6.28643	5.95663	6.28624	6.78994	6.80564	6.56275	42
103233888	XM_007995208,XM_037992401,XM_037992402,XM_037992404	DNMT1	DNA methyltransferase 1, transcript variant X2	protein_coding	XP_007993399.2;XP_037848329.1;XP_037848330.1;XP_037848332.1	.	9.1504	9.20664	9.42099	9.8103	11.1245	10.2782	19.0622	20.2933	19.4596	21.4975	21.3328	22.3056	23.0185	25.6926	23.6311	39.8478	43.3152	40.8129	1.09833	2929.23	0.080424	1.68245	0.0924812	0.330068	2.00357	4544.48	0.065923	15.2083	3.11598e-52	9.48378e-51	11.4471	11.5823	12.5658	11.6156	11.5966	11.5962	11.6585	11.7285	11.6667	12.2807	12.3353	12.2998	2855
103233897	XM_007995225,XM_007995226	RAVER1	ribonucleoprotein, PTB binding 1, transcript variant X1	protein_coding	XP_007993416.2;XP_007993417.2	.	0.881941	0.678755	1.55345	1.00934	0.831015	0.893825	1.3543	2.31126	2.36485	2.07199	1.57275	3.67803	2.36829	1.91927	2.05504	2.83105	4.93328	4.95984	-1.15745	193.79	0.27339	-0.771602	0.44035	0.716852	2.32592	294.419	0.210462	5.78632	7.19456e-09	2.85264e-08	7.701	7.48784	8.6856	7.69164	7.50442	8.0943	7.7819	7.61954	7.67326	8.04945	8.47291	8.49733	181
103233902	XM_007995233	CDKN2D	cyclin dependent kinase inhibitor 2D	protein_coding	XP_007993424.1	.	1.6458	1.42308	1.30235	1.4871	1.13309	0.568576	1.87478	2.78159	2.39063	3.86658	3.29742	3.08351	3.48927	2.61692	1.30724	3.91906	5.93719	5.01391	-1.40108	87.8839	0.353526	-1.37625	0.168743	0.453759	2.33489	120.366	0.320001	3.82298	0.000131848	0.000336254	6.67961	6.19492	7.39657	6.79817	6.68581	6.62071	6.71909	6.52493	6.18725	6.90702	7.19191	7.08171	119
103233903	XM_037992106	AP1M2	adaptor related protein complex 1 subunit mu 2	protein_coding	XP_037848034.1	.	10.713	10.4357	10.8049	11.658	10.906	10.989	26.8651	24.7299	28.1691	25.1687	24.1806	25.5821	27.3539	25.188	25.2654	56.1592	52.7849	59.0795	1.02685	978.727	0.107271	0.356342	0.721584	0.885798	2.53179	1727.69	0.0888108	15.09	1.88411e-51	5.5661e-50	9.91549	9.95378	11.2743	10.1249	10.0813	10.0953	10.1791	10.0924	10.104	10.9605	10.8689	10.9953	1002
103233969	XM_007995386	CUNH11orf98	chromosome unknown C11orf98 homolog	protein_coding	XP_007993577.1	.	38.3401	27.2868	31.2817	38.4207	40.1233	41.0427	85.7559	86.4378	95.189	90.0745	63.2265	74.0638	90.1488	92.6668	94.3631	179.265	184.498	199.641	1.20344	1358.24	0.126982	2.10393	0.0353848	0.193691	2.38299	2476.33	0.0758983	16.5059	3.3248e-61	1.32566e-59	10.2678	10.5349	11.7685	10.6614	10.3676	10.4605	10.6489	10.6513	10.6756	11.4048	11.3981	11.4936	1506
103234004	XM_007995453,XM_007995454	RAD23A	RAD23 homolog A, nucleotide excision repair protein, transcript variant X1	protein_coding	XP_007993644.1;XP_007993645.1	.	16.169	13.8146	14.572	15.57	17.1755	13.6759	28.7663	31.8503	33.4467	37.9867	32.0099	34.5013	36.5328	39.6678	31.4428	60.1335	67.9831	70.1483	1.01698	1701.8	0.112338	0.216207	0.828826	0.934898	2.15902	2674.44	0.0913123	12.1602	5.06226e-34	7.93675e-33	10.7206	10.745	11.8359	10.9511	10.798	10.8277	10.9044	10.953	10.771	11.4883	11.5691	11.6194	1893
103234009	XM_007995462,XM_007995463,XM_007995464,XM_007995465,XM_007995466,XM_007995467,XM_007995468,XM_007995469,XM_007995470,XM_037992066	NFIX	nuclear factor I X, transcript variant X9	protein_coding	XP_007993653.1;XP_007993654.1;XP_007993655.1;XP_007993656.1;XP_007993657.1;XP_007993658.1;XP_007993659.1;XP_007993660.1;XP_007993661.1;XP_037847994.1	.	0.295523	0.303271	0.614144	0.340847	0.384956	0.441974	0.578225	1.00648	0.904561	0.69429	0.702711	1.45407	0.799751	0.889077	1.01616	1.20873	2.14828	1.89715	-1.00961	133.884	0.297402	-0.0464105	0.962983	0.988076	2.09696	203.454	0.235324	4.53971	5.63326e-06	1.68663e-05	7.07342	7.05621	8.10615	7.07385	7.02209	7.49432	7.1019	7.22215	7.31821	7.49916	7.93057	7.84852	108
103234037	XM_007995524	DDX39A	DExD-box helicase 39A	protein_coding	XP_007993715.1	.	29.9534	26.7814	26.8057	32.0192	30.9087	32.4255	64.4899	63.9873	65.185	70.3711	62.0553	63.4664	75.1286	71.3852	74.551	134.81	136.578	136.713	1.11502	2601.65	0.0910458	1.72521	0.0844902	0.315566	2.16363	4281.61	0.0638932	17.4268	5.16547e-68	2.45431e-66	11.2645	11.4217	12.5158	11.5233	11.4084	11.3951	11.5644	11.5013	11.5472	12.2348	12.2133	12.2351	2727
103234043	XM_007995538,XM_037992389	DNAJB1	DnaJ heat shock protein family (Hsp40) member B1, transcript variant X1	protein_coding	XP_007993729.1;XP_037848317.1	.	29.5624	29.5136	26.7267	29.8121	30.8142	30.0039	260.269	451.062	320.179	69.4525	68.3862	63.2793	69.9499	71.167	68.9834	544.068	962.773	671.516	1.03354	3882.64	0.0807142	0.58966	0.555418	0.794295	12.1609	25628.8	0.231943	15.539	1.88844e-54	6.19996e-53	11.8987	11.9465	15.5315	12.5191	12.5014	12.4145	12.5139	12.5087	12.4974	14.5046	15.0626	14.7072	4061
103234109	XM_007995653,XM_007995654	LOC103234109	calcium homeostasis endoplasmic reticulum protein, transcript variant X2	protein_coding	XP_007993844.1;XP_007993845.1	.	0.547014	0.607378	1.06082	0.838353	0.834416	1.0311	1.18321	2.22169	1.72569	1.28513	1.40736	2.51165	1.96708	1.92713	2.37065	2.4734	4.7421	3.61931	1.19447	189.439	0.254115	1.00887	0.313035	0.61841	2.02036	307.104	0.211546	4.79617	1.61726e-06	5.11999e-06	7.43324	7.68681	8.68253	7.47557	7.52362	7.90536	7.75573	7.71809	7.87695	8.05071	8.57705	8.35707	133
103234146	XM_037999204,XM_037999205,XM_037999206,XM_037999207	LOC103234146	inner centromere protein, transcript variant X1	protein_coding	XP_037855132.1;XP_037855133.1;XP_037855134.1;XP_037855135.1	.	3.28655	2.93258	3.74104	3.39047	4.05918	2.87214	6.97727	8.47362	8.08479	7.72127	6.7951	8.85745	7.95526	9.37489	6.60347	14.5854	18.0866	16.9564	1.01123	1046.18	0.137876	0.116847	0.906981	0.968171	2.43282	1781.33	0.113498	11.3009	1.29871e-29	1.67634e-28	10.0231	10.0387	11.302	10.2004	10.0879	10.2694	10.2119	10.3244	10.0513	10.8834	11.0508	11.011	1062
103234180	XM_037992438	GDF15	growth differentiation factor 15	protein_coding	XP_037848366.1	.	59.1536	49.3419	56.8195	85.9416	74.9124	74.7506	157.423	174.376	181.619	138.973	114.33	134.528	201.65	173.014	171.863	329.079	372.198	380.912	1.39369	6281.03	0.0991508	4.83014	1.36438e-06	6.3808e-05	2.31894	11974.2	0.0769484	15.7699	5.01409e-56	1.72567e-54	12.3576	12.8364	14.0304	12.722	12.5552	12.653	13.021	12.8694	12.8734	13.6167	13.6999	13.7434	5806
103234337	XM_037994604,XM_037994605,XM_037994606	UHRF1	ubiquitin like with PHD and ring finger domains 1, transcript variant X1	protein_coding	XP_037850532.1;XP_037850533.1;XP_037850534.1	.	8.77396	7.93286	7.93142	10.9131	11.7609	10.8302	35.5187	33.8961	38.1063	20.6132	18.3813	18.7788	25.606	27.1625	24.9002	74.2487	72.3498	79.921	1.3263	2129.36	0.0931455	4.37384	1.2208e-05	0.000446626	3.41387	5287.59	0.0691925	25.6012	1.48027e-144	4.01904e-142	10.8381	11.2456	12.9977	11.2749	11.1728	11.1586	11.4339	11.4639	11.3986	12.5451	12.4828	12.6046	2020
103234375	XM_037992269,XM_037992271,XM_037992272,XM_037992273,XM_037992274,XM_037992275	RFX1	regulatory factor X1, transcript variant X1	protein_coding	XP_037848197.1;XP_037848199.1;XP_037848200.1;XP_037848201.1;XP_037848202.1;XP_037848203.1	.	0.355965	0.274139	0.489361	0.278036	0.271654	0.061875	0.198224	0.518394	0.576554	0.836288	0.635208	1.15863	0.652374	0.627401	0.142261	0.414369	1.10649	1.20921	-1.92222	76.5062	0.439669	-2.14427	0.032011	0.18257	2.3012	85.164	0.459083	2.61911	0.00881596	0.0170104	6.65327	5.71033	6.89121	6.46501	6.28437	6.65209	6.27476	6.2453	5.66417	6.13868	6.73871	6.81414	99
103234378	XM_037992154	ASF1B	anti-silencing function 1B histone chaperone	protein_coding	XP_037848082.1	.	3.44538	3.67192	4.70745	4.38034	3.922	4.72861	7.78334	9.40632	7.93095	8.09442	8.50824	11.1456	10.2779	9.05807	10.8718	16.2704	20.0774	16.6337	1.07943	467.334	0.158512	0.695634	0.486658	0.751383	2.05166	730.248	0.124417	8.3332	7.86885e-17	5.40984e-16	8.8127	8.92186	9.93945	8.89433	8.92194	9.10299	9.06734	8.9494	9.10192	9.59804	9.75523	9.60477	406
103234621	XM_007996645,XM_007996648,XM_007996649,XM_007996650,XM_007996653,XM_007996655,XM_007996658,XM_037991610,XM_037991611,XM_037991612,XM_037991613,XM_037991614,XM_037991615	DPF1	double PHD fingers 1, transcript variant X11	protein_coding	XP_007994836.2;XP_007994839.2;XP_007994840.1;XP_007994841.1;XP_007994844.2;XP_007994846.1;XP_007994849.1;XP_037847538.1;XP_037847539.1;XP_037847540.1;XP_037847541.1;XP_037847542.1;XP_037847543.1	.	0.347437	0.199459	0.451158	0.429152	0.5	0.394275	0.763866	1.04851	0.721778	0.816254	0.462167	1.06818	1.00695	1.15478	0.906495	1.59679	2.238	1.5138	1.28499	59.5309	0.386485	0.936015	0.349265	0.649998	2.03865	100.275	0.282418	3.63862	0.000274102	0.000668166	5.70554	6.06346	7.07211	6.08773	5.82125	6.2105	6.19138	6.25194	6.12514	6.58436	6.80716	6.54983	56
103234760	XM_007996971,XM_037991320,XM_037991321	DEDD2	death effector domain containing 2, transcript variant X1	protein_coding	XP_007995162.1;XP_037847248.1;XP_037847249.1	.	10.9812	10.6342	11.0646	10.6776	11.8095	8.7447	18.2466	25.1678	22.3765	25.7986	24.6406	26.1971	25.0534	27.2746	20.1053	38.1429	53.7196	46.9306	-1.08214	1395.05	0.123545	-0.921824	0.356621	0.655054	2.24287	2143.72	0.123221	9.45741	3.1567e-21	2.75346e-20	10.5018	10.3881	11.5339	10.6374	10.6187	10.5733	10.5976	10.6518	10.3771	11.0916	11.3744	11.2908	1509
103234840	XM_007997154	TOMM40	translocase of outer mitochondrial membrane 40	protein_coding	XP_007995345.1	.	18.2694	15.3429	16.2514	20.7998	23.0892	21.3584	41.3695	45.2764	50.6887	42.9212	35.5511	38.4776	48.8039	53.3256	49.106	86.4793	96.6405	106.31	1.27706	1847.3	0.101592	3.473	0.000514681	0.0100645	2.24308	3315.46	0.0819765	14.2173	7.1583e-46	1.74669e-44	10.664	11.0168	12.1631	11.0065	10.8439	10.8757	11.0991	11.1531	11.0933	11.7532	11.8239	11.9355	1838
103234865	XM_007997215,XM_007997216	POLR1G	RNA polymerase I subunit G, transcript variant X1	protein_coding	XP_007995406.1;XP_007995407.1	.	1.05648	1.44379	1.05107	1.40083	1.48779	2.07204	8.00229	8.41592	6.18208	2.48205	3.34542	2.48855	3.28685	3.43612	4.76391	16.7281	17.9634	12.9658	1.36286	185.155	0.232895	1.91777	0.0551406	0.248302	4.84328	616.393	0.161848	14.0624	6.46177e-45	1.52034e-43	7.29149	7.7391	9.99704	7.76958	7.96138	7.74337	7.94636	7.96127	8.20829	9.46189	9.49788	9.20628	144
103234976	XM_007997428	GRWD1	glutamate rich WD repeat containing 1	protein_coding	XP_007995619.1	.	8.10922	5.76165	7.66053	8.83058	8.17902	8.54635	15.5565	16.1928	17.4233	19.0515	13.3504	18.1374	20.7197	18.8899	19.6493	32.5194	34.5629	36.5421	1.15909	1216.91	0.132589	1.60638	0.108191	0.360247	2.04909	1964.99	0.0835013	12.3948	2.78717e-35	4.62859e-34	10.1388	10.3514	11.3668	10.4478	10.1724	10.3672	10.5024	10.4082	10.4486	11.0345	11.0563	11.1239	1312
103234996	XM_007997463,XM_007997464	FUT1	fucosyltransferase 1 (H blood group), transcript variant X1	protein_coding	XP_007995654.1;XP_007995655.1	.	0.13324	0.173615	0.378366	0.625564	0.444043	0.327509	2.073	3.14626	2.38322	0.313029	0.402284	0.895835	1.4678	1.02554	0.752991	4.33342	6.71555	4.99837	2.01048	53.621	0.450928	2.23438	0.0254584	0.159582	5.72012	236.771	0.244948	10.2718	9.44717e-25	9.91982e-24	5.15816	6.16056	8.65463	5.96708	6.04018	6.39291	6.72167	6.47363	6.3123	7.69283	8.08295	7.8267	22
103235047	XM_007997574	PRR12	proline rich 12	protein_coding	XP_007995765.1	.	0.194816	0.099702	0.327369	0.182389	0.155876	0.138458	0.256617	0.449365	0.235964	0.457691	0.23102	0.775093	0.42795	0.360004	0.318335	0.536434	0.959151	0.494891	-1.32882	75.8308	0.398478	-1.02928	0.303349	0.609693	2.09488	99.2923	0.316068	3.37543	0.000737007	0.00169648	6.43654	6.02341	7.07056	6.41978	6.05035	6.73191	6.36708	6.25596	6.2012	6.61621	7.0157	6.55614	84
103235297	XM_038006345	PTPRH	protein tyrosine phosphatase receptor type H	protein_coding	XP_037862273.1	.	1.40857	1.45382	1.40668	1.48958	1.51126	1.48313	2.65166	3.39852	3.33962	3.30924	3.36866	3.33053	3.49509	3.49034	3.40993	5.54305	7.25399	7.00423	1.02694	321.558	0.156362	0.245235	0.806275	0.924725	2.22862	519.022	0.138146	8.36908	5.80676e-17	4.03431e-16	8.3095	8.34811	9.48483	8.49191	8.49533	8.45637	8.52088	8.5022	8.49223	9.03545	9.24232	9.23074	324
103235305	XM_007998152	IL11	interleukin 11	protein_coding	XP_007996343.1	.	4.34355	3.69734	4.35159	8.37464	7.2909	8.45924	43.244	51.445	51.9398	10.2045	8.56713	10.303	19.6499	16.8387	19.449	90.3978	109.807	108.934	1.90272	737.091	0.131527	7.05606	1.71287e-12	1.66126e-10	6.46701	3558.95	0.0899772	29.9309	7.80232e-197	6.35517e-194	8.98862	9.91619	12.5898	9.77693	9.65206	9.74917	10.2523	10.1119	10.2341	11.8004	11.962	11.9765	550
103235313	XM_007998158	UBE2S	ubiquitin conjugating enzyme E2 S	protein_coding	XP_007996349.1	.	18.5501	14.719	17.5607	22.8437	19.1207	18.7783	62.9978	66.9001	59.6895	43.5808	34.1056	41.5776	53.5995	44.1602	43.174	131.691	142.795	125.188	1.16874	1429.37	0.125817	1.78794	0.0737856	0.292816	3.32031	3282.61	0.0906118	19.107	2.20823e-81	1.50485e-79	10.3643	10.5892	12.3008	10.7563	10.5532	10.6771	10.9118	10.734	10.7253	11.8756	11.9194	11.8135	1487
103235490	XM_037991582,XM_037991583,XM_037991584,XR_005238298	WDR62	WD repeat domain 62, transcript variant X1	protein_coding	XP_037847510.1;XP_037847511.1;XP_037847512.1	.	0.465239	0.448828	0.802543	0.520463	0.688114	0.595388	1.19488	1.34213	1.47283	1.09301	1.03998	1.90014	1.22119	1.58924	1.36888	2.49779	2.86471	3.08899	1.02782	160.133	0.261804	0.151203	0.879816	0.95754	2.33743	267.101	0.178424	6.86522	6.63885e-12	3.37567e-11	7.30469	7.34134	8.5475	7.38246	7.34057	7.73354	7.44791	7.61003	7.50969	8.11472	8.18133	8.26588	133
103235496	XM_037991607,XM_037991608,XM_037991609	SIPA1L3	signal induced proliferation associated 1 like 3, transcript variant X2	protein_coding	XP_037847535.1;XP_037847536.1;XP_037847537.1	.	1.51596	0.919184	1.92849	1.37655	1.44044	1.39209	2.20792	3.98018	2.58839	3.56152	2.12985	4.56599	3.22987	3.32678	3.20061	4.61545	8.49551	5.42866	-1.05917	657.92	0.194704	-0.425958	0.670138	0.859872	2.25364	1025.43	0.157028	7.46528	8.31196e-14	4.80163e-13	9.40316	9.31915	10.4722	9.56193	9.16646	9.73385	9.47982	9.4852	9.45504	9.91603	10.445	10.0969	721
103235508	XM_037991719,XM_037991720	NUMBL	NUMB like endocytic adaptor protein, transcript variant X2	protein_coding	XP_037847647.1;XP_037847648.1	.	0.263311	0.324025	0.42407	0.346084	0.321353	0.219272	1.35733	1.88594	1.51425	0.618612	0.7508	1.00405	0.812038	0.742182	0.504139	2.83739	4.02545	3.17585	-1.16638	51.552	0.392819	-0.565239	0.571911	0.805455	5.66918	156.361	0.257089	9.73649	2.10705e-22	1.98028e-21	5.79524	5.57205	8.05418	6.136	6.22371	6.36499	6.26188	6.2026	6.02694	7.24903	7.5187	7.33122	45
103235515	XM_037991802,XM_037991803,XM_037991804,XM_037991805,XR_005238314,XR_005238315,XR_005238316	LOC103235515	poliovirus receptor homolog, transcript variant X3	protein_coding	XP_037847730.1;XP_037847731.1;XP_037847732.1;XP_037847733.1	.	3.87366	3.05317	3.52816	4.82938	4.88806	5.69238	8.4823	9.84654	9.45889	9.10061	7.07453	8.35344	11.3315	11.2892	13.0876	17.7315	21.017	19.8383	1.41293	620.968	0.145575	3.42566	0.000613311	0.0114361	2.04959	1094.23	0.106839	9.69063	3.30479e-22	3.06886e-21	9.00794	9.50603	10.5225	9.38087	9.17455	9.31119	9.53874	9.49614	9.66827	10.1595	10.2592	10.1801	581
103235804	XM_007998897	EREG	epiregulin	protein_coding	XP_007997088.2	.	0.139601	0.069375	0.077073	0.322977	0.211101	0.534975	1.3286	1.68147	1.62972	0.327972	0.160748	0.182481	0.75782	0.487549	1.22999	2.77732	3.58903	3.41803	3.54204	60.9225	0.438123	4.16454	3.11986e-05	0.00100412	4.61354	263.336	0.249221	8.85106	8.66927e-19	6.68867e-18	4.74498	6.57031	8.75779	6.25293	5.98107	6.02073	6.69832	6.42411	7.02767	7.85944	8.06255	8.0393	40
103235805	XM_007998899	AREG	amphiregulin	protein_coding	XP_007997090.2	.	0.818637	0.79987	0.772772	1.45368	1.35019	1.8672	5.20154	6.32462	6.55055	1.92327	1.85338	1.82965	3.41085	3.11833	4.29297	10.8734	13.4996	13.7386	1.89777	83.165	0.303986	3.04061	0.002361	0.0314749	4.10286	274.33	0.190659	10.6821	1.23495e-26	1.39384e-25	5.84285	6.76732	8.78513	6.65687	6.62522	6.60584	6.9817	6.90615	7.12714	8.01472	8.17697	8.21346	61
103235854	XM_007998989	ANXA3	annexin A3	protein_coding	XP_007997180.1	.	13.3755	14.1764	11.3199	13.8174	14.9696	16.1451	32.4849	30.1973	31.3828	31.4239	32.8483	26.8014	32.4206	34.5731	37.12	67.9068	64.4548	65.8195	1.12842	1146.67	0.115494	1.50922	0.131244	0.398523	2.23245	1939.82	0.0830075	13.9581	2.80873e-44	6.49235e-43	10.0731	10.248	11.3878	10.3142	10.3388	10.1459	10.3264	10.3591	10.427	11.1231	11.0411	11.0813	1147
103235858	XM_007998993,XM_007998994,XM_007998995,XM_007998997,XM_007998998,XM_037989135,XM_037989145	PAQR3	progestin and adipoQ receptor family member 3, transcript variant X6	protein_coding	XP_007997184.1;XP_007997185.1;XP_007997186.1;XP_007997188.1;XP_007997189.1;XP_037845063.1;XP_037845073.1	.	6.03602	7.75886	6.6127	6.79317	7.65609	7.31919	13.8863	16.0038	17.1828	14.1808	17.9781	15.6565	15.9392	17.6821	16.8279	29.0282	34.1595	36.0378	1.05636	1328.12	0.112121	0.70545	0.480531	0.74706	2.02401	2036.39	0.0790979	12.8603	7.53269e-38	1.39143e-36	10.3349	10.4144	11.4126	10.4193	10.6003	10.4086	10.4846	10.5676	10.5318	11.1153	11.1634	11.1713	1208
103235879	XM_037989300,XM_037989301,XM_037989302,XM_037989305,XM_037989308,XM_037989314,XM_037989321	RASGEF1B	RasGEF domain family member 1B, transcript variant X4	protein_coding	XP_037845228.1;XP_037845229.1;XP_037845230.1;XP_037845233.1;XP_037845236.1;XP_037845242.1;XP_037845249.1	.	0.466945	0.416561	0.34046	0.709493	0.502412	0.981834	3.06947	3.57503	3.76865	1.09702	0.965216	0.806089	1.66473	1.16035	2.25738	6.41645	7.63074	7.90405	1.63689	104.076	0.307487	2.31214	0.0207698	0.141202	4.72609	365.321	0.198132	11.3089	1.18633e-29	1.53729e-28	6.30201	7.01402	9.23618	7.08161	7.00536	6.89506	7.25553	7.09419	7.52384	8.48093	8.6083	8.66223	92
103235950	XM_007999211,XM_007999212,XM_007999213,XM_007999214,XM_007999215	ABCG2	ATP binding cassette subfamily G member 2 (Junior blood group), transcript variant X1	protein_coding	XP_007997402.2;XP_007997403.2;XP_007997404.2;XP_007997405.2;XP_007997406.2	.	0.859751	0.798212	0.67065	1.20728	1.05649	0.882648	2.82958	3.07872	2.63355	2.01986	1.84954	1.58786	2.83271	2.44001	2.02934	5.91498	6.57141	5.52339	1.31188	212.534	0.209548	1.86897	0.0616263	0.264969	2.81896	454.435	0.150273	9.94964	2.53085e-23	2.46949e-22	7.52171	7.91471	9.38978	7.98934	7.87988	7.78296	8.18971	8.08628	7.96851	8.93087	9.02803	8.88702	214
103236001	XM_007999316,XM_007999317,XM_007999318,XM_007999319,XM_007999321,XM_007999322,XM_007999323,XM_037990100,XM_037990107	RAP1GDS1	Rap1 GTPase-GDP dissociation stimulator 1, transcript variant X1	protein_coding	XP_007997507.1;XP_007997508.1;XP_007997509.1;XP_007997510.1;XP_007997512.1;XP_007997513.1;XP_007997514.1;XP_037846028.1;XP_037846035.1	.	9.87159	10.691	9.62165	11.9309	11.2653	13.4389	22.1436	23.4178	24.7083	23.1919	24.7723	22.7806	27.9941	26.0178	30.898	46.2892	49.9844	51.8211	1.18755	2289.99	0.0953654	2.60039	0.00931172	0.0846454	2.02849	3715.46	0.0786878	12.9678	1.86357e-38	3.51837e-37	11.0317	11.2799	12.2811	11.2296	11.272	11.1683	11.3699	11.2926	11.4432	11.9629	11.9953	12.0492	2123
103236006	gene-LOC103236006	LOC103236006	.	pseudogene	.	.	0.183231	0.175393	0.563112	0.249222	0.0958	0.250869	0.396505	0.741617	0.524879	0.430476	0.406405	1.33325	0.584766	0.221255	0.576784	0.828858	1.58295	1.10084	-1.56175	49.5954	0.51655	-1.24512	0.213088	0.513568	2.94047	75.1241	0.390608	3.98365	6.78648e-05	0.000178864	5.9194	5.27309	6.80867	5.70672	5.6715	6.30212	5.84025	5.45173	5.81948	6.12774	6.54759	6.30583	38
103236058	XM_007999426,XM_007999427,XM_007999428,XM_007999432,XM_037990457,XM_037990459,XM_037990463,XM_037990472	CENPE	centromere protein E, transcript variant X6	protein_coding	XP_007997617.2;XP_007997618.2;XP_007997619.2;XP_007997623.2;XP_037846385.1;XP_037846387.1;XP_037846391.1;XP_037846400.1	.	5.30898	5.61425	5.20634	5.35625	5.52838	6.70415	13.7031	12.1966	12.0179	12.4727	13.0088	12.3268	12.5677	12.7681	15.4138	28.6451	26.0332	25.2053	1.05996	2565.58	0.0971952	0.864407	0.387365	0.679098	2.31772	4322.79	0.0867115	13.9855	1.91108e-44	4.44145e-43	11.2824	11.3665	12.5603	11.4671	11.4879	11.4095	11.4548	11.4475	11.6111	12.3397	12.2181	12.2107	2545
103236112	XM_007999534,XM_007999535,XM_007999537	GAR1	GAR1 ribonucleoprotein, transcript variant X2	protein_coding	XP_007997725.1;XP_007997726.1;XP_007997728.1	.	3.17944	4.87098	2.94966	3.64821	3.9938	4.22342	8.58879	8.94735	7.36882	7.46963	11.2866	6.98375	8.56002	9.22388	9.71025	17.9541	19.0977	15.4547	1.05212	254.444	0.211045	0.347338	0.728337	0.889692	2.24397	417.939	0.144207	8.08597	6.16702e-16	4.02929e-15	7.9532	8.02823	9.17556	8.06597	8.35811	7.96184	8.15574	8.17789	8.21631	8.89453	8.89398	8.74884	225
103236124	XR_498068,XR_498069	LOC103236124	uncharacterized LOC103236124, transcript variant X2	lncRNA	.	.	0.343425	0.337029	0.110102	0.456877	0.358082	0.21643	0.976246	0.809995	0.980443	0.806827	0.780932	0.260684	1.072	0.827009	0.497606	2.04076	1.7289	2.0563	1.32792	36.2317	0.511876	0.799359	0.424082	NA	2.79524	77.3961	0.341362	4.34428	1.39732e-05	3.99751e-05	4.95718	5.37153	6.83247	5.64345	5.56211	5.26916	5.79256	5.62695	5.43948	6.30862	6.14801	6.26152	43
103236183	XM_007999674	MAD2L1	mitotic arrest deficient 2 like 1	protein_coding	XP_007997865.1	.	13.6062	16.247	11.1175	16.3031	17.5939	18.349	37.459	33.6181	34.9716	31.9658	37.6461	26.3222	38.2529	40.6341	42.1871	78.3047	71.7565	73.3465	1.2457	2495.98	0.117338	2.70124	0.00690805	0.068847	2.16484	4324.97	0.0710398	15.685	1.91626e-55	6.465e-54	11.118	11.4354	12.5306	11.3609	11.4839	11.1664	11.4952	11.5254	11.5667	12.2854	12.1696	12.2109	2285
103236201	XM_007999696,XM_037991509	CCNA2	cyclin A2, transcript variant X1	protein_coding	XP_007997887.1;XP_037847437.1	.	12.6187	12.986	12.8167	15.7564	16.7953	17.0686	42.9759	40.9755	43.3995	29.6457	30.0899	30.3453	36.9701	38.7895	39.2431	89.8374	87.4605	91.0223	1.26176	2192.43	0.0822545	4.07809	4.54073e-05	0.00139911	2.73639	4509.75	0.064115	22.6511	1.36014e-113	1.77597e-111	10.9209	11.2563	12.6895	11.2173	11.2178	11.1939	11.3825	11.4022	11.4215	12.3292	12.2691	12.3286	1971
103236239	XM_007999757	HSPA4L	heat shock protein family A (Hsp70) member 4 like	protein_coding	XP_007997948.2	.	11.7299	12.039	10.5845	10.9876	11.1614	12.7122	37.1503	47.4722	41.4338	27.5576	27.8958	25.0603	25.781	25.7779	29.2272	77.6594	101.327	86.8998	-1.00873	2204.57	0.0957031	-0.131088	0.895705	0.964178	3.85224	5255.89	0.086871	22.3975	4.15998e-111	5.27085e-109	11.1124	11.1001	13.0268	11.413	11.4115	11.2954	11.3467	11.3272	11.4368	12.4695	12.6943	12.5652	2339
103236270	XM_007999807	SLC7A11	solute carrier family 7 member 11	protein_coding	XP_007997998.1	.	2.0231	1.79655	1.98268	3.07069	3.44573	3.4827	10.4039	12.0365	11.1093	4.75298	4.16279	4.69427	7.20495	7.9581	8.00723	21.7485	25.6913	23.2997	1.68159	1451.88	0.1011	7.41667	1.20099e-13	1.35589e-11	3.5772	4112.53	0.0743194	24.7423	3.75345e-135	8.12692e-133	10.0808	10.8303	12.6502	10.627	10.5188	10.5784	10.9398	11.0015	11.0159	12.0878	12.2166	12.142	1168
103236277	XM_007999827,XM_007999828,XM_007999829,XM_007999830	NAA15	N-alpha-acetyltransferase 15, NatA auxiliary subunit, transcript variant X4	protein_coding	XP_007998018.1;XP_007998019.1;XP_007998020.1;XP_007998021.1	.	14.9479	17.3422	14.2533	18.5795	19.391	18.7534	46.5394	45.3163	44.4995	35.118	40.1838	33.7467	43.5942	44.7846	43.1169	97.2865	96.7258	93.3295	1.20368	5181.52	0.0844658	3.16644	0.00154315	0.0231569	2.55636	9932.75	0.0557061	24.3078	1.62207e-130	3.04896e-128	12.1991	12.4668	13.8017	12.4422	12.5319	12.3626	12.6099	12.612	12.5897	13.484	13.4433	13.4271	4705
103236324	XM_007999898,XM_007999899	ABCE1	ATP binding cassette subfamily E member 1, transcript variant X1	protein_coding	XP_007998089.1;XP_007998090.1	.	31.1139	34.6194	28.3714	39.6875	37.3769	38.9986	78.1701	78.2409	77.211	73.0976	80.2168	67.1735	93.1211	86.3238	89.6634	163.408	167.002	161.936	1.20616	6801.51	0.086801	3.11548	0.00183645	0.026095	2.1446	11538.4	0.0580345	18.9665	3.22721e-80	2.14792e-78	12.59	12.8606	13.942	12.8246	12.8858	12.7233	13.0047	12.9228	12.9627	13.6432	13.6309	13.6234	6310
103236364	XM_007999959,XM_007999960,XM_007999961,XM_007999963,XM_037986946,XR_005236580,XR_498181,XR_498182	DCLK2	doublecortin like kinase 2, transcript variant X8	protein_coding	XP_007998150.2;XP_007998151.2;XP_007998152.2;XP_007998154.2;XP_037842874.1	.	0.271225	0.103528	0.200002	0.256539	0.167374	0.116433	0.40321	0.535668	0.397748	0.637205	0.239886	0.473533	0.601934	0.38656	0.267696	0.842876	1.14336	0.834202	-1.08456	43.5409	0.48484	-0.241536	0.80914	NA	2.47777	71.5696	0.368922	3.54829	0.000387742	0.000925526	5.50158	5.38466	6.67165	5.91382	5.45771	5.72579	5.87429	5.63949	5.4891	6.06917	6.35882	6.15828	66
103236373	gene-LOC103236373	LOC103236373	.	pseudogene	.	.	0.109292	0.010157	0.123218	0.097979	0.048916	0.264284	0.370646	0.612237	0.315141	0.256766	0.023534	0.291736	0.229893	0.112975	0.607628	0.774803	1.30679	0.660949	1.70491	10.6837	0.970073	0.79344	0.427521	NA	3.24381	28.1944	0.608185	2.7914	0.00524806	0.0105226	2.98638	3.74874	5.43011	4.08833	3.8694	4.10569	4.07446	3.96298	4.33417	4.4995	4.76025	4.43226	11
103236409	XM_008000030,XM_008000031,XM_037992995,XM_037993000	MND1	meiotic nuclear divisions 1, transcript variant X2	protein_coding	XP_007998221.1;XP_007998222.1;XP_037848923.1;XP_037848928.1	.	6.41661	6.40397	4.6752	7.38709	6.96078	5.81495	11.8855	14.0221	13.5892	15.0749	14.8387	11.0692	17.3328	16.0763	13.3694	24.8456	29.9296	28.5009	1.12348	306.214	0.177775	0.944836	0.344743	0.646472	2.03542	485.363	0.137822	7.43946	1.01094e-13	5.80663e-13	8.17114	8.34067	9.34623	8.44224	8.42005	8.21607	8.52015	8.44336	8.40191	8.95752	9.11375	9.06773	322
103236450	XM_008000117,XM_008000120	PPID	peptidylprolyl isomerase D, transcript variant X1	protein_coding	XP_007998308.1;XP_007998311.1	.	12.4202	13.9177	12.175	14.7875	14.9159	14.598	35.8007	36.2288	34.2359	29.1794	32.2487	28.8261	34.6969	34.449	33.5629	74.8383	77.3289	71.8034	1.12819	1595.06	0.0952977	1.82593	0.0678604	0.280069	2.54752	2960.24	0.0693878	19.4428	3.35462e-84	2.43139e-82	10.5495	10.724	12.0538	10.7635	10.8412	10.7138	10.8975	10.8709	10.8594	11.7291	11.7236	11.6767	1490
103236455	XM_008000124,XM_008000125,XM_037993325,XM_037993334	FNIP2	folliculin interacting protein 2, transcript variant X2	protein_coding	XP_007998315.2;XP_007998316.2;XP_037849253.1;XP_037849262.1	.	0.81206	0.791528	1.31062	0.973281	1.09837	0.992626	2.60931	3.37945	2.93566	1.90782	1.83405	3.10307	2.28367	2.53673	2.28219	5.45453	7.21329	6.15701	1.06948	415.01	0.184852	0.524242	0.60011	0.825546	3.05494	857.92	0.118982	13.5411	8.94569e-42	1.89142e-40	8.64865	8.74379	10.3363	8.77068	8.80191	9.10472	8.88838	9.03048	8.95591	9.83094	10.0169	9.91387	337
103236522	XM_037998794,XM_037998795,XM_037998797	DUSP8	dual specificity phosphatase 8, transcript variant X3	protein_coding	XP_037854722.1;XP_037854723.1;XP_037854725.1	.	0.06604	0.087326	0.102255	0.226519	0.211977	0.164775	0.241514	0.634727	0.453861	0.155151	0.202344	0.242104	0.531496	0.489573	0.378841	0.504864	1.3548	0.951888	2.2781	37.0649	0.451465	2.63106	0.00851196	NA	2.32579	84.4567	0.360235	3.38035	0.000723928	0.00166974	4.50043	5.68638	6.88402	5.30834	5.39028	5.44421	5.81325	5.7639	5.63581	5.88594	6.53486	6.29044	18
103236567	XM_008000330,XM_008000331,XM_008000332,XM_008000333	NEIL3	nei like DNA glycosylase 3, transcript variant X1	protein_coding	XP_007998521.2;XP_007998522.2;XP_007998523.2;XP_007998524.2	.	3.31183	3.01857	3.23189	3.84982	3.18016	3.3642	6.59202	7.53297	6.49004	7.78066	6.99434	7.65196	9.03307	7.34474	7.73478	13.78	16.0788	13.6117	1.06205	440.451	0.151119	0.574706	0.56549	0.801559	2.10854	695.642	0.126288	8.52217	1.56588e-17	1.12872e-16	8.73871	8.82566	9.88211	8.9498	8.8582	8.90704	9.05659	8.87158	8.93292	9.55861	9.67183	9.53823	455
103236616	XM_008000399,XM_008000401,XM_008000402,XR_498339	CENPU	centromere protein U, transcript variant X1	protein_coding	XP_007998590.1;XP_007998592.1;XP_007998593.1	.	9.93739	11.7261	9.28994	14.9313	14.6566	18.6991	32.2233	29.6054	33.7025	23.3465	27.1706	21.9953	35.0343	33.8501	42.992	67.36	63.1914	70.6847	1.51146	1150.18	0.124819	4.77446	1.80191e-06	8.16283e-05	2.11714	2129.79	0.097644	11.0823	1.52916e-28	1.86697e-27	9.83878	10.4353	11.4984	10.1485	10.2475	10.0582	10.4545	10.4011	10.6071	11.1836	11.0883	11.2146	916
103236759	XM_008000567	MCM4	minichromosome maintenance complex component 4	protein_coding	XP_007998758.1	.	16.7657	16.2259	16.8739	19.9549	21.928	20.5036	47.1457	48.4908	47.8745	39.3885	37.5972	39.9514	46.8214	50.6438	47.1407	98.5538	103.502	100.408	1.22219	3768.25	0.0773121	3.74409	0.000181049	0.0043452	2.45241	7060.54	0.0580478	22.2954	4.09282e-110	5.07303e-108	11.7277	12.0171	13.2922	12.0005	11.9517	11.9694	12.1295	12.1748	12.1244	12.9464	12.9589	12.9511	3528
103236787	XM_008000618,XM_038000507,XM_038000508	ALKAL1	ALK and LTK ligand 1, transcript variant X3	protein_coding	XP_007998809.2;XP_037856435.1;XP_037856436.1	.	1.57181	1.42136	1.55239	1.56183	2.15639	1.43221	3.57084	2.76847	3.67003	3.69274	3.29344	3.67551	3.66462	4.98029	3.29286	7.46452	5.90918	7.6972	1.09463	128.199	0.253107	0.515349	0.606309	0.829163	2.09096	204.317	0.216254	4.9209	8.61451e-07	2.81312e-06	6.93577	7.06577	8.11078	7.1972	7.10627	7.14948	7.16727	7.35333	7.10796	7.84334	7.61311	7.8413	132
103236800	XM_008000635,XM_008000637,XM_008000638,XM_008000639,XM_008000641,XM_008000642,XM_008000643,XM_038000503	RGS20	regulator of G protein signaling 20, transcript variant X2	protein_coding	XP_007998826.2;XP_007998828.2;XP_007998829.1;XP_007998830.1;XP_007998832.1;XP_007998833.1;XP_007998834.2;XP_037856431.1	.	1.52985	1.36479	1.04456	1.32146	1.33447	0.900469	3.71669	3.25402	3.46638	3.59416	3.16237	2.47314	3.10063	3.08203	2.07031	7.76942	6.94557	7.27009	1.03301	132.102	0.25239	0.185622	0.852741	0.945097	2.62158	240.041	0.183723	7.56812	3.7865e-14	2.23184e-13	7.02117	7.06944	8.44102	7.39822	7.27734	7.11308	7.27156	7.25739	7.35152	8.11885	7.97011	8.01398	158
103236809	XM_008000661,XM_038000495,XM_038000496,XM_038000497,XM_038000498,XM_038000499,XM_038000500	RP1	RP1 axonemal microtubule associated, transcript variant X7	protein_coding	XP_007998852.2;XP_037856423.1;XP_037856424.1;XP_037856425.1;XP_037856426.1;XP_037856427.1;XP_037856428.1	.	1.89611	1.75332	1.79488	1.70296	1.64836	1.72746	3.25533	3.55005	3.36922	4.45463	4.06264	4.24965	3.99576	3.80696	3.97168	6.80498	7.57742	7.06632	-1.09264	640.883	0.121825	-1.04919	0.294091	0.602481	2.23776	978.418	0.101271	11.4747	1.76818e-30	2.38147e-29	9.38644	9.25857	10.4014	9.53003	9.47256	9.49052	9.45035	9.38888	9.45216	10.0846	10.1797	10.1017	701
103236838	XR_005241082,XR_005241083,XR_005241084	LOC103236838	uncharacterized LOC103236838, transcript variant X1	lncRNA	.	.	0.62337	0.766844	1.81145	0.625129	0.798193	0.653122	1.71452	1.97379	1.44878	1.46452	1.77686	4.28887	1.46678	1.84347	1.50162	3.58406	4.21297	3.03854	-1.44906	394.208	0.477626	-1.12037	0.262557	0.570151	2.36061	533.83	0.152792	8.1101	5.05764e-16	3.31714e-15	8.86591	8.33029	9.55081	8.51964	8.53118	9.29252	8.50911	8.66308	8.51819	9.33119	9.37833	9.09575	306
103236905	XM_008000775	RRS1	ribosome biogenesis regulator 1 homolog	protein_coding	XP_007998966.2	.	5.33097	5.38349	3.85127	3.84678	3.37249	5.62877	8.46568	7.92549	8.28593	12.5243	12.4741	9.11843	9.02595	7.78894	12.9414	17.6967	16.9166	17.3782	-1.16149	431.759	0.198398	-1.08862	0.276321	0.585758	2.04542	600.623	0.161663	6.38612	1.70142e-10	7.72573e-10	8.85773	8.6424	9.65615	9.01606	9.00115	8.72538	8.74479	8.61695	9.01936	9.43962	9.36816	9.41149	525
103236910	XM_008000778,XM_008000779	MYBL1	MYB proto-oncogene like 1, transcript variant X1	protein_coding	XP_007998969.1;XP_007998970.1	.	1.14156	0.899355	1.12271	1.23772	1.77647	1.31083	3.85557	4.40644	3.53287	2.68193	2.0839	2.65817	2.90413	4.10285	3.01379	8.05972	9.40535	7.40953	1.33359	355.494	0.181776	2.28477	0.0223266	0.147325	2.8908	780.053	0.137497	11.1382	8.17468e-29	1.00959e-27	8.25166	8.66605	10.1789	8.67801	8.49193	8.63993	8.7278	8.97971	8.75518	9.73788	9.84541	9.64821	338
103236940	XM_008000825,XM_008000826,XM_008000829,XM_038000417	SLCO5A1	solute carrier organic anion transporter family member 5A1, transcript variant X1	protein_coding	XP_007999016.2;XP_007999017.2;XP_007999020.2;XP_037856345.1	.	0.358111	0.286375	0.395027	0.981069	0.952639	1.21005	2.97693	2.64001	2.78744	0.84133	0.663562	0.935282	2.30194	2.20017	2.78207	6.223	5.635	5.84613	2.93993	365.282	0.170404	9.12998	6.85117e-20	1.16478e-17	2.722	1000.9	0.107469	13.4426	3.40263e-41	7.02923e-40	7.53583	9.09009	10.5157	8.36086	8.1993	8.34686	9.08923	9.0216	9.17229	10.0636	9.93867	9.99246	204
103236984	XM_008000910,XM_008000911,XM_008000912,XM_008000913,XM_008000914,XM_008000915	JPH1	junctophilin 1, transcript variant X1	protein_coding	XP_007999101.1;XP_007999102.1;XP_007999103.1;XP_007999104.1;XP_007999105.1;XP_007999106.1	.	1.23626	1.79487	1.78829	1.95466	1.88061	2.53791	7.34438	7.34893	5.73024	2.9044	4.15892	4.23404	4.58634	4.34336	5.83503	15.3528	15.686	12.0181	1.29212	351.733	0.177975	2.07747	0.0377583	0.201568	3.39611	860.237	0.130466	13.5198	1.19469e-41	2.50738e-40	8.26214	8.63101	10.3763	8.5022	8.68954	8.72343	8.78363	8.77238	8.94941	9.97893	9.96133	9.75172	253
103237011	XM_008000947,XM_008000948,XM_008000949	HEY1	hes related family bHLH transcription factor with YRPW motif 1, transcript variant X1	protein_coding	XP_007999138.1;XP_007999139.1;XP_007999140.1	.	0.166185	0.078191	0.203379	0.066462	0.101054	0.081616	0.277592	0.718318	0.323711	0.390428	0.181177	0.481529	0.155945	0.23339	0.187648	0.580281	1.53322	0.678923	-1.72125	16.13	0.676736	-1.1577	0.246988	NA	5.19652	36.2213	0.52105	4.56299	5.04295e-06	1.51786e-05	4.3522	3.56509	5.92508	4.69996	4.49207	4.7275	4.46634	4.53239	4.49485	4.92751	5.43829	5.00548	24
103237031	XM_008000965	FABP5	fatty acid binding protein 5	protein_coding	XP_007999156.1	.	16.5872	16.3241	15.8455	25.9309	20.6579	21.8787	127.816	131.835	124.435	38.9692	37.8246	37.5164	60.8432	47.7105	50.3024	267.188	281.395	260.979	1.37468	1542.97	0.113567	4.04247	5.28914e-05	0.00159236	5.9677	6139.38	0.085158	30.2634	3.47279e-201	3.12643e-198	10.3436	10.803	13.3603	10.9082	10.8755	10.8418	11.2411	11.0298	11.0797	12.7575	12.7737	12.7199	1368
103237040	XM_008000970	FABP4	fatty acid binding protein 4	protein_coding	XP_007999161.1	.	3.19279	3.59902	4.17698	4.01407	4.95682	4.07902	10.6753	10.1672	10.2392	7.501	8.3393	9.88961	9.41845	11.448	9.37826	22.3157	21.7014	21.4748	1.16471	149.653	0.231084	0.951926	0.341134	0.642981	2.53447	280.759	0.169747	7.90402	2.70049e-15	1.70639e-14	7.11203	7.33065	8.65345	7.33627	7.3932	7.48528	7.47495	7.59719	7.46502	8.28247	8.22631	8.23695	125
103237108	XM_008001050	NECAB1	N-terminal EF-hand calcium binding protein 1	protein_coding	XP_007999241.1	.	0.092654	0.055183	0.013648	0.083426	0.091247	0.01908	0.30889	0.329754	0.282898	0.217678	0.127866	0.032315	0.195748	0.210739	0.043867	0.645706	0.703846	0.593325	1.14166	12.7145	0.870756	0.219501	0.826259	NA	5.01521	40.2245	0.506075	4.59678	4.2908e-06	1.29809e-05	3.5665	3.76357	6.06732	4.61201	4.4473	4.27351	4.57052	4.57556	4.28409	5.18245	5.21976	5.12553	21
103237120	XM_008001066,XM_038000294,XM_038000295,XM_038000296,XM_038000297,XM_038000298,XM_038000299,XM_038000300,XM_038000301,XM_038000302,XM_038000303,XM_038000304	RUNX1T1	RUNX1 partner transcriptional co-repressor 1, transcript variant X1	protein_coding	XP_007999257.2;XP_037856222.1;XP_037856223.1;XP_037856224.1;XP_037856225.1;XP_037856226.1;XP_037856227.1;XP_037856228.1;XP_037856229.1;XP_037856230.1;XP_037856231.1;XP_037856232.1	.	0.730663	1.04249	1.24619	0.576915	1.23126	1.16078	1.86015	2.04282	1.82972	1.71659	2.41556	2.95054	1.35365	2.84365	2.6688	3.88849	4.3603	3.8375	-1.05098	337.215	0.2392	-0.299873	0.764274	0.905315	2.03056	491.92	0.19242	5.31066	1.09228e-07	3.89969e-07	8.43352	8.36061	9.36483	8.30828	8.57995	8.68644	8.16472	8.67785	8.59484	9.06424	9.13993	9.06862	256
103237134	XR_005240630	LOC103237134	uncharacterized LOC103237134	lncRNA	.	.	0.10071	0.143404	0.206982	0.210016	0.145423	0.124894	0.545246	0.763142	0.253774	0.236604	0.332283	0.490061	0.492772	0.335861	0.287149	1.13979	1.62889	0.532245	1.04167	20.4404	0.60086	0.0980233	0.921914	NA	3.39635	45.1749	0.480471	3.67136	0.000241261	0.000592502	4.32459	4.38156	6.12498	4.72637	4.81867	4.93222	4.94285	4.80771	4.77363	5.45441	5.66547	5.03651	14
103237141	XM_008001102,XM_038000280,XM_038000281,XM_038000282,XM_038000283	GEM	GTP binding protein overexpressed in skeletal muscle, transcript variant X5	protein_coding	XP_007999293.1;XP_037856208.1;XP_037856209.1;XP_037856210.1;XP_037856211.1	.	4.61969	4.45226	3.62566	11.6903	9.89081	12.2484	75.0629	98.0676	90.4716	10.8533	10.3164	8.58428	27.4297	22.8433	28.1608	156.912	209.321	189.747	2.59333	914.589	0.135326	10.1592	3.01617e-24	6.61552e-22	8.48723	6180	0.0915418	33.7037	5.10691e-249	1.24791e-245	8.99084	10.3668	13.4327	10.0563	10.0287	9.88852	10.7154	10.5511	10.7281	12.5484	12.7583	12.6776	567
103237146	XM_008001106,XM_008001109	RAD54B	RAD54 homolog B, transcript variant X1	protein_coding	XP_007999297.1;XP_007999300.1	.	5.54039	6.20658	6.29105	7.67628	8.02067	9.06077	18.0886	16.9499	18.0768	13.0163	14.3813	14.895	18.0113	18.5242	20.832	37.8127	36.1788	37.9127	1.28575	1401.03	0.102459	3.53904	0.000401578	0.00821984	2.30428	2569.71	0.0789513	15.2539	1.55087e-52	4.77116e-51	10.2598	10.6221	11.8074	10.4564	10.5426	10.5547	10.6903	10.702	10.7864	11.5108	11.4189	11.4895	1140
103237219	XM_008001230,XM_038000231	PABPC1	poly(A) binding protein cytoplasmic 1, transcript variant X2	protein_coding	XP_007999421.1;XP_037856159.1	.	55.1345	61.1491	101.689	52.2652	55.2132	63.6863	111.11	154.776	113.98	129.531	141.689	240.763	122.633	127.518	146.424	232.266	330.362	239.051	-1.30095	12879.2	0.293538	-1.29307	0.195987	0.491106	2.36492	18587.7	0.175085	7.09253	1.31686e-12	7.03244e-12	13.8301	13.4505	14.6733	13.6562	13.7191	14.1474	13.598	13.6099	13.734	14.2993	14.5984	14.3139	11424
103237224	XR_498605	LOC103237224	uncharacterized LOC103237224	lncRNA	.	.	0.237304	0.138724	0.296499	0.270273	0.143848	0.341363	0.960693	1.04354	0.796078	0.557512	0.321438	0.702005	0.634159	0.332225	0.784843	2.00824	2.22739	1.66963	1.0974	48.8664	0.446847	0.300086	0.764112	0.905315	3.9263	124.174	0.297901	6.62357	3.50636e-11	1.68662e-10	5.54361	5.67495	7.62888	6.07018	5.81932	6.16066	6.1238	5.82577	6.23639	7.02715	7.08366	6.8714	51
103237242	XM_008001264	KLF10	Kruppel like factor 10	protein_coding	XP_007999455.1	.	13.5644	12.775	12.4568	17.9554	20.1526	18.8234	38.4454	58.1858	42.0659	31.8676	29.601	29.4932	42.1298	46.5434	43.2776	80.3667	124.195	88.2255	1.43276	2712.02	0.0861441	6.02241	1.71838e-09	1.21398e-07	2.59567	5667.53	0.187809	7.32716	2.35087e-13	1.3154e-12	11.1225	11.6414	12.9984	11.5079	11.4386	11.4058	11.7226	11.786	11.7341	12.4468	12.832	12.5223	2411
103237305	XM_008001375,XM_008001376,XM_008001377,XM_008001379,XM_008001380,XM_008001381,XM_008001382,XM_008001383,XM_008001384,XM_038000202	SYBU	syntabulin, transcript variant X1	protein_coding	XP_007999566.2;XP_007999567.2;XP_007999568.2;XP_007999570.2;XP_007999571.2;XP_007999572.2;XP_007999573.2;XP_007999574.2;XP_007999575.2;XP_037856130.1	.	5.21554	4.61851	4.929	5.53729	5.52654	4.48412	11.925	12.4803	11.3006	12.2532	10.7016	11.6701	12.9925	12.7638	10.3096	24.9281	26.6387	23.7009	-1.05459	1005.2	0.134367	-0.570698	0.568204	0.803113	2.33606	1610.12	0.109287	11.2005	4.05261e-29	5.06725e-28	10.011	9.93455	11.1388	10.2237	10.0941	10.1034	10.2025	10.148	9.93887	10.8414	10.875	10.8168	1147
103237396	XM_038000171	FER1L6	fer-1 like family member 6	protein_coding	XP_037856099.1	.	0.071468	0.23226	0.118695	0.112155	0.118994	0.19179	1.15533	1.12217	0.774941	0.167903	0.538171	0.281029	0.263156	0.274822	0.440953	2.41512	2.39522	1.62529	-1.02587	47.5438	0.468126	-0.0787061	0.937266	0.979634	7.66006	200.956	0.254551	11.5394	8.35371e-31	1.13948e-29	5.58863	5.55353	8.47391	5.94377	6.50322	6.1242	6.11197	6.11724	6.36894	7.821	7.77893	7.45062	26
103237430	XM_008001524,XM_008001525	MYC	MYC proto-oncogene, bHLH transcription factor, transcript variant X1	protein_coding	XP_007999715.1;XP_007999716.1	.	10.1907	10.3242	10.3116	15.5424	17.2196	16.1727	34.8203	43.5598	41.6517	23.9416	23.9223	24.4143	36.468	39.7696	37.1835	72.7887	92.9766	87.3567	1.6072	1896.2	0.0940887	7.27555	3.45017e-13	3.69322e-11	2.51096	4050.06	0.0859862	15.4471	7.88744e-54	2.51706e-52	10.5064	11.1909	12.5001	10.9284	10.8687	10.8588	11.2276	11.3371	11.2494	11.9924	12.1955	12.129	1548
103237524	XR_005240910,XR_005240911,XR_005240912	LOC103237524	uncharacterized LOC103237524, transcript variant X3	lncRNA	.	.	0.461168	0.511804	0.672861	0.799125	0.730508	0.81942	1.31262	1.6858	1.62429	1.08345	1.1859	1.59309	1.87504	1.68715	1.88397	2.74391	3.59826	3.40665	1.39929	203.255	0.211057	2.29653	0.0216453	0.145044	2.07165	359.051	0.158208	6.64177	3.09939e-11	1.49507e-10	7.40563	7.88845	8.91974	7.62476	7.67575	7.8563	8.00173	7.90705	7.99552	8.44154	8.63606	8.60795	147
103237533	XM_008001679	ARC	activity regulated cytoskeleton associated protein	protein_coding	XP_007999870.1	.	0.070238	0.074767	0.049839	0.03658	0.122208	0.133316	1.83013	5.22384	3.37339	0.165014	0.173242	0.118002	0.08583	0.282247	0.306513	3.82572	11.1501	7.07506	1.46984	13.9977	0.741763	0.74911	0.453791	NA	36.555	309.473	0.618618	8.3929	4.74286e-17	3.31942e-16	3.50225	4.05866	9.23479	5.37021	5.35958	5.28148	5.23868	5.52626	5.56074	7.48799	8.53614	8.08537	13
103237587	XR_498856	LOC103237587	uncharacterized LOC103237587	lncRNA	.	.	0.518862	1.24267	1.22188	0.679953	0.407371	0.677137	1.30697	1.00778	2.02899	1.21899	2.8794	2.89299	1.59542	0.940845	1.55684	2.7321	2.15107	4.25544	-1.67827	30.9473	0.52691	-1.41765	0.156294	NA	2.55819	40.5279	0.461485	2.93644	0.00331998	0.00688426	5.27749	4.53032	5.86438	4.99909	5.3444	5.32949	5.09517	4.91729	5.07966	5.40539	5.26203	5.65268	21
103237602	XM_008001878	LOC103237602	60S ribosomal protein L12	protein_coding	XP_008000069.1	.	1.01306	0.844266	0.578857	0.941744	0.926705	0.79047	1.84934	1.17028	2.29531	2.38004	1.95625	1.37053	2.20967	2.14027	1.81741	3.86589	2.49791	4.81399	1.06366	31.6431	0.479531	0.185678	0.852697	NA	2.12599	50.3256	0.40142	2.71072	0.0067138	0.0132288	4.93707	5.0291	6.09669	5.3328	5.24956	5.10623	5.29631	5.26823	5.21603	5.66911	5.41554	5.79944	39
103237633	XM_008001954,XM_008001955,XM_037999928	RECQL4	RecQ like helicase 4, transcript variant X2	protein_coding	XP_008000145.2;XP_008000146.2;XP_037855856.1	.	4.4471	3.18562	3.95503	4.59169	4.06606	4.11794	7.77408	8.49004	8.57693	10.4478	7.38143	9.36411	10.7738	9.39077	9.46775	16.251	18.1216	17.9885	1.07569	889.235	0.14064	0.748447	0.454191	0.727662	2.07636	1398.43	0.0949836	11.0973	1.29339e-28	1.58478e-27	9.7429	9.84803	10.8823	10.0359	9.74662	9.90185	10.0464	9.91381	9.92956	10.5556	10.6186	10.6364	1016
103237736	XM_008002097,XM_008002147,XM_008002153,XM_008002158,XM_037999518,XM_037999519	CD44	CD44 molecule (Indian blood group), transcript variant X6	protein_coding	XP_008000288.1;XP_008000338.1;XP_008000344.1;XP_008000349.1;XP_037855446.1;XP_037855447.1	.	3.22476	3.63865	4.77663	4.1108	4.48175	4.7947	14.1261	14.6266	12.694	7.57611	8.43113	11.3094	9.64543	10.3508	11.0237	29.5293	31.2198	26.6232	1.12789	1113	0.133832	1.29733	0.194519	0.488823	3.30862	2508.08	0.0845917	20.4066	1.46001e-92	1.38742e-90	10.0313	10.204	11.9114	10.1955	10.2663	10.4683	10.3721	10.4058	10.4704	11.5141	11.5357	11.399	899
103237756	XM_008002098	GTPBP4	GTP binding protein 4	protein_coding	XP_008000289.1	.	21.6453	22.6722	19.7193	27.536	28.1256	29.8856	57.7231	62.1431	59.158	50.8524	52.534	46.6882	64.6094	64.9576	68.7113	120.665	132.642	124.073	1.30508	3425.69	0.0848766	4.52587	6.01489e-06	0.000240114	2.23031	6183.26	0.0616378	18.7749	1.21115e-78	7.64456e-77	11.5372	11.9216	13.0597	11.8214	11.8365	11.7108	12.0058	11.9897	12.0471	12.7152	12.7711	12.7287	3109
103237807	XM_008002130,XM_037983288	LOC103237807	aldo-keto reductase family 1 member C1 homolog, transcript variant X2	protein_coding	XP_008000321.2;XP_037839216.1	.	1.05905	0.509193	0.600024	1.70005	1.30969	0.883913	6.20119	4.582	6.59988	2.48807	1.17986	1.42064	3.98892	3.02479	2.03225	12.963	9.78008	13.842	1.60235	95.4129	0.339993	2.00058	0.0454372	0.222993	4.60647	324.673	0.219984	10.0174	1.27879e-23	1.27247e-22	6.19516	6.87719	9.05912	7.05501	6.79039	6.75045	7.38492	7.14939	6.9111	8.47261	8.21552	8.51359	100
103237811	XR_498947	LOC103237811	uncharacterized LOC103237811	lncRNA	.	.	1.2799	1.45165	1.19596	2.80553	1.54601	2.74643	11.4097	11.5887	12.8605	3.00693	3.36362	2.8316	6.58279	3.57059	6.31444	23.8509	24.7356	26.9724	1.76552	104.19	0.307199	2.66959	0.00759445	0.0729816	5.35392	416.88	0.190685	12.6942	6.3652e-37	1.13413e-35	6.23458	7.05616	9.45629	7.01364	7.0683	6.95503	7.50384	7.08414	7.46548	8.73406	8.73506	8.83955	76
103237812	XM_037983291	LOC103237812	aldo-keto reductase family 1 member C3-like	protein_coding	XP_037839219.1	.	8.40208	8.77629	9.21839	16.2187	12.7816	16.6069	76.19	73.1551	80.8173	19.7395	20.3356	21.8259	38.0549	29.5197	38.1818	159.268	156.146	169.499	1.69214	783.792	0.134034	5.66158	1.49981e-08	9.98793e-07	5.37075	3096.24	0.096412	25.1538	1.28577e-139	3.18741e-137	9.18566	9.94437	12.3499	9.79065	9.80106	9.82427	10.2729	10.0542	10.265	11.7376	11.6816	11.7865	574
103237901	XM_008002286	MCM10	minichromosome maintenance 10 replication initiation factor	protein_coding	XP_008000477.2	.	4.71121	5.65738	5.15231	8.03433	7.67927	8.84797	21.7712	21.5173	22.5966	11.0683	13.1087	12.1988	18.8514	17.7357	20.3428	45.5108	45.9278	47.3921	1.5484	1698.29	0.100913	6.25078	4.08402e-10	3.12265e-08	2.85784	3928.41	0.0726044	20.8655	1.10259e-96	1.1094e-94	10.3802	11.0111	12.5069	10.7239	10.8426	10.7578	11.134	11.0632	11.187	12.0823	12.0566	12.1085	1253
103237939	XR_499017	LOC103237939	uncharacterized LOC103237939	lncRNA	.	.	0.050245	0.051439	0.256405	0.223523	0.065629	0.165487	0.248098	0.545981	0.247694	0.118043	0.119189	0.607076	0.524466	0.151573	0.380479	0.518627	1.16537	0.519492	1.24934	25.1166	0.70243	0.457217	0.647515	NA	2.42604	47.0139	0.495985	2.5779	0.00994021	0.0190102	4.48466	4.79935	6.05676	4.70785	4.70167	5.23882	5.17981	4.74262	5.03624	5.26265	5.73244	5.25682	10
103237941	XM_037983361	ITGA8	integrin subunit alpha 8	protein_coding	XP_037839289.1	.	0.1082	0.051458	0.049875	0.081882	0.072007	0.093145	0.109944	0.260927	0.184684	0.2542	0.119233	0.118086	0.192125	0.166304	0.214153	0.229829	0.556937	0.387339	1.13911	29.6795	0.521842	0.360095	0.718776	NA	2.37563	52.6754	0.411747	3.03175	0.00243141	0.00515804	4.79351	4.98306	6.21223	5.37541	5.07002	5.0563	5.24323	5.17517	5.27595	5.40155	5.89621	5.67245	44
103237950	XM_008002391	NAT10	N-acetyltransferase 10	protein_coding	XP_008000582.2	.	1.82767	1.4359	2.1312	1.83398	2.29666	1.67994	5.02013	4.81587	4.84234	4.29386	3.32712	5.04593	4.30319	5.30425	3.86243	10.4941	10.2793	10.1559	1.05181	587.068	0.166756	0.437015	0.6621	0.856271	2.69275	1096.27	0.113717	12.567	3.20577e-36	5.58968e-35	9.161	9.23288	10.6428	9.40581	9.19883	9.49243	9.3938	9.54254	9.30062	10.3106	10.2579	10.2676	600
103238032	XM_008002595,XM_037983406,XR_005235176	PDSS1	decaprenyl diphosphate synthase subunit 1, transcript variant X1	protein_coding	XP_008000786.2;XP_037839334.1	.	0.994846	2.20021	1.90062	1.49511	1.69531	2.12309	8.61906	7.37406	9.01028	2.33725	5.09812	4.49998	3.50806	3.9154	4.8813	18.0174	15.7396	18.8974	1.54621	288.994	0.19477	3.22812	0.00124607	0.0195941	3.26083	738.436	0.132808	12.8399	9.80285e-38	1.80493e-36	7.826	8.45563	10.1426	8.23449	8.43152	8.21738	8.51522	8.57294	8.76096	9.5732	9.71109	9.66	208
103238099	XR_005236391,XR_005236392,XR_005236393	LOC103238099	uncharacterized LOC103238099, transcript variant X1	lncRNA	.	.	0.051886	0.192886	0.547922	0.205612	0.280426	0.162624	1.06112	0.610637	0.990508	0.121898	0.446939	1.29728	0.482439	0.647658	0.373896	2.21817	1.30338	2.07741	-1.20104	16.0542	0.822275	-0.321413	0.747897	NA	4.57738	39.9734	0.463668	4.73296	2.21269e-06	6.91541e-06	4.13416	3.86287	6.03555	4.36079	4.46201	4.94324	4.64184	4.59596	4.48424	5.34635	5.07744	5.24816	4
103238161	gene-LOC103238161	LOC103238161	.	pseudogene	.	.	0.168767	0.123187	0.0854	0.126393	0.120596	0.09715	0.339298	0.253732	0.275249	0.396493	0.285437	0.202198	0.296563	0.278523	0.223361	0.709271	0.541579	0.577284	-1.09107	21.7117	0.578321	-0.217435	0.827869	NA	2.59192	36.8237	0.444439	3.09158	0.00199092	0.00428954	4.5004	4.3778	5.73165	4.92165	4.8021	4.68858	4.81999	4.79256	4.72999	5.27803	5.11474	5.16209	31
103238260	XM_008003125	LOC103238260	tubulin alpha-1B chain	protein_coding	XP_008001316.2	.	255.692	245.241	233.631	314.163	307.676	332.017	1002.3	958.448	1042.95	600.711	568.25	553.155	737.141	710.593	763.355	2095.22	2045.77	2187.39	1.2688	27417	0.0732575	4.68852	2.75188e-06	0.000120508	3.35595	65905.2	0.0568795	30.7091	4.29865e-207	4.59552e-204	14.5608	14.9043	16.6318	14.9488	14.8935	14.8418	15.1024	15.052	15.1207	16.2044	16.1461	16.2333	26023
103238261	XM_008003128	LOC103238261	tubulin alpha-1A chain	protein_coding	XP_008001319.1	.	66.5624	64.5451	59.9806	77.6484	71.9288	84.3208	258.809	248.199	268.849	156.379	149.558	142.013	182.191	166.123	193.866	541.017	529.77	563.861	1.19623	6959.31	0.0863114	2.99486	0.00274573	0.0353642	3.53424	16960.3	0.0679764	26.7946	3.73518e-158	1.41978e-155	12.6297	12.8882	14.6904	13.0055	12.9587	12.8876	13.1164	13.0213	13.1571	14.2546	14.1991	14.2818	6829
103238262	XM_008003130	TUBA1C	tubulin alpha 1c	protein_coding	XP_008001321.1	.	112.93	108.595	103.286	143.68	131.968	143.331	521.49	506.188	547.088	265.312	251.626	244.545	337.125	304.787	329.539	1090.13	1080.44	1147.41	1.26107	11184.1	0.0791723	4.22678	2.37057e-05	0.000796678	4.00342	30795.4	0.0615048	32.5378	3.11069e-232	4.43403e-229	13.2721	13.6068	15.5887	13.7002	13.6477	13.5955	13.8805	13.7783	13.8512	15.1044	15.0602	15.1417	10639
103238263	XM_008003131	PRPH	peripherin	protein_coding	XP_008001322.1	.	0.062833	0.042061	0.078761	0.024534	0.08124	0.05396	0.218356	0.426233	0.329915	0.147618	0.097459	0.186478	0.057565	0.187627	0.124061	0.456453	0.909776	0.691936	-1.18241	15.0268	0.710868	-0.340049	0.73382	NA	6.26881	49.4286	0.465578	5.68796	1.28564e-08	4.9934e-08	4.02739	3.78105	6.41419	4.73887	4.64012	4.79885	4.5507	4.80239	4.68056	5.29236	5.71414	5.53948	17
103238266	XM_008003136,XR_499154	LOC103238266	trophinin associated protein, transcript variant X1	protein_coding	XP_008001327.2	.	0.253974	0.4023	0.645571	0.49784	0.353434	0.719636	1.40676	2.06917	1.34494	0.596676	0.932171	1.52848	1.16811	0.816273	1.65455	2.94071	4.41655	2.82076	1.20239	68.2041	0.393037	0.676533	0.498702	0.758997	3.07464	149.623	0.271132	5.97649	2.28002e-09	9.44763e-09	5.95443	6.2172	7.81904	6.14324	6.33767	6.58452	6.47684	6.272	6.65303	7.24486	7.44166	7.12672	39
103238292	XM_008003193,XM_008003194,XM_008003195,XM_008003197,XM_008003200	RACGAP1	Rac GTPase activating protein 1, transcript variant X1	protein_coding	XP_008001384.2;XP_008001385.2;XP_008001386.2;XP_008001388.2;XP_008001391.1	.	11.4646	12.4817	10.8766	13.2064	12.3295	12.5755	25.6384	26.7936	27.1613	26.9345	28.9214	25.7518	30.987	28.4757	28.9128	53.5948	57.1897	56.9657	1.0746	2107.68	0.0932054	1.11369	0.265411	0.574137	2.21924	3467.97	0.0705112	16.3104	8.32285e-60	3.12198e-58	10.9884	11.0926	12.2232	11.1679	11.2162	11.089	11.2746	11.1837	11.206	11.9059	11.9364	11.9532	2069
103238318	XM_037997102	LOC103238318	small cell adhesion glycoprotein	protein_coding	XP_037853030.1	.	10.5493	10.6037	9.28025	11.6211	7.11193	9.3988	18.803	15.2917	19.7555	24.784	24.5699	21.9723	27.2674	16.4254	21.6092	39.306	32.6394	41.4334	-1.10296	588.605	0.172726	-0.818529	0.413055	0.696084	2.03368	837.609	0.159117	6.43612	1.22566e-10	5.63724e-10	9.26975	9.12914	10.133	9.40328	9.3846	9.26373	9.46932	9.05024	9.26917	9.93204	9.73392	9.96741	662
103238335	XM_008003311,XM_008003314,XM_008003315,XM_008003317,XM_037997088,XM_037997089,XM_037997090,XM_037997091	NR4A1	nuclear receptor subfamily 4 group A member 1, transcript variant X4	protein_coding	XP_008001502.2;XP_008001505.2;XP_008001506.2;XP_008001508.2;XP_037853016.1;XP_037853017.1;XP_037853018.1;XP_037853019.1	.	0.26528	0.195708	0.244146	0.421898	0.442139	0.367229	0.765537	1.15392	1.25994	0.623238	0.453475	0.578052	0.989925	1.02114	0.844313	1.60029	2.463	2.64248	1.69835	51.3398	0.376595	2.02905	0.042453	0.214897	2.68688	117.49	0.274134	5.20159	1.97593e-07	6.88498e-07	5.25039	6.01379	7.41977	5.97156	5.83323	5.91549	6.20738	6.21151	6.113	6.6274	6.9111	6.98091	44
103238340	XM_008003323,XM_008003324	KRT80	keratin 80, transcript variant X2	protein_coding	XP_008001514.2;XP_008001515.2	.	1.84773	1.31995	1.52389	2.46622	1.99749	2.79136	4.30614	5.11213	5.1116	4.34096	3.05846	3.60804	5.78663	4.6133	6.41774	9.00161	10.9116	10.7206	1.51367	467.035	0.17613	3.39548	0.000685081	0.0124724	2.1254	867.277	0.131078	8.29838	1.05541e-16	7.2067e-16	8.53766	9.1356	10.204	9.01061	8.74292	8.83659	9.23011	9.02919	9.30634	9.75446	9.89803	9.89982	451
103238343	XM_037996368	LOC103238343	keratin, type II cuticular Hb6	protein_coding	XP_037852296.1	.	6.11094	5.32935	4.04476	6.41872	7.58718	7.59481	36.1756	27.9046	34.6392	14.3568	12.3487	9.57654	15.0606	17.523	17.4616	75.6218	59.5613	72.6494	1.35597	259.981	0.199418	2.20301	0.0275939	0.16804	4.87458	868.018	0.128003	17.8534	2.7215e-71	1.43235e-69	7.78515	8.22585	10.4924	8.43587	8.31895	8.12764	8.45726	8.55121	8.5576	10.0056	9.73902	9.95301	269
103238345	XR_005236287	LOC103238345	keratin, type II cuticular Hb6-like	transcribed_pseudogene	.	.	0.326577	0.256476	0.334874	0.651213	0.645325	0.536274	2.12679	2.1935	2.56638	0.767245	0.594281	0.792862	1.52798	1.49041	1.23297	4.44587	4.68194	5.3825	1.94399	78.9497	0.312738	3.06654	0.00216551	0.0296818	3.99769	256.854	0.187598	10.6566	1.62392e-26	1.82504e-25	5.74602	6.70363	8.68255	6.59362	6.45787	6.5886	6.99416	6.96347	6.84641	7.97362	7.98885	8.13609	59
103238391	XM_008003410,XM_008003411,XM_037997051	ESPL1	extra spindle pole bodies like 1, separase, transcript variant X1	protein_coding	XP_008001601.2;XP_008001602.2;XP_037852979.1	.	2.02747	1.61996	1.84745	2.36143	2.23	2.14039	5.5826	7.07168	6.35418	4.76326	3.75363	4.37411	5.54077	5.15031	4.92108	11.6699	15.0942	13.3267	1.19966	755.099	0.128606	2.04209	0.0411424	0.211652	2.99055	1621.28	0.0997734	15.84	1.6479e-56	5.72914e-55	9.42328	9.68584	11.2467	9.81195	9.63024	9.70759	9.92137	9.84611	9.83019	10.726	10.9356	10.838	778
103238502	XM_008003604,XM_037999552	KIF18A	kinesin family member 18A, transcript variant X1	protein_coding	XP_008001795.1;XP_037855480.1	.	6.46758	6.65116	5.53882	8.18456	8.51922	9.19157	18.8664	15.5659	16.2674	15.1946	15.4115	13.114	19.2039	19.6756	21.1328	39.4385	33.2248	34.1179	1.35298	1458.45	0.104752	4.16362	3.13248e-05	0.00100594	2.08661	2554.91	0.0892373	11.8914	1.31158e-32	1.93401e-31	10.2754	10.7121	11.7542	10.5824	10.5843	10.4275	10.7629	10.7626	10.8275	11.5574	11.355	11.408	1327
103238539	XM_008003701,XM_008003702,XM_008003704,XM_037996922	PTGES3	prostaglandin E synthase 3, transcript variant X2	protein_coding	XP_008001892.1;XP_008001893.1;XP_008001895.1;XP_037852850.1	.	37.1239	44.7512	43.2143	39.3236	50.2934	47.5222	95.0548	109.443	93.3183	87.2173	103.693	102.316	92.2675	116.155	109.26	198.704	233.602	195.718	1.06876	6714.62	0.0928042	1.03378	0.301239	0.607565	2.31931	11364.2	0.0816702	14.8609	5.90815e-50	1.65129e-48	12.6644	12.7602	13.955	12.7665	12.8942	12.8497	12.7937	12.9675	12.9236	13.6211	13.7413	13.5915	5990
103238593	XM_008003848	METTL1	methyltransferase like 1	protein_coding	XP_008002039.2	.	3.02285	2.88084	3.11857	3.45556	3.43241	3.99556	8.20861	6.21897	6.90219	7.10174	6.67521	7.38367	8.108	7.92734	9.18639	17.1594	13.2741	14.4761	1.17772	279.479	0.171553	1.37564	0.168934	0.453841	2.09081	460.964	0.150623	7.06443	1.61276e-12	8.58048e-12	8.00405	8.23954	9.28463	8.24882	8.19302	8.24001	8.33555	8.30003	8.42221	9.10285	8.84494	8.9386	266
103238637	XM_008003891,XM_008003892	SRGAP1	SLIT-ROBO Rho GTPase activating protein 1, transcript variant X1	protein_coding	XP_008002082.1;XP_008002083.1	.	0.212175	0.133819	0.431466	0.342296	0.314402	0.386703	0.788494	1.09878	0.924495	0.498475	0.310074	1.02156	0.803149	0.726128	0.889087	1.64828	2.3453	1.93896	1.31832	145.546	0.333559	1.1953	0.23197	0.536351	2.85833	314.786	0.178652	8.48113	2.23013e-17	1.59076e-16	6.97432	7.36939	8.86544	7.2392	6.96937	7.69596	7.54957	7.45731	7.61055	8.24599	8.52723	8.37702	106
103238647	XM_008003904,XM_008003905	TBC1D30	TBC1 domain family member 30, transcript variant X2	protein_coding	XP_008002095.1;XP_008002096.1	.	0.016473	0.036807	0.054185	0.078895	0.030833	0.080375	0.226691	0.239908	0.181143	0.038702	0.085285	0.128292	0.185116	0.071211	0.184794	0.473877	0.512074	0.379915	1.76854	26.4048	0.603242	1.36357	0.172703	NA	3.3072	71.5739	0.380071	4.54023	5.61923e-06	1.6836e-05	4.25614	5.07472	6.78006	4.96049	5.14623	5.29173	5.46694	5.10257	5.45851	6.08435	6.1658	5.88686	9
103238720	XM_008004021	TSPAN8	tetraspanin 8	protein_coding	XP_008002212.2	.	0.883257	1.01237	0.542219	0.667656	1.13123	1.03929	1.33088	1.40025	3.02429	2.07508	2.34578	1.28378	1.56656	2.61264	2.38948	2.78208	2.98877	6.34288	1.12955	61.515	0.378644	0.464163	0.642531	0.847965	2.15866	101.816	0.348885	3.18195	0.00146289	0.00321629	5.85108	6.02916	7.12064	6.1829	6.24222	5.91523	6.02671	6.28999	6.24072	6.44663	6.47464	7.04465	65
103238722	XM_037996814	LOC103238722	60 kDa heat shock protein, mitochondrial-like	protein_coding	XP_037852742.1	.	0.17674	0.09445	0.143179	0.250905	0.135331	0.121358	0.594832	0.909544	0.76673	0.415225	0.218851	0.338997	0.588714	0.312553	0.279019	1.24344	1.94138	1.60807	1.18635	19.5541	0.624599	0.394704	0.693061	NA	4.6503	59.0214	0.400679	5.53391	3.13166e-08	1.17963e-07	4.16063	4.40761	6.60163	5.02386	4.8478	4.95086	5.15098	4.92281	4.90436	5.63935	5.92175	5.80406	23
103238754	XM_008004060	PHLDA1	pleckstrin homology like domain family A member 1	protein_coding	XP_008002251.2	.	1.04758	1.16976	1.8365	1.47206	1.5667	1.73063	3.15608	3.75847	2.74449	2.46114	2.71045	4.34818	3.45399	3.61837	3.97898	6.5975	8.0223	5.75605	1.1524	897.208	0.1669	1.22615	0.220143	0.521182	2.15864	1497.03	0.112432	9.87374	5.41077e-23	5.20829e-22	9.70395	9.90747	10.9988	9.71928	9.78305	10.1339	9.97307	9.9918	10.0794	10.6833	10.8329	10.5455	668
103238766	XM_008004090,XM_008004091,XM_008004092,XM_037996773,XM_037996774,XM_037996775	E2F7	E2F transcription factor 7, transcript variant X1	protein_coding	XP_008002281.2;XP_008002282.2;XP_008002283.2;XP_037852701.1;XP_037852702.1;XP_037852703.1	.	1.44362	1.32499	1.51787	2.37606	1.99451	2.68486	7.9295	9.83259	9.21004	3.39158	3.07015	3.59377	5.57509	4.60643	6.17288	16.5759	20.9872	19.3163	1.62827	576.125	0.168748	4.16797	3.07322e-05	0.000993537	3.956	1745.11	0.124921	15.8824	8.39678e-57	2.96138e-55	8.7766	9.47918	11.444	9.27691	9.23199	9.37605	9.70912	9.4556	9.81245	10.8319	10.9549	10.9332	429
103238771	XM_008004096,XM_008004097,XM_008004098,XM_008004099,XM_008004100,XM_008004102,XM_008004106,XM_008004107,XM_037987693	NAV3	neuron navigator 3, transcript variant X9	protein_coding	XP_008002287.2;XP_008002288.2;XP_008002289.2;XP_008002290.2;XP_008002291.2;XP_008002293.2;XP_008002297.2;XP_008002298.2;XP_037843621.1	.	2.28656	2.42815	2.50677	3.73578	3.26361	3.67586	8.59712	8.7349	8.80054	5.37195	5.62628	5.93514	8.76549	7.53747	8.45133	17.9715	18.6443	18.4575	1.4542	1662.32	0.100365	5.38258	7.34254e-08	4.40278e-06	2.65246	3549.54	0.0770304	18.2698	1.4392e-74	8.01876e-73	10.4038	10.9439	12.3318	10.7267	10.762	10.765	11.1088	10.965	11.0905	11.9351	11.9477	11.9325	1321
103238778	XM_008004109,XM_008004112,XM_037987645,XM_037987647,XM_037987655	SYT1	synaptotagmin 1, transcript variant X1	protein_coding	XP_008002300.1;XP_008002303.1;XP_037843573.1;XP_037843575.1;XP_037843583.1	.	0.917835	0.977115	0.756726	1.07856	1.10146	1.17641	2.15217	2.50746	2.02959	2.15632	2.26408	1.79166	2.5307	2.54387	2.70473	4.49893	5.35206	4.25669	1.23631	215.246	0.197668	1.54824	0.121564	0.382659	2.11153	365.589	0.153833	7.00948	2.39199e-12	1.2572e-11	7.58788	7.89545	8.95483	7.89561	7.92081	7.72006	8.00102	7.97706	8.04133	8.58644	8.71828	8.53755	207
103238805	XM_008004157	LOC103238805	mitochondrial import receptor subunit TOM5 homolog	protein_coding	XP_008002348.1	.	6.90889	7.91583	6.54097	7.36085	9.41517	9.59989	18.8287	16.2107	17.3534	16.2314	18.3418	15.4867	17.2712	21.7448	22.0715	39.3598	34.601	36.3955	1.20414	301.421	0.17548	1.52728	0.126692	0.391704	2.11914	507.148	0.140626	7.70467	1.31181e-14	7.97675e-14	8.09515	8.36365	9.42876	8.32766	8.4077	8.25466	8.36008	8.51844	8.53922	9.18053	9.03418	9.09786	274
103238862	XM_037986145	PLEKHG7	pleckstrin homology and RhoGEF domain containing G7	protein_coding	XP_037842073.1	.	1.33482	1.77281	1.95114	1.53584	1.75561	1.72055	5.35579	5.54304	5.60202	3.13597	4.10779	4.61962	3.60363	4.05466	3.9558	11.1958	11.8314	11.7492	-1.03121	487.496	0.156158	-0.283928	0.776465	0.911141	3.50887	1067.76	0.0971482	18.6417	1.47476e-77	9.04149e-76	8.95166	8.90648	10.6987	9.04051	9.23464	9.29709	9.13153	9.20316	9.19396	10.248	10.2661	10.2808	405
103238937	XM_008004379,XM_037996648,XM_037996649,XM_037996650	GAS2L3	growth arrest specific 2 like 3, transcript variant X1	protein_coding	XP_008002570.1;XP_037852576.1;XP_037852577.1;XP_037852578.1	.	1.879	2.2663	2.05684	2.26955	1.9186	1.90438	7.54713	8.77294	7.8073	4.41444	5.25125	4.86987	5.32519	4.43111	4.37844	15.7766	18.7255	16.3744	-1.02948	329.792	0.167199	-0.250725	0.802027	0.922793	4.16126	827.364	0.120665	17.0473	3.65778e-65	1.60839e-63	8.38587	8.34466	10.3816	8.64267	8.74647	8.66441	8.76729	8.60662	8.62013	9.84316	9.96442	9.85767	318
103238955	XM_008004433,XM_008004435	LOC103238955	PARP1 binding protein, transcript variant X1	protein_coding	XP_008002624.2;XP_008002626.2	.	3.17928	3.41416	3.00211	3.6095	4.00515	4.68256	8.90355	9.59742	8.44267	7.46925	7.91098	7.10792	8.4692	9.2501	10.7659	18.6121	20.4853	17.7069	1.24301	615.135	0.134444	2.33434	0.0195778	0.136346	2.33777	1123.29	0.10583	11.5764	5.4275e-31	7.50505e-30	9.09913	9.41331	10.6199	9.3734	9.40662	9.28907	9.45497	9.50792	9.6288	10.2801	10.3232	10.2252	564
103238969	XM_008004455,XM_008004465,XM_008004474,XM_037999576,XR_005240653	E2F8	E2F transcription factor 8, transcript variant X2	protein_coding	XP_008002646.1;XP_008002656.1;XP_008002665.1;XP_037855504.1	.	2.47365	3.05795	2.58615	2.75045	3.69992	3.53763	9.01208	8.27788	8.34586	5.8115	7.08559	6.12309	6.45354	8.54515	8.13354	18.839	17.6688	17.5039	1.19545	569.358	0.144615	1.781	0.0749126	0.294495	2.74469	1146.19	0.106305	13.7025	9.81373e-43	2.14934e-41	9.01848	9.27639	10.7145	9.24506	9.40393	9.2382	9.33212	9.50586	9.47875	10.3812	10.2828	10.3126	487
103238998	XM_037996604	LOC103238998	ATP synthase F(0) complex subunit C1, mitochondrial-like	protein_coding	XP_037852532.1	.	0.007471	0.049746	0.270765	0.042655	0.071533	0.115133	0.135096	0.260459	0.172698	0.017551	0.115267	0.641076	0.100085	0.16521	0.264707	0.282406	0.555939	0.362202	-1.4585	28.2316	0.791292	-0.688097	0.491392	NA	2.63146	41.128	0.474814	2.93981	0.00328415	0.00681906	5.06832	4.518	5.89797	4.54424	4.79145	5.53961	4.75343	4.8929	5.0719	5.18947	5.55254	5.31484	3
103239074	XM_008004587,XM_037996573,XM_037996574,XM_037996575,XM_037996576	CORO1C	coronin 1C, transcript variant X1	protein_coding	XP_008002778.2;XP_037852501.1;XP_037852502.1;XP_037852503.1;XP_037852504.1	.	18.7816	21.8944	21.2264	19.645	24.6088	22.4284	42.2867	45.6691	42.6302	44.1247	50.7317	50.2565	46.0943	56.8354	51.5662	88.3966	97.4787	89.4089	1.04026	4731.29	0.0792655	0.718479	0.472462	0.740839	2.13481	7462.56	0.06517	16.7886	2.95897e-63	1.26217e-61	12.1793	12.2362	13.3112	12.2966	12.3376	12.34	12.3235	12.4196	12.3404	13.0621	13.0554	13.0025	4513
103239083	XM_037996567	FOXN4	forkhead box N4	protein_coding	XP_037852495.1	.	0.09652	0.032705	0.085937	0.073252	0.078505	0.088975	0.110337	0.173844	0.187946	0.226759	0.075781	0.203469	0.171875	0.181311	0.204566	0.23065	0.371064	0.394182	1.07474	16.5363	0.672348	0.154673	0.877079	NA	2.0594	25.8338	0.526972	1.97776	0.0479563	0.079378	3.99624	4.09712	5.12011	4.43121	4.18935	4.37484	4.34411	4.35036	4.38087	4.47915	4.65498	4.69885	22
103239110	XM_008004684	FAM216A	family with sequence similarity 216 member A	protein_coding	XP_008002875.2	.	10.2505	9.42593	9.16733	11.3503	10.8451	13.7756	23.6074	23.5123	27.2548	24.0821	21.8409	21.705	26.6318	25.0472	31.6722	49.3491	50.186	57.1619	1.21689	910.906	0.125307	2.26002	0.0238201	0.153398	2.2039	1581.01	0.104643	10.8948	1.22059e-27	1.43394e-26	9.68255	9.96588	11.0869	9.9801	9.89147	9.85615	10.048	9.97845	10.1814	10.7334	10.716	10.8581	903
103239160	XM_008004800,XM_008004801,XM_037996491	RITA1	RBPJ interacting and tubulin associated 1, transcript variant X3	protein_coding	XP_008002991.1;XP_008002992.1;XP_037852419.1	.	3.44111	2.97847	3.32682	3.64933	3.28295	3.74309	8.5554	8.50252	7.77561	8.08439	6.90143	7.87673	8.56265	7.58213	8.60592	17.8843	18.1483	16.3079	1.06692	381.166	0.155791	0.599862	0.548599	0.79068	2.46084	671.826	0.118691	10.9457	6.96946e-28	8.25572e-27	8.52695	8.6201	9.89996	8.79534	8.66552	8.74335	8.82108	8.71691	8.82723	9.58762	9.57327	9.50225	401
103239176	XM_037999591	LDHA	lactate dehydrogenase A	protein_coding	XP_037855519.1	.	402.647	428.321	378.945	545.928	525.611	585.995	1093.62	1035.15	1111.85	945.961	992.467	897.208	1280.94	1213.92	1347.29	2286.11	2209.48	2331.9	1.33942	45111.2	0.0752717	5.60113	2.12962e-08	1.38005e-06	2.08356	78589.9	0.0593494	17.8443	3.20222e-71	1.68018e-69	15.235	15.6567	16.6965	15.4993	15.5271	15.4141	15.7393	15.6727	15.7717	16.4148	16.3487	16.4207	39724
103239206	XM_008004852,XM_008004861,XM_008004878,XM_008004886,XM_008004892,XM_037999592,XM_037999593,XM_037999594,XM_037999596	HPS5	HPS5 biogenesis of lysosomal organelles complex 2 subunit 2, transcript variant X3	protein_coding	XP_008003043.1;XP_008003052.1;XP_008003069.1;XP_008003077.1;XP_008003083.1;XP_037855520.1;XP_037855521.1;XP_037855522.1;XP_037855524.1	.	6.34981	7.7473	6.92826	7.41887	7.70257	7.20949	15.5537	15.6771	14.9739	14.918	17.9513	16.4037	17.4074	17.7895	16.5757	32.5136	33.4622	31.405	1.02236	1938.98	0.0969348	0.329068	0.742104	0.89586	2.22207	3116.53	0.0684826	16.8204	1.73023e-63	7.43609e-62	10.9049	10.9371	12.0696	10.9927	11.1456	11.02	11.1087	11.0669	11.0544	11.7977	11.7972	11.761	1790
103239218	XM_037996467,XM_037996468	WSB2	WD repeat and SOCS box containing 2, transcript variant X2	protein_coding	XP_037852395.1;XP_037852396.1	.	24.485	23.6692	25.0222	29.2528	29.5763	29.7729	62.6833	67.4845	65.9569	57.524	54.844	59.2436	68.6375	68.3081	68.4523	131.034	144.043	138.332	1.18408	3934.85	0.0759112	3.21126	0.00132153	0.0206556	2.35209	7055.87	0.058249	21.1839	1.34397e-99	1.46425e-97	11.8151	12.0588	13.2735	12.0621	12.0099	12.041	12.1938	12.1703	12.1801	12.9213	12.9781	12.9542	3737
103239239	XM_008004906,XM_008004907,XM_008004908,XM_008004909,XM_008004910,XM_008004911,XM_008004913,XM_037996387	CIT	citron rho-interacting serine/threonine kinase, transcript variant X1	protein_coding	XP_008003097.2;XP_008003098.2;XP_008003099.2;XP_008003100.2;XP_008003101.2;XP_008003102.2;XP_008003104.2;XP_037852315.1	.	1.11131	1.02123	1.46146	1.55262	1.30183	1.38407	3.42511	3.85949	3.54106	2.61086	2.36629	3.46022	3.64301	3.00663	3.18218	7.15989	8.23792	7.42672	1.15106	636.785	0.153526	1.32202	0.186163	0.477188	2.70691	1245.61	0.102948	13.9551	2.92824e-44	6.75033e-43	9.21013	9.41213	10.829	9.42594	9.34224	9.60483	9.67129	9.50166	9.55633	10.4086	10.5087	10.4358	567
103239298	XM_008005018	LOC103239298	MLX interacting protein	protein_coding	XP_008003209.1	.	0.176721	0.130186	0.450157	0.278419	0.297715	0.327506	0.663886	1.08176	0.85172	0.415181	0.301656	1.06581	0.653272	0.687587	0.752985	1.38779	2.30897	1.78632	1.17002	84.9831	0.398191	0.5689	0.569424	0.803824	3.05075	182.922	0.231577	6.94871	3.68633e-12	1.91133e-11	6.29396	6.51573	8.10614	6.48151	6.32381	7.02381	6.72801	6.74003	6.80327	7.37571	7.77185	7.57233	57
103239317	XM_008005071,XM_037995709	VPS37B	VPS37B subunit of ESCRT-I, transcript variant X1	protein_coding	XP_008003262.1;XP_037851637.1	.	3.66989	2.78347	4.16241	3.81648	3.89707	3.70038	7.36696	8.91269	7.89319	8.62187	6.4496	9.85512	8.95483	9.00049	8.50771	15.4	19.0237	16.5545	1.06117	715.15	0.146297	0.585537	0.558187	0.796499	2.25482	1182.1	0.100066	11.7224	9.78753e-32	1.40097e-30	9.43909	9.52387	10.6776	9.66838	9.43026	9.71429	9.68582	9.67031	9.63463	10.2983	10.4597	10.352	749
103239355	XM_008005184,XM_008005185,XM_037995124	DHX37	DEAH-box helicase 37, transcript variant X2	protein_coding	XP_008003375.2;XP_008003376.2;XP_037851052.1	.	2.81195	2.71345	2.91788	4.67236	4.41055	4.25014	8.46312	9.18779	9.20503	6.60626	6.28736	6.9085	10.963	10.1864	9.77168	17.6914	19.6109	19.3058	1.53986	909.398	0.111854	5.56795	2.57755e-08	1.65547e-06	2.14503	1710.6	0.0860598	12.7934	1.78412e-37	3.24654e-36	9.48409	10.1068	11.1881	9.83087	9.78918	9.82484	10.2259	10.1451	10.1188	10.8005	10.8644	10.869	736
103239407	XM_008005231	RAN	RAN, member RAS oncogene family	protein_coding	XP_008003422.1	.	100.417	110.345	92.8529	112.758	108.916	119.345	253.277	234.859	242.376	235.916	255.682	219.843	264.572	251.547	274.392	529.453	501.297	508.338	1.09827	15722.2	0.0807175	1.67546	0.0938439	0.333325	2.28302	26660	0.0596613	19.9617	1.18611e-88	9.94533e-87	13.8713	14.0066	15.1783	14.0667	14.1222	13.9654	14.1489	14.0861	14.1688	14.9242	14.8384	14.8725	15342
103239429	XM_008005249,XM_008005250,XM_037987303	PUS1	pseudouridine synthase 1, transcript variant X1	protein_coding	XP_008003440.1;XP_008003441.1;XP_037843231.1	.	3.50473	3.02868	3.59045	3.00238	3.0647	3.09963	6.52417	7.00672	6.95534	8.23386	7.01778	8.5009	7.04467	7.07809	7.12649	13.6382	14.9555	14.5875	-1.06699	356.85	0.158864	-0.588834	0.555972	0.79493	2.18868	543.021	0.122066	9.25777	2.0874e-20	1.74682e-19	8.52569	8.43111	9.54196	8.66152	8.55787	8.71967	8.59703	8.59796	8.61216	9.26438	9.22191	9.279	377
103239435	XM_008005277,XM_037994983	NOC4L	nucleolar complex associated 4 homolog, transcript variant X2	protein_coding	XP_008003468.2;XP_037850911.1	.	7.94613	5.59218	6.97837	7.55032	7.33881	8.03356	14.4727	17.0044	16.2539	18.6683	12.9577	16.5223	17.7158	16.9494	18.4703	30.2538	36.2952	34.0894	1.09106	690.134	0.146088	0.860623	0.389446	0.680517	2.21476	1142.15	0.0998515	11.4886	1.50596e-30	2.03311e-29	9.36668	9.49207	10.62	9.68683	9.39086	9.54788	9.63292	9.57743	9.65683	10.2357	10.3717	10.3345	788
103239499	XM_037996962	PA2G4	proliferation-associated 2G4	protein_coding	XP_037852890.1	.	24.0355	25.6587	24.0814	27.7965	27.8728	31.3257	66.053	65.7224	66.8127	56.4679	59.4541	57.0162	65.2205	64.3737	72.0223	138.078	140.282	140.127	1.15246	3737.17	0.0814682	2.51292	0.0119738	0.0992162	2.43328	6779.57	0.0643271	19.9435	1.70797e-88	1.4182e-86	11.7617	11.9665	13.2303	11.982	12.0127	11.9471	12.087	12.056	12.1596	12.9074	12.8884	12.9085	3502
103239564	XM_008005489	TUBB4B	tubulin beta 4B class IVb	protein_coding	XP_008003680.1	.	69.5812	61.2517	65.312	80.6948	81.0788	74.3103	194.769	202.403	222.513	163.471	141.927	154.636	189.339	187.256	170.85	407.147	432.021	466.679	1.17608	7247.72	0.0845537	2.76727	0.00565278	0.0597406	2.79605	14671	0.0666986	22.2402	1.40267e-109	1.68963e-107	12.7016	12.9356	14.3996	13.0291	12.9036	12.941	13.1375	13.1078	13.0413	13.978	14.0006	14.0965	7307
103239811	XM_008006094	LCN2	lipocalin 2	protein_coding	XP_008004285.1	.	0.738796	0.174488	0.505134	0.667285	0.594251	0.493594	63.9576	78.5495	71.5692	1.73569	0.404308	1.19598	1.56569	1.37245	1.13485	133.698	167.661	150.103	1.19565	39.426	0.510673	0.504803	0.613697	NA	128.328	2733.41	0.153154	45.7298	0	0	5.1672	5.42358	12.4053	7.19847	6.74513	7.03128	7.14325	7.07959	7.01072	11.096	11.309	11.21	57
103239827	XM_008006140	LOC103239827	cytochrome c	protein_coding	XP_008004331.1	.	0.518374	0.321366	0.196766	0.187649	0.251603	0.048135	0.366775	0.47127	0.665481	1.21784	0.74464	0.465872	0.440293	0.58109	0.110669	0.766711	1.00591	1.39572	-2.15921	14.6004	0.77175	-1.43894	0.150168	NA	3.2169	19.231	0.676563	2.49152	0.0127196	0.0238171	4.31782	3.21066	4.87438	4.36399	4.19702	4.08491	4.07407	4.11926	3.9064	4.25299	4.34329	4.48541	30
103239980	XM_038002189,XM_038002190,XM_038002191,XM_038002192,XM_038002193	TTK	TTK protein kinase, transcript variant X2	protein_coding	XP_037858117.1;XP_037858118.1;XP_037858119.1;XP_037858120.1;XP_037858121.1	.	2.43564	2.5402	2.27336	3.12708	2.95864	2.99534	6.92189	6.32259	6.76862	5.72218	5.88591	5.38252	7.33725	6.83314	6.88673	14.4696	13.4953	14.1959	1.19328	584.521	0.125815	2.02625	0.0427391	0.215592	2.37897	1060.49	0.0973809	12.8397	9.83015e-38	1.80801e-36	9.05769	9.31323	10.5442	9.32738	9.33891	9.23988	9.45707	9.43157	9.44945	10.2429	10.1368	10.2232	554
103240017	XM_038002209	ME1	malic enzyme 1	protein_coding	XP_037858137.1	.	2.59387	2.26244	3.11965	2.52889	3.10075	2.99598	5.27977	6.7119	4.93426	6.09392	5.24231	7.38621	5.9337	7.16135	6.8882	11.0369	14.3263	10.3487	1.05658	416.397	0.163123	0.486732	0.626448	0.839778	2.09024	652.25	0.139027	7.65085	1.99662e-14	1.19832e-13	8.66234	8.74024	9.78539	8.82373	8.69815	8.9325	8.79067	8.91797	8.89579	9.44368	9.64791	9.37438	408
103240047	gene-LOC103240047	LOC103240047	.	pseudogene	.	.	12.71	13.9263	12.6547	13.8999	14.2936	13.8435	27.0179	25.1531	27.1924	29.8604	32.2688	29.9618	32.6141	33.0118	31.8282	56.4785	53.6882	57.0309	1.04618	2241.32	0.0848384	0.767721	0.442653	0.718901	2.01216	3406.23	0.0688629	14.6486	1.37552e-48	3.66483e-47	11.0971	11.1625	12.1519	11.2299	11.2827	11.189	11.2897	11.2794	11.2585	11.9242	11.844	11.9204	2194
103240057	XM_008006531,XM_038002243	ZNF292	zinc finger protein 292, transcript variant X2	protein_coding	XP_008004722.2;XP_037858171.1	.	0.068534	0.048011	0.046668	0.01943	0.043734	0.025225	0.037102	0.16222	0.101815	0.16101	0.111247	0.110492	0.045589	0.101006	0.057995	0.077558	0.346252	0.213538	-1.88691	25.114	0.556624	-1.64569	0.0998281	NA	3.58568	39.3926	0.54728	3.36618	0.000762156	0.00175057	5.03715	4.12046	5.94524	5.15637	4.99666	4.98032	4.73282	4.94753	4.77505	4.9272	5.67142	5.38326	42
103240067	XM_037999688,XM_037999689,XM_037999690,XM_037999691,XM_037999692,XM_037999693,XM_037999694,XM_037999696,XM_037999697,XM_037999698,XM_037999699,XM_037999700,XM_037999701,XM_037999702,XM_037999703,XM_037999704,XM_037999705,XM_037999706,XM_037999707,XM_037999708,XM_037999709,XM_037999710	LOC103240067	F-actin-monooxygenase MICAL2, transcript variant X1	protein_coding	XP_037855616.1;XP_037855617.1;XP_037855618.1;XP_037855619.1;XP_037855620.1;XP_037855621.1;XP_037855622.1;XP_037855624.1;XP_037855625.1;XP_037855626.1;XP_037855627.1;XP_037855628.1;XP_037855629.1;XP_037855630.1;XP_037855631.1;XP_037855632.1;XP_037855633.1;XP_037855634.1;XP_037855635.1;XP_037855636.1;XP_037855637.1;XP_037855638.1	.	0.641414	0.552146	0.5567	1.1912	1.3247	0.975049	3.88362	4.18169	4.11199	1.50691	1.27938	1.31807	2.795	3.05946	2.24178	8.11837	8.92564	8.62414	1.91548	342.585	0.179864	5.2134	1.85408e-07	1.0035e-05	3.54491	1009.17	0.11604	15.7338	8.87724e-56	3.0128e-54	7.87629	8.81444	10.6204	8.5759	8.42481	8.42711	9.01877	9.03364	8.80589	10.0794	10.0798	10.0891	273
103240069	XM_038002246	AKIRIN2	akirin 2	protein_coding	XP_037858174.1	.	1.7991	2.35068	2.89919	2.23323	2.52022	2.19843	4.62429	6.52269	3.82426	4.22672	5.44679	6.86426	5.23995	5.82058	5.05452	9.66668	13.9224	8.02067	-1.03417	249.357	0.202792	-0.23901	0.811098	0.926902	2.28968	397.8	0.185894	6.42919	1.28287e-10	5.88771e-10	7.98677	7.93693	9.1132	7.96236	8.1352	8.28115	8.1053	8.16345	8.06934	8.73123	9.02357	8.55986	201
103240138	XM_037995670	LOC103240138	UL16-binding protein 1-like	protein_coding	XP_037851598.1	.	0.601691	0.622347	0.888621	0.582314	0.440713	0.361583	0.6275	1.23927	0.850644	1.41359	1.44204	2.10394	1.36632	1.01785	0.831332	1.31173	2.64516	1.78407	-1.54745	58.569	0.372776	-1.68975	0.0910765	0.327766	2.07061	69.5817	0.364004	2.88474	0.00391736	0.00802568	6.15317	5.52259	6.55187	6.01636	6.0193	6.21534	5.9853	5.82822	5.74943	6.05513	6.48031	6.23376	63
103240150	gene-LOC103240150	LOC103240150	.	pseudogene	.	.	0.034853	0.157921	0.169129	0.054473	0.084553	0.068859	0.131586	0.285043	0.228307	0.081882	0.365919	0.400438	0.127812	0.195281	0.158317	0.275069	0.608413	0.478832	-1.78517	8.70457	0.928699	-0.900248	0.367988	NA	3.18136	12.8903	0.762451	2.18984	0.0285361	0.0497919	3.48099	2.64237	4.29413	3.3968	3.59988	3.60706	3.42119	3.47698	3.43669	3.56553	3.78035	3.70901	4
103240291	XM_008006872	HEBP2	heme binding protein 2	protein_coding	XP_008005063.1	.	1.88787	2.03917	1.90367	2.11838	1.84012	2.27733	4.15562	4.25793	4.09069	4.43528	4.72498	4.50721	4.97049	4.24986	5.23591	8.68696	9.08837	8.57945	1.0462	1196.12	0.111804	0.58274	0.560068	0.798259	2.13544	1892.21	0.0920647	11.8888	1.35403e-32	1.99489e-31	10.1911	10.2565	11.3317	10.3405	10.3805	10.3106	10.4203	10.2731	10.4528	11.0583	11.067	11.034	1172
103240296	XM_008006879,XM_008006880,XM_038000827	TNFAIP3	TNF alpha induced protein 3, transcript variant X3	protein_coding	XP_008005070.2;XP_008005071.2;XP_037856755.1	.	0.940742	1.1035	0.911272	3.41163	3.36315	3.76719	6.88502	7.70635	8.373	2.21014	2.55693	2.15757	8.00492	7.76738	8.66132	14.3925	16.4489	17.5608	3.22131	624.727	0.136435	12.3696	3.8166e-35	1.22564e-32	2.30224	1553.84	0.0966661	12.4453	1.48292e-35	2.48924e-34	8.20832	9.89737	11.0812	9.0173	8.97937	8.85966	9.83889	9.79497	9.90363	10.517	10.612	10.6974	328
103240340	XM_008006969,XM_008006971,XM_008006972,XM_038000863	SGK1	serum/glucocorticoid regulated kinase 1, transcript variant X2	protein_coding	XP_008005160.2;XP_008005162.1;XP_008005163.1;XP_037856791.1	.	3.0107	3.19248	2.68194	2.97569	3.36468	2.98142	8.42388	12.8947	8.23748	7.0732	7.39731	6.34988	6.98205	7.7709	6.85473	17.6094	27.5232	17.2766	1.00932	407.658	0.149459	0.0895841	0.928618	0.97596	3.41111	891.694	0.149512	11.8402	2.4201e-32	3.52906e-31	8.6641	8.6783	10.4296	8.93989	8.98698	8.83607	8.91631	8.98143	8.90075	9.87766	10.2344	9.814	418
103240368	XM_008007024	CCN2	cellular communication network factor 2	protein_coding	XP_008005215.1	.	1.37786	1.31121	1.42545	2.03842	2.18454	1.71294	5.66838	8.18123	6.5012	3.23709	3.03822	3.37495	4.78287	5.04531	3.93831	11.8492	17.4625	13.635	1.40719	221.102	0.194892	2.52865	0.0114503	0.0965953	3.64871	592.731	0.154072	12.1202	8.25195e-34	1.28201e-32	7.52137	8.01393	9.86175	8.00609	7.95559	8.00134	8.27488	8.29629	8.12315	9.1813	9.5131	9.29898	190
103240389	XM_008007094,XM_008007100	ADM	adrenomedullin, transcript variant X1	protein_coding	XP_008005285.1;XP_008005291.1	.	0.239916	0.344809	0.426615	0.711995	0.298822	0.570719	3.25293	5.4673	3.51333	0.563649	0.798959	1.01007	1.6706	0.690144	1.31217	6.79996	11.6697	7.36855	1.53368	38.5578	0.477073	1.29331	0.195905	NA	8.14902	210.308	0.280862	10.7762	4.45847e-27	5.1217e-26	4.92841	5.54426	8.54917	5.81504	5.9313	6.02042	6.30521	5.86944	6.16128	7.50075	7.97151	7.56233	23
103240402	XM_008007118	KIAA0408	KIAA0408 ortholog	protein_coding	XP_008005309.2	.	1.73064	1.60114	1.78416	1.80808	1.98066	2.11896	4.20827	3.66715	4.16763	4.06589	3.71001	4.22426	4.2424	4.57445	4.87181	8.79701	7.82737	8.74084	1.12707	547.603	0.132503	1.30244	0.192766	0.486829	2.17434	908.858	0.108919	10.2882	7.96228e-25	8.37091e-24	9.00844	9.18041	10.2821	9.23675	9.15503	9.22491	9.25694	9.29718	9.35725	10.0272	9.88761	10.0083	539
103240418	XM_008007142,XM_008007144,XM_008007145,XM_038000950	CENPW	centromere protein W, transcript variant X2	protein_coding	XP_008005333.1;XP_008005335.1;XP_008005336.1;XP_037856878.1	.	8.95586	10.1265	9.65391	8.70294	10.0696	14.3502	37.5171	35.5771	35.8528	21.0405	23.4642	22.857	20.4202	23.2562	32.9932	78.4261	75.9377	75.1947	1.12023	329.169	0.191325	0.856091	0.391947	0.682167	3.47266	768.052	0.146425	12.2659	1.38024e-34	2.21889e-33	8.27865	8.44209	10.2201	8.56326	8.64346	8.58769	8.53169	8.60972	8.88421	9.79229	9.73512	9.74466	298
103240451	XM_037999722,XM_037999723,XM_037999724	WEE1	WEE1 G2 checkpoint kinase, transcript variant X1	protein_coding	XP_037855650.1;XP_037855651.1;XP_037855652.1	.	3.72205	3.51576	4.23918	5.23084	5.93996	5.11947	8.95425	11.3966	10.66	8.74441	8.1464	10.0369	12.2734	13.7187	11.7704	18.7181	24.3255	22.3573	1.34248	828.808	0.118264	3.59283	0.000327106	0.00700297	2.04954	1428.96	0.0972119	10.6499	1.74544e-26	1.95904e-25	9.46729	9.89144	10.9074	9.72189	9.65944	9.78457	9.96986	9.99589	9.92593	10.4946	10.6707	10.6231	711
103240571	XM_038001007	RPF2	ribosome production factor 2 homolog	protein_coding	XP_037856935.1	.	6.1117	6.57395	6.60097	8.70364	7.1355	8.96103	19.5197	19.7082	16.6648	14.3586	15.2325	15.6288	20.4219	16.4798	20.6027	40.8041	42.0663	34.9512	1.25752	443.887	0.151253	2.18562	0.0288431	0.172385	2.39937	829.344	0.124936	10.1064	5.17487e-24	5.27196e-23	8.61928	8.94992	10.1932	8.87596	8.90917	8.90004	9.13698	8.94775	9.13301	9.88421	9.87978	9.72999	386
103240703	XM_038000734	LOC103240703	nucleophosmin-like	protein_coding	XP_037856662.1	.	0.806757	0.561224	0.638612	0.511717	0.498663	0.417192	1.04228	1.27372	0.930235	1.89536	1.30042	1.51201	1.20067	1.15169	0.959185	2.1788	2.71871	1.951	-1.41906	20.3424	0.581442	-0.868413	0.385168	NA	2.36924	27.9562	0.502807	2.47495	0.0133255	0.0248536	4.57675	4.07219	5.29707	4.71925	4.59785	4.63045	4.5675	4.55664	4.50712	4.84325	4.93679	4.792	29
103240715	XM_038001109,XM_038001110	ULBP3	UL16 binding protein 3, transcript variant X1	protein_coding	XP_037857037.1;XP_037857038.1	.	0.451647	0.310023	0.259187	0.379003	0.679217	0.224789	1.6711	2.77878	2.03059	1.06108	0.718355	0.613662	0.889279	1.56869	0.516823	3.49328	5.93119	4.25878	1.21534	28.5044	0.55358	0.508253	0.611276	NA	5.41865	99.0932	0.355625	6.85536	7.11336e-12	3.61051e-11	4.68474	4.96764	7.38641	5.57875	5.4145	5.35618	5.50921	5.73865	5.30709	6.40231	6.7929	6.54073	35
103240820	gene-LOC103240820	LOC103240820	.	pseudogene	.	.	0.139769	0.088103	0.414124	0.193488	0.163158	0.035943	0.374888	0.39582	0.205376	0.328367	0.204143	0.980498	0.453993	0.376822	0.082639	0.78367	0.84486	0.430739	-1.64695	25.9539	0.689626	-1.04375	0.296601	NA	2.60734	34.7978	0.554831	2.49189	0.0127065	0.0237958	5.0145	4.29165	5.65215	4.81744	4.68057	5.27733	4.92796	4.84331	4.53358	5.26616	5.28633	4.96623	22
103240822	XM_008007728	TCP1	t-complex 1	protein_coding	XP_008005919.1	.	56.6856	61.6745	50.7894	64.3706	63.5598	73.3654	157.062	180.287	166.645	133.175	142.906	120.251	151.037	146.795	168.678	328.324	384.814	349.507	1.16307	8498.2	0.089444	2.4366	0.0148261	0.113722	2.66799	16540.7	0.0696393	20.3298	7.0084e-92	6.47993e-90	12.9398	13.1579	14.5545	13.2057	13.252	13.0811	13.296	13.2521	13.3779	14.1409	14.2591	14.1877	8150
103240990	XM_008007906	LOC103240990	cytochrome c-like	protein_coding	XP_008006097.2	.	0.957007	0.579578	0.645639	1.15518	0.833579	0.579916	2.2289	1.81141	1.91782	2.24835	1.34294	1.52864	2.71046	1.92519	1.33331	4.65932	3.86639	4.02227	1.14891	41.4788	0.451331	0.443721	0.657244	NA	2.44653	75.3518	0.33951	3.80176	0.000143672	0.000364506	5.26982	5.47172	6.74067	5.78842	5.55403	5.58395	5.87905	5.68909	5.54609	6.32717	6.17113	6.21677	52
103240998	gene-LOC103240998	LOC103240998	.	pseudogene	.	.	0.118985	0.221508	0.18402	0.153904	0.104064	0.123403	0.204848	0.540579	0.253472	0.279539	0.513258	0.435693	0.361113	0.240342	0.283721	0.428216	1.15384	0.531611	-1.34333	10.8309	0.791315	-0.53811	0.590501	NA	2.67952	16.7818	0.686144	2.07241	0.0382269	0.0647974	3.6338	3.20923	4.61117	3.75905	3.8774	3.83158	3.80203	3.73778	3.75629	3.88115	4.21661	3.93899	9
103241063	XM_008007964	DUSP2	dual specificity phosphatase 2	protein_coding	XP_008006155.1	.	0.202867	0.441963	0.363805	0.805846	0.830247	0.639357	2.09901	2.50082	3.56972	0.476607	1.02408	0.861362	1.89081	1.9175	1.46998	4.38779	5.33789	7.48682	2.20943	69.4706	0.361446	3.16417	0.00155527	0.0232422	3.80342	226.565	0.230073	8.3769	5.43399e-17	3.78608e-16	5.43559	6.57988	8.48684	6.13228	6.46393	6.35873	6.83066	6.819	6.65839	7.59917	7.7389	8.0662	27
103241072	XM_008007972,XM_008007973,XM_008007974	NCAPH	non-SMC condensin I complex subunit H, transcript variant X3	protein_coding	XP_008006163.1;XP_008006164.1;XP_008006165.1	.	17.0945	17.938	17.1403	22.3898	21.4563	23.6957	52.9088	48.8585	54.342	40.161	41.5644	40.5821	52.5345	49.5544	54.4798	110.601	104.286	113.972	1.26704	3121.11	0.0817521	4.17673	2.95727e-05	0.000966868	2.46154	5958.37	0.06931	18.75	1.93717e-78	1.21374e-76	11.427	11.7685	13.0488	11.6965	11.7134	11.6616	11.9051	11.835	11.9237	12.7231	12.6365	12.7419	2793
103241113	XM_008008161,XM_008008162	EIF5B	eukaryotic translation initiation factor 5B, transcript variant X1	protein_coding	XP_008006352.1;XP_008006353.1	.	3.89438	4.82065	8.46127	6.14565	5.01932	6.32538	10.6299	13.7303	9.50866	9.14929	11.17	20.0333	14.4199	11.5924	14.543	22.2209	29.3067	19.9426	-1.00093	1349.81	0.347579	-0.0038606	0.99692	0.99902	2.06083	2037.23	0.123347	8.45769	2.72732e-17	1.93652e-16	10.3993	10.3978	11.4217	10.2273	10.3726	10.831	10.5795	10.3804	10.5755	11.1063	11.3307	10.9952	950
103241154	XM_008008253	IL1RL1	interleukin 1 receptor like 1	protein_coding	XP_008006444.1	.	0.327911	0.118199	0.35054	0.829653	0.452692	0.771952	2.90168	2.70933	3.16615	0.77038	0.27388	0.829954	1.94667	1.04552	1.77483	6.06569	5.78294	6.64041	2.50072	78.6753	0.402008	3.28934	0.00100423	0.0166806	4.53036	306.204	0.205966	10.5824	3.59458e-26	3.99256e-25	5.49281	6.81148	8.9704	6.60794	6.19708	6.62111	7.17119	6.75276	7.09388	8.26109	8.18268	8.33416	57
103241210	XM_038004282	SULT1C2	sulfotransferase family 1C member 2	protein_coding	XP_037860210.1	.	0.903332	1.13911	0.848589	0.669849	0.702117	0.697453	1.22788	1.61179	1.17677	2.12225	2.63943	2.00916	1.57171	1.62157	1.60355	2.56677	3.4403	2.46806	-1.42546	103.797	0.269338	-1.89883	0.0575873	0.255274	2.06076	129.342	0.246262	4.23605	2.2749e-05	6.34679e-05	6.93027	6.42012	7.44445	6.89128	7.02929	6.82502	6.6932	6.69887	6.69645	7.12872	7.32458	7.09077	118
103241243	XM_008008367,XM_037994310	BUB1	BUB1 mitotic checkpoint serine/threonine kinase, transcript variant X2	protein_coding	XP_008006558.2;XP_037850238.1	.	23.8149	26.8333	22.922	34.8715	32.7384	35.3898	107.789	108.008	114.465	55.9497	62.1756	54.2711	81.821	75.6111	81.3662	225.323	230.538	240.07	1.36936	5689.21	0.0838021	5.41155	6.24807e-08	3.79373e-06	3.41445	14322.8	0.0603384	29.362	1.68174e-189	1.19859e-186	12.2294	12.6831	14.4354	12.6016	12.6735	12.5377	12.8946	12.8091	12.8794	13.9693	13.9563	14.0181	4812
103241274	XM_008008401	SLC20A1	solute carrier family 20 member 1	protein_coding	XP_008006592.2	.	12.665	11.5619	14.5379	18.5785	19.7319	19.432	58.3941	67.3967	55.135	29.7547	26.7903	34.4205	43.592	45.5719	44.6771	122.068	143.855	115.635	1.45587	3876.24	0.0928433	5.83653	5.33005e-09	3.66784e-07	3.33943	9838.94	0.072794	23.8976	3.24708e-126	5.55413e-124	11.6244	12.1659	13.8864	12.0266	11.9361	12.099	12.3193	12.3357	12.3289	13.4059	13.5325	13.3398	3192
103241275	XR_005239025,XR_005239026	LOC103241275	uncharacterized LOC103241275, transcript variant X2	lncRNA	.	.	2.78393	1.80763	2.89143	4.1057	3.7748	3.80711	16.61	17.2942	18.8257	6.54044	4.18847	6.84588	9.63345	8.7181	8.7531	34.7217	36.9138	39.4834	1.52176	235.058	0.214905	2.81865	0.00482253	0.0536906	4.81103	812.674	0.114618	19.773	5.08308e-87	4.02528e-85	7.5434	8.14755	10.394	8.21118	7.91759	8.20947	8.47732	8.38225	8.4031	9.74715	9.77195	9.85714	214
103241281	XM_008008412,XM_037994300	CKAP2L	cytoskeleton associated protein 2 like, transcript variant X2	protein_coding	XP_008006603.2;XP_037850228.1	.	1.55192	1.91116	1.98713	2.71083	2.44611	2.68854	8.72262	8.734	7.16561	3.64601	4.42836	4.70483	6.36058	5.64941	6.18136	18.2339	18.6424	15.0285	1.44046	565.391	0.13252	3.97323	7.09057e-05	0.00201372	3.0937	1347.94	0.100727	16.1757	7.48608e-59	2.77163e-57	8.85634	9.38221	10.9925	9.19493	9.25788	9.30746	9.54196	9.49694	9.57845	10.5857	10.6029	10.431	430
103241319	XM_008008467	DNHD1	dynein heavy chain domain 1	protein_coding	XP_008006658.2	.	0.047443	0.032465	0.108809	0.065802	0.040341	0.077691	0.141706	0.128989	0.088601	0.111461	0.075225	0.257621	0.154396	0.093171	0.178624	0.296224	0.275321	0.185824	-1.03682	53.4715	0.467823	-0.111512	0.91121	0.969616	2.05958	79.14	0.343388	3.03549	0.00240147	0.00509704	5.76872	5.71212	6.73542	5.80708	5.63162	6.23333	5.96165	5.71148	6.02866	6.46849	6.39125	6.14681	43
103241348	XM_008008465,XM_008008466	RPIA	ribose 5-phosphate isomerase A, transcript variant X1	protein_coding	XP_008006656.1;XP_008006657.1	.	4.92072	5.27386	5.01505	5.66705	5.8683	4.72684	13.3157	13.1362	12.7169	11.5605	12.2201	11.8739	13.297	13.5532	10.8677	27.8353	28.0386	26.6714	1.0463	541.028	0.138577	0.471151	0.637533	0.844534	2.57312	975.238	0.109345	12.4698	1.09046e-35	1.84311e-34	9.04636	9.11202	10.4559	9.24742	9.27725	9.22805	9.34437	9.3395	9.17843	10.1364	10.1052	10.0806	530
103241391	XM_008008529	ARL14	ADP ribosylation factor like GTPase 14	protein_coding	XP_008006720.1	.	0.06216	0.447686	0.181919	1.11612	0.623105	0.736894	1.3062	2.12053	1.68615	0.146036	1.03734	0.43072	2.61882	1.43909	1.69423	2.73049	4.52617	3.53638	3.47239	37.0623	0.57214	3.13897	0.00169544	NA	2.19452	90.6883	0.324825	3.49083	0.000481526	0.0011356	4.04599	5.84816	6.96073	5.06415	5.51063	5.22313	5.99367	5.64944	5.73312	6.13475	6.47725	6.30837	5
103241398	XM_008008542,XM_008008543,XM_008008544,XM_038002654	SMC4	structural maintenance of chromosomes 4, transcript variant X3	protein_coding	XP_008006733.1;XP_008006734.1;XP_008006735.1;XP_037858582.1	.	27.6069	31.2997	27.7996	32.1188	35.5099	33.3675	67.1828	69.3925	62.9081	64.8584	72.5248	65.8195	75.3623	82.012	76.7167	140.44	148.115	131.938	1.13932	8544.53	0.073347	2.56546	0.0103038	0.0905169	2.06508	13764.3	0.0596372	17.5427	6.7637e-69	3.30552e-67	12.9636	13.1518	14.1789	13.1074	13.1991	13.1092	13.2264	13.2701	13.2607	13.9335	13.933	13.8467	7739
103241402	XM_008008547	IL12A	interleukin 12A	protein_coding	XP_008006738.1	.	0.122749	0.093934	0.10694	0.422954	0.371877	0.198438	1.63999	1.53743	1.17001	0.288382	0.217654	0.253196	0.992403	0.85887	0.456237	3.42825	3.28159	2.45387	2.88555	19.6003	0.634072	2.41115	0.0159022	NA	4.61056	80.4788	0.348499	6.32697	2.5002e-10	1.11982e-09	3.33425	4.86368	7.04705	4.94797	4.88057	4.90706	5.35509	5.28441	5.0534	6.26477	6.20432	5.9987	12
103241443	XM_008008649,XM_008008650,XM_008008652,XM_008008653,XM_008008654,XM_008008655,XM_008008656,XM_008008658,XM_038002683,XM_038002684,XR_005241861	MME	membrane metalloendopeptidase, transcript variant X4	protein_coding	XP_008006840.1;XP_008006841.1;XP_008006843.1;XP_008006844.1;XP_008006845.1;XP_008006846.1;XP_008006847.1;XP_008006849.1;XP_037858611.1;XP_037858612.1	.	0.17507	0.065527	0.077508	0.137317	0.122432	0.152465	1.39516	1.60123	1.62419	0.411301	0.151834	0.183512	0.322195	0.282764	0.35054	2.91645	3.41776	3.40643	1.26028	38.9838	0.484037	0.689495	0.490512	NA	11.4699	267.522	0.204922	17.1762	4.0031e-66	1.82595e-64	5.10771	5.44251	8.9429	6.34508	5.89394	5.95286	6.21052	6.1318	6.24377	7.99097	8.09618	8.09261	58
103241550	XM_008008838	PCOLCE2	procollagen C-endopeptidase enhancer 2	protein_coding	XP_008007029.1	.	0.85826	0.604167	0.448005	1.09795	0.71231	0.40199	2.92371	2.05752	1.83458	2.01636	1.39992	1.06072	2.57619	1.64512	0.924235	6.11175	4.39168	3.8477	1.13005	77.8085	0.396713	0.444628	0.656588	0.855038	3.25743	173.286	0.302631	5.62973	1.80489e-08	6.9299e-08	6.18957	6.36859	8.05042	6.76478	6.53461	6.37298	6.91489	6.61272	6.31746	7.73354	7.42096	7.33168	101
103241580	XM_008008915,XM_008008917	CLSTN2	calsyntenin 2, transcript variant X2	protein_coding	XP_008007106.2;XP_008007108.2	.	0.945081	0.705401	1.5216	0.911879	0.957771	0.749629	2.97079	3.36479	2.71457	2.22033	1.63449	3.60262	2.1396	2.21202	1.72351	6.21017	7.182	5.6933	-1.17302	219.058	0.239296	-0.962078	0.33601	0.638152	3.312	428.54	0.156501	11.0396	2.4617e-28	2.97789e-27	7.88655	7.65447	9.3626	8.04635	7.82848	8.28428	8.00587	8.00939	7.85517	8.92304	9.04564	8.83034	230
103241719	XR_005240461	LOC103241719	cobalamin trafficking protein CblD-like	transcribed_pseudogene	.	.	0.078225	0.087999	0.457066	0.48048	0.22803	0.427759	0.596539	1.38706	0.581162	0.183779	0.203903	1.08217	1.12738	0.526647	0.983479	1.24701	2.96062	1.21888	1.79905	27.3251	0.663026	1.27783	0.201309	NA	2.37922	58.4022	0.441866	2.83002	0.00465455	0.00941756	4.29296	5.13125	6.36164	4.79885	4.81267	5.31169	5.35905	5.02547	5.28131	5.5019	6.04514	5.47362	8
103241749	XM_008009269,XM_008009270,XM_008009272,XM_038002930	SGO1	shugoshin 1, transcript variant X1	protein_coding	XP_008007460.2;XP_008007461.2;XP_008007463.1;XP_037858858.1	.	3.67171	3.6222	3.16108	3.66171	3.56621	4.38588	14.1674	12.2178	13.564	8.62615	8.39302	7.48432	8.59169	8.23635	10.0838	29.6156	26.0784	28.4479	1.09587	414.432	0.157366	0.839332	0.401283	0.688465	3.67176	999.366	0.114867	16.336	5.47565e-60	2.07215e-58	8.62713	8.75981	10.6174	9.01058	8.96956	8.85075	8.98679	8.94436	9.11669	10.2213	10.0656	10.1567	434
103241873	XM_008009480,XM_008009481,XM_008009482,XM_008009483,XM_038003052	RFC4	replication factor C subunit 4, transcript variant X5	protein_coding	XP_008007671.1;XP_008007672.1;XP_008007673.1;XP_008007674.1;XP_037858980.1	.	13.5092	14.9644	14.5852	18.2642	18.4779	18.6603	37.3133	32.488	35.8061	31.7378	34.6742	34.5325	42.8544	42.6755	42.9028	78.0001	69.3442	75.0965	1.26	1321.5	0.0944891	3.52872	0.000417578	0.00848723	2.01651	2193.03	0.0823602	12.2858	1.0795e-34	1.74526e-33	10.1916	10.5251	11.5177	10.3873	10.4441	10.4033	10.6145	10.5965	10.6037	11.2907	11.1418	11.2496	1142
103241929	XM_037999153	STIP1	stress induced phosphoprotein 1	protein_coding	XP_037855081.1	.	47.1623	49.7831	45.9479	53.0902	53.7916	60.5629	109.12	118.785	112.244	110.801	115.353	108.788	124.569	124.234	139.243	228.105	253.541	235.411	1.14513	6275.61	0.0786404	2.48613	0.0129139	0.103915	2.16516	10464.4	0.0648836	17.1765	3.98358e-66	1.8219e-64	12.5144	12.71	13.8054	12.715	12.7368	12.6567	12.7989	12.7762	12.8824	13.4873	13.5534	13.5041	5977
103241938	XM_008009558,XM_008009559	CPN2	carboxypeptidase N subunit 2, transcript variant X1	protein_coding	XP_008007749.2;XP_008007750.2	.	0.098816	0.044845	0.02687	0.112818	0.156375	0.161177	1.0883	1.23351	1.409	0.232155	0.103911	0.063618	0.264711	0.361156	0.370569	2.275	2.63288	2.95511	2.33982	13.3543	0.764011	1.60521	0.108447	NA	9.00153	92.5212	0.328657	9.64583	5.11959e-22	4.68042e-21	2.99683	4.22698	7.37989	4.93947	4.75766	4.7307	4.96832	5.06611	5.06451	6.25181	6.34508	6.46256	14
103241941	XM_008009560	LRRC15	leucine rich repeat containing 15	protein_coding	XP_008007751.2	.	0.084597	0.21828	0.292504	0.167387	0.141966	0.121414	2.43096	3.05918	3.09162	0.198748	0.505778	0.692545	0.392751	0.327877	0.279148	5.0817	6.5297	6.48411	-1.38914	55.2699	0.439992	-1.07773	0.281156	0.589779	20.9334	499.495	0.185633	23.6366	1.61956e-123	2.61345e-121	6.0068	5.53099	9.89691	6.36683	6.79684	6.97004	6.65928	6.55824	6.49134	8.83739	9.05509	9.07025	29
103241942	XM_038003076	GP5	glycoprotein V platelet	protein_coding	XP_037859004.1	.	0.005329	0.031455	0.089379	0.041702	0.10441	0.011049	0.219868	0.215153	0.265777	0.012519	0.072884	0.211617	0.097847	0.241141	0.025404	0.459615	0.459234	0.557418	1.29561	8.76668	1.06604	0.350484	0.725975	NA	4.50835	26.8277	0.610718	3.55745	0.000374472	0.000895226	2.93806	3.30298	5.4567	3.8022	3.91387	4.11597	3.96548	4.16084	3.84863	4.49741	4.47316	4.58452	1
103241960	XM_037999208,XM_037999209	FTH1	ferritin heavy chain 1, transcript variant X1	protein_coding	XP_037855136.1;XP_037855137.1	.	54.2277	59.3454	74.3218	59.5346	65.8548	61.8131	165.874	219.828	186.343	127.4	137.51	175.968	139.69	152.095	142.117	346.745	469.213	390.82	-1.02606	4789.14	0.102308	-0.362717	0.716816	0.883954	3.25686	9928.61	0.0836454	20.3655	3.38482e-92	3.16379e-90	12.2441	12.2067	13.8911	12.3591	12.4093	12.5805	12.42	12.4695	12.4233	13.3727	13.6305	13.4743	4338
103242033	XM_038002664	LOC103242033	signal peptidase complex subunit 2-like	protein_coding	XP_037858592.1	.	0.877836	0.619546	0.46801	0.590083	0.782666	0.613473	1.59672	1.59544	1.73368	2.06235	1.43555	1.10808	1.38455	1.80761	1.41046	3.33779	3.40539	3.63607	-1.01465	25.5079	0.534027	-0.0392868	0.968662	NA	2.58242	44.7972	0.398623	3.43363	0.000595556	0.00138996	4.68237	4.66331	6.0132	5.15046	5.00899	4.9203	4.99875	5.08243	4.99882	5.46497	5.45622	5.5003	35
103242074	XM_037999322	NUP160	nucleoporin 160	protein_coding	XP_037855250.1	.	6.79511	7.02787	8.46779	7.12665	7.76156	8.2075	14.9348	17.3883	15.0322	15.9641	16.2843	20.0487	16.7217	17.9257	18.8702	31.22	37.1146	31.5271	1.01301	2350.7	0.100041	0.186436	0.852103	0.944959	2.18626	3719.29	0.0787421	14.3311	1.39827e-46	3.52246e-45	11.1898	11.2079	12.3175	11.2772	11.282	11.4229	11.3019	11.3391	11.3916	11.9967	12.1254	11.9931	2205
103242131	XM_008009825	TSR1	TSR1 ribosome maturation factor	protein_coding	XP_008008016.1	.	11.1137	11.2792	11.4976	12.4742	12.3098	13.1805	23.6876	24.2108	23.9113	26.11	26.1351	27.2223	29.2689	28.4301	30.304	49.5169	51.677	50.1494	1.09511	3333.89	0.0777484	1.6859	0.091816	0.32875	2.0156	5185.44	0.0615014	16.442	9.56476e-61	3.76104e-59	11.636	11.767	12.759	11.7981	11.7874	11.789	11.8798	11.8349	11.8983	12.4959	12.5023	12.495	3230
103242165	XM_008009878	HASPIN	histone H3 associated protein kinase	protein_coding	XP_008008069.2	.	0.731233	0.881682	1.09672	1.17752	1.45464	1.6334	3.69913	3.73909	3.94106	1.71793	2.04295	2.59666	2.76288	3.35957	3.75543	7.73271	7.98094	8.26565	1.53925	182.28	0.227725	2.73238	0.00628793	0.0643078	2.84085	418.784	0.150422	10.014	1.32316e-23	1.31432e-22	7.16691	7.78699	9.27513	7.50997	7.61251	7.74622	7.81344	7.93874	8.0321	8.78829	8.78466	8.83641	120
103242185	XM_008009916	MYBBP1A	MYB binding protein 1a	protein_coding	XP_008008107.2	.	3.92066	3.08633	3.35611	4.50227	4.0211	4.41691	9.78427	12.2204	12.7006	9.21102	7.15136	7.94608	10.564	9.28693	10.1551	20.4532	26.084	26.6372	1.21952	983.093	0.126528	2.26286	0.0236443	0.152606	2.85387	2053.85	0.102105	14.8173	1.13167e-49	3.12718e-48	9.79089	10.0773	11.5707	10.1968	9.98847	10.0393	10.2956	10.1708	10.2523	11.025	11.2217	11.2631	1035
103242231	XM_008010015	LOC103242231	complement C1q binding protein	protein_coding	XP_008008206.2	.	138.661	138.606	141.665	163.341	145.285	153.921	287.867	304.064	317.105	325.764	321.164	335.413	383.256	335.544	353.886	601.761	649.012	665.068	1.08036	9630.17	0.0783109	1.42395	0.154461	0.434771	2.09228	15258.1	0.0670454	15.8859	7.93605e-57	2.80467e-55	13.1765	13.288	14.3337	13.3467	13.3233	13.327	13.4704	13.3373	13.3916	14.0242	14.0615	14.1055	9483
103242253	XM_008010042	TXNDC17	thioredoxin domain containing 17	protein_coding	XP_008008233.2	.	28.1645	30.5771	25.028	32.5155	30.7365	32.3763	67.3035	60.3863	67.9787	66.1684	70.8504	59.2575	76.293	70.9875	74.4377	140.692	128.892	142.573	1.11595	1314.21	0.107405	1.47364	0.140579	0.413111	2.17977	2174.99	0.0829754	13.5483	8.10549e-42	1.71802e-40	10.2783	10.4373	11.542	10.4894	10.534	10.3594	10.5935	10.5134	10.5623	11.2844	11.1694	11.284	1292
103242289	XM_008010118,XM_008010119	EIF5A	eukaryotic translation initiation factor 5A, transcript variant X2	protein_coding	XP_008008309.1;XP_008008310.1	.	97.6004	90.3295	91.8478	91.3887	92.8245	88.5686	187.708	196.29	198.489	229.298	209.303	217.463	214.431	214.383	203.632	392.387	418.972	416.293	-1.02416	7513.92	0.0724362	-0.475415	0.634491	0.843284	2.25576	11925.3	0.059949	19.5769	2.43489e-85	1.84286e-83	12.8924	12.858	14.0123	13.0623	13.0108	12.9963	13.0286	13.0184	12.9747	13.6833	13.7511	13.7681	8018
103242325	XM_008010198,XM_037987848,XM_037987849,XM_037987850,XM_037987851,XM_037987852,XM_037987853,XM_037987854,XM_037987855,XM_037987856,XM_037987857	KDM6B	lysine demethylase 6B, transcript variant X3	protein_coding	XP_008008389.2;XP_037843776.1;XP_037843777.1;XP_037843778.1;XP_037843779.1;XP_037843780.1;XP_037843781.1;XP_037843782.1;XP_037843783.1;XP_037843784.1;XP_037843785.1	.	0.391922	0.264812	0.764856	0.508313	0.592596	0.493964	0.949657	1.633	0.958718	0.920763	0.6136	1.81091	1.19268	1.36863	1.1357	1.98517	3.48558	2.01073	1.11929	203.7	0.282372	0.575792	0.564756	0.800911	2.34198	354.538	0.204538	6.00244	1.94374e-09	8.11314e-09	7.58821	7.74797	8.95693	7.72364	7.45286	8.12116	7.85566	7.9467	7.86812	8.40118	8.87485	8.40106	172
103242340	XM_008010246,XM_037987342,XM_037987343	ALOXE3	arachidonate lipoxygenase 3, transcript variant X1	protein_coding	XP_008008437.1;XP_037843270.1;XP_037843271.1	.	0.222301	0.158593	0.352496	0.223436	0.255934	0.314715	1.14367	0.695746	1.08983	0.522264	0.367476	0.834586	0.524261	0.591093	0.723576	2.39075	1.48504	2.28571	1.05766	47.7194	0.421591	0.191845	0.847864	0.94361	3.80557	116.193	0.286951	6.71931	1.82592e-11	8.97739e-11	5.53785	5.61415	7.52389	5.96209	5.79738	6.17398	5.9527	5.9991	6.10481	7.00451	6.65824	7.01368	44
103242341	XM_008010252,XM_008010257,XM_008010258,XM_037987344,XM_037987345,XM_037987346,XM_037987347,XM_037987348,XM_037987349	HES7	hes family bHLH transcription factor 7, transcript variant X2	protein_coding	XP_008008443.1;XP_008008448.1;XP_008008449.1;XP_037843272.1;XP_037843273.1;XP_037843274.1;XP_037843275.1;XP_037843276.1;XP_037843277.1	.	0.199442	0.457717	0.561934	0.884279	0.257566	0.89004	1.49838	1.17179	1.31464	0.468561	1.06058	1.33046	2.07484	0.594863	2.04633	3.13222	2.50115	2.75721	1.48687	52.0421	0.469875	1.21795	0.223245	0.525083	2.01432	92.4556	0.354916	2.84657	0.0044193	0.00897235	5.38752	5.95939	6.94881	5.61115	5.92457	5.93575	6.23485	5.67399	6.1252	6.57667	6.42523	6.45695	24
103242347	XM_008010270,XM_008010272,XM_008010273,XM_008010275,XM_008010276,XM_037987333,XM_037987334,XM_037987335,XM_037987337	AURKB	aurora kinase B, transcript variant X1	protein_coding	XP_008008461.1;XP_008008463.1;XP_008008464.1;XP_008008466.1;XP_008008467.1;XP_037843261.1;XP_037843262.1;XP_037843263.1;XP_037843265.1	.	5.92594	5.42218	5.4703	7.04378	6.92234	7.44294	23.7921	21.3385	22.3486	13.9221	12.5638	12.9517	16.5273	15.9875	17.1124	49.7353	45.546	46.8721	1.24317	470.563	0.142096	2.20991	0.0271114	0.166251	3.3147	1110.28	0.104703	16.5122	2.99784e-61	1.20089e-59	8.71264	9.02678	10.7363	9.1215	9.02995	9.03325	9.25757	9.16173	9.27467	10.3495	10.2038	10.2929	457
103242352	XM_008010282	PFAS	phosphoribosylformylglycinamidine synthase	protein_coding	XP_008008473.2	.	6.63249	5.42237	5.60238	5.89612	5.94964	6.31226	12.2949	12.9372	13.0977	15.5821	12.5642	13.2644	13.8344	13.741	14.5128	25.7014	27.6139	27.4699	1.00372	1793.96	0.106455	0.0502754	0.959903	0.987166	2.24916	2881.31	0.0701742	16.664	2.39335e-62	9.91241e-61	10.8062	10.8116	11.9618	11.0692	10.8796	10.8922	10.9565	10.9307	10.9852	11.6479	11.6817	11.6975	2078
103242411	XM_008010425,XM_008010426	HS3ST3A1	heparan sulfate-glucosamine 3-sulfotransferase 3A1, transcript variant X1	protein_coding	XP_008008616.2;XP_008008617.2	.	5.46614	4.86758	5.55925	7.67966	6.74216	6.8341	14.4775	14.5885	16.2351	12.8419	11.2787	13.1623	18.0193	15.5714	15.7126	30.2639	31.1385	34.0501	1.30767	1727.61	0.105751	3.65951	0.0002527	0.00573275	2.27181	3159.64	0.0835404	14.1709	1.38755e-45	3.34283e-44	10.5482	10.9351	12.0992	10.8524	10.7407	10.8307	11.1205	10.9767	10.9935	11.7377	11.7298	11.835	1591
103242418	XM_008010432	LOC103242418	heparan sulfate glucosamine 3-O-sulfotransferase 3B1	protein_coding	XP_008008623.1	.	0.737055	0.667452	0.833704	0.863527	0.87913	0.806451	1.38625	1.75683	1.78883	1.7316	1.54656	1.97392	2.02615	2.0304	1.85415	2.89783	3.74988	3.75174	1.11525	237.627	0.187006	0.841517	0.400058	0.687348	2.05889	377.959	0.156299	6.66587	2.63107e-11	1.27455e-10	7.81227	7.96861	8.99085	8.01898	7.92785	8.07695	8.12375	8.10787	8.04854	8.54407	8.73511	8.75579	229
103242474	XM_008010526,XM_008010527	RASD1	ras related dexamethasone induced 1, transcript variant X2	protein_coding	XP_008008717.1;XP_008008718.1	.	0.119883	0.115714	0.172593	0.048497	0.213397	0.225059	0.885084	2.09749	1.71887	0.281648	0.268121	0.408638	0.113793	0.492853	0.517444	1.85019	4.47699	3.60502	1.13026	14.7822	0.743048	0.237742	0.812081	NA	9.55555	81.8963	0.436653	7.45749	8.81842e-14	5.08389e-13	3.79724	3.96922	7.21258	4.88849	4.86009	4.97363	4.71723	5.03341	5.04884	5.83831	6.51009	6.19322	13
103242535	XM_008010684,XM_008010686,XM_037987808	MAP2K3	mitogen-activated protein kinase kinase 3, transcript variant X2	protein_coding	XP_008008875.1;XP_008008877.1;XP_037843736.1	.	3.66894	3.41255	4.26904	5.17157	5.85215	5.66047	14.2678	18.341	15.4541	8.61964	7.90724	10.1076	12.1344	13.5158	13.0142	29.8255	39.1481	32.4121	1.42703	585.517	0.13547	3.78689	0.000152544	0.00378115	3.08408	1387.19	0.104323	15.575	1.07621e-54	3.56755e-53	8.91508	9.4269	11.0328	9.30319	9.22605	9.38182	9.54479	9.61702	9.5903	10.486	10.7062	10.5515	484
103242557	XM_037987385	PIMREG	PICALM interacting mitotic regulator	protein_coding	XP_037843313.1	.	1.20809	1.21062	1.92458	1.81535	1.59694	1.20733	7.44699	6.5485	7.17316	2.83824	2.80513	4.55672	4.25946	3.68823	2.77584	15.5673	13.9775	15.0444	1.04621	130.283	0.279456	0.233217	0.815593	0.929237	4.86397	384.809	0.171812	13.2827	2.91564e-40	5.85352e-39	6.99345	7.05686	9.31805	7.31568	7.29923	7.59364	7.57264	7.45939	7.28351	8.78826	8.65474	8.74339	110
103242624	XM_008010801,XM_037992718	SPAG5	sperm associated antigen 5, transcript variant X1	protein_coding	XP_008008992.2;XP_037848646.1	.	10.3991	9.7563	9.91729	11.62	12.158	12.7819	30.4006	26.5182	28.3812	24.4312	22.6064	23.4806	27.2648	28.0795	29.3875	63.5498	56.6021	59.5244	1.18287	2909.1	0.082145	2.94963	0.00318156	0.0398757	2.48566	5422.46	0.070763	18.5638	6.30893e-77	3.81322e-75	11.3801	11.6224	12.9169	11.6777	11.6179	11.6134	11.7511	11.7536	11.7982	12.6209	12.4902	12.5526	2837
[truncated: 457 more rows]
[truncated: 8 more columns]

## Sheet: AB
Gene_ID	Transcript_ID	Gene_Symbol	Description	gene_biotype	Protein_ID	VGNC	M1_FPKM	M2_FPKM	M3_FPKM	P1_FPKM	P2_FPKM	P3_FPKM	R1_FPKM	R2_FPKM	R3_FPKM	M1_TPM	M2_TPM	M3_TPM	P1_TPM	P2_TPM	P3_TPM	R1_TPM	R2_TPM	R3_TPM	P/M.fc	P/M.baseMean	P/M.lfcSE	P/M.stat	P/M.raw.pval	P/M.bh.pval	R/P.fc	R/P.baseMean	R/P.lfcSE	R/P.stat	R/P.raw.pval	R/P.bh.pval	M.mean	P.mean	R.mean	N_M1	N_M2	N_M3	N_P1	N_P2	N_P3	N_R1	N_R2	N_R3	M1_Read_Count
[truncated: 17 more rows]
[truncated: 8 more columns]
